# Supplementary material for: Cross-species identification of genomic drivers of squamous cell carcinoma development across preneoplastic intermediates
Source: Nat Commun. 2016 Aug 30;7:12601. doi: 10.1038/ncomms12601 (PMC5013636; doi:10.1038/ncomms12601)
Supplement: Supplementary Data 2 — Differentially-expressed genes in human samples. [file ncomms12601-s3.xlsx]

## Sheet: Human mRNA Correlation
Supplementary Data 2: Differentially-expressed genes in human samples.
Groups	AK	AK	AK	AK	AK	AK	AK	AK	AK	AK	NS	NS	NS	NS	NS	NS	NS	SCC	SCC	SCC	SCC	SCC	SCC	SCC	SCC	SCC
Sample	1-AK	2-AK	3-AK	4-AK-1	4-AK-2	5-AK	6-AK	8-AK	10-AK	12-AK	2-NS	3-NS	4-NS	5-NS	6-NS	8-NS	10-NS	2-SCC	3-SCC	4-SCC-1	4-SCC-2	5-SCC	6-SCC	8-SCC	10-SCC	12-SCC
1-AK	1	0.0167338	-0.0847285	0.24665	0.250952	-0.145801	0.250022	-0.226122	-0.127317	0.00635894	-0.236861	-0.364651	-0.15028	-0.254698	-0.217091	-0.28248	-0.302819	-0.10689	0.0966175	0.27515	0.300692	0.169431	0.293201	0.154264	-0.0100217	0.305273
2-AK	0.0167338	1	0.352479	-0.13903	-0.052424	-0.232973	0.187232	-0.00678902	0.106553	-0.133778	-0.16698	-0.157193	-0.230969	-0.376245	-0.390246	-0.243541	-0.26963	0.0834785	0.114256	-0.0915867	0.141597	-0.00037303	0.135598	0.066981	0.107378	-0.0386108
3-AK	-0.0847285	0.352479	1	-0.0343132	-0.00209405	-0.073594	0.11002	-0.0542923	0.224324	-0.236508	-0.103807	-0.0852692	-0.287835	-0.354549	-0.365921	-0.156733	-0.342368	0.13845	0.185237	-0.210145	0.0408399	-0.033238	0.0791736	0.138882	0.239898	-0.0954887
4-AK-1	0.24665	-0.13903	-0.0343132	1	0.381445	-0.0159534	-0.123751	-0.217627	0.0193747	0.15858	0.133933	-0.165784	0.114551	0.000435519	-0.103598	0.0079329	-0.108094	-0.194368	0.166884	0.0437629	0.0911004	-0.168513	-0.131613	-0.129931	-0.112768	0.0662816
4-AK-2	0.250952	-0.052424	-0.00209405	0.381445	1	-0.155394	0.070391	-0.553999	-0.0217397	0.0067399	-0.232716	-0.319749	-0.0773567	-0.276703	-0.303104	-0.345708	-0.349034	0.0234082	0.14538	0.251191	0.49972	0.213944	0.123878	0.0499618	0.0557647	0.325483
5-AK	-0.145801	-0.232973	-0.073594	-0.0159534	-0.155394	1	-0.113797	0.279011	0.461746	-0.26847	0.0441168	0.443045	-0.182947	0.309438	0.233205	0.275034	0.0861393	-0.252488	-0.126724	-0.0639409	-0.334674	-0.168527	-0.223039	0.073533	-0.156546	-0.283296
6-AK	0.250022	0.187232	0.11002	-0.123751	0.070391	-0.113797	1	-0.0724518	0.116568	-0.322797	-0.490087	-0.330735	-0.533193	-0.451635	-0.36764	-0.363381	-0.439007	0.0356888	-0.0936431	0.371128	0.320832	0.33884	0.691411	0.236247	0.218756	0.115512
8-AK	-0.226122	-0.00678902	-0.0542923	-0.217627	-0.553999	0.279011	-0.0724518	1	0.109798	-0.027736	0.164398	0.362009	0.0209125	0.305266	0.30575	0.532853	0.421659	-0.273432	-0.144293	-0.169367	-0.417528	-0.366175	-0.181696	-0.0498422	-0.292371	-0.442617
10-AK	-0.127317	0.106553	0.224324	0.0193747	-0.0217397	0.461746	0.116568	0.109798	1	-0.460316	-0.146433	0.266522	-0.376574	-0.0913371	-0.11263	0.0171629	-0.159982	-0.0577677	0.0244088	-0.220412	-0.12067	-0.0263829	-0.0357522	0.238168	0.0333546	-0.280048
12-AK	0.00635894	-0.133778	-0.236508	0.15858	0.0067399	-0.26847	-0.322797	-0.027736	-0.460316	1	0.284399	-0.0774293	0.505813	0.257924	0.16982	0.101816	0.316608	-0.188126	0.026773	0.0141758	-0.123549	-0.319011	-0.292434	-0.451746	-0.308713	0.313433
2-NS	-0.236861	-0.16698	-0.103807	0.133933	-0.232716	0.0441168	-0.490087	0.164398	-0.146433	0.284399	1	0.215042	0.48079	0.372414	0.309875	0.369375	0.330532	-0.197435	0.0563955	-0.289413	-0.386461	-0.496078	-0.50719	-0.311412	-0.319652	-0.0982774
3-NS	-0.364651	-0.157193	-0.0852692	-0.165784	-0.319749	0.443045	-0.330735	0.362009	0.266522	-0.0774293	0.215042	1	0.160608	0.347809	0.419609	0.305823	0.342274	-0.239492	-0.0560011	-0.308952	-0.391922	-0.315933	-0.435644	-0.0946175	-0.288759	-0.346455
4-NS	-0.15028	-0.230969	-0.287835	0.114551	-0.0773567	-0.182947	-0.533193	0.0209125	-0.376574	0.505813	0.48079	0.160608	1	0.450753	0.357498	0.279504	0.468394	-0.206122	0.0304799	-0.206861	-0.290902	-0.364137	-0.518729	-0.449552	-0.379904	-0.0101985
5-NS	-0.254698	-0.376245	-0.354549	0.000435519	-0.276703	0.309438	-0.451635	0.305266	-0.0913371	0.257924	0.372414	0.347809	0.450753	1	0.642316	0.520924	0.58899	-0.324558	-0.257815	-0.181578	-0.516926	-0.39847	-0.488166	-0.374427	-0.416583	-0.26955
6-NS	-0.217091	-0.390246	-0.365921	-0.103598	-0.303104	0.233205	-0.36764	0.30575	-0.11263	0.16982	0.309875	0.419609	0.357498	0.642316	1	0.36456	0.572621	-0.288636	-0.29966	-0.165835	-0.429151	-0.345976	-0.399571	-0.315224	-0.342383	-0.251747
8-NS	-0.28248	-0.243541	-0.156733	0.0079329	-0.345708	0.275034	-0.363381	0.532853	0.0171629	0.101816	0.369375	0.305823	0.279504	0.520924	0.36456	1	0.595722	-0.282378	-0.0867422	-0.282643	-0.532137	-0.440925	-0.446449	-0.173047	-0.384135	-0.375933
10-NS	-0.302819	-0.26963	-0.342368	-0.108094	-0.349034	0.0861393	-0.439007	0.421659	-0.159982	0.316608	0.330532	0.342274	0.468394	0.58899	0.572621	0.595722	1	-0.278963	-0.198255	-0.232848	-0.47524	-0.371714	-0.498537	-0.386785	-0.388347	-0.325788
2-SCC	-0.10689	0.0834785	0.13845	-0.194368	0.0234082	-0.252488	0.0356888	-0.273432	-0.0577677	-0.188126	-0.197435	-0.239492	-0.206122	-0.324558	-0.288636	-0.282378	-0.278963	1	0.0665369	-0.135844	0.0874707	0.178712	0.122286	0.15864	0.305051	0.0332621
3-SCC	0.0966175	0.114256	0.185237	0.166884	0.14538	-0.126724	-0.0936431	-0.144293	0.0244088	0.026773	0.0563955	-0.0560011	0.0304799	-0.257815	-0.29966	-0.0867422	-0.198255	0.0665369	1	-0.134507	0.0184783	-0.15413	-0.0998195	0.0961428	-0.017298	0.13053
4-SCC-1	0.27515	-0.0915867	-0.210145	0.0437629	0.251191	-0.0639409	0.371128	-0.169367	-0.220412	0.0141758	-0.289413	-0.308952	-0.206861	-0.181578	-0.165835	-0.282643	-0.232848	-0.135844	-0.134507	1	0.355398	0.200799	0.471419	0.0533478	0.0149187	0.350482
4-SCC-2	0.300692	0.141597	0.0408399	0.0911004	0.49972	-0.334674	0.320832	-0.417528	-0.12067	-0.123549	-0.386461	-0.391922	-0.290902	-0.516926	-0.429151	-0.532137	-0.47524	0.0874707	0.0184783	0.355398	1	0.425364	0.471414	0.188008	0.201241	0.382004
5-SCC	0.169431	-0.00037303	-0.033238	-0.168513	0.213944	-0.168527	0.33884	-0.366175	-0.0263829	-0.319011	-0.496078	-0.315933	-0.364137	-0.39847	-0.345976	-0.440925	-0.371714	0.178712	-0.15413	0.200799	0.425364	1	0.434188	0.276944	0.302815	0.0836925
6-SCC	0.293201	0.135598	0.0791736	-0.131613	0.123878	-0.223039	0.691411	-0.181696	-0.0357522	-0.292434	-0.50719	-0.435644	-0.518729	-0.488166	-0.399571	-0.446449	-0.498537	0.122286	-0.0998195	0.471419	0.471414	0.434188	1	0.274915	0.267125	0.231807
8-SCC	0.154264	0.066981	0.138882	-0.129931	0.0499618	0.073533	0.236247	-0.0498422	0.238168	-0.451746	-0.311412	-0.0946175	-0.449552	-0.374427	-0.315224	-0.173047	-0.386785	0.15864	0.0961428	0.0533478	0.188008	0.276944	0.274915	1	0.163313	0.0486208
10-SCC	-0.0100217	0.107378	0.239898	-0.112768	0.0557647	-0.156546	0.218756	-0.292371	0.0333546	-0.308713	-0.319652	-0.288759	-0.379904	-0.416583	-0.342383	-0.384135	-0.388347	0.305051	-0.017298	0.0149187	0.201241	0.302815	0.267125	0.163313	1	-0.00183735
12-SCC	0.305273	-0.0386108	-0.0954887	0.0662816	0.325483	-0.283296	0.115512	-0.442617	-0.280048	0.313433	-0.0982774	-0.346455	-0.0101985	-0.26955	-0.251747	-0.375933	-0.325788	0.0332621	0.13053	0.350482	0.382004	0.0836925	0.231807	0.0486208	-0.00183735	1

## Sheet: Human mRNA expression
	1AK	2NS	2AK	2cSCC	3NS	3AK	3cSCC	4NS	4AK1	4AK2	4cSCC1	4cSCC2	5NS	5AK	5cSCC	6NS	6AK	6cSCC	8NS	8AK	8cSCC	10NS	10AK	10cSCC	12AK	12cSCC
TSPAN6	8.64721	9.59912	7.54876	10.4158	10.188	9.1556	8.84675	8.85412	8.3946	8.77691	9.22553	8.36621	10.3077	10.6106	8.22171	10.7953	9.42312	9.42723	10.0874	10.4173	9.70033	10.0086	10.2859	8.94832	8.58855	8.87426
TNMD	5.47246	6.29172	3.35862	5.30594	4.78055	4.65607	4.29971	7.01669	5.94949	4.69828	5.10406	4.93803	6.92571	5.67025	3.35862	5.58653	4.64203	4.39386	7.50404	6.72821	5.05028	7.72881	4.66736	4.26776	6.22612	5.35972
DPM1	9.8888	8.80389	9.61083	9.85376	9.61175	9.58584	9.48525	9.40035	9.95659	9.92867	10.0025	9.93032	9.75192	9.89563	10.3273	9.89389	10.013	10.3508	9.7079	9.84376	9.97166	9.85107	9.93928	9.89149	9.74613	9.38317
SCYL3	9.33798	9.27935	9.16172	9.1368	9.23702	9.64831	9.33844	8.21087	9.37273	9.39029	9.375	9.29348	8.93193	9.7071	9.146	9.17251	9.40479	9.47272	9.17674	9.22399	9.70323	8.74827	9.73711	9.25832	9.32385	9.57824
C1orf112	8.93542	9.04421	9.06173	9.58244	8.72406	9.63764	9.15602	8.32014	8.87309	8.96812	8.7	9.05082	8.3871	9.15478	8.87831	8.44525	8.83328	8.86663	8.77853	8.66602	9.36575	8.40209	9.1452	9.44936	8.45889	8.78328
FGR	9.13082	8.76195	9.3677	8.46483	9.81297	8.61999	8.76099	8.1113	8.40993	8.66253	9.75116	9.46987	9.16151	8.91502	8.66278	9.69243	10.6042	9.69518	9.10627	9.94163	9.55256	9.36405	8.80214	8.93957	8.81787	8.89328
CFH	12.4662	13.3772	10.8037	10.3891	12.2202	11.2186	11.6299	13.0144	13.3227	12.0966	12.4918	12.0123	13.0102	12.0984	10.8703	13.6129	11.5858	12.2367	12.9891	12.4444	11.5467	13.1314	11.5311	10.6157	12.9823	12.3602
FUCA2	10.036	8.54269	8.46195	9.40372	8.25611	9.19597	9.23082	9.65128	9.86868	9.61732	9.90008	9.77145	9.27024	9.20292	10.5505	9.52395	10.1946	9.95024	8.85619	9.11006	9.34014	8.73	8.6476	9.95983	9.58753	9.79597
GCLC	10.3555	10.3238	10.5304	10.6056	10.2107	10.8562	10.9665	10.268	11.0387	10.7727	10.259	10.3644	10.4508	10.3943	10.9788	10.4512	9.83467	10.0333	10.3828	10.1054	10.4623	10.2109	10.7716	10.3721	10.7837	10.6397
NFYA	9.45281	11.2202	10.9468	12.4413	11.3268	10.9093	11.0763	11.309	9.69592	10.1002	9.46421	9.91468	9.81979	9.7601	10.0596	9.62922	9.80702	9.79627	9.47341	9.64974	10.1276	9.53306	9.96473	10.0574	9.79993	9.99916
STPG1	7.66873	7.63139	8.36066	7.3752	7.27631	7.89164	8.06995	7.08249	7.72981	7.99329	7.69903	7.73579	7.36086	7.84331	8.54949	7.65992	7.7846	7.78781	7.58436	7.53275	8.28405	7.43804	7.69306	7.1081	7.83576	7.85245
NIPAL3	9.7817	10.6503	10.3223	10.1641	9.22962	10.7987	10.3594	10.0901	9.95979	10.2705	9.4984	10.03	10.1945	9.68619	11.329	10.4203	9.71648	9.80697	10.1881	10.0247	9.86495	10.1019	10.3607	10.0158	10.5093	10.1523
LAS1L	10.0371	9.93525	10.3203	10.6933	10.0671	10.072	9.95767	9.99757	10.0036	10.075	10.0248	10.2286	10.1183	9.93184	10.3011	9.78906	10.0646	10.3041	9.96745	10.0112	10.2591	10.0273	10.0484	10.418	9.88395	10.0533
ENPP4	8.29161	8.51533	8.4422	7.68173	8.76046	8.32997	7.50151	8.29741	7.55913	7.07177	7.42913	7.61368	9.17438	8.80495	7.04438	9.26732	8.34333	8.35173	8.7298	8.56416	8.22197	8.53023	8.66251	6.69679	8.45133	7.62332
SEMA3F	11.6176	11.7966	10.5362	11.3427	10.7834	11.3095	11.5428	11.7888	11.4568	11.6843	11.4911	11.6628	11.0082	10.8681	10.9616	11.0007	11.2447	11.1529	11.2185	10.6321	11.3356	10.8551	10.7845	11.0228	11.8849	11.5844
CFTR	7.01224	7.77706	5.73867	6.48316	6.61636	4.4293	6.34009	8.26654	7.19525	7.02608	6.20018	6.15944	8.91322	7.31627	7.3132	9.56116	6.20094	6.0517	7.26611	7.27814	6.60252	7.13892	7.0549	5.64881	6.32712	5.97393
ANKIB1	11.281	11.0119	11.247	11.6719	11.2058	11.3079	11.2309	11.1836	11.355	11.5171	11.2333	11.2226	11.258	11.2748	11.3414	11.0463	11.1023	11.132	10.5956	10.5303	11.107	10.7202	11.3021	11.8835	11.2577	11.4341
CYP51A1	6.30394	6.07392	6.16082	6.34042	6.27416	6.17499	5.70233	7.02947	6.01193	5.40592	6.24514	5.62842	7.48173	6.70473	6.96267	7.08364	6.69639	6.31047	6.48127	6.15754	6.45688	6.67791	7.21757	6.50311	6.0199	5.74191
KRIT1	11.1648	11.026	11.1352	11.2215	10.9798	11.3012	11.024	10.8741	11.0767	11.2019	11.0043	10.9471	10.7943	11.2103	11.1806	10.8649	11.0169	11.0473	10.5477	10.5264	11.2206	10.3843	11.1667	11.5275	11.0496	11.0236
RAD52	8.8456	9.27573	8.74745	9.66488	9.35048	8.7867	9.21211	9.02976	9.18053	8.83642	8.80915	8.75144	8.83185	8.93833	7.97542	8.83518	8.59061	8.5685	9.07208	8.75888	9.28333	8.84437	8.92796	8.48298	8.8027	8.8505
BAD	8.63883	8.75581	8.48703	8.35838	8.44071	8.10525	8.41707	8.51869	8.99567	8.48411	8.51522	8.85541	8.16362	8.53695	8.53488	8.06702	8.45172	8.47345	8.4975	8.36839	8.18088	8.02972	8.27472	8.72567	8.72987	8.47636
LAP3	10.383	9.65593	10.7881	10.3528	10.3773	10.5267	10.0968	10.2641	10.2272	10.0423	11.0346	10.8116	10.4113	10.8532	11.1512	10.4288	10.5232	10.6589	10.451	10.7554	10.0675	10.3891	10.8585	10.5784	10.2966	10.3067
HS3ST1	7.39523	7.1294	8.01905	10.2397	6.97112	6.73058	6.25866	6.16954	6.47469	7.31042	7.08606	7.92923	6.7926	6.48219	8.59169	6.41458	8.42747	7.92373	5.67465	6.18332	7.14698	7.1686	6.65338	6.9102	6.83827	7.83674
ABP1	6.87106	6.80239	6.29319	5.80213	5.94522	7.14988	7.00622	6.36691	6.09127	6.77747	7.09185	8.13151	6.84011	6.29989	7.13259	5.62044	6.57286	6.88003	7.41025	8.31505	7.81035	5.75118	6.53953	6.54536	6.15544	6.59778
WNT16	8.80382	9.66979	8.63172	6.58827	9.0731	7.7494	7.78464	8.24294	9.62317	9.401	9.36709	9.65068	9.28912	8.97329	7.08245	8.35874	8.86429	9.19452	8.73138	7.50318	7.85008	7.53773	8.93673	7.88379	9.29784	8.99502
HECW1	6.24819	6.00063	5.87788	6.36955	5.62142	5.87378	6.44515	7.17537	6.64274	5.70311	6.1509	5.66487	6.29119	6.33179	8.58929	5.24852	5.32855	5.55267	6.51871	5.95582	6.44935	6.25328	6.14581	7.64026	6.56585	5.8949
MAD1L1	9.12549	8.87742	9.89587	8.71178	9.00107	8.80112	8.93384	9.3011	8.9033	8.53424	8.7856	8.94266	9.11993	9.05061	9.44617	9.00802	8.80159	8.80748	9.11799	9.36581	9.12499	8.85344	8.67825	9.27784	8.99225	8.59651
LASP1	11.4329	11.7729	11.8008	11.55	11.4036	11.2145	11.6091	12.0754	11.59	11.5802	11.6342	11.9253	11.2002	10.8113	12.2156	10.9379	11.5669	11.7706	11.1131	11.3808	11.5766	11.2905	10.8739	11.6973	11.9547	12.0491
SNX11	9.45562	9.5595	9.75996	9.71823	9.28347	9.43117	8.90571	8.81151	9.32742	9.07272	9.28111	9.36326	9.0941	9.4842	9.5511	9.06003	9.28789	9.51535	9.23393	9.32963	9.44004	9.39533	9.5149	9.50359	8.92461	9.42467
TMEM176A	9.90597	10.2114	10.0585	10.219	9.70594	9.49517	9.21896	10.263	9.40053	8.71648	10.6416	10.0715	9.88665	10.0217	9.82942	10.4536	10.4812	10.8083	10.0823	10.5019	9.80946	10.0087	8.7775	9.12579	10.5433	10.3351
M6PR	10.4326	10.1463	10.4395	11.3593	10.7891	10.4181	10.7614	10.3152	10.5454	10.5328	10.8551	10.6563	10.4065	10.3578	10.3874	10.5521	10.999	11.02	10.1666	10.293	10.4521	10.2394	10.7273	10.9952	10.3936	10.5749
KLHL13	6.84258	7.04252	6.87286	8.52811	6.92429	6.97875	6.19655	7.12441	6.55994	7.07981	6.80113	6.66241	7.47959	7.45177	7.48375	7.65144	6.71352	7.28023	6.99494	6.78541	7.41992	7.0316	7.30936	7.02633	6.55901	6.96256
CYP26B1	11.6113	10.6611	10.1519	9.38228	11.5132	10.6489	11.2534	10.9193	11.0564	10.8516	10.4304	10.818	10.6205	10.5072	11.6048	10.7477	10.1029	10.6838	10.3063	10.675	10.6543	11.0083	10.3679	9.63888	10.6699	10.7367
ICA1	8.60728	9.41061	7.7956	8.49509	9.19585	9.09055	8.5369	9.24682	8.92964	9.37217	9.19606	9.08027	9.47155	9.39026	7.52109	9.45682	8.84887	9.16987	9.28037	9.02739	8.20408	9.24875	8.68007	9.18015	9.60161	8.98137
DBNDD1	7.92412	7.25799	7.9361	7.88911	7.38865	7.30335	7.9024	6.91182	7.26348	8.34316	7.80151	8.14573	7.01834	7.34618	8.33911	7.84075	7.82644	7.45684	7.67375	7.30918	7.35149	6.73754	6.33799	7.5846	8.35239	7.93221
ALS2	10.7695	10.835	10.5607	10.4997	11.1353	10.9975	10.9838	10.6873	10.8781	10.9437	10.855	10.8458	10.7273	11.0559	10.8585	10.7876	10.7382	10.7309	10.4397	10.2538	10.5272	10.6405	10.9233	11.0493	10.7767	11.0146
CASP10	9.36456	9.82894	10.0485	8.7626	9.38085	10.6055	9.63226	9.80901	9.46338	9.4091	9.80785	9.69052	9.34882	9.22027	9.89922	9.09617	10.2848	10.1597	9.5129	9.74959	9.10146	9.66928	9.88819	10.0357	10.0439	9.90833
CFLAR	11.7871	12.7134	13.0656	11.3772	12.7805	12.1943	12.0552	11.9894	11.7	11.4539	11.9186	11.9792	12.2895	12.37	11.8759	12.1199	12.1699	11.8929	12.183	12.6271	11.9353	12.4819	12.5686	11.9323	12.3899	11.9922
TFPI	9.83624	11.2656	9.45833	9.24797	10.3587	9.38671	10.1067	11.1257	10.045	9.95865	10.2288	9.65892	10.534	9.64343	9.69245	11.0583	9.72917	10.2329	10.3948	10.1931	9.75157	10.762	9.43561	9.30102	10.7516	10.4907
NDUFAF7	9.12266	9.26116	8.89212	9.27932	9.35729	9.05087	9.31813	8.96398	9.19688	9.2065	9.09113	9.1963	8.75825	9.21444	8.80093	9.20591	9.24317	9.27376	9.1769	9.34115	9.18462	9.22103	9.40622	9.96485	8.81444	9.19199
RBM5	12.4026	12.7855	12.5556	12.1146	12.5096	12.6617	12.6901	12.6613	12.2504	12.5734	12.2702	12.3388	12.4234	12.4919	11.6013	12.3943	12.0923	12.2582	12.172	12.0352	12.1414	12.1998	12.4872	12.6286	12.6071	12.5934
MTMR7	8.69372	8.62188	8.24893	8.50175	9.09769	8.66052	8.79381	8.81201	9.00279	8.72129	8.42303	8.80581	8.52666	8.70449	8.02817	8.75619	8.24656	8.05512	8.51882	8.73132	8.61726	8.49184	8.90823	8.16121	8.48069	8.66514
SLC7A2	10.8941	10.9889	10.5099	8.39838	11.356	9.86511	9.97462	10.6505	10.6596	10.4477	10.4558	9.93229	11.5234	10.5939	7.66976	11.6174	9.08107	9.57846	11.0896	10.8987	10.0622	11.5676	10.9418	8.95157	10.6023	10.5015
ARF5	11.49	10.6381	10.6272	10.8594	10.9402	10.6755	10.4313	10.6655	11.8001	11.4244	11.6905	11.5559	11.7692	11.8259	12.0671	11.3938	11.6748	11.7498	11.4594	11.5239	11.3794	11.3847	11.5444	11.934	11.2406	11.2157
SARM1	6.82116	7.2421	7.17033	6.55711	6.59231	6.68745	7.005	6.77931	6.95653	6.27862	6.34888	6.4525	6.55188	6.19707	5.65939	6.62537	6.53538	6.53367	6.80747	6.71813	6.53218	6.6855	6.19389	6.16516	7.28655	6.90137
PLXND1	12.0855	11.9387	11.4986	11.5343	11.1636	11.0685	11.9859	12.0884	11.8101	11.6907	12.1821	11.8516	11.7586	11.1553	11.2454	11.319	11.6495	12.0544	11.4486	11.7529	11.7174	11.2191	10.9201	11.1229	12.6869	12.7492
AK2	10.1472	10.0485	10.7938	10.4141	10.2911	10.2467	10.235	9.92218	10.2112	10.468	10.3474	10.4738	10.1537	10.3564	10.3128	10.6353	10.2456	10.3472	10.2162	10.2772	10.2606	10.1065	10.5888	11.0046	9.77162	10.0777
CD38	5.50947	5.88809	8.74745	8.37678	5.23968	7.7886	8.1493	4.92394	4.72564	5.19135	6.17576	5.39407	5.52063	6.51618	5.53336	5.74649	8.917	8.43229	6.19054	7.22759	7.16555	5.22782	6.98283	8.83591	5.87331	5.3401
FKBP4	9.90012	10.326	9.74884	12.1115	10.8941	9.93912	10.4607	10.4496	10.0158	10.0586	9.9457	9.8551	10.521	10.3225	9.95686	10.528	10.2192	9.97733	10.3528	10.3067	10.235	10.6413	10.3554	10.855	9.51882	9.51364
KDM1A	11.1101	10.9	11.2635	12.1004	11.2058	11.285	11.024	10.9513	10.9761	11.27	10.9551	11.1308	10.9711	10.8737	11.5146	10.8711	11.0238	10.9788	10.9861	10.8919	11.4877	10.9019	11.089	10.9697	10.9082	11.0165
RBM6	11.601	12.342	11.6003	11.6563	11.8692	11.7563	11.8348	12.0619	11.648	11.9123	11.9218	11.8074	11.9555	11.8602	10.8667	11.8283	11.7083	11.9821	11.9642	11.8557	11.7373	12.0193	11.727	12.1064	11.6309	11.4928
CAMKK1	9.52388	8.706	8.61461	8.49524	9.17906	10.1773	9.9485	10.3358	9.98462	9.85857	9.20177	9.72205	9.10564	9.52273	8.74113	9.28771	8.73278	8.86626	9.09375	8.72965	8.98243	9.28707	9.06724	9.86333	9.52662	8.86069
RECQL	10.3531	10.1026	10.2601	10.776	10.0245	10.0414	10.1302	10.2385	10.4797	10.5219	10.4926	10.6337	9.92812	10.0509	10.1982	9.82032	10.3817	10.7869	8.962	9.13121	9.92262	8.96656	10.1384	10.5654	10.2984	10.6463
CCDC132	10.637	10.1666	10.6712	10.4644	10.1572	10.7648	10.244	10.0202	10.9626	10.793	10.7696	10.5869	10.3584	10.6884	10.7083	10.0962	10.7075	10.5977	10.3807	10.1688	10.616	10.0416	10.6609	11.0202	10.6186	10.6736
HSPB6	6.68316	7.07992	6.66102	5.65178	6.60345	6.19626	6.4246	6.78442	6.78112	6.24755	5.65178	6.16538	7.8138	6.49537	6.48398	7.64769	5.65178	6.31482	7.59965	6.85127	5.70547	7.53723	5.21715	5.71677	8.69667	7.29085
ARHGAP33	9.27539	9.86745	10.9745	10.7339	9.5064	10.2907	9.87906	9.78993	9.54731	9.42444	9.35625	9.37777	9.66622	8.77023	9.37825	8.92687	8.94704	9.17838	9.72017	9.45162	9.15408	9.68789	9.36042	9.62532	9.96406	9.60209
NDUFAB1	9.95172	9.26761	9.05877	9.36154	9.74173	10.121	9.58959	9.06516	9.89297	9.98189	10.0393	10.0091	10.2504	10.3342	10.6085	10.4356	10.4712	10.4385	10.1751	10.3103	9.96762	9.86963	10.431	10.3764	9.32291	9.57872
PDK4	9.10738	9.48022	7.89524	8.09686	10.1156	7.93578	7.86438	10.6368	8.14843	7.5799	7.88669	7.62223	11.3254	10.1108	7.39137	10.5425	6.94437	7.37987	9.60273	9.30538	7.62283	9.65764	7.73638	5.58939	9.77782	8.5089
SLC22A16	5.18712	3.3676	4.19707	4.35626	5.24866	4.29996	4.77437	4.83997	4.86759	4.252	4.71903	4.73013	4.74401	4.4469	4.32429	4.10021	4.7337	4.86777	4.9746	4.65321	4.7226	4.80671	4.14784	3.68661	4.9106	4.87912
ZMYND10	5.46971	5.9219	5.41792	4.7848	4.86498	5.43209	5.93733	4.63711	5.32418	5.18172	5.14871	5.0106	5.30791	5.27437	4.48239	5.15227	5.09302	5.08589	5.6545	5.24493	5.67164	5.06227	5.34272	4.97991	5.13433	5.31182
ABCB5	5.61462	6.16983	4.51655	5.30594	3.91463	4.4293	5.15586	5.42697	4.72564	4.98835	5.15852	4.56744	5.81762	4.70635	6.23376	5.40438	4.21419	4.1672	5.39002	5.19905	5.4957	5.11533	4.80259	7.35472	5.44476	4.79984
SLC25A13	10.0192	9.84857	10.4554	10.115	9.84744	9.60788	9.72255	9.9345	10.191	10.1616	9.84628	10.184	9.97758	9.72976	10.3953	9.66328	10.0421	9.95213	9.79805	9.54549	10.2745	9.30559	9.8307	10.4239	9.63491	10.0559
ST7	9.05303	8.55173	9.90376	9.04855	8.9068	9.27061	9.20843	9.22292	9.31895	9.02654	8.99858	8.96516	8.86729	8.74956	9.05055	8.71036	8.9133	8.94621	8.9185	8.97325	9.01867	9.09342	9.12691	9.91626	9.34849	9.02059
CDC27	10.9114	10.4955	10.5081	11.4946	10.4945	10.4916	10.6959	10.6771	10.9304	11.0068	10.7187	11.0412	10.8524	10.681	11.4849	10.8815	10.9086	11.1127	10.3709	10.4073	10.7893	10.4685	10.7818	10.796	10.7398	10.9762
SLC4A1	3.87244	4.65764	3.87244	3.87244	5.19594	3.87244	3.87244	4.44956	4.34326	3.35862	4.3655	3.83108	5.24886	4.36407	4.555	5.37452	3.87244	3.87244	5.59212	4.56256	3.70109	5.35557	3.71508	5.05885	4.59089	4.14478
CALCR	4.64785	4.31461	5.34254	4.83347	3.91463	4.54926	5.08747	4.34553	4.65242	4.25361	4.53905	4.67059	4.46146	3.85025	4.96233	4.60234	4.72472	4.91975	4.20556	4.61347	4.63671	4.54209	4.39085	4.749	5.03302	5.09397
HCCS	9.0105	9.01487	9.53099	8.88681	9.35223	9.26615	9.63323	9.3217	9.52863	9.48621	9.22998	9.39215	8.96036	9.24547	10.055	9.09781	9.44406	9.55332	9.12922	9.29093	9.55701	9.29692	9.47334	9.2833	8.97597	9.11751
DVL2	10.0888	10.1257	9.90872	9.55481	10.3111	10.3975	10.5601	10.3647	10.1478	9.78211	9.8968	9.73808	10.3335	10.4784	10.0671	10.2393	10.2304	10.0063	10.4625	10.4489	10.2419	10.5912	9.98528	10.4219	10.1363	9.94965
PRSS22	9.5047	10.3745	9.34458	9.34029	12.4527	9.8918	9.26398	9.33594	8.70744	8.7109	9.31084	9.05384	11.0002	11.3693	10.4931	11.0916	10.618	10.08	10.4646	11.2827	9.50722	11.7004	11.4544	11.6137	9.11843	8.89518
UPF1	11.8114	11.3946	11.4936	11.3675	11.6555	11.5851	11.3404	11.5522	11.4084	11.3347	11.4006	11.5477	11.7716	11.5856	12.1421	11.9604	11.7775	11.7351	11.5406	11.5678	11.6092	11.7481	11.6112	11.6029	11.6931	11.4508
SKAP2	8.84217	10.5079	10.2248	11.2114	9.70537	10.4946	9.64318	9.85379	9.37752	10.4967	9.9871	10.2557	9.90747	9.82468	10.3207	10.0418	10.4471	10.2249	9.86467	9.8377	9.96074	9.91133	9.94957	10.5038	10.0681	10.176
SLC25A5	11.7013	11.746	12.25	11.6914	12.5315	12.1666	11.4966	11.4635	11.4383	11.4295	11.3723	11.3835	11.888	12.1658	11.6075	12.0036	11.7045	11.4658	11.9762	12.1462	12.0199	12.0154	12.3569	11.2724	11.0054	11.2431
CCDC109B	9.89875	9.14291	10.0221	8.72323	9.04387	9.65891	9.27314	9.71504	9.46564	9.87794	9.74617	10.361	8.74561	8.88792	10.3687	8.90601	9.50163	9.87969	9.07891	9.36191	9.07701	9.27809	9.31619	10.1419	9.73405	9.60536
HOXA11	5.27025	3.49907	3.49907	4.97392	3.49907	4.04354	4.57968	4.30997	5.06003	6.14996	5.24451	6.08327	3.49907	3.49907	4.74855	3.49907	4.69252	4.79303	4.17795	3.86195	4.42004	3.35862	3.35862	4.4696	6.9426	6.93883
POLR2J	8.89542	8.49069	8.47282	8.6087	8.57997	8.75649	8.57819	8.60404	8.72795	8.63035	8.7252	8.63937	8.77583	8.83155	9.27766	8.54429	8.6943	9.01266	8.78013	8.85486	8.87048	8.51467	8.79397	9.60771	8.52703	8.43528
DHX33	9.61826	9.47537	9.614	9.8571	9.86795	10.0903	9.83819	9.62203	9.60036	9.8163	9.11022	9.90524	9.3021	9.31142	9.55558	9.81957	9.12364	9.20019	8.91834	8.86661	9.50722	8.94888	9.80007	10.3781	9.39528	9.70715
MEOX1	8.39444	8.23094	8.16117	7.65259	8.32498	8.16284	8.88824	9.32851	7.96553	8.56992	8.25721	8.52873	7.74111	7.11958	6.23245	8.11322	8.12533	8.13517	7.76694	8.14205	8.04135	8.15428	7.75757	6.99753	8.18777	8.63897
THSD7A	8.1318	8.07286	6.89431	7.64601	7.48227	7.09319	7.92573	8.75201	8.0184	8.79712	8.90333	8.0234	8.18337	7.79508	7.16752	8.5109	8.40265	9.16987	7.56663	7.67418	7.89756	8.00599	8.44803	8.06786	8.43615	8.76971
LIG3	9.98538	9.87752	9.69211	9.37677	9.92732	9.45517	9.83398	10.0768	10.18	9.8557	9.66033	9.90517	10.2007	10.0427	9.8598	9.94225	9.80502	9.54264	9.61336	9.41613	10.0492	9.88163	9.95436	9.96114	9.64629	9.79654
RPAP3	9.43239	9.24643	9.41846	9.63186	9.26984	9.98783	9.56781	9.11882	9.5508	9.73174	9.48141	9.6327	9.3207	9.59263	9.63842	9.38864	9.83271	9.68085	9.3995	9.30498	9.82796	9.23852	9.77586	10.1108	9.30638	9.3462
ACSM3	7.70297	9.85061	7.25456	7.7971	10.5778	8.75978	8.13728	7.05031	7.76141	6.23176	7.75074	5.6944	10.2966	10.4671	7.09126	10.1045	7.75972	7.16176	10.4907	10.9012	9.51869	8.97212	9.36318	6.58638	5.59809	5.63271
AC004381.6	7.17485	7.41734	8.03526	8.02527	7.57883	8.25507	7.93466	6.63373	7.47197	7.83199	6.92211	7.55211	7.30623	7.54793	7.46471	7.21111	8.02413	7.60113	7.46779	7.2199	7.43827	7.28577	7.76075	7.92988	7.60721	7.1167
CIAPIN1	9.25278	8.58348	8.94454	9.36899	9.10676	8.99419	9.27716	8.6609	9.18267	9.20966	9.07992	9.09835	8.61639	8.86884	9.21667	8.97429	8.94479	8.84838	8.73018	8.94073	9.19326	8.52099	9.02775	9.26093	8.47037	8.8154
FAM214B	10.4245	9.33647	9.45634	10.2045	9.38074	9.33382	10.0009	9.91934	9.52468	10.3357	10.5122	10.4055	9.50174	9.87986	10.4148	9.37873	9.90906	10.1238	9.60021	9.56649	9.96427	9.76442	9.63627	10.3537	9.82465	10.3048
COPZ2	9.25566	8.93633	6.83576	7.99059	8.18158	8.39117	9.48039	9.2119	9.42709	10.1367	9.47342	9.84382	9.06625	8.93383	10.3114	8.68704	9.25782	9.18605	9.13969	8.82707	9.00708	9.11261	8.54915	9.00535	9.78619	9.72429
PRKAR2B	8.02057	8.22345	8.21545	7.4527	7.48227	7.62494	7.71374	8.32764	8.1192	7.48198	8.0798	7.64306	9.63348	7.52921	7.26993	9.62181	7.64042	7.91032	8.90607	8.67616	7.5308	8.5666	7.96885	7.27375	8.55981	7.96203
MSL3	9.83105	9.57281	10.4428	9.65296	9.69198	10.099	9.87393	9.72925	9.93563	10.0815	9.88557	10.1354	9.32354	9.61272	9.84153	9.36222	9.96551	10.1981	9.37345	9.75625	9.90694	9.22325	9.7322	9.88761	9.78497	9.94704
CREBBP	11.5821	11.9016	11.9194	12.0262	11.5555	11.5843	11.5385	12.0875	11.3689	11.5244	10.9812	11.4888	11.5569	11.2579	11.1504	11.5218	11.0186	11.1341	11.5696	11.5153	11.5065	11.7894	11.3709	11.8194	12.3123	11.6784
BZRAP1	9.20237	9.96798	10.2183	8.58766	8.41588	8.67318	8.95534	9.056	8.40461	8.33592	8.63984	8.55454	8.59414	8.0157	7.2222	8.84782	9.05985	8.6726	8.79124	9.18076	8.37021	9.08587	8.07343	7.25179	9.74859	8.98507
MPO	4.76698	4.83314	3.7356	4.87021	3.7356	3.7356	3.7356	3.7356	4.86494	4.40928	5.42401	4.49175	4.4431	4.57919	4.22047	4.46821	5.17843	5.40977	4.55565	4.56256	4.3121	4.27491	4.3498	6.17605	4.97065	4.91344
PON1	5.02691	5.47989	6.58638	5.43021	5.87854	5.67176	5.55182	4.49125	4.97745	4.7234	4.62813	4.76923	5.63992	6.30972	4.42359	5.40438	4.45299	4.02165	6.10236	6.05982	5.49772	5.75594	6.10337	5.33687	5.07714	4.81323
GCFC2	10.0208	10.0442	9.72516	10.0483	10.0832	9.77302	9.75312	9.418	10.2072	10.1069	10.1496	10.074	10.1263	10.197	10.0986	10.2862	10.1716	10.194	10.2098	10.0749	10.1963	9.93726	10.224	10.7459	9.96358	9.94791
WDR54	7.70073	7.92278	7.55618	8.28722	7.60714	8.03588	7.41808	8.45391	7.5433	7.63414	7.83846	7.79118	8.05906	7.67637	8.74074	7.52577	7.87906	8.00427	7.80259	8.17395	7.86898	8.08484	7.93906	8.95204	7.66016	7.84854
CROT	10.2019	10.7011	10.7286	10.3491	10.4633	11.2364	10.4981	10.4711	10.6868	10.9007	10.5167	10.3246	10.3276	10.7682	10.6253	9.95016	10.5697	10.5655	10.5708	10.2392	10.5408	10.0967	11.2761	11.4243	10.5413	10.3784
ABCB4	8.87617	7.63701	7.49385	6.9247	7.23777	7.82676	8.31569	8.34252	8.83179	8.06408	8.14916	8.09012	7.82285	7.43174	7.41596	7.99556	7.96807	7.78586	7.68778	7.43107	7.2905	7.92593	7.72367	7.18756	8.12487	8.52449
MLL5	12.4485	13.3549	13.4905	13.2201	13.0925	13.0676	13.023	13.3951	12.7073	12.8123	12.3888	12.6575	12.6748	12.2593	12.3415	12.7739	12.255	12.1239	12.6735	12.732	12.5635	13.1375	12.7237	13.2251	13.459	12.7492
RHBDD2	10.856	10.3593	10.8985	10.5331	10.6117	10.6724	10.2592	9.96013	10.3705	10.0847	10.786	10.4184	10.7237	11.093	10.8071	10.6621	11.0049	10.7921	10.8153	11.1735	10.6989	10.8269	10.5725	11.7383	10.6973	10.3421
SOX8	6.67764	7.95967	6.77045	6.61288	6.02384	5.53426	5.37472	8.12305	6.37905	5.91136	6.10042	5.91642	8.169	5.86793	5.55859	8.30103	5.79536	6.42771	7.60976	7.05101	6.23749	7.95693	5.96008	5.90096	7.27065	6.56927
IBTK	11.3539	10.9632	10.9133	11.3452	11.397	10.8914	11.0303	10.9573	11.513	11.5789	11.5688	11.5474	11.4668	11.5407	11.8813	11.5885	11.6276	11.6572	11.087	11.0631	11.4115	11.1808	11.672	11.4973	11.3154	11.4522
ZNF195	9.32573	9.4593	9.64891	10.1891	9.6089	9.52633	9.41371	8.9051	9.15564	9.4811	9.49598	9.67427	9.24491	9.62816	9.61494	9.66087	9.3674	9.7855	9.0848	9.33104	9.59682	9.20669	9.68414	10.2558	9.12526	9.54121
MYCBP2	14.5392	14.3793	14.9081	13.9929	14.1992	14.462	14.8756	14.4522	14.7521	15.07	14.2774	14.4741	14.0614	13.9537	13.6306	13.6751	13.7427	13.8178	13.9043	13.6611	13.887	13.691	14.5769	14.0053	14.9059	14.4714
FBXL3	11.4758	11.1238	11.1618	10.6925	11.0747	11.2042	11.2833	11.491	11.5779	11.4245	11.2391	11.2795	11.3863	11.1055	11.2158	11.2255	10.9435	11.1291	11.0829	10.9261	11.0954	11.1157	11.2285	11.1915	11.6271	11.3704
ITGAL	9.39009	9.38985	10.8613	9.43821	8.3502	9.77906	9.81546	7.75884	8.29681	7.5799	9.2993	9.28453	7.74081	7.94265	7.38551	7.96908	9.91956	9.97234	9.48587	10.8439	9.40462	8.37974	8.95274	9.07397	9.49971	9.54775
PDK2	8.33191	9.03961	7.92157	8.14673	8.22586	8.48236	9.01759	8.52384	7.98888	8.21876	7.78682	7.81275	8.36545	8.34922	8.85857	7.81213	8.1742	8.07859	8.65428	8.56393	8.28136	8.27641	8.24806	7.8243	8.83592	8.34942
ITGA3	12.4877	11.759	11.4876	11.2246	12.1932	11.9115	11.299	11.94	11.8322	12.3855	12.4689	13.1187	11.6688	12.2199	14.5302	11.9456	12.8447	13.0379	11.5264	11.4245	12.4374	11.7866	11.8333	12.0523	11.7688	12.408
ZFX	10.7658	10.9587	10.9994	10.8339	10.9974	11.2504	10.9111	11.6893	11.3922	11.3688	11.3747	11.2766	10.7337	10.6831	10.9501	10.7416	10.7032	10.8751	10.1066	10.1666	10.6255	10.0964	10.6473	11.3434	11.2139	11.285
LAMP2	12.3564	12.796	12.5866	12.5665	12.7767	12.5402	12.3649	12.7325	12.6466	12.8012	12.5668	12.7398	12.3599	12.3512	13.0443	12.4674	12.8644	12.6337	12.4135	12.433	12.5725	12.418	12.615	12.4687	12.5809	12.6122
GGNBP2	11.3575	11.2032	11.2325	10.4897	11.515	11.0069	11.3803	11.6644	11.4192	11.5278	11.3109	11.4281	11.3822	11.272	11.5921	11.2231	11.3296	11.4032	11.1093	11.1159	11.1363	11.2998	11.2519	11.3988	11.5188	11.3873
ITGA2B	5.52285	5.84652	6.00827	6.52405	5.41582	6.058	6.13061	4.90323	5.30731	5.34582	5.83777	5.46664	6.07612	5.58681	5.69604	5.59441	5.73798	5.52802	5.43391	5.48044	6.57727	6.04411	5.31859	6.2082	5.95358	6.10732
ASB4	4.56928	6.00063	5.78669	5.79035	5.5733	5.07259	4.29971	4.6174	4.1671	4.34457	4.0526	4.58106	4.88441	4.70635	4.42359	4.78128	4.06053	3.35862	4.73634	5.02614	4.65735	4.80479	4.57758	4.6664	4.79376	4.3531
GDE1	11.1094	10.7503	10.677	10.9205	11.6067	10.7662	11.1047	10.6765	11.1699	10.6786	10.8014	10.5872	11.0515	11.534	10.6092	11.2067	10.8343	10.7345	11.3048	11.3095	11.1405	10.9404	11.4385	10.438	10.6203	10.8143
C19orf60	9.83846	9.62622	10.0869	9.13131	9.06091	9.81181	9.57012	10.087	9.59507	9.56258	9.53363	9.78422	9.99042	9.81262	10.2263	9.72258	9.73039	9.90305	9.95664	10.0606	9.47225	9.35818	9.75453	10.098	9.83724	9.75798
CRLF1	9.08777	7.74971	9.41749	7.45665	8.17215	8.48085	8.68797	9.4097	9.43462	9.46315	7.92872	9.15565	8.57795	7.95719	8.47416	8.20521	7.49781	7.90558	8.58953	7.77688	8.34464	8.23599	8.69879	5.10871	8.33472	8.25221
OSBPL7	8.06274	8.15067	8.24184	8.4153	7.50747	8.28564	8.21396	7.62207	7.00044	7.45149	8.08176	7.77662	7.01423	7.28089	7.19042	7.60517	8.03776	8.66195	7.99969	8.40646	8.10369	7.66472	7.61626	8.48516	8.1008	8.38762
TMEM98	9.62413	9.48705	7.62053	8.39257	9.25551	8.341	9.70357	9.284	9.57045	9.42955	9.54221	9.02337	9.29546	9.20731	9.34265	9.20459	8.36559	8.98294	9.28984	9.24966	9.12885	9.35936	9.1188	8.32176	9.48148	9.39553
YBX2	6.21351	6.66971	5.80156	6.1956	5.05013	6.22631	5.45373	6.70513	6.0006	5.97022	5.38495	5.83194	6.51287	5.03681	5.78208	6.8959	5.24092	4.99275	7.35119	6.61875	5.38573	7.68742	5.0166	4.86555	6.08317	5.15679
KRT33A	4.63094	4.16188	4.16188	4.16188	4.71789	5.35252	4.16188	7.76287	4.6327	4.54292	4.16188	4.34597	8.08626	5.00546	4.64675	4.89449	5.01745	4.16188	10.6047	4.73653	4.03885	7.1953	4.40747	3.82148	6.34186	5.15679
ABCC8	4.69369	5.00982	4.81513	8.72456	4.22462	4.22462	4.22462	5.35726	5.03311	3.92899	4.22462	3.936	5.5178	4.22462	4.22462	4.95723	4.72338	4.22462	5.63403	5.73399	4.7226	5.47087	4.69446	4.08588	4.81413	4.21776
CCL18	9.16995	8.33908	9.36224	10.23	8.81626	10.6331	8.53595	8.10031	10.8336	8.72482	10.7738	12.6118	8.02607	8.86455	9.40464	9.58567	10.692	12.7121	8.90612	9.86076	11.0334	7.14687	8.8794	5.6224	11.5834	11.6436
SYNRG	10.9163	11.3609	11.5659	10.9698	11.1274	11.0618	11.4268	10.8741	10.8722	10.5344	10.7696	10.7481	10.8524	11.0237	10.4275	10.7	10.916	10.8597	10.9182	10.8295	11.0328	10.6399	11.275	10.9141	10.964	11.0861
TMEM132A	9.45321	8.88012	9.56446	10.6104	9.66158	10.8698	8.8415	9.3507	8.53974	9.08572	9.78802	9.35349	9.05293	9.86517	10.0906	9.13995	9.80943	10.318	9.37502	9.65606	9.7189	9.56999	9.96996	11.4775	9.17056	9.91367
AP2B1	10.8764	10.6985	10.2663	10.1912	10.5915	10.5598	10.8145	10.9677	10.841	11.0591	10.5873	11.223	10.7325	10.4389	11.608	10.9852	10.5768	10.9313	10.4805	10.4522	10.59	10.6681	10.5308	10.7629	10.9221	11.017
TAC1	5.40926	3.79596	4.62543	4.6083	4.35197	3.79596	3.79596	4.60686	4.83108	4.33428	4.28902	4.10079	4.99857	4.48795	3.79596	8.79012	4.49787	4.26684	5.25348	5.43668	4.188	7.47332	4.56143	4.42438	4.74481	3.97054
ZNF263	9.66785	9.73329	9.40334	9.75201	9.87464	9.75647	9.629	9.77371	9.46045	9.4813	9.55146	9.54684	9.78161	9.8125	9.82155	10.1955	9.82489	10.0019	9.82552	9.76361	9.8271	10.2803	9.73974	10.3448	9.76657	9.53687
CX3CL1	9.20551	9.66689	8.65633	9.26864	9.63102	9.22326	9.09098	9.63524	8.90018	8.15021	9.16259	8.26259	10.3605	9.58406	8.55632	10.2832	7.96446	8.2836	10.5137	10.8429	8.68333	10.7904	9.49992	7.91319	10.0821	8.92885
SPATA20	10.2804	10.2299	9.61352	10.383	8.63806	8.87171	9.11612	10.811	10.265	10.4498	10.5717	10.5567	10.5549	10.2239	10.8773	10.0618	10.4788	10.5335	10.1903	10.1562	9.87607	10.1078	9.65779	10.4918	10.6014	10.3552
CACNA1G	8.53612	8.08246	7.0315	6.27828	7.91924	7.09215	7.30677	8.26881	8.6089	8.67979	7.97313	8.02163	8.63007	7.96604	6.64358	8.50703	7.23481	7.60052	7.89629	7.64184	7.40209	8.5062	7.15491	7.59659	7.98899	8.51631
TNFRSF12A	11.1839	8.41304	9.99417	9.63256	10.995	9.37737	9.20653	10.5068	9.5444	10.6403	11.4781	11.3536	10.6698	11.0603	12.8332	11.7314	10.3584	11.7342	9.91458	10.5119	10.7455	11.7599	10.5363	11.0473	9.79544	10.3858
DLX6	4.78872	5.32284	5.92756	6.21489	4.45115	5.67488	5.22834	5.30599	5.41665	5.84984	5.12798	5.16587	5.02528	4.99397	5.42109	4.92215	4.94231	5.06062	5.69451	5.29566	5.58309	4.80671	5.19044	4.01045	5.02775	5.07126
MAP3K9	10.638	9.38731	10.7301	9.84593	10.1256	9.68765	10.3577	9.38965	10.2085	10.8455	10.3766	10.6686	9.60578	10.4927	10.2323	9.64147	10.1992	9.70583	9.73528	9.34218	10.5189	9.79361	10.7804	9.17943	9.80597	10.7058
RALA	10.3134	10.012	10.7573	10.193	10.2669	10.1255	10.0848	10.309	10.5192	10.7313	10.6354	10.9178	10.254	10.0736	11.7192	9.96921	10.2266	10.5366	10.0316	9.9664	10.5227	10.0214	10.1935	10.5662	10.0267	10.3274
BAIAP2L1	9.75861	9.83134	10.219	10.4065	9.94076	9.74831	10.0481	10.1073	9.5141	9.55793	9.39329	9.52635	9.78966	9.80422	10.2536	9.80682	9.17656	9.16497	9.88377	9.78026	9.83078	10.1835	9.89278	10.8955	8.97597	8.99393
JHDM1D	12.4864	12.0876	12.7934	11.8396	12.3495	12.009	11.9091	12.7963	12.1584	12.4439	12.7561	12.592	12.4557	12.3502	12.823	12.7028	12.2539	12.2134	12.0006	11.9625	12.2224	12.9944	12.3503	12.3494	12.7081	12.2982
ETV1	7.83915	8.69963	7.50778	7.72802	6.72661	7.19913	7.25231	8.98308	7.48983	7.91241	7.89385	7.87829	8.55108	7.30529	8.07279	9.28305	7.84893	8.48655	7.62774	7.50455	7.9574	7.80979	7.75721	7.23037	8.11915	8.50656
AGK	9.78349	9.67254	9.91161	10.1429	9.16904	9.75091	9.6459	9.23492	9.58847	9.55728	9.48871	9.52588	8.98666	9.43358	9.24112	8.91815	9.37818	9.57011	9.30434	9.25056	9.54528	8.97378	9.36496	9.98733	9.53294	9.61405
TTC22	10.5955	10.1059	10.7808	10.1629	9.31005	9.93066	10.6653	10.232	10.4057	10.5925	10.3026	10.2842	9.59858	10.1683	10.7924	9.16911	10.4939	10.0283	9.63516	9.3423	10.5026	8.93475	10.3672	10.1161	10.1009	10.4529
PHTF2	10.7704	10.2703	11.593	11.0042	9.96567	10.6407	10.5757	10.3439	10.5007	10.6467	10.5762	10.7441	9.85942	9.94751	10.8366	9.76762	10.4649	10.7073	10.0785	10.3817	10.5285	9.86104	10.3641	11.221	10.5479	10.5566
CCL26	5.34715	5.63917	4.54163	4.54163	4.54163	5.08611	4.54163	4.54163	5.01245	4.252	5.03469	4.6567	5.04439	5.23362	4.54163	5.68251	4.54163	5.20467	4.38707	5.16472	6.73659	5.03649	4.28797	5.44836	5.66708	5.01066
FARP2	10.4087	10.6447	10.3476	9.57929	10.788	10.2255	10.5116	10.5532	10.5311	10.1963	10.2662	10.0488	10.7348	10.8921	10.2068	10.5892	10.0181	9.93761	10.6196	10.3926	10.285	10.5277	11.0239	10.0253	10.8252	10.6909
USH1C	3.82768	3.35862	4.95742	6.90459	3.35862	4.29097	3.35862	3.93573	3.82944	3.3612	3.35862	3.3612	3.35862	3.85025	3.84349	3.35862	3.35862	3.35862	3.99921	3.86454	4.25506	3.82509	3.3612	4.92674	3.3612	3.3612
GGCT	10.8589	11.0923	11.7428	10.948	11.8471	11.628	12.1682	10.6712	11.5179	11.4163	12.0578	11.366	10.8356	11.3814	10.638	10.6608	12.0592	11.5128	11.5028	11.478	11.6088	11.3433	12.3071	11.3853	10.7766	11.7655
DBF4	8.03269	7.17347	8.78785	8.22388	7.46972	8.14621	7.68225	7.25646	7.856	7.86169	7.63691	7.92764	7.59711	7.48131	7.93455	7.66113	7.96807	8.15349	7.34268	7.50204	7.89262	7.64223	8.10199	8.40865	7.40649	7.67656
TBXA2R	5.6554	4.9949	5.82437	5.57306	4.9949	5.76047	5.76772	6.87218	5.65786	5.84984	4.9949	6.07113	5.49766	5.83849	5.47978	4.9949	5.85048	5.80349	5.67465	5.43668	5.60128	5.47087	4.28797	5.6386	6.20161	6.32911
IFRD1	11.1236	10.4351	10.6416	10.488	12.0606	10.7623	11.0621	11.2393	11.0745	10.8361	11.3609	10.9058	12.3626	11.9143	11.3742	12.2312	12.0482	11.2613	12.0342	12.0489	11.549	12.1479	11.6022	10.8497	10.9516	10.5502
COX10	8.38002	8.7261	8.6044	8.3464	8.76894	8.63807	8.62366	8.49906	8.37489	8.56374	8.25995	8.54813	8.5284	8.44588	8.96241	8.60407	8.41406	8.78375	8.58953	8.56873	8.60367	8.40046	8.72479	8.87064	8.39686	8.39299
GTF2IRD1	10.0183	9.60631	10.455	9.74533	9.95688	9.74637	9.58188	9.81177	9.60501	9.76874	9.917	9.60661	10.0614	10.2292	10.1722	9.42883	9.54281	9.29455	9.78941	9.51269	10.2104	9.81756	9.56492	10.6651	9.81285	9.63646
PAF1	9.99116	9.77527	10.2747	10.3826	10.0693	10.2241	10.1153	10.6002	9.60597	10.0912	10.1579	10.1126	10.3509	9.80744	10.7284	10.0523	10.2159	10.113	10.1606	10.4398	10.0795	10.6724	9.99064	10.1949	10.2577	9.98386
VPS41	10.7667	11.207	11.5517	11.5406	11.1334	11.2609	11.2515	11.1471	11.2943	11.2862	11.0454	11.2253	11.0261	11.012	11.3171	10.7909	11.071	11.0413	10.8901	10.823	11.0784	10.8384	11.1671	11.1133	11.1827	11.2857
ARHGAP44	6.68126	7.09305	6.04374	7.55903	7.33787	8.86201	6.67787	7.17537	5.94949	6.22244	6.27098	6.44454	6.89531	6.95777	6.3645	7.15723	6.60645	6.3784	6.97325	7.19013	6.59858	7.60527	6.91168	7.67889	6.55458	6.66489
ELAC2	11.0544	10.8191	10.7516	10.6863	10.9877	10.9431	10.9285	10.7822	10.8948	10.8755	10.7425	11.0236	10.6297	10.8038	11.504	10.7467	10.9493	10.8991	10.737	10.8384	10.9558	10.5465	10.9289	11.124	10.5834	10.8048
SCIN	6.22688	7.00781	5.27456	6.17968	6.99626	7.95285	7.44002	7.89471	7.94273	6.61726	5.96306	5.49818	7.25939	6.49685	5.41302	6.57101	5.73353	5.55267	6.64928	5.69964	6.22931	6.93974	6.45059	6.23545	8.00846	7.56993
ARSD	8.58372	9.17369	8.67551	8.58559	8.56546	9.03558	8.79084	9.6556	9.01549	9.48784	9.34428	9.1472	9.05049	9.26137	9.07285	8.98885	9.33408	9.0704	8.89998	8.93887	8.90586	8.53354	8.58745	9.43087	9.27213	9.43121
PNPLA4	8.56302	8.75165	8.27059	8.86749	8.98153	8.78676	8.35371	8.97556	9.81608	9.40037	9.34123	9.22153	8.88362	9.1294	9.27576	8.88509	8.93837	8.94363	8.64451	8.7232	8.90761	8.6322	8.99073	9.12991	8.72987	8.91585
MYH13	5.35458	4.14381	5.52716	3.93677	4.14022	4.4293	4.66785	4.92394	4.48796	4.49006	4.62813	5.0728	4.65179	5.04257	5.74527	5.00453	5.28008	4.79431	4.72345	4.44225	4.56864	4.73871	5.01479	5.10361	4.42411	5.57055
ADIPOR2	11.1408	11.3553	11.2779	12.0228	11.8575	11.165	11.3618	11.5154	11.2406	11.1782	10.9817	11.1011	11.4035	11.2657	10.1952	11.2444	11.3338	11.1693	11.3938	11.3177	11.1659	11.5149	11.4263	11.4719	11.2259	11.1542
CDKL3	6.85637	7.34982	6.99698	6.36955	6.56973	7.3113	6.96788	6.55847	6.80943	6.89849	7.03359	6.73227	6.68004	7.19065	6.83708	7.04295	6.78064	6.85199	6.66181	6.41995	6.94997	6.54261	6.80987	6.98947	7.00775	7.08689
UPP2	4.38999	5.11281	3.35862	5.16806	5.23968	5.00057	5.45063	5.54016	4.65242	4.92785	4.44095	4.82995	5.13494	4.7822	4.04118	5.13264	3.85737	4.1672	5.09224	4.97241	4.84068	4.92442	4.71394	4.82034	4.94142	4.85835
PRSS21	5.18772	6.14371	6.34566	8.6926	5.18772	6.58194	7.33131	5.99862	5.65854	5.07164	6.03372	5.64522	5.69047	5.18772	6.51798	6.61038	7.56264	7.3457	5.57066	6.24577	6.53218	6.47348	6.2436	10.6936	7.3784	5.26226
MARK4	10.6365	10.4993	10.1308	10.5467	11.0175	10.9987	10.5238	10.7197	10.4794	10.4607	10.5103	10.2893	10.7676	10.9075	10.4641	10.7675	10.1467	10.0145	10.7243	10.6269	10.3879	11.1492	10.7601	10.105	10.6098	10.2738
PROM1	6.85637	7.51915	4.51655	7.33784	6.68353	4.92385	5.01495	8.01111	5.8677	5.49323	5.15852	5.39677	8.99736	5.30381	8.15215	10.3186	5.22966	5.08548	7.84396	7.55674	6.24713	8.40882	7.52907	5.05176	6.30411	6.04108
CCDC124	10.3731	10.4571	11.1278	11.322	10.5285	10.7927	10.3006	10.7171	10.0432	10.3229	10.3363	10.8418	10.221	10.0677	11.0662	10.3232	10.6655	10.4545	10.4408	10.4709	10.6867	10.3594	10.4038	10.5235	10.3554	10.5648
CEACAM21	6.80092	6.65528	7.222	6.46708	5.4985	7.09032	6.28642	5.62894	6.17371	5.95088	7.11297	6.50704	6.24355	6.29136	5.76332	6.17671	7.28402	7.45136	5.73335	6.40705	6.47608	5.67471	6.16835	6.3962	6.36224	6.62572
PAFAH1B1	12.1149	12.0891	12.1761	11.3162	12.2291	12.1032	12.0491	12.355	12.7051	12.5683	12.1269	12.3472	12.4313	12.4069	12.3017	12.2513	11.8892	11.7803	12.0494	11.9802	12.0789	12.1952	12.5136	11.5661	12.1692	12.1339
DNAH9	6.09166	7.64828	7.14725	5.36959	5.91701	6.71788	6.91442	7.19196	7.20611	7.30349	6.70311	6.85609	6.50915	6.45737	6.06384	5.70827	6.09817	6.12349	6.40817	6.18378	6.01782	6.70879	6.14576	6.55835	7.28685	6.31241
KIAA0100	12.2238	11.849	11.4849	11.3608	11.9869	11.559	11.97	11.791	12.1833	12.113	11.9463	11.9966	12.1273	12.1161	12.0492	12.0328	11.998	12.0654	11.7254	11.6092	11.9882	11.4552	12.3569	12.2459	11.906	12.2858
SLC13A2	6.31056	8.06135	5.40627	5.39392	5.90839	4.81576	4.81576	7.85184	5.47872	3.92899	5.50975	3.69344	8.10096	5.50775	5.64796	8.50009	5.67134	4.81576	7.86714	6.92855	5.63693	8.05027	3.86146	5.52078	5.88387	4.94676
GAS7	12.0092	11.9312	11.4997	10.384	12.4903	11.1448	12.1966	12.043	12.1899	11.6486	11.725	11.7973	11.8821	12.3988	9.71907	11.809	11.4196	11.2021	11.9862	11.7179	11.7984	11.9707	11.8927	9.9606	12.0429	12.0856
TRAPPC6A	8.27178	8.79848	8.28947	8.45935	8.60127	8.34386	8.61745	8.54903	8.57262	8.28794	8.63625	8.10263	9.25113	9.77522	7.37041	8.98153	8.59658	8.3843	9.16554	9.3742	8.21233	8.99045	8.8143	8.95823	8.3549	7.80884
MATK	6.53464	7.4617	8.55578	8.46099	7.40006	7.00369	7.44901	6.43893	6.84965	5.84984	7.65725	7.22036	7.01496	7.04767	6.40852	7.03314	7.44473	7.51436	8.06349	8.47204	8.20097	6.97243	7.5834	6.77532	7.22737	7.08621
CEACAM7	5.07946	5.63032	4.51655	5.09286	3.35862	3.35862	5.01495	5.6935	4.91957	6.16877	5.26069	5.78743	5.85051	5.63425	4.89997	5.78366	5.54665	5.27599	6.42543	5.55884	4.90126	5.45228	4.31301	4.61301	4.44921	4.68608
CD79B	7.18059	6.69488	7.61747	6.94749	6.68611	7.67971	7.21553	7.1078	6.43198	6.72255	7.91394	7.13133	6.67442	6.71005	6.13431	6.89647	8.8403	8.19494	7.3632	8.33211	7.61428	7.20585	6.8568	6.57012	6.90867	6.92396
SCN4A	5.20617	5.42365	4.58602	6.06711	4.55153	4.92787	3.99551	5.72692	5.12485	4.60336	5.42296	4.76502	5.97931	5.41909	4.67807	5.33251	4.49426	4.65855	6.14324	6.0633	5.52696	6.37317	4.3498	4.42438	5.4873	4.84372
ST7L	10.0086	10.5186	10.7047	10.8483	10.1591	10.5582	10.5571	9.82762	10.1198	10.0425	9.82912	9.81503	9.83379	10.1055	10.1336	9.88773	9.94572	9.95694	10.1601	9.7319	10.139	10.1032	10.0896	10.569	10.3245	10.1222
TKTL1	5.22464	4.31461	7.16497	6.8425	5.1744	4.84162	5.89337	5.4848	5.81031	5.79164	5.84288	6.16313	4.46146	5.63425	4.68888	5.35452	6.20094	5.5166	4.42466	4.59744	4.19576	5.2832	6.11373	4.80071	5.86239	5.71819
PAX6	7.28061	7.7248	8.43494	8.0345	7.17725	7.64644	7.88022	7.59221	7.29016	7.15142	6.59779	7.85028	6.79999	6.71297	6.64626	7.38515	7.28578	7.25953	7.18473	7.41163	7.30653	6.51979	7.05136	7.2694	8.03273	7.54962
RPUSD1	9.82673	8.84068	9.30235	10.1221	9.2849	9.34077	9.11375	9.29169	9.63673	9.33291	9.8564	9.8663	9.5962	9.63353	9.92179	9.85022	9.93733	10.01	9.36762	9.61022	9.71989	9.16734	9.66003	10.5135	9.73711	9.49877
RHBDF1	10.5223	11.1412	10.4461	9.73752	10.3878	10.3231	10.4547	11.1898	10.6809	10.3174	10.586	10.4387	10.5737	10.4844	10.78	10.3224	9.94968	10.2738	10.5063	10.0968	10.2822	10.6214	9.92956	10.6311	10.6869	10.5003
LUC7L	10.4283	10.4512	10.6666	11.2623	10.6836	10.654	10.5294	10.8574	10.3626	10.621	10.5155	10.5389	10.8573	10.6359	9.83969	10.8669	10.1576	10.6301	10.7102	10.7464	10.645	10.8295	10.4822	10.6098	10.5959	10.6472
CACNA2D2	6.8596	8.05509	7.60292	7.79076	7.63447	7.41001	7.79853	7.61694	7.52479	6.76666	6.67716	6.714	7.79177	7.52802	6.19211	7.64861	6.63402	6.58566	8.05981	8.05908	7.60568	8.04735	7.52526	7.16302	7.70808	6.68884
BAIAP3	6.9117	7.234	6.89966	7.98462	6.58945	6.39874	5.46543	6.56703	6.99819	6.3822	6.60414	6.62665	7.07775	6.53991	6.57862	7.63612	6.73422	6.78817	7.71644	7.55718	7.03579	7.54553	6.89574	5.71677	6.38233	6.41738
TSR3	9.87425	9.04953	8.81657	8.99647	9.19199	9.2766	9.05222	9.5569	9.57093	9.60232	9.79318	9.81832	9.5654	9.61057	9.72754	9.59023	9.85128	10.1021	9.4086	9.45032	9.66004	9.03822	9.55408	10.0247	9.47344	9.58225
PIGQ	10.215	9.97792	9.68756	10.4531	9.7369	9.55869	9.87444	10.2381	9.9912	9.92998	10.1477	10.1031	10.1507	10.4427	10.2321	10.2681	10.1159	10.3687	10.384	10.4026	9.95417	10.1512	10.1661	10.707	10.1472	10.0199
CRAMP1L	9.19815	9.36858	9.06387	9.23306	9.37853	9.50567	8.6009	9.23483	9.35537	9.11983	8.9676	9.14579	9.36622	9.11613	9.11481	9.12873	8.48564	8.80125	9.18421	9.07505	9.17887	9.46797	8.73549	9.64369	9.20984	9.14801
TEAD3	11.1116	10.4032	11.0592	10.166	10.7311	10.4726	10.6568	10.7946	10.5253	10.8019	10.9034	10.8527	10.8539	10.8686	10.8072	10.8546	10.8821	10.7196	10.7999	10.6486	10.6699	11.0753	10.5743	11.1837	10.8788	10.7768
SELE	11.0401	8.34877	8.2971	9.02861	11.5317	9.06847	9.37231	9.42574	9.39837	10.8798	11.7946	10.2861	8.67166	10.5951	8.47081	11.2063	11.1246	11.413	7.64457	9.65267	8.62507	10.8889	9.49111	9.333	7.68432	8.7707
DNAJC11	9.61659	9.74241	10.027	10.6527	10.0749	10.3153	9.88777	9.81967	9.72252	9.69371	9.34578	9.82875	9.41947	9.45352	9.82115	9.52985	9.37549	9.33663	9.63402	9.82703	10.2412	9.60428	10.0458	9.27927	9.50503	9.77122
FMO3	7.82527	7.27897	8.21545	8.21579	5.87854	6.8543	6.78127	7.36277	7.21689	7.79883	7.61922	7.10824	6.48882	6.30972	6.69643	6.39442	7.7773	7.36017	6.772	7.38762	6.66148	6.53103	7.03273	7.6808	8.68278	8.69116
MYLIP	9.86361	10.8052	10.0975	10.0207	10.8532	10.5497	10.4209	10.268	10.2883	9.66119	9.80004	9.69156	10.4547	10.1274	9.57788	10.7035	10.2675	10.2249	10.7516	10.7528	10.2255	10.8598	10.31	10.1604	10.5216	10.0862
NOX1	4.84208	4.50884	3.55285	4.68745	4.97478	5.03585	5.41485	4.68548	5.81598	5.18172	5.35275	5.06462	4.92926	5.45003	4.38504	4.69373	4.91895	4.76798	5.0424	4.73653	4.86266	4.89837	4.84916	5.17985	4.78002	4.40348
E2F2	8.38326	8.58176	10.6017	8.94146	8.12512	9.88994	9.16997	8.69368	8.47135	8.24992	7.87964	8.31386	7.78739	7.77189	7.73627	7.03271	8.15837	7.96567	8.03007	7.63268	8.494	7.42908	8.27178	8.54813	8.39686	8.26985
PSMB1	11.3307	11.6349	11.7327	12.1578	11.767	11.6103	11.6125	11.7106	11.3562	11.733	11.3242	11.7751	11.2437	11.2984	12.2599	11.2219	11.5634	11.4709	11.6262	11.7782	11.4939	11.5475	11.7684	11.4893	11.3513	11.3563
SYN1	5.23258	5.35781	3.67699	5.91508	5.49278	5.24223	4.87856	4.80962	4.9708	5.21631	4.64941	5.25938	5.39547	5.57418	4.92647	5.77074	4.77136	5.11268	4.74315	4.73653	4.604	5.47087	4.40747	5.28999	5.25563	5.12895
JARID2	10.8891	10.7837	11.063	11.4479	11.2935	10.9637	11.2309	11.2283	11.1209	11.0331	10.7755	10.8584	10.8671	10.9379	10.7402	10.8804	10.652	10.381	10.8431	10.7516	10.9208	11.0145	10.9062	11.0123	11.3799	10.8064
CDKL5	7.92623	8.16978	8.78215	8.6886	7.87331	8.14621	8.00418	8.5034	7.43557	8.64851	8.3338	8.14261	8.23255	7.92237	8.71515	8.03331	7.80158	8.11954	7.04849	7.61443	7.61306	7.85858	8.41827	8.25455	8.37498	8.12314
CAMK1G	5.07946	5.36897	6.00412	4.73187	6.72661	6.11401	5.28216	6.95961	4.48796	5.10831	5.48483	5.63652	5.85051	5.73945	7.94145	6.72792	6.15051	5.65532	5.73215	5.90763	6.13995	6.15179	5.69487	5.85781	5.97666	5.62948
CDK11A	5.80279	5.84841	6.9568	6.68608	5.91701	5.79657	6.13471	7.62915	6.05144	6.19277	6.04672	5.98883	6.03269	5.73945	5.64355	5.81983	5.46378	5.27599	6.01034	5.83764	5.90702	6.02321	5.64854	5.6536	5.838	5.85839
NADK	10.5195	10.4375	11.0909	11.0173	11.6	11.3017	10.4708	10.6946	10.295	10.4723	10.5546	10.6833	10.952	11.2001	11.0605	11.5445	10.9187	10.4791	11.1873	11.5633	11.3183	11.3413	11.2864	9.79059	10.3591	10.4797
TFAP2B	7.48012	7.95086	4.18808	5.36959	7.30998	7.51228	7.16365	8.06595	7.57595	8.4267	6.65143	7.52813	8.11945	7.41143	5.67833	7.64168	6.22549	5.97596	7.96324	7.2473	6.64294	7.56986	7.4741	5.00769	7.16044	7.1496
TFAP2D	3.35862	3.35862	3.35862	6.33965	3.35862	3.35862	3.35862	3.35862	3.35862	3.35862	3.35862	3.35862	3.35862	3.35862	3.35862	3.35862	3.35862	3.35862	3.35862	3.35862	3.35862	3.35862	3.35862	3.35862	3.69728	3.35862
DLEC1	6.43719	6.92774	6.92604	5.6073	6.40376	6.30169	6.29502	6.21978	6.51841	5.57104	5.91489	5.66182	6.61722	6.83588	5.19378	6.28215	5.63519	5.19501	6.52507	7.03015	6.1071	6.25485	6.50957	6.79639	6.34186	6.02471
CYTH3	10.7978	10.3593	10.8478	10.3097	10.2694	10.0045	10.909	10.9273	10.9419	10.6829	10.6096	10.5019	10.6944	10.2444	10.6781	10.3115	10.0265	10.5042	10.4901	10.2308	10.5987	10.7653	10.1661	10.5151	11.101	10.9964
ADAM22	8.37962	9.26116	7.95635	8.81705	8.14146	9.50594	9.26256	8.99254	9.58434	9.24775	8.85135	8.50048	8.56074	7.73921	6.90959	8.90601	7.96807	8.24031	9.19748	8.68673	8.61756	8.69106	8.61434	8.36179	9.56841	9.04417
SYPL1	11.6345	11.5294	11.9184	11.5946	11.6326	11.62	11.1486	11.5779	12.0775	11.7863	11.4847	11.713	11.6503	11.6701	12.2501	11.4575	11.7696	11.7886	11.6463	11.4974	11.7951	11.6208	12.03	11.5772	11.2242	11.4948
CYB561	11.0446	10.9991	10.1025	10.5498	11.0979	10.2408	10.5392	10.8914	11.1863	10.7887	10.8022	11.0069	10.6527	10.8044	11.1746	10.7982	10.8584	10.6669	10.818	10.9535	10.8317	10.7203	10.9479	10.7298	10.7042	10.6614
SPAG9	12.8094	12.6833	12.8676	12.5119	13.1804	12.4528	12.8245	13.1873	12.9335	13.0984	12.9361	12.9075	13.2963	12.946	13.5872	13.0936	12.7795	12.5975	12.3926	12.1874	12.5905	12.9567	12.9632	12.5641	12.9022	12.8989
CELSR3	7.88543	7.67572	9.23509	10.5595	7.91177	9.57577	8.51913	8.08343	7.35685	7.62821	7.6663	7.75449	7.50358	8.05834	6.85558	7.53778	7.26795	8.46413	7.27695	7.73041	8.25414	7.37878	8.04272	9.90719	8.25911	8.04924
AASS	9.3208	9.96778	9.31961	10.0574	9.36406	9.73598	9.54179	10.3159	9.64915	10.0198	10.0042	9.43882	10.1992	9.43106	9.79289	10.0909	10.2397	10.2526	9.25535	9.29855	9.25419	9.76768	10.5663	11.2507	10.241	9.993
PLEKHG6	8.82839	9.4698	8.48761	9.59394	9.42658	8.88962	8.89305	9.29268	8.74373	8.23442	8.89081	7.97139	8.93322	9.45545	8.36117	9.33124	8.67139	8.37101	9.1116	9.37008	8.69146	9.14706	9.14791	9.09239	7.75064	7.52486
SS18L2	8.81449	7.87777	8.67374	7.84353	8.93105	8.70199	8.15185	9.12723	8.50777	8.67119	8.64789	8.48019	8.8477	8.57852	8.05044	8.88235	8.78257	9.00784	8.70454	8.98989	8.38283	8.73363	8.78576	8.92699	8.32963	8.13197
MPND	7.4836	7.82771	8.79663	7.34418	8.05061	8.16202	8.24152	8.32427	7.78056	7.71463	7.66163	7.7582	8.00742	7.86156	7.38314	7.97729	7.52133	7.49199	8.11752	8.12584	7.82153	7.94444	7.92415	7.3113	7.86774	7.77626
MGST1	11.9357	13.8073	11.0042	13.4407	15.0825	13.3372	12.3949	11.8853	11.3444	9.21362	11.1226	9.14154	14.4703	14.8381	10.7126	14.5833	12.2292	11.3862	13.7781	14.1356	13.0391	13.3682	13.8549	11.585	9.3293	10.0389
CRY1	9.73245	9.13494	9.79758	9.53776	10.0791	9.48525	9.62402	10.0179	9.86747	9.57112	9.26863	9.58841	9.88844	9.22897	9.64265	10.6942	8.97498	9.29924	9.51345	9.58509	9.37791	10.9931	9.88792	9.95269	10.0292	9.67825
PGLYRP1	4.72084	4.14381	4.75948	4.34727	5.3017	5.26599	5.28216	4.16952	4.28827	4.31932	4.62813	4.65091	4.65179	5.95699	4.42359	4.78128	4.45299	4.97764	4.81282	4.72172	4.52691	5.27137	5.11168	4.48562	4.75006	4.44357
NFIX	11.8938	13.1364	10.7161	11.0668	12.4445	12.0972	12.8897	13.5454	12.7901	11.9154	11.3183	11.412	12.2675	11.5485	10.4285	11.8883	10.7246	10.7097	12.3977	11.9483	11.2985	12.4763	11.8471	11.1329	12.8349	11.8667
ST3GAL1	10.0635	10.2001	10.8464	10.9327	10.8517	9.64695	9.71783	10.5656	9.31903	9.53915	10.3145	10.2951	10.1038	9.7218	10.6051	11.2403	10.2109	10.4337	9.97624	10.8058	9.64128	10.9298	9.62481	10.6527	10.5887	10.2303
MMP25	7.27853	6.91504	7.42193	7.80709	7.35448	7.16648	7.23526	6.22431	6.30666	6.11584	7.47825	7.31431	6.68531	6.3577	7.01328	7.51672	8.11922	7.92479	7.05033	8.25966	7.19948	8.38437	6.47895	7.11925	7.42699	7.60129
IL32	8.7043	9.05924	9.86604	8.65038	8.83246	9.28297	9.11998	7.81507	8.6251	7.72021	9.50638	9.15846	8.11659	7.59231	7.93052	8.01508	9.12602	9.98696	8.91021	9.92488	8.90061	8.0415	8.17445	8.21711	8.63614	9.01325
PKD1	11.0852	11.7779	10.3396	11.0286	10.5962	10.7141	10.9968	11.6253	11.411	10.9014	10.9306	10.8987	11.5657	11.0814	10.8553	11.4179	10.1378	10.5881	11.3796	11.0084	10.815	11.3696	10.2859	11.1889	11.5684	11.017
MAPK8IP2	7.80206	8.81958	10.2647	10.827	9.66858	7.835	8.33936	7.87317	7.62102	7.52991	8.31552	7.89931	8.87913	9.87059	9.1188	9.60126	8.12386	8.12276	9.33306	9.97275	9.4157	9.25963	9.27797	7.18441	7.57225	6.74079
MED24	10.9902	11.0506	10.9197	10.7683	10.8844	10.9414	11.0728	11.2205	10.9083	10.7907	10.6283	10.9141	10.7	10.6542	11.0295	10.5782	10.6639	10.7735	10.8786	10.948	10.9363	10.9684	10.8257	11.1021	10.8405	10.6333
RHOBTB2	8.82755	8.78305	8.2667	7.96082	8.14642	8.31404	8.82057	9.7115	8.42393	8.62739	8.5903	8.69262	8.27569	7.72926	7.92588	8.38969	8.66566	8.55873	8.30612	8.5075	8.28674	7.85043	7.50535	7.73316	9.3023	9.2698
HEATR5B	11.6091	11.4782	11.5626	11.5062	11.5043	11.5822	11.6216	11.51	11.6672	11.7984	11.5315	11.4941	11.5369	11.7103	11.5278	11.491	11.4066	11.5183	11.2005	11.0822	11.2892	10.9813	11.9527	11.581	11.5653	11.6137
SEC62	11.2942	11.431	10.9133	11.8017	11.6575	11.1442	11.1365	11.3119	11.3581	11.5586	11.5532	11.5071	11.636	11.5125	11.6934	11.7023	11.6933	11.5689	11.576	11.6798	11.2929	11.6836	11.7134	11.4407	11.3509	11.5016
RPS20	11.965	12.1217	11.6057	11.2983	11.9782	11.574	11.4024	11.4241	12.2129	11.935	12.2185	11.7908	12.3651	12.3482	11.8075	12.0693	12.0803	12.245	12.188	12.4168	11.7866	12.1527	12.1125	12.231	11.6995	11.7674
CSDE1	14.0167	13.6396	13.7733	14.0508	13.8866	13.5751	13.7418	13.8107	14.2447	14.3836	14.1808	14.1132	14.1074	14.126	14.4809	13.9969	14.416	14.0586	13.9059	13.7945	14.162	13.8908	14.4332	13.9354	13.9543	14.1283
UBE3C	12.3422	11.8969	12.3109	12.2439	12.3388	12.148	12.1743	12.0875	12.2507	12.2985	12.132	12.4253	11.9081	12.0705	12.5873	12.089	12.0923	12.1473	11.7356	11.6768	12.4205	11.5851	12.2143	12.081	11.8722	12.2502
REV3L	13.3734	12.9226	12.7459	12.0163	12.5639	12.6875	13.0115	13.5012	13.1693	13.1317	12.8876	12.982	12.8382	12.4021	11.7999	12.9042	12.3925	12.2612	12.414	12.4953	12.2859	12.9263	12.6577	12.4274	13.3311	13.123
TENM1	9.10556	9.33608	10.0744	9.04855	8.11759	8.39484	9.03269	9.71504	9.60898	9.57103	8.80525	8.37389	9.13293	8.17775	6.6799	9.31402	8.5813	8.59344	9.31024	9.14395	8.43435	9.40187	8.73211	8.93729	10.0277	8.74623
PAX7	3.80253	3.80253	3.80253	7.12999	3.80253	5.28553	3.80253	3.80253	4.27335	3.76323	3.80253	4.02387	4.51002	4.88183	3.80253	3.80253	6.03011	3.80253	4.09337	3.86195	3.84182	4.01189	3.71508	3.68661	3.69728	3.35862
MASP2	8.63931	9.15084	8.8654	8.54111	8.40073	8.36277	8.54275	8.25085	8.63373	8.9485	8.26162	8.31068	8.13892	8.66226	7.79689	8.42269	8.1679	7.71934	8.49477	8.32865	8.62527	8.1054	8.88934	8.28003	7.90677	8.88296
IYD	4.72084	6.50757	5.12634	3.93677	7.22288	5.07259	4.13144	4.83099	4.5736	3.80334	4.62813	3.73355	7.02727	8.01935	4.42359	7.38515	4.06053	4.02165	6.2114	5.92509	5.42584	6.02296	6.74715	4.12599	3.73739	3.39872
FAM76A	9.13675	8.96548	9.32354	8.90514	8.86444	9.18155	8.99907	9.34606	9.34853	9.30541	9.26011	9.18729	9.16492	9.21444	9.41684	8.97352	8.9133	8.91688	9.14931	9.15249	9.16883	8.90345	8.93197	8.567	9.15235	8.96577
TRAF3IP3	10.4191	10.1229	12.0772	10.3583	10.2032	10.7672	10.1947	10.646	9.68437	10.3329	10.4219	10.9754	10.7892	9.66069	10.4816	9.80732	10.4875	10.5676	10.3445	10.9695	10.6044	9.62672	10.2324	11.0409	10.2683	10.4965
POMT2	9.43206	9.17647	9.04779	10.3314	9.33312	9.54412	9.59647	9.1421	8.93409	9.4176	9.24138	9.34736	9.40954	9.44982	9.99707	9.46788	9.03298	9.35542	9.22248	9.04607	9.43762	9.20182	9.23339	9.77313	9.41822	9.64098
VTA1	10.469	10.0442	9.74288	10.6925	10.2946	10.2485	10.1283	10.2661	10.7371	10.9706	10.7072	10.8215	10.4688	10.637	11.0758	10.3915	10.762	10.8751	10.4571	10.3403	10.6309	10.3722	10.7803	10.4467	10.3485	10.4807
MLXIPL	7.42402	7.17159	5.65284	8.54012	8.42173	6.9503	6.59393	7.88751	7.01987	5.89116	6.73518	5.80257	8.32692	7.44807	6.71782	8.37323	6.50842	6.58261	8.87929	9.02875	7.47479	8.51255	7.41214	5.08404	6.77932	4.73018
BAZ1B	11.4501	12.0542	12.4691	12.4944	11.9178	12.0453	11.8573	11.8285	11.3044	11.7178	11.3287	11.8096	11.4738	11.3114	12.0776	11.4009	11.3156	11.699	11.3544	11.3058	11.8857	11.2037	11.816	12.4838	11.6834	11.8842
RANBP9	11.2676	11.0206	11.412	10.1128	11.3147	10.9236	11.3721	11.1878	11.4513	11.2887	11.215	11.1993	10.8583	11.2111	10.447	10.7798	11.1821	10.951	11.168	11.1281	11.2293	11.2055	11.1989	10.4985	11.171	11.1085
ETV7	7.27964	7.67335	7.80984	6.88997	8.13457	8.4451	7.65411	7.46213	7.93486	7.03315	8.2617	8.07613	7.27903	8.28479	7.89742	7.78788	7.53176	7.30702	7.46139	8.24473	7.38207	7.99984	8.1901	8.7896	7.43176	6.61646
SPRTN	9.81362	9.6164	10.1315	9.7707	11.0006	10.1279	10.0256	9.92958	9.80306	9.96214	9.54355	9.85575	10.2641	10.2901	10.1017	10.5714	9.81893	9.57846	10.24	10.3845	10.3416	9.91791	10.4239	9.99302	9.69756	9.66762
METTL13	9.51397	9.31742	9.63863	9.83705	9.30462	9.99878	9.5526	9.13686	9.63946	9.61134	9.53944	9.73244	9.39053	9.69774	9.9277	9.31789	9.73409	9.69924	9.20928	9.11991	9.81319	8.97519	9.68783	10.5918	9.25077	9.57989
DYRK4	8.50781	7.95285	7.55921	9.55629	8.0508	7.90884	8.15587	7.97479	8.61368	8.4102	8.67376	8.61301	7.9344	8.67501	8.39935	8.39209	8.59265	8.78893	8.25884	8.42247	8.39035	8.21794	8.40109	9.90639	8.11567	8.26985
ZNF207	12.9965	12.9001	12.7834	12.2942	12.8019	12.7358	12.9403	12.5938	13.071	13.0662	12.9884	12.9875	12.7383	12.9279	13.1304	12.8994	13.0668	13.047	12.6479	12.6397	12.9061	12.7901	13.0462	12.9219	12.7776	12.9562
UQCRC1	12.0148	12.2809	11.5666	11.6022	13.0306	12.6502	12.1914	12.1121	11.868	11.7982	11.8459	11.9617	12.4533	12.6581	12.302	12.7617	12.2548	12.2196	12.512	12.6461	12.3912	12.2708	12.6312	12.2036	11.4463	11.6357
STARD3NL	8.90939	8.11404	8.29774	9.3622	8.10954	8.49882	8.17212	8.56811	8.54704	8.55662	9.17809	8.90195	8.81582	8.24801	9.75042	9.18261	9.29814	9.47942	8.40145	8.64141	8.82458	8.69615	8.24595	9.57115	8.80698	8.68777
CD9	12.9231	12.6421	12.5199	13.4373	12.8166	12.3943	12.8704	13.0847	13.3732	13.1691	12.9002	12.9031	12.9802	12.9404	13.0581	12.9154	12.7233	12.6674	12.9124	12.7097	12.6294	13.0854	12.9872	13.2008	12.6776	12.3964
NCAPD2	10.3499	10.3545	10.6514	11.8872	9.86677	10.3324	10.6977	10.3899	10.4635	10.5955	10.0523	10.532	9.98702	10.1594	10.5873	9.55177	10.4774	10.5423	9.84271	9.84897	10.4503	9.46141	10.6844	11.0154	9.92919	10.2941
IFFO1	9.31	9.68537	9.571	9.43994	8.75999	9.03442	9.94169	9.43503	9.27753	9.18168	9.33862	9.41931	8.80485	8.46783	8.30967	8.40872	9.09074	9.38483	9.15181	9.63561	9.40585	9.02642	8.83633	9.04808	10.0715	10.1164
GIPR	7.94535	7.69063	8.70994	7.53268	7.63509	7.23053	8.35855	7.7242	7.65472	7.13727	8.33059	7.99987	7.77946	8.25652	7.94737	7.24162	7.62086	7.48628	7.50537	7.70877	7.86178	7.70606	7.81527	7.42784	7.03353	7.74293
PHF7	7.83223	8.1382	8.09173	7.27676	8.11759	8.2896	8.5369	8.21895	8.00606	7.99849	7.25651	7.92659	7.56862	7.87132	7.41596	7.49767	7.38568	7.38904	7.69464	7.64794	7.88273	7.39778	7.82082	7.64589	8.17169	8.01639
SEMA3G	9.91205	11.1193	8.16901	8.72779	11.088	9.20784	10.0157	10.7931	9.25124	8.06515	9.56584	7.56825	11.57	11.4739	8.05432	12.0934	9.46594	9.07149	10.5889	10.5555	10.1372	10.7479	10.4085	8.30727	9.34072	8.65471
NISCH	11.9825	12.5824	11.479	11.3231	11.7403	12.3035	12.0285	12.3467	12.0781	11.9148	11.855	11.6873	12.2448	11.9927	11.0502	11.8584	11.7224	11.8298	12.0789	11.8534	11.7208	12.0596	11.9065	11.9261	12.4253	12.0514
STAB1	12.1113	11.5766	10.7265	11.0862	11.2328	11.486	11.8328	11.7942	11.6042	11.1604	12.1751	12.2428	11.5238	11.359	11.0732	11.8595	12.3249	12.704	11.3957	11.6213	11.4028	11.4285	11.5595	11.6761	13.403	13.2648
FUZ	7.6749	8.18745	7.50452	8.29275	7.29597	8.54487	7.97685	8.463	7.23833	7.16215	7.759	7.32438	7.52788	7.75265	7.1166	7.5388	7.20784	7.77498	7.85446	7.74323	7.5075	7.90628	7.86685	7.99087	7.68432	7.50509
SLC6A13	3.82768	3.91722	3.94912	6.8425	3.35862	3.90309	4.85484	4.34553	4.39374	4.51046	4.78607	4.11218	4.46146	4.2022	5.37028	4.69562	4.55207	4.39386	4.78203	4.14972	4.36418	4.39365	4.24242	6.87893	4.68033	4.39394
IDS	10.9627	11.3165	11.3068	10.8196	10.9801	10.803	10.9493	10.9895	11.2571	11.0026	10.8809	11.0457	11.134	11.0494	10.3079	10.9794	10.527	10.6723	10.9758	10.9663	10.8052	11.1197	10.7586	10.8278	11.0291	10.7701
PRSS3	9.8649	7.49542	9.51073	7.09151	8.62492	8.40377	9.11191	8.10388	8.93036	9.03299	9.28184	9.56493	8.26154	9.24212	7.65827	7.54396	9.37445	8.38782	7.58948	7.74748	9.2767	7.48201	9.01552	7.89714	8.24566	8.78303
ZNF200	8.36052	7.95993	8.44941	9.1368	8.3674	8.6177	8.35611	7.68867	7.80704	8.41768	8.5819	8.4468	7.41702	8.41507	8.79334	8.50017	8.99262	9.10778	7.8244	8.27477	8.55506	8.32658	8.44905	9.91111	8.17803	8.54903
CD4	11.088	11.0262	11.584	10.6438	10.3165	10.9362	10.9766	10.2697	10.6431	9.95026	11.0955	11.2571	10.3159	9.78129	9.61365	9.69539	11.0865	11.1142	10.695	11.7163	10.8849	10.5072	10.234	10.235	11.7213	11.452
LRRC23	6.98101	6.94975	6.96089	8.15757	6.7328	6.74873	7.41301	7.20687	7.11592	7.55512	7.3584	7.33935	7.30584	7.25231	6.21669	7.30106	7.28666	7.3685	7.04287	7.03714	6.72064	7.1024	7.29512	7.67783	7.35347	7.16406
BTK	8.26689	8.35144	8.68158	7.49385	8.21834	8.31708	8.33607	8.19641	8.57725	8.32133	8.82664	8.56938	8.03694	7.87967	7.18854	7.72045	9.33268	8.95931	7.78933	8.26263	8.60798	7.45137	7.86685	7.64742	8.56649	8.40101
HFE	7.94789	8.64019	7.10954	8.57087	7.83014	8.05802	7.4464	7.90589	8.14329	7.87827	7.5609	7.81987	7.86451	8.02016	8.49292	7.76557	7.80732	8.06411	7.97258	7.89266	7.85817	7.61429	7.96113	8.6889	8.60068	8.49398
SCMH1	9.3101	9.81179	10.6398	9.86866	9.48833	9.76371	9.73483	9.75739	9.22812	9.4813	9.33722	9.45967	9.62088	9.47547	9.47241	9.68561	9.23228	9.32399	9.60777	9.66729	9.50145	9.81156	9.13504	10.0896	9.71096	9.4299
FYN	11.1158	10.9496	12.2743	11.4828	10.5682	10.8597	11.1585	11.583	11.2538	10.9593	11.4503	11.3671	10.9363	10.1896	9.92722	10.7853	11.0768	11.5731	10.7118	11.3859	10.4358	11.2334	9.8921	9.95492	11.5017	11.2415
HIVEP2	11.8053	11.3678	11.9995	11.4929	12.1929	11.4335	12.075	11.9049	11.6991	11.7891	11.6863	11.6581	11.6497	11.4728	11.9778	12.334	11.5647	11.5599	10.5903	10.7631	11.0324	11.6562	11.9336	12.1912	11.9687	11.7273
FMO1	6.60138	9.34647	7.86207	8.70602	6.2813	7.09319	7.00243	7.28765	7.00916	7.01645	7.81061	6.63641	7.41702	7.30529	6.25642	7.45372	8.55778	8.58517	7.44878	7.5032	7.07366	7.27353	7.17914	9.0312	8.78714	8.22153
TCEB3	10.7245	10.4416	10.5081	10.887	10.9064	10.9291	10.9435	10.7749	10.6556	11.1858	10.7894	11.0443	10.6276	10.6693	11.0929	10.6548	10.8234	10.7281	10.4865	10.3728	11.099	10.7459	10.7929	10.4495	10.6813	10.7571
LYPLA2	7.89344	7.3259	7.7964	7.91014	7.73644	8.04882	8.17987	7.85744	7.57421	7.8119	7.56822	8.01545	8.24579	8.01835	8.14129	7.75642	7.71897	8.24001	7.87134	7.93796	7.78773	8.03562	7.90151	7.44564	7.66016	7.87953
CLCN6	9.74081	9.91726	10.0714	10.4807	9.67254	10.2164	9.54413	10.8735	9.37793	9.28487	9.39157	9.26384	9.48777	9.24159	9.495	9.40598	9.45791	9.26757	9.56827	9.56168	9.89027	9.66621	9.14631	8.70372	9.91483	9.47744
MRC2	12.4873	12.2284	9.9504	11.2891	11.6439	12.2365	12.5843	12.255	12.5459	12.4639	12.6771	12.4087	12.3351	12.0807	11.9151	12.4445	11.9509	12.202	12.2078	11.7878	11.8426	12.2571	11.3291	12.0528	13.1951	13.1679
SLC6A7	5.06474	4.33411	6.97656	4.76416	3.77551	4.70787	3.77551	5.24788	4.584	4.71441	5.27403	4.89445	4.483	4.26714	4.84048	4.29629	4.75884	4.81075	4.32309	4.73653	5.15214	4.51518	4.28797	5.13289	5.15956	4.73018
TSPAN9	10.8335	10.838	10.6147	10.7801	10.9133	10.2192	10.8395	11.333	10.8015	11.0668	10.9225	10.8827	10.8592	10.5569	10.8401	10.92	10.9461	11.1322	10.7056	10.4345	10.7386	10.9872	10.7892	10.797	11.3685	11.3439
BTBD7	11.0489	11.0902	11.1441	11.6458	11.0211	11.4633	11.1374	11.0587	11.1708	11.4604	10.9471	11.2445	10.7359	10.9379	11.4575	11.0165	10.9234	10.8469	10.4437	10.3246	10.9949	10.5008	11.1064	11.438	11.0011	11.3146
APBA3	8.63754	8.99058	9.35818	9.25067	8.7077	9.45317	9.0508	8.63429	8.26237	8.84441	8.91405	8.94265	8.57115	8.8901	9.16232	8.7183	8.76065	8.99178	8.81975	9.08178	8.8615	8.98437	8.83035	9.46606	9.05821	8.7993
MKS1	8.54749	8.73364	8.25675	8.89407	7.85631	8.60367	8.78918	8.44041	8.64378	8.81868	8.17366	8.45529	8.39157	8.45801	8.47619	7.98289	8.52791	8.57817	8.53767	8.34617	8.62507	8.29866	8.52222	8.938	8.48188	8.47129
ABHD5	10.5543	11.5346	10.0483	9.2416	13.0767	11.1811	10.8671	10.2035	10.8486	10.0815	11.072	9.86887	12.6224	13.0862	9.75603	12.8189	11.0901	10.1421	12.305	12.4565	11.8576	12.098	12.7496	9.23694	9.65311	9.98297
KAL1	7.98357	7.81754	5.68887	9.16226	7.20783	8.04471	7.72408	8.35724	7.6413	8.19363	8.41794	7.39322	8.4867	8.12271	8.46099	7.79911	8.52418	8.48655	8.0671	7.39036	8.34797	8.10033	7.79461	8.21809	8.38795	7.9811
AKAP8L	9.91941	10.6432	10.6851	10.8895	10.4265	10.4575	10.192	10.4509	9.2992	9.64832	9.72533	9.55963	9.81828	9.89925	9.8712	9.74049	9.5956	9.70809	10.1233	10.1401	9.7935	10.2841	9.86967	9.94899	9.9957	9.83102
MBTD1	10.7631	10.907	10.3399	10.6867	10.7981	10.4975	11.0943	10.9207	11.1394	11.1097	10.7269	10.6485	10.8406	10.9985	10.013	10.737	10.5304	10.6281	10.5216	10.3156	10.5808	10.3691	11.0148	11.0324	11.1149	10.8517
UTP18	9.54655	9.15479	9.50406	8.80632	9.52075	9.02243	9.32832	9.58044	9.72064	9.6649	9.55287	9.61287	9.45871	9.31051	9.38942	9.63903	9.42572	9.63156	9.20783	9.23446	9.46991	9.49286	9.51268	9.60602	9.28718	9.31897
RNF216	10.5096	10.4656	11.0794	10.8153	10.4976	10.5681	10.6507	10.454	10.493	10.3563	10.3053	10.4718	10.3149	10.1641	10.658	10.2673	10.2278	10.3275	10.3477	10.6025	10.4869	10.4273	9.94184	10.7272	10.8246	10.5697
TTC19	11.3345	11.6586	11.4056	10.8233	12.0375	11.7048	11.6456	11.886	11.3821	11.4123	11.2818	11.208	11.9979	11.5006	10.8001	11.7318	11.298	11.3035	11.6895	11.6967	11.2557	11.6596	11.4938	11.8028	11.3758	11.1794
PTBP1	12.9749	12.1909	12.9392	12.6393	12.2317	12.2482	12.3849	12.5686	12.5227	12.6317	12.5886	12.7909	12.5342	12.4158	13.4326	12.6625	12.7743	12.745	12.3869	12.5801	12.5771	12.7317	12.4941	12.6156	12.5498	12.4966
DPF1	6.44571	5.12866	6.07958	6.95035	5.6269	5.10181	6.06941	6.1573	5.64996	6.58132	5.52964	5.84639	5.9155	6.06719	6.08552	5.05663	5.84961	5.80846	5.38492	5.01807	6.84348	5.91871	6.01878	5.05885	5.40783	6.30614
SYT7	8.38322	9.33602	9.74954	10.8759	9.70038	9.52062	8.71213	9.67877	7.24049	8.2069	7.86243	8.73836	8.69521	9.41057	9.6928	9.1015	7.9901	7.38284	9.58241	9.42406	9.23001	9.75552	9.20751	9.89917	7.4786	7.99369
LARS2	9.01692	8.85818	8.83818	9.26373	9.35389	9.44296	9.07364	8.93484	8.91982	8.61174	8.96053	8.91032	9.16808	9.08298	8.8383	9.04541	8.9133	9.20803	9.21392	9.25229	9.36109	8.84331	9.26855	9.15201	8.80372	8.68827
PIK3C2A	12.3003	12.5128	12.6415	12.8905	12.746	12.2378	12.7075	12.8434	12.3509	12.6459	12.4854	12.3691	12.4612	12.3118	12.3493	12.4413	12.0541	12.3586	11.8834	11.819	12.2496	12.1092	12.6792	12.5504	12.5335	12.6107
PLAUR	9.37615	8.58939	11.2257	9.41097	10.1841	9.22271	8.44429	10.3165	8.3175	9.52331	10.1586	10.1419	9.86151	9.10662	10.6471	11.3957	11.6574	10.1316	10.0613	11.0685	9.31273	11.2603	8.56123	9.93178	10.9731	9.54655
ANLN	10.2506	9.76065	11.2522	11.1555	9.78825	10.8154	10.4585	10.6756	10.2404	10.906	9.38286	11.0066	9.49691	9.68619	13.0451	8.54264	9.77679	10.3435	8.93204	8.57449	10.2479	8.90927	10.9508	10.2431	9.83155	10.2518
WIZ	10.824	10.7978	11.4809	11.0931	10.808	11.2494	11.0818	11.4167	10.3388	10.8369	10.542	10.8949	10.3868	10.5271	10.6586	10.5217	10.4459	10.5671	10.4674	10.3761	10.5312	10.6384	10.588	10.927	10.8179	10.8479
RABGAP1	11.3098	11.66	11.7647	11.8494	11.7548	11.791	11.7216	11.639	11.5266	11.4666	11.052	11.3167	11.5593	11.5012	10.8558	11.3063	11.0941	10.9875	11.5876	11.5027	11.45	11.5832	11.9177	11.6688	11.7215	11.2775
DCN	15.7376	16.4423	12.9359	12.8809	14.4115	13.6628	15.6635	16.4574	16.0895	15.5977	15.8852	15.3284	15.4401	14.5525	13.453	15.7096	15.4051	15.279	15.5167	15.0549	13.9528	15.5875	13.4591	13.2659	16.3817	15.5236
QPCTL	8.04672	8.1474	7.84227	8.57608	8.60754	8.45366	8.71294	8.79644	7.60883	7.85311	8.02271	8.49581	8.51388	8.25589	8.24385	8.46962	8.81981	8.2525	8.35491	8.64349	8.05404	8.64576	8.35465	8.36438	7.67631	7.79671
PPP5C	10.1713	10.0104	10.115	10.6216	10.1618	10.3395	10.1208	9.94902	10.0948	10.2679	10.0045	10.2272	10.1159	10.1887	10.4381	10.1096	9.84111	9.81345	10.0465	10.1223	10.1086	10.0398	10.3685	10.2293	9.96406	10.0406
CEP68	10.3361	10.7212	10.6001	10.6587	10.5813	10.6041	10.652	10.9741	10.6984	10.706	10.5047	10.5705	10.7643	10.4186	9.94274	10.848	10.2293	10.113	10.6337	10.4199	10.242	10.7664	10.4303	10.1593	11.2835	10.7864
MAP4K3	11.0556	10.8065	10.9481	10.9419	10.9075	10.7375	10.831	11.091	11.5448	11.3999	11.262	10.9962	11.3317	11.24	10.9372	11.12	10.9696	10.8277	10.7716	10.4062	10.6341	10.7509	10.9215	11.022	11.3876	11.0146
ZBTB32	5.91504	6.26223	7.0552	6.61336	6.31012	6.71788	6.06997	6.39469	5.83931	4.94015	6.09979	6.50446	5.6774	6.33179	5.89937	6.44069	6.34211	6.52569	6.24079	7.45512	6.40112	6.78918	6.05636	6.64717	5.95942	5.84708
TYROBP	10.4556	9.93462	10.1658	9.49557	9.59252	10.0387	9.96319	9.71387	9.6982	9.40037	11.1892	10.7633	10.2466	9.91003	10.1952	10.3368	11.3366	11.3607	9.82768	10.6176	10.1535	9.76531	9.62596	10.051	10.8974	10.5528
TMEM159	9.43993	10.7182	10.1189	10.0789	10.2826	9.89543	9.53318	9.938	10.3642	9.86235	9.70005	9.52091	10.1595	9.97783	10.085	9.71557	9.51628	9.52669	10.3071	9.94441	9.64337	10.4243	9.97899	10.7056	9.97143	9.48752
GABRA3	4.72084	4.78676	6.47633	7.6339	4.68211	8.11574	5.28216	5.30284	5.31917	5.03772	5.10406	5.11726	4.56123	5.15384	6.34355	5.0703	5.32855	5.31938	5.74947	5.46774	5.97747	4.89398	5.70147	7.39121	4.93122	4.953
BRCA1	9.43695	9.59041	9.49712	9.85636	9.35389	9.84669	9.62952	9.82762	9.59466	9.95714	9.00878	9.82571	9.43791	9.50459	10.0469	8.79183	9.49669	9.73038	8.93363	8.6625	9.48185	8.5535	10.1667	10.0206	9.09643	9.61314
ERCC1	10.2738	11.7527	11.566	11.1671	11.8345	11.3712	11.4421	11.7848	10.444	10.3644	10.2459	10.375	10.5066	10.884	9.75099	10.8102	10.3895	10.0721	11.0237	11.2192	10.7479	10.9463	11.0938	11.3003	10.2463	10.3858
CD22	6.8063	5.97596	8.60614	6.03961	5.60153	7.33166	6.49811	5.32706	5.06967	5.28274	6.99966	5.64522	5.63101	5.47886	5.90909	5.19169	9.02025	7.98622	6.05548	7.90792	7.56632	5.39516	5.96008	6.23962	5.70028	6.06663
MBTPS2	8.92895	9.06114	9.31171	8.75704	9.0269	9.23918	8.969	8.72956	9.37273	9.12896	8.53558	9.03716	8.77908	8.92767	8.50349	8.83091	8.78142	8.85979	8.62041	8.49628	8.43009	8.55364	9.07456	8.75031	9.08907	9.05909
PRICKLE3	8.9221	9.22431	9.01514	8.75948	8.90257	9.2302	8.79981	8.71082	8.7836	8.8495	9.00688	9.11723	9.05557	8.75404	9.02982	8.51006	8.92478	9.21947	8.85831	8.44877	9.61373	8.84359	8.93243	9.46497	8.91445	9.06127
LTF	7.46381	9.58584	9.90606	5.62738	8.47946	7.6014	6.35846	9.27029	8.45649	5.93127	9.28287	8.90638	7.66523	6.39696	7.14499	9.78234	9.21904	10.1183	9.35868	10.064	8.64614	8.61655	6.31498	7.94789	8.3194	6.90894
EXTL3	10.7117	10.7906	10.0195	10.0343	10.8003	10.5209	10.8928	10.5013	10.4488	10.5772	10.3522	10.6647	10.3204	10.5604	10.7762	10.5056	10.9258	10.9606	10.37	10.5032	10.9784	10.504	10.8282	10.4038	10.2895	10.7457
NR1H4	4.02717	4.58578	4.02717	4.02717	4.58319	4.02717	4.02717	4.02717	4.69013	3.35862	4.02717	3.35862	4.73467	5.8224	4.02717	5.05268	4.72909	4.02717	4.50275	4.9205	4.36774	4.74108	5.58196	3.68661	3.35862	3.35862
ELOVL5	11.1777	12.9341	11.6793	12.203	15.2209	12.7083	11.6156	11.39	10.9729	10.1787	11.7072	10.5058	14.2686	14.1418	11.3417	14.9509	12.0115	11.9315	14.1923	14.5431	13.1147	13.6203	13.8029	10.4886	10.8283	10.438
ALOX5	9.57262	9.3148	9.2412	8.99256	9.19165	9.16265	8.80008	9.22267	9.27224	9.01498	10.0811	10.2016	9.64074	9.17909	9.53661	9.42765	10.668	10.2025	8.95438	9.45551	9.21599	9.37106	8.93985	9.20865	10.351	9.78478
KDM5D	11.188	11.3661	10.613	9.28706	10.8412	10.3468	11.0303	5.00991	3.35862	4.10117	4.53905	3.69655	11.1975	10.9219	11.0028	11.0184	11.2701	11.0881	11.0488	10.9404	11.0145	11.0813	10.9843	11.1448	4.03521	3.69655
CALCOCO1	11.8257	12.6626	11.6177	11.1082	12.457	11.8678	12.3417	12.3806	12.2068	12.1204	12.4028	11.9543	12.5171	12.8212	11.5309	12.1827	11.9046	11.7945	12.6203	12.2687	11.9873	12.5886	12.4186	11.6803	12.3135	12.1208
UBR7	9.58726	9.68453	10.7185	9.98813	9.45515	10.4236	9.75155	9.53277	9.63261	9.77677	9.5368	9.70296	9.45879	9.42408	10.2553	9.50965	9.63121	9.69545	9.53164	9.50394	9.69686	9.63549	9.54073	9.63018	9.63364	9.50251
MAP4K5	11.9144	11.669	11.5987	11.5622	11.8573	11.628	11.9226	11.965	12.0765	12.2945	12.0158	11.967	11.8567	11.8838	11.9571	11.7897	11.6528	11.684	11.5781	11.3273	11.7955	11.7621	11.9185	11.7541	12.0615	12.273
EHD3	8.73047	8.82405	8.90649	9.4666	8.77669	8.41715	9.49282	9.24934	8.51308	9.0574	9.20976	8.81507	8.82951	8.98716	9.28403	8.42892	9.28577	9.23581	9.2725	8.9032	9.10317	8.99045	8.3984	8.34795	8.86257	9.02886
PSMC4	11.0039	10.6287	11.3989	11.3001	11.2847	11.0128	11.3073	10.5182	11.04	10.8266	10.9978	11.0749	11.0057	11.1904	11.8568	11.0263	11.2972	11.1913	11.1555	11.3276	11.1818	11.2666	11.3041	10.6839	10.642	10.8158
MAN2B2	10.3914	10.6758	10.7524	10.6526	10.0511	10.4382	10.4448	10.7367	10.3543	10.014	10.267	10.3635	10.3595	10.1637	9.94241	10.2464	10.2144	10.3985	10.6222	10.6954	10.3479	10.3873	9.86286	10.3318	10.9658	10.5725
SLC7A14	5.54547	6.16983	3.94912	8.10628	3.35862	4.54926	4.43922	5.54016	5.47927	4.14668	4.71005	4.14668	4.65179	3.85025	3.84349	4.38412	4.34195	3.82949	4.51703	4.50349	4.14668	4.61057	4.50314	4.71237	4.48535	4.14668
CLDN11	7.21471	8.29911	5.69472	7.20448	7.0396	6.76029	7.4296	8.59902	8.13631	7.00589	7.03786	6.96075	6.62056	6.24666	5.93497	7.51916	6.91308	6.5113	7.23179	7.07157	6.48559	7.09674	6.04721	6.60246	8.1333	7.36406
SLC25A39	11.2219	10.7837	10.1539	11.0104	10.8143	10.2877	10.9428	10.8676	10.8885	10.9974	11.1447	11.1568	11.2724	11.2932	11.8366	11.5892	11.5006	11.5029	11.0604	11.1107	11.2825	11.0053	11.0946	12.4395	10.5195	10.8794
MVP	12.2819	11.7098	11.736	11.1124	11.5562	11.7729	11.2762	12.0348	11.8707	11.7697	12.4754	12.5084	11.6578	11.6442	13.631	12.022	12.5381	12.8046	11.3017	11.8739	11.3753	11.549	10.9797	12.3697	12.1147	12.0584
NUB1	10.6761	10.7065	11.2418	10.2116	10.479	10.7733	10.5969	10.4828	10.5084	10.6049	10.9821	10.9786	10.7465	10.6619	11.327	10.4843	10.9426	11.1341	10.5872	10.946	10.6831	10.6995	10.5966	10.7869	10.7652	10.6389
PGM3	10.39	10.2146	9.90638	10.2576	10.4743	10.1949	10.0401	10.0923	10.6556	10.8741	10.6432	10.959	10.3639	10.5632	10.9364	10.7842	10.6936	10.5528	10.2269	10.2625	10.4626	10.5727	10.3871	10.4017	10.2669	10.7063
RWDD2A	6.85637	7.24961	6.63834	6.96408	7.40531	6.94429	7.22336	6.63373	7.20611	6.97631	6.73654	7.04624	6.50915	7.10454	6.76067	6.98218	7.53811	6.94596	6.79283	6.70494	6.93373	7.00123	6.66419	6.78527	7.03416	6.98345
CLK1	12.5017	12.3007	12.8138	11.833	12.2484	12.4352	12.3243	12.2505	12.3362	12.228	12.5301	12.2377	13.0979	12.7281	12.3464	12.84	12.5581	12.7586	12.4821	12.5374	12.4236	12.8206	12.4547	12.507	13.273	12.2288
POLR3B	9.86191	9.55798	9.72516	9.9712	9.74222	9.90793	9.97894	9.59293	10.3296	9.93872	9.74821	9.79922	9.67627	9.83801	9.92027	9.29552	9.82682	9.53408	9.71221	9.42086	10.0274	8.99947	10.1152	9.71023	9.77581	9.82271
ANGEL1	9.20336	9.27256	9.61738	10.4721	9.15079	10.0303	9.64628	9.18012	9.16435	9.26214	9.3402	9.19171	9.02958	9.12878	9.17788	9.04773	9.03891	9.15463	9.09196	9.00945	9.47696	8.995	8.94354	9.61164	9.16629	9.48375
RNF14	9.72687	9.72393	9.3469	9.50498	10.1015	10.0252	9.85291	9.54232	10.0038	10.207	10.0144	10.156	10.0984	10.1672	10.4336	10.1435	10.0589	10.0394	10.0936	10.0258	10.0137	9.94913	10.1746	9.96516	9.59636	9.92155
DNASE1L1	8.21483	7.90052	8.56864	8.13029	8.50929	8.33142	8.18324	8.67155	7.86548	8.10831	8.42669	8.57779	7.9031	7.87346	8.72814	8.42945	8.6947	9.0995	8.37869	8.4746	8.53977	8.28882	8.37942	8.32895	8.23753	8.55757
DDX11	7.29733	7.24833	7.94848	8.53052	7.10779	7.5301	6.8883	6.97466	7.50248	7.37562	7.33159	7.17096	6.58412	6.30568	6.65599	6.57689	6.742	7.24953	7.18516	7.26234	7.34116	6.10276	6.54937	7.7934	6.11978	6.29451
HEBP1	9.06126	9.43726	8.72923	10.3233	9.08928	8.83839	9.41085	9.78446	9.83935	9.16952	8.98138	9.09103	9.06863	8.91797	8.40348	9.24901	8.87728	9.05572	9.03887	9.03049	8.90412	9.26717	8.64079	8.80514	9.41101	9.28865
GPRC5A	8.92124	8.24613	11.1269	12.0635	9.71364	9.11935	7.74412	11.3815	7.48737	8.88713	9.36655	9.92679	9.45726	8.35285	10.0248	11.3432	9.53218	9.18421	9.09196	9.73186	7.93221	11.3679	7.24188	10.9218	10.4609	7.53464
MAMLD1	8.26912	8.66956	7.71574	7.63001	9.25943	7.28643	7.60755	9.04006	8.68501	7.70903	7.8522	8.25473	8.56874	8.26859	7.12269	9.91397	7.41432	7.94414	8.2297	8.28908	7.64818	9.95608	7.63011	7.1897	8.5359	7.98303
CD6	9.53286	9.4419	10.5899	9.00702	8.53109	9.86941	9.73867	6.92713	8.17471	6.54369	8.84559	8.60891	8.23286	7.66957	7.108	8.28271	9.24445	9.59661	9.48313	10.7509	9.01033	9.08018	8.84228	8.41482	9.14618	8.49647
TACC3	9.83817	9.95467	11.2295	11.4023	9.66644	10.1788	10.2949	9.69072	9.7211	9.80456	9.32036	10.3365	9.27609	8.8509	10.8377	9.03466	10.3277	10.215	9.41436	10.0041	9.8197	9.27466	10.4258	10.2943	9.69622	9.97314
UFL1	11.3587	11.2079	11.0967	11.2505	11.1462	11.2618	11.3506	11.2313	11.6677	11.7136	11.4397	11.6402	11.1262	11.3101	11.7256	10.9784	11.5015	11.4764	10.9416	10.6923	11.1726	10.7488	11.5574	11.3922	11.1796	11.5411
POLA2	8.81647	8.9154	9.57962	9.20604	8.1668	9.58194	8.90142	8.43955	8.67009	8.61846	7.87974	8.94102	8.28346	8.31104	8.37353	7.97404	8.61203	8.55715	8.52972	8.54699	8.55991	8.25382	8.87747	9.33419	8.50238	8.60927
ZC3H3	9.51013	9.452	10.163	10.0047	9.28675	9.62216	9.61506	9.90392	9.4305	9.24679	9.37583	9.64812	9.21325	9.29199	9.60517	9.36705	9.21141	8.93336	9.18758	9.35903	9.18464	9.77855	9.20904	10.2099	10.0384	9.52347
CAPN1	12.3489	12.6691	12.8562	12.5181	12.3781	12.7063	12.3223	12.8173	12.5769	12.5586	12.2939	12.9965	12.1149	12.0933	13.4272	11.8714	12.6099	12.9927	12.4718	12.4939	12.5364	12.3921	12.3917	12.8221	12.5801	12.6096
ACPP	10.3982	11.4391	9.12616	9.3695	11.5833	10.7635	11.0323	10.2465	11.4462	10.5503	11.0479	10.542	10.8346	11.466	9.02161	10.1332	10.9899	10.6619	11.6659	11.2372	11.1335	11.0478	11.9324	8.90077	10.3428	10.4301
MDH1	10.8427	11.4128	11.5468	11.5279	11.728	11.6412	11.0861	11.4619	11.1361	11.3007	11.007	11.2439	11.5702	11.6008	11.2196	11.9299	11.2716	11.167	11.9618	12.0417	11.5377	11.6198	12.0055	11.337	11.0283	11.1092
SLC30A9	11.2469	10.914	11.0128	11.3293	11.2357	11.0192	11.0114	10.6505	11.305	11.3644	11.2627	11.3235	11.1294	11.3943	11.5301	11.2593	11.3639	11.2279	11.2185	11.1855	11.1013	11.1116	11.638	11.2641	11.1219	11.2736
MTMR11	8.3522	9.92828	8.61677	9.50262	9.29655	9.30337	9.1199	9.86927	9.45005	9.26976	8.80442	8.76254	8.65712	9.23697	8.34383	8.27864	7.59104	8.08759	8.91631	8.18963	8.36004	9.24317	8.52222	9.95209	9.04741	9.008
COX15	9.90864	10.1724	10.027	9.67964	10.3604	10.4403	9.99395	10.1141	9.81899	9.92712	10.0361	9.80388	10.1945	10.1086	10.5961	10.2109	10.1576	9.97444	10.2622	10.1792	10.3145	10.005	10.4162	10.3725	10.0436	9.98577
CCDC88C	10.638	10.2353	11.5979	11.2808	9.89262	11.5815	10.9512	9.75448	9.83301	10.0893	10.0674	10.3259	9.30356	8.90612	10.3585	9.23532	10.9952	10.657	10.1917	10.7897	10.2778	9.40282	9.7637	10.7452	10.316	10.415
YAF2	10.0344	9.82151	9.81722	9.63792	10.0687	9.7972	9.87161	9.83289	10.3122	9.94933	10.249	9.91365	9.71135	10.1212	9.58008	9.94027	10.1482	10.1145	9.62799	9.74847	9.73304	9.96076	9.89822	10.0697	9.70276	9.99866
ZMYND11	11.5065	11.5178	11.1716	11.521	11.3628	11.0528	11.3389	11.4793	11.7387	11.8497	11.4602	11.4844	11.7304	11.5184	11.5959	11.659	11.4475	11.3536	11.4116	11.1846	11.4691	11.289	11.5015	11.5828	11.6052	11.6409
WAS	9.09935	8.80078	9.65795	8.82296	7.89748	8.87145	9.01663	7.89594	8.10369	7.82231	9.35786	9.27034	8.22367	8.09976	8.40602	9.15136	10.2904	9.85729	8.78903	9.88213	8.79134	8.85531	8.36019	8.83911	9.56715	9.21626
DPEP1	5.86864	5.52855	4.74335	4.74335	5.95814	6.30859	6.6669	6.11427	5.95834	4.66038	6.01287	4.57765	6.81934	6.00938	5.80833	4.74335	6.56184	6.11053	7.29587	7.02313	5.84794	7.28253	6.16835	5.67042	6.11978	5.55458
BID	9.33235	8.92536	8.92502	9.49256	9.45938	8.81164	8.82801	8.30134	9.17854	8.93342	9.51133	9.45283	9.37895	9.51245	9.78055	9.56257	9.79902	9.6732	9.48587	9.92769	9.22722	9.39991	9.43842	10.321	8.9008	9.03058
MATR3	12.5188	12.8367	12.9512	12.8918	12.763	12.9606	12.6286	12.8992	12.8644	13.0326	12.8183	12.8366	12.9074	12.6253	12.7517	12.8218	12.9115	12.872	12.3949	12.3123	12.5849	12.6439	13.0154	13.259	12.8646	12.9657
NPC1L1	5.06075	4.59169	5.18219	4.59169	6.18747	5.66238	6.17075	5.40259	5.06251	4.33428	5.67402	4.02387	5.69453	5.67099	4.59169	5.83541	5.09044	4.59169	5.3597	6.10448	5.58309	6.11419	5.80123	5.22509	4.2428	4.76936
XYLT2	9.73823	9.87647	8.94901	9.3503	9.04595	9.3888	9.57082	9.69271	9.50108	9.37411	9.53489	9.62802	9.58913	9.56161	9.72895	9.40617	9.58629	9.84421	9.83199	9.55444	9.578	9.21227	9.21364	9.54429	10.0306	9.63079
NUDCD3	10.9636	11.0961	11.4808	11.588	11.1149	11.0814	11.0153	11.1062	11.14	10.9928	10.8609	11.0289	10.8526	11.0537	11.7061	10.9645	11.0287	11.0361	11.0682	10.9785	11.2213	11.098	11.067	11.612	11.1555	10.9796
ISL1	4.64785	5.67688	3.94912	6.39883	4.78055	4.12419	5.59962	5.09002	6.00141	5.74429	5.35513	6.19944	4.73503	3.85025	4.31531	4.60234	3.85737	5.47949	4.11069	4.61403	4.11069	4.67763	5.15954	4.83795	5.10898	4.11069
CHDH	7.50534	8.56661	7.01874	6.88781	7.59423	7.30285	7.29402	7.65594	7.35397	6.09846	6.30813	6.48909	7.84729	7.31524	5.61774	8.43502	7.43958	6.61406	8.65915	8.76983	7.99606	7.86044	7.77844	6.89077	6.82376	6.40665
IL20RA	9.59086	10.4912	7.93451	8.2309	11.0259	10.1008	10.1823	9.77978	10.0625	9.71676	9.87315	9.12585	10.5914	11.1295	8.25053	10.7969	9.57667	9.13289	10.8288	10.7403	10.2189	10.5361	10.8705	9.0825	9.13602	9.30299
CLCA4	8.32155	7.8762	6.53243	7.75062	8.31939	8.82485	9.60739	8.05695	9.11319	9.40042	8.89602	8.32324	7.74017	9.14868	9.00199	6.83514	9.04769	8.96225	8.6531	8.47529	8.4933	8.16061	9.84336	9.2944	7.14552	8.67288
GLT8D1	10.2396	9.64905	9.36927	9.04588	9.76653	9.95827	10.1464	9.74151	10.1799	10.1878	10.3513	10.0951	9.6707	9.93444	9.40474	9.81605	10.1117	10.0725	9.71551	9.65831	9.70189	9.54023	9.51861	10.035	10.0723	10.0508
ATP2C1	11.8215	11.7963	11.6172	13.0089	12.2521	11.7067	11.7041	11.716	12.5861	12.3195	12.185	12.1804	12.2223	12.273	12.222	11.9466	11.9532	12.0962	11.8801	11.7719	11.7827	11.9297	12.286	12.0142	12.0353	12.0563
SRCIN1	7.56212	9.74109	8.34038	8.68542	9.8592	9.81006	9.10386	9.2174	8.5257	7.52991	8.04039	7.76928	8.8629	9.1032	7.60141	9.13326	7.71777	7.02142	9.36167	9.1248	8.64405	9.33088	8.90426	9.03202	8.08578	7.97229
IGF1	11.274	10.1449	9.48665	9.66191	10.0625	9.75586	10.3293	10.3402	10.6146	11.634	10.552	11.6753	11.1115	10.3121	9.24112	10.847	10.2426	10.5759	10.327	10.2424	9.58462	9.8864	10.3144	9.19377	11.701	11.7875
SLC38A5	10.818	9.02387	8.33614	10.4529	8.63809	8.99272	10.023	9.66395	9.76407	10.2255	10.0764	9.83069	9.2539	10.0172	11.1273	8.94428	11.0864	10.7553	9.2388	9.36732	10.744	9.37339	10.155	11.5488	9.40014	9.95056
MAGIX	6.07324	6.86301	6.7205	5.33266	6.99395	7.79991	6.45592	6.93634	6.0025	6.54369	6.20353	6.28532	6.3847	6.27103	6.40982	6.22914	6.22538	6.6277	6.70688	6.17049	6.58612	6.38259	6.27975	6.89077	6.41193	5.99604
RALBP1	11.118	11.0674	10.7521	10.0551	11.0006	10.7733	11.4181	11.261	11.3659	11.5268	11.2957	11.4429	11.3727	11.1792	11.9894	10.7325	11.2012	11.3866	11.0615	10.6455	11.0872	11.0887	11.2917	11.088	11.3485	11.4023
RUFY3	11.544	12.0377	11.3556	10.8365	11.8817	11.8534	11.9711	11.8572	11.7921	12.1187	11.5374	11.5621	11.5587	11.4934	11.0797	11.6426	11.1256	11.1807	11.2014	10.923	11.2015	11.2963	11.5407	11.5709	11.7945	11.7548
CNTN1	10.4363	10.66	8.69379	11.9636	10.1765	10.9104	10.3986	10.902	11.1872	10.684	10.6756	10.0492	10.8136	10.5413	11.0094	10.8459	11.1996	11.2032	10.1929	9.73107	11.1187	10.0334	10.9755	11.3896	11.1709	11.3909
SLC11A1	7.88765	5.71922	8.68392	7.48688	8.72234	7.26582	6.58309	8.87457	6.78163	8.06076	8.59607	9.04021	7.7811	7.50852	10.2097	9.76931	10.2142	8.56513	7.1015	7.97466	8.1924	8.35401	5.97499	8.26039	9.00497	8.70526
WWTR1	11.4781	10.99	9.72516	10.7869	11.4997	10.3035	10.9805	11.6973	11.4479	11.5455	11.052	11.1975	11.543	11.1444	10.0195	12.1605	10.4687	10.6609	10.8297	10.5001	10.3738	11.671	10.6501	10.8445	11.6473	11.3444
AGPS	10.8883	10.3256	10.2015	11.0628	9.99213	10.7438	10.4754	10.5012	11.1309	11.0197	10.9778	10.9736	10.4378	10.45	11.7405	10.4884	11.0493	11.4008	9.66291	9.77501	10.6397	9.53855	10.2523	10.921	10.6053	11.0749
CXorf56	8.32462	7.9226	8.48493	8.00355	8.2641	8.28745	7.58901	8.13156	8.32348	8.12941	8.30525	8.22825	8.56886	8.65227	8.61914	7.96866	7.81861	8.00873	8.32155	8.48988	8.35749	8.3751	8.23001	8.38523	8.11862	7.88718
ATP1A2	6.71471	8.23577	5.40443	5.43581	7.61213	5.88611	6.6001	7.20143	5.96918	5.62175	5.43865	4.98263	9.51173	7.34419	4.55345	8.80248	4.93131	4.98865	8.18991	7.42	6.72864	8.335	6.54937	5.08404	6.0199	5.42786
TTC27	9.19717	9.25381	9.11259	9.3876	9.47143	9.60514	8.97333	9.35342	9.58641	9.61948	9.1811	9.71942	9.27453	9.11464	9.35633	9.22232	9.27525	9.35132	9.06441	8.96944	9.00216	8.96551	9.41434	9.78206	9.18922	9.36057
ZNF582	6.55119	6.37661	5.96333	7.03973	5.87854	5.07259	6.31254	5.91547	6.16909	6.51738	6.33835	6.72573	6.0884	6.14458	7.13168	6.46327	6.71352	6.39768	6.75204	6.32481	6.00061	6.2939	6.09193	6.32608	6.25119	6.91692
VSIG2	5.75017	6.09633	6.25401	5.01799	5.12195	5.21998	5.75818	5.68062	5.52933	5.57104	5.71774	5.80257	5.68704	5.82455	5.35959	5.97335	5.47216	5.90177	5.82581	5.71612	5.68866	6.04411	5.29399	4.86555	5.58026	5.93682
PHLDB1	11.3993	11.6987	9.28396	9.36673	11.1474	10.4348	10.6937	12.3581	11.213	11.1366	11.3814	11.2233	11.729	11.2125	11.0966	11.9264	10.3997	11.0626	11.2511	10.9667	10.9208	11.6962	10.2272	10.1837	12.1093	11.8732
MARCO	7.45295	8.56423	7.12734	6.13794	6.61838	7.02702	6.77855	8.56044	7.0465	6.04496	7.73118	7.48103	7.89354	7.54193	6.7573	7.91424	7.16967	6.96811	6.38935	6.69171	7.123	8.49981	7.174	6.29046	10.2557	8.47889
CYP24A1	7.76172	6.51449	8.01164	9.57572	9.09491	8.23374	7.20058	7.54058	7.50658	7.99329	8.65383	7.90601	7.86709	8.02021	10.0852	7.90376	9.09939	8.0316	7.24484	8.53722	7.67308	8.03856	9.46693	10.3336	5.27853	8.04242
PRDM11	7.78485	7.46459	7.82231	9.13223	7.47482	7.85703	7.92703	7.95658	7.78201	8.18288	7.58057	7.61815	7.49804	7.51042	8.80839	7.60047	7.52885	7.83034	7.54804	7.56202	8.26509	7.65324	7.52526	9.38104	7.98251	7.91362
SYT13	5.64789	5.72186	3.35862	8.34747	4.45124	5.98193	5.22062	6.03308	5.27579	6.23121	4.44095	4.42063	4.95225	4.32829	4.19081	5.81983	4.87316	4.57375	4.64294	4.60871	5.14913	5.38212	3.67847	5.02374	7.1363	5.19897
SNAI2	11.1217	10.155	10.349	11.1018	10.3475	10.3453	11.1341	11.4864	10.7765	11.2598	10.8795	11.2041	11.2035	10.077	12.0837	10.2811	11.1108	11.4673	10.477	10.4502	11.2505	10.7772	10.1966	10.2752	12.0553	11.4123
CD74	15.4336	15.3634	16.2822	15.0168	14.8491	15.5985	15.7241	14.615	14.2448	14.3614	15.5462	15.6557	14.6341	14.321	14.5305	14.2554	15.6758	15.9635	14.9121	16.0861	15.038	15.1996	14.7378	15.1806	16.1143	15.6335
HGF	7.97731	7.95086	4.86281	6.8425	9.1729	7.65708	7.59472	7.43415	7.21689	7.84122	7.87907	8.47731	8.18961	8.71279	7.06987	9.47885	9.26947	10.2655	7.81554	7.865	8.01139	7.89029	7.93964	7.88511	8.38167	10.285
ZRANB1	11.6777	11.1198	11.4664	10.56	11.1734	11.1969	11.5149	11.5051	11.7062	11.4128	11.5665	11.3909	11.516	11.7036	11.1014	11.3878	11.7306	11.316	11.4996	11.2415	11.6034	11.7023	11.5856	10.8825	11.5176	11.4719
NCDN	10.1031	9.38239	9.38008	10.2454	8.69916	9.7213	10.0093	9.51435	9.67553	9.75659	9.7553	9.71063	9.31918	9.19169	10.3975	9.44942	10.0669	9.75106	9.19596	9.68619	10.0474	9.34993	9.44103	10.389	9.43014	9.93316
GPR124	10.9625	11.1255	8.60312	9.27735	10.2307	9.94319	10.6578	10.7462	10.3198	10.5749	10.8646	10.5704	11.1572	10.1989	10.3013	11.0639	10.7169	10.6477	10.7744	10.7307	10.3154	11.0343	10.1438	10.2534	11.8378	11.7528
ZFP64	8.83031	8.7601	8.75968	9.43903	8.3211	9.24376	8.81489	9.03466	8.76615	8.43413	8.32181	8.70994	8.47987	8.80736	9.39098	8.12871	8.62366	8.74724	8.68321	8.48226	9.17887	8.05609	8.81631	9.58087	8.96453	8.85875
MNAT1	9.09694	8.67784	8.74745	9.46463	9.33678	9.28436	8.58303	8.44257	9.24224	9.23486	9.17205	8.94761	9.28912	9.25761	9.56233	9.28305	9.10722	9.23468	9.24207	9.36583	9.21501	9.41728	9.37666	9.50507	9.04379	8.91292
SAMD4A	10.9502	10.252	8.6877	8.97863	10.8179	9.01007	9.84584	12.0714	10.8326	11.037	10.7474	11.4298	10.8226	9.65639	10.5349	11.9161	9.16751	9.59706	9.70011	9.65211	9.7037	12.2803	9.49226	9.7498	11.8053	11.5717
RUNX3	10.0992	10.045	11.3266	10.98	10.3068	10.2338	10.4253	10.4954	10.1599	9.74572	10.0384	10.3322	10.0079	9.33805	9.54963	10.0205	10.0837	9.99934	10.3324	11.3237	9.50952	10.7069	9.64196	9.7149	10.8252	9.85067
MRE11A	10.2139	9.97003	10.5887	9.6166	9.66755	10.5596	10.1067	10.188	10.6146	10.4155	10.0144	10.2376	9.91877	9.98909	10.0048	9.80297	10.1716	10.3557	9.3115	9.46196	9.67439	9.29456	9.96395	10.1571	10.492	10.6168
PLEKHB1	6.66564	7.02527	6.80649	6.21318	6.09459	5.83573	5.81579	7.12441	6.33875	4.55971	5.74519	5.43213	7.08222	5.89831	6.59424	7.75458	6.09817	6.07605	7.58932	7.6533	6.31833	8.19193	5.96841	6.34799	6.2336	5.70501
SERPINB1	11.2537	10.3033	11.4327	10.6801	11.5617	10.8989	10.2727	10.4823	10.4674	11.2521	11.3654	12.044	10.0403	10.5168	12.7502	11.459	12.8852	12.0755	10.1347	10.9383	11.0604	10.9811	11.0921	13.1134	10.4591	11.8136
CYP3A43	4.16414	4.31461	5.68887	5.48811	3.35862	5.20484	4.43922	4.49125	5.55244	4.06653	5.10406	4.73178	4.46146	4.32829	5.0215	4.4995	4.34195	4.79431	4.70454	4.42334	4.06653	4.06653	4.77415	4.39452	4.65047	4.5674
SPAST	10.3747	10.1006	10.3282	10.8099	10.188	10.4295	10.3824	10.0635	10.2652	10.4496	10.2887	10.3709	10.0026	10.2536	10.1574	10.0602	10.6641	10.375	9.90015	9.66781	10.3098	9.70494	10.5053	10.4738	10.1009	10.244
NRXN3	5.99354	7.27897	5.12634	9.29475	6.22181	6.14514	5.77525	6.97889	6.33875	6.30182	5.39983	6.11687	6.84845	6.14458	5.71222	6.96657	4.94058	5.55267	6.71659	6.27337	6.05892	6.54995	6.17285	5.66435	5.73979	5.81525
OSBPL5	10.6433	10.5409	9.88116	9.01428	10.4447	9.88537	10.2989	11.0109	10.5844	10.4047	10.4715	10.5898	10.5295	10.131	10.4466	10.7241	9.78623	10.6452	10.4791	10.3541	10.1033	10.6705	10.4389	9.8044	11.0022	10.8158
AQR	11.651	11.5315	12.1043	11.2505	11.8128	11.6084	11.888	11.553	11.6335	11.9259	11.7208	11.7973	11.4751	11.6699	11.7789	11.5357	11.8063	11.871	11.1984	11.1894	11.5755	11.1513	11.9508	11.7122	11.6086	11.7325
CPS1	7.81126	8.46531	5.87788	6.17968	8.9068	8.92043	8.81328	8.42869	8.5126	9.66374	8.54028	8.94044	8.67181	8.46507	6.88103	8.01833	7.47907	8.73836	8.44414	8.48625	8.37142	8.33748	9.08275	6.99109	8.10276	9.37552
FHL1	11.0282	11.4197	8.86719	8.97633	10.1444	9.12362	10.9575	12.8745	12.2095	10.3528	10.7511	10.3421	12.0332	9.15118	9.01902	11.4992	9.07892	9.52173	11.3818	10.8863	9.28747	11.4565	9.61673	8.05302	12.0394	10.5426
RTFDC1	10.6272	10.1393	10.3901	10.944	10.5431	10.5713	10.0933	10.3362	10.6666	10.6262	10.7237	10.595	10.5608	10.5769	10.9918	10.5714	10.809	10.784	10.5534	10.6688	10.7179	10.5521	10.6621	10.433	10.5279	10.4296
GABRA1	3.35862	3.35862	3.35862	6.51018	3.35862	3.35862	3.35862	3.35862	3.35862	3.35862	3.35862	3.35862	4.06611	3.85025	3.35862	3.35862	3.85737	3.35862	3.35862	3.35862	3.35862	3.35862	3.35862	3.35862	3.35862	3.35862
NLRP2	7.83223	8.23842	7.19976	9.06664	6.76841	4.54926	3.90831	8.3499	8.61761	8.33106	9.15071	10.1089	8.33177	8.38421	6.59424	8.59403	9.08436	8.81809	8.35061	7.93836	7.61553	10.1045	8.90649	10.4406	7.20207	7.93932
SLC45A4	8.35723	9.3002	9.03124	9.31477	9.97165	8.92465	8.93679	8.80016	9.65846	8.30288	8.93428	8.80436	9.23553	9.43714	7.5367	9.48229	9.76613	9.44528	10.1511	10.263	9.59435	9.9151	9.84618	8.5001	8.94138	8.35218
RNF10	11.7654	11.5833	11.4088	11.4037	11.792	11.6544	11.7022	11.6907	11.88	11.7087	11.7178	11.7042	11.8046	11.7188	12.2878	11.7396	11.8043	11.5092	11.6932	11.7279	11.859	12.0217	11.619	11.9202	11.8241	11.6377
ZNF839	9.056	9.44002	9.44756	9.24797	8.64283	9.56909	8.83727	8.81201	9.11892	8.96771	8.86639	9.05613	8.94673	9.11777	8.57165	8.5109	9.04431	8.72338	9.01057	8.9794	8.98047	8.61165	8.74595	9.63877	9.12397	9.13938
ZDHHC6	10.0253	9.94745	10.5952	9.58558	9.74741	10.1711	9.89464	9.4932	9.87426	9.94184	9.75226	9.94017	9.49942	9.87729	9.8323	9.7964	9.93115	10.0514	9.80978	9.83687	9.91906	9.64948	9.90828	9.84327	9.80359	9.94038
GRAMD1B	7.81828	7.76676	8.00618	7.58443	7.43143	7.55841	7.54888	7.96375	7.22759	6.95675	7.69718	8.02937	7.27125	7.26053	6.6799	7.028	7.73591	7.87002	7.14686	7.6	7.0441	7.54284	6.94369	8.01435	7.6867	7.8138
RNH1	13.1153	12.6682	12.2276	11.9366	12.1681	12.139	13.063	12.859	13.0283	13.2774	13.0904	13.6084	12.5138	12.6449	13.885	12.5644	12.7482	13.1807	12.6203	12.6862	12.7302	12.6775	12.4801	12.3905	13.0968	12.9787
NDUFS1	11.8246	11.9416	11.7862	11.729	12.4881	12.0116	12.096	11.7747	12.046	11.9231	11.8498	11.6626	12.2419	12.3914	12.2606	12.479	12.1582	11.9096	12.4633	12.4766	12.2178	12.1345	12.7398	11.522	11.7016	11.7678
RB1CC1	12.2532	11.9827	11.8611	12.4344	12.2702	12.0609	12.0048	12.2812	12.3497	12.3302	12.2727	11.9277	12.4244	12.5541	12.4368	12.2569	12.2458	12.0661	12.0769	11.6646	11.979	12.2772	12.4995	12.251	12.2761	12.3076
ERP44	10.614	10.5125	10.7257	10.758	10.8216	10.5238	10.6039	10.4229	10.7865	10.6251	10.6322	10.8736	10.4701	10.604	11.7698	10.5377	10.9802	10.8961	10.5009	10.684	10.4413	10.6212	10.6943	10.8801	10.5593	10.5631
ALAS1	10.7855	10.8366	10.8565	10.4418	12.7848	11.0322	10.9667	10.8654	10.6662	10.4142	11.3667	10.5709	11.4468	12.001	11.1188	12.5912	11.2371	10.9111	11.8967	12.1106	11.4279	11.7076	11.8491	10.1092	9.79913	10.2182
BIRC3	11.4608	11.817	12.7274	10.6255	11.6213	11.6887	11.149	10.3253	11.1422	9.96066	11.9774	11.779	12.5202	10.6895	9.72273	11.7064	11.6489	12.1881	11.6804	12.6961	11.5898	12.1873	11.2478	11.2994	11.9472	11.1394
AKAP11	11.7569	12.2985	12.2945	12.4208	11.8416	12.4588	12.1701	12.111	12.1706	11.8863	11.836	11.8776	11.9222	11.7253	11.5589	11.6242	11.6106	11.7708	11.4926	11.4657	11.5705	11.1805	11.8941	12.5598	11.9068	12.0939
GLRX2	7.82719	7.3373	6.81669	6.18963	7.48928	7.18478	7.1131	6.89603	7.79295	7.64004	7.76134	7.39294	7.58327	7.88759	7.62522	7.98278	8.07291	7.84588	7.81573	7.8811	8.07597	7.46458	7.85511	7.56846	7.03981	7.21978
SNAPC1	8.54098	7.67057	7.95635	8.89505	8.21829	8.10802	7.91674	7.74582	7.95562	8.43823	8.39736	8.25158	8.30903	8.0912	10.2546	8.71036	9.70582	8.94298	8.10569	8.07305	8.27574	8.84296	7.92292	8.80739	8.81929	8.07363
DERA	10.2192	9.87034	9.73994	11.2386	9.91354	9.83038	10.3824	9.80365	10.2352	10.5473	10.3367	10.397	10.0751	10.4425	10.352	9.7964	10.1623	10.4348	10.1733	10.0631	10.1998	10.1161	10.2103	10.946	9.9716	10.1816
STRAP	10.8331	10.3897	10.7785	11.9245	11.4786	10.4299	11.0352	10.983	11.0548	10.8579	10.8808	10.9683	11.0547	10.9264	10.9089	11.1001	11.1508	10.9154	10.9502	11.0472	10.9592	11.1966	10.9229	11.3091	10.5764	10.7341
ABCC2	7.60733	6.95411	6.80649	6.79954	6.80901	8.13106	7.62817	6.90015	7.40764	7.47357	6.63378	7.07751	6.79999	6.21777	8.82719	6.83514	7.0487	6.72124	6.56216	6.23239	6.3703	6.45827	6.9021	6.83319	7.40538	7.43885
DEF6	10.9594	10.3673	11.2651	10.1092	10.051	10.397	10.5224	10.1934	10.4154	9.91671	10.3448	10.3197	10.1368	10.1311	10.2058	9.94527	11.0321	10.9218	10.4	10.7827	10.4084	9.94985	10.3924	10.4016	10.2875	10.0371
PLEKHO1	9.87035	10.0621	10.5528	9.9578	9.68284	9.75044	10.0712	10.001	9.59858	9.34558	10.406	10.2219	9.80933	9.51696	8.92455	9.68573	10.1508	10.3146	9.79273	10.4483	9.73669	10.2272	9.20597	9.37758	10.3783	10.0354
GCLM	9.35181	9.09992	9.18475	9.34985	10.1343	9.3152	8.56629	8.32382	8.76397	8.06515	8.58369	8.30375	9.62181	10.1219	9.16626	10.2456	9.42286	9.10411	9.63393	9.95636	9.37967	9.72575	10.0931	9.12028	8.33726	8.73518
UBR2	11.703	11.8702	11.6944	11.7662	11.7998	12.1574	11.9012	11.6458	11.9224	12.0431	11.7591	11.7502	11.8099	11.8574	12.0444	11.707	11.8821	11.8984	11.6643	11.4714	11.6236	11.496	11.9323	11.9527	12.0678	11.9171
EHD2	11.5202	11.927	10.9976	11.9905	11.3103	11.6496	11.7526	12.8032	11.6545	11.6439	11.339	11.8234	11.3716	10.7325	12.7329	11.1692	11.1367	11.267	11.0461	10.9429	11.175	11.3907	10.4165	11.5011	12.1045	11.9808
DEPDC1	6.88357	6.26223	8.23229	8.61059	6.74766	7.91794	7.85221	6.39469	6.6102	6.75547	6.09979	7.03331	5.85051	6.47725	8.26628	5.58653	6.92098	6.95889	6.33166	5.97728	7.08457	5.61262	7.56042	6.87576	6.16344	6.91605
CCDC28A	8.31212	8.18246	8.37317	8.91049	8.25368	8.71749	8.52782	8.73871	8.02657	7.83265	8.19409	7.95209	8.22252	8.21021	7.87698	8.27448	8.32478	8.35755	8.56383	8.63435	8.09757	8.66871	8.15225	8.4103	8.74141	8.1763
RRAGD	8.98611	9.4971	8.39065	9.81417	8.68672	8.50471	8.96465	9.52287	9.09002	8.99347	8.87386	8.61879	9.52429	7.90797	8.15215	10.1033	9.59468	8.85979	9.0232	8.95729	8.67173	9.41847	8.43271	8.99819	9.05379	8.73225
HSF2	8.82138	8.14616	8.64435	9.07112	7.76471	8.18342	8.63868	8.7182	8.87986	9.0174	8.44325	8.5457	8.55108	8.42521	8.4753	8.32871	8.51443	8.63005	8.72148	8.36433	8.34809	8.7038	8.47624	8.51982	8.85032	8.30434
PHF20	10.2363	10.6943	10.9146	11.369	11.1134	10.8836	10.6695	11.257	10.4322	10.8235	10.4231	10.7264	11.0999	10.3525	10.4933	11.2116	10.2962	10.3025	10.4002	10.5407	10.6199	11.0846	10.6374	10.6372	11.2109	10.9269
HSD17B6	6.46334	4.57881	6.32542	5.83468	5.23968	7.69884	7.56048	5.09002	5.68761	5.80705	5.56461	5.35058	5.4346	5.55917	7.55748	4.60234	6.44975	6.94596	5.46836	5.23955	6.20417	5.38942	5.87486	8.77893	6.57258	5.71523
NR1H3	9.25582	10.2924	8.97437	9.19336	10.5266	9.36559	9.08989	9.21598	8.91392	7.91278	9.71319	8.13436	10.4389	10.8396	8.54766	10.5413	9.12634	9.35812	10.1303	10.4619	9.76585	9.73212	9.88031	8.61632	8.88181	8.4662
TYMP	12.6557	12.2649	13.779	12.4543	13.0274	12.8491	12.2192	12.0129	11.7675	12.07	13.6122	13.4421	12.6935	13.0482	15.1603	12.4365	13.1989	13.2609	11.8274	12.7257	12.8926	12.6831	12.8257	13.011	12.8169	12.5078
NCAPH2	10.5064	10.3083	10.888	10.8112	10.2552	10.4733	10.3572	10.413	10.1128	10.1252	10.5039	10.5255	10.6618	10.5953	11.5264	10.372	10.3504	10.4261	10.3854	10.4969	10.3841	10.821	10.4519	10.6871	10.4474	9.95783
TOMM34	9.605	9.68451	9.74414	10.1649	9.80222	9.36212	9.42526	9.34428	9.57884	9.19774	9.60804	9.74089	9.97892	9.76176	10.3285	10.0163	9.93031	10.0673	9.62153	9.94625	9.91304	9.7908	9.76501	9.8459	9.00018	9.03746
SEC63	10.4966	10.6178	10.2784	11.1971	10.4883	10.5238	10.6025	10.5988	10.6772	10.7629	10.338	10.8197	10.3925	10.3644	10.8585	10.6156	10.5316	10.3869	10.3807	10.3178	10.5084	10.3345	10.5471	10.9236	10.4736	10.7592
KPNA6	11.0309	10.9348	11.2125	11.1597	11.4369	10.7034	11.1746	11.2203	11.1095	11.152	10.8634	11.1204	11.1326	11.1375	11.327	11.2482	10.9408	10.864	11.1497	11.0723	11.2312	11.3085	11.3457	11.0768	11.0897	11.033
VIM	14.9945	14.5345	13.6273	13.3501	13.7143	13.6574	14.4758	15.0137	14.8947	14.5432	15.0164	14.8917	14.8574	14.1873	13.7175	14.5902	14.1168	14.5516	14.4671	14.8516	14.0424	14.4388	13.4916	13.2958	15.2534	14.8785
RTEL1-TNFRSF6B	6.98881	7.76511	7.53484	7.14315	6.66928	7.06472	7.56422	7.30346	6.58426	6.83035	7.01945	7.29396	6.98587	6.86764	6.63452	7.29594	6.24905	6.28611	7.00496	7.09852	7.0033	6.92206	6.66247	6.50311	7.57656	7.4337
FAS	10.2467	10.4172	9.94771	8.67687	9.75773	9.87196	9.80995	10.0791	10.3949	10.4718	10.5693	10.4069	10.2875	9.89198	9.66569	10.0381	10.1482	10.6058	9.96611	9.96083	9.50112	10.2137	9.47565	9.17508	10.6763	10.151
RNASET2	9.28274	9.80193	10.0452	9.65151	9.50022	9.63452	9.2938	9.26616	8.89358	8.24606	8.99382	8.96686	9.25238	9.2571	8.37824	9.66118	10.2478	9.98756	9.38386	9.95177	9.14226	9.41015	9.26474	9.71215	9.96734	9.45836
CD44	14.8002	15.8024	15.7318	15.6126	15.7052	15.2622	15.2737	15.7588	15.1367	15.6951	14.91	15.7777	14.8295	14.8102	15.5127	14.9079	14.8681	14.8402	14.9043	14.9139	15.0403	15.3219	15.1363	15.4252	15.2484	15.1505
KCNG1	4.23191	4.32144	5.6069	6.44116	3.76284	4.30732	4.31254	3.76284	4.4258	4.54292	4.73526	4.6567	4.2656	3.76284	5.0931	4.49545	4.26159	5.0568	4.25383	4.35074	4.03885	4.27491	4.28797	5.3109	4.17898	4.34601
AGPAT4	9.01692	9.48461	8.49197	9.80073	9.63992	9.07085	8.74393	9.51633	8.97144	9.36607	9.39588	9.17804	9.5584	9.6456	9.56902	9.81384	8.917	9.3193	9.23903	9.71107	8.99705	10.177	10.4315	9.62161	9.108	9.51442
SLAMF7	9.08592	8.30209	10.1998	9.95619	8.56792	10.1726	9.22865	7.20281	7.96444	8.58832	9.42458	9.33129	7.52961	8.62204	11.0554	7.06621	10.9868	10.1613	8.5244	9.78543	9.58674	8.09052	9.73442	9.48656	7.99543	8.98329
BTN3A1	9.55436	10.9453	11.8719	10.9446	9.20452	11.2754	9.82137	9.62773	9.47062	9.13032	10.059	9.56281	9.34264	8.92962	9.86514	9.402	10.4047	10.7387	9.9237	10.4779	9.62014	9.9111	9.77541	9.92231	10.0227	9.7735
MIPEP	9.31586	10.0548	8.77068	9.08893	9.61743	9.45517	9.75312	9.31625	10.2085	9.37149	9.03232	9.25021	9.59643	9.44109	8.91724	9.19264	8.81355	8.97811	9.67185	9.26828	9.0942	9.45057	9.77076	8.86043	9.36383	9.02399
PRKCH	10.9669	10.7901	12.0263	10.4472	10.9632	10.9519	10.9523	10.68	10.7259	10.5041	10.7635	10.4497	10.7643	10.7134	10.4578	10.6341	11.0004	10.9143	10.8535	10.9768	10.6687	10.7647	10.9227	10.3368	10.9233	10.7897
INSRR	4.55811	4.65302	4.44206	4.56743	3.43282	3.43282	3.43282	4.00994	4.09578	4.40928	4.93134	4.6567	3.43282	3.43282	5.2574	4.57371	4.71624	4.86851	3.72896	4.35074	4.86266	4.32854	3.86146	5.39125	4.59089	5.59422
IFNGR1	12.0579	11.6298	11.7072	10.7937	12.0992	11.442	11.2989	11.7678	12.1114	12.4065	12.4509	12.3441	12.0338	12.1313	13.2094	12.1032	12.8429	12.5219	11.8492	12.0661	12.0467	12.0155	12.1018	12.5591	12.091	12.0206
B4GALT7	9.53228	9.05885	9.67084	10.7501	9.22891	9.6112	9.37311	9.0575	9.27337	9.47966	9.34174	9.79508	8.9743	9.27106	9.65185	9.31824	9.635	9.48406	8.89792	8.89557	9.32323	8.93317	8.76503	9.48656	9.39162	9.68214
SH2D2A	8.03142	7.59316	9.91263	8.71582	8.10737	8.06142	7.77142	7.79018	6.71042	6.64189	8.2978	8.86403	7.43692	7.17209	8.69257	7.5852	8.40687	9.2667	7.86714	9.20101	7.83997	8.2257	7.61161	9.16112	8.36985	7.84854
VRK2	9.57993	8.9922	9.87994	9.21186	9.20343	9.2775	9.23033	8.92499	9.72252	9.32986	9.7195	9.69615	9.11339	9.46584	9.68016	8.95005	9.86372	9.81405	8.79582	8.92245	9.45365	8.9345	9.61963	9.41347	9.06266	9.44303
TNFRSF1B	10.9844	10.8238	11.6674	10.0811	11.2667	10.6649	10.8186	10.9978	10.4366	9.79007	11.0304	10.9755	10.6886	10.088	10.0729	11.6643	11.912	11.418	11.0479	12.0897	10.5044	11.7903	10.1373	10.5406	11.822	10.8327
VEZT	11.7849	11.8587	11.689	11.9472	12.0627	11.8325	11.5581	11.6718	11.734	11.8442	12.0162	11.7617	12.1019	12.0789	13.0389	11.8105	11.875	11.9092	11.4597	11.4873	11.5983	11.8896	11.9895	12.3848	11.9059	11.8901
POU2F2	7.24219	7.5657	8.49823	7.70886	6.75177	8.00956	7.76165	7.09093	6.1272	6.33875	6.94967	6.96075	6.2871	6.56248	7.17082	6.83369	7.94056	7.46187	6.94213	7.82593	7.58395	6.55884	7.11596	7.5846	7.29705	7.5395
BRD9	10.0919	10.135	10.8093	10.6086	10.2822	10.4827	10.1185	10.6475	9.89278	10.1629	9.9274	10.2716	9.9937	9.84369	10.1633	9.90613	9.56904	10.1	9.87406	9.95909	10.1901	9.92709	9.87982	10.0557	10.3192	10.2133
SNX1	11.4117	12.2353	11.5456	11.0357	11.7264	11.8573	11.8348	12.1486	11.7539	11.7034	11.3496	11.7225	11.7062	11.4541	10.8114	11.8269	11.2632	11.2335	11.49	11.4781	11.3167	11.5884	11.7175	11.5638	11.6702	11.6634
TBPL1	7.77761	7.29575	7.04813	7.61141	6.81794	7.87993	6.70333	7.14484	7.7564	7.89316	7.73702	7.73202	7.40904	7.57264	7.82607	7.64211	7.70457	8.09773	7.4332	7.61882	7.51671	7.5904	7.6347	8.29263	7.67229	7.58727
ARNTL2	11.2028	10.025	11.5534	9.95673	10.6355	10.0715	10.356	9.79286	11.1478	11.1906	11.5066	11.828	10.2729	10.8113	12.316	9.59433	11.4475	11.4345	9.62592	9.77653	10.6608	9.78157	10.786	11.1946	10.4206	11.0161
BCLAF1	12.1711	12.3096	12.4204	12.3766	12.4927	12.3625	12.2588	12.6587	12.3045	12.5678	12.4044	12.3867	12.3136	12.1717	12.129	12.2437	12.2535	12.2465	12.1626	12.2916	11.9275	12.3261	12.3226	12.1341	12.3399	12.2669
SLC39A9	11.0399	11.7605	11.7184	11.9636	11.9074	11.7003	11.54	11.6063	11.2102	11.5513	11.1241	11.4226	11.1858	11.491	11.7552	11.4073	11.3679	11.3041	11.5511	11.5523	11.4799	11.2944	12.0051	11.6863	11.2742	11.3687
ANK1	7.37832	6.61171	6.7673	6.31948	6.53646	8.98142	6.51185	6.47496	6.30958	5.89116	6.56746	6.54226	6.5027	6.53541	6.5313	6.63416	6.51311	6.69865	6.31622	7.10519	6.58612	6.25485	6.52961	6.31029	7.31782	6.85507
IBSP	4.28489	3.35862	3.94912	5.01264	4.45124	4.29097	3.35862	4.83099	3.35862	4.13827	3.35862	3.9144	3.86137	4.0506	5.41302	3.8794	4.45299	3.82949	4.07994	3.79874	4.59975	4.35823	3.44193	4.91838	3.91979	3.79698
TFB1M	8.38908	8.67784	8.25718	8.76814	8.10954	9.04281	8.57164	7.3332	8.67324	8.51282	8.3392	8.55515	8.39252	8.60989	8.34112	8.04075	8.51443	8.73836	8.49144	8.41552	8.32504	7.86137	8.6693	8.56489	7.9914	8.38222
RABEP1	10.8201	11.3342	11.1464	11.0077	11.1773	11.2531	11.1258	11.0677	10.953	11.1219	10.8465	11.0312	11.2386	10.8532	11.4124	11.351	10.9335	10.8936	10.6546	10.6134	11.1152	10.7557	11.0783	11.4094	11.1193	11.2813
HMGB3	7.36954	7.50681	9.3469	8.52811	8.57438	7.90016	7.68225	7.72323	7.23821	7.87368	7.39831	7.7953	7.66146	8.20155	8.69085	7.71792	8.43401	8.20297	7.6259	7.82809	7.96948	7.78239	8.15874	8.52209	7.13213	7.77489
NUP160	10.8631	10.7331	11.143	10.8703	10.7025	11.2087	10.8057	10.7762	11.1401	11.1393	10.5887	10.9585	10.7359	10.5598	10.9501	10.7931	10.5803	10.852	10.1994	10.1931	10.7806	10.2983	11.1485	10.7706	10.8182	10.8426
BAK1	6.90684	6.86418	6.80854	6.77506	6.8566	6.88705	7.41567	6.98504	6.76749	6.51803	6.60617	6.9412	7.16053	7.03226	7.55212	6.93072	6.62278	7.00158	6.63893	6.89814	6.87978	6.81563	6.89574	7.42784	7.21634	7.11264
MUSK	7.28061	7.40409	6.19172	6.75524	6.2813	6.11401	7.16365	7.60463	7.43557	6.74743	6.59779	6.32652	6.60663	6.53525	5.67833	7.01289	6.82898	6.50811	6.58881	7.00935	6.19652	6.65083	6.21051	6.71104	7.34265	6.71319
IKZF2	9.25773	10.4319	10.8575	9.7707	9.90196	10.0313	9.82441	9.782	10.4136	9.55028	10.1217	10.4616	9.67849	9.3349	9.47491	9.867	10.0937	10.613	9.47852	9.62142	9.66196	9.60401	11.265	10.107	10.5608	10.9457
GRN	14.3101	13.1915	13.3277	13.3321	12.9585	13.2682	13.5167	13.3478	13.3656	13.498	14.4284	13.8233	13.5755	13.8386	15.5552	13.4142	14.8633	14.4575	12.9349	13.3306	13.4329	12.9936	12.8972	13.8344	13.5981	13.5718
FAM13B	10.5575	11.0611	11.1976	11.0929	10.7665	11.0079	10.8906	10.8509	10.9214	10.9787	10.7504	10.9536	10.783	10.6017	10.4745	10.9081	10.8352	10.6997	10.2503	10.201	10.5383	10.2793	11.0203	11.4932	10.7325	11.0104
ARHGAP31	10.8435	11.1859	10.6789	10.56	10.846	10.3517	10.9816	10.86	11.0334	11.1734	10.9717	11.3932	10.8988	10.2831	9.83045	10.6056	10.3033	10.6069	10.7012	10.8158	10.65	10.7065	10.3266	10.4426	11.346	11.3657
CENPQ	7.49775	7.20442	7.56217	7.95895	7.19263	7.54702	7.36257	7.30299	7.45388	7.63996	6.86291	7.71563	6.81633	6.99932	8.19313	6.95079	7.69329	7.93657	7.51753	7.39508	7.90503	7.19062	7.40052	7.23076	7.41593	7.33523
SARS	11.8418	11.5982	11.9108	11.9523	11.8295	11.7134	11.9655	11.7141	11.6952	11.9661	11.8195	11.8464	11.726	11.9359	12.1237	11.5679	11.8686	11.609	11.7983	11.8026	11.8738	11.907	12.0152	11.5747	11.5885	11.6399
RANBP3	10.7839	10.9748	11.249	10.63	10.3551	10.6598	10.68	11.1073	10.275	10.5153	10.6128	10.707	10.4487	10.5641	10.6353	10.4001	10.5103	10.6322	10.6247	10.6739	10.529	10.6374	10.4776	10.6584	10.8364	10.5695
ARID4A	10.6732	11.2108	11.5349	10.7566	10.8117	11.5477	10.9881	11.2243	11.0604	11.0192	10.8484	10.7625	10.8959	10.784	10.2476	10.6316	10.6957	10.6765	10.6498	10.5349	10.6236	10.7771	10.883	11.0699	11.4369	11.0901
TSSC1	9.16874	9.06208	9.05321	9.20634	8.93682	8.91072	8.67826	8.75301	9.08652	8.86718	8.76605	9.24812	8.87936	9.00463	9.29243	8.67216	9.1008	9.10185	9.15526	9.04779	9.05671	9.01005	9.25585	8.86076	8.86785	8.88949
PNPLA6	10.4985	10.5316	10.5076	10.3351	10.4342	10.5346	10.3048	10.5436	10.5194	10.3635	10.8456	10.7175	10.3736	10.4784	11.0158	10.4207	11.0325	10.9226	10.2671	10.5237	10.5032	10.1993	10.2602	10.6345	10.6056	10.6214
IFT88	9.01692	9.30089	8.64435	9.44057	8.95695	9.02653	8.98626	8.75201	8.97777	9.07481	9.31047	9.02819	9.3516	9.39543	9.26051	8.86477	9.04431	8.98441	9.01526	8.80695	9.01396	8.4281	8.94918	9.19008	9.20154	9.19461
ALG1	8.14744	7.4431	7.29325	7.82436	7.46287	8.06529	7.86725	7.35241	7.99154	7.69776	7.71458	8.09678	7.4784	7.62774	7.98728	7.19847	8.24606	8.37346	7.3632	7.45164	7.95944	6.87647	7.96477	7.84118	7.30227	7.87185
ZCCHC8	10.1884	10.3889	10.8548	10.2096	10.6809	10.8435	10.519	10.3197	10.104	10.2977	10.3448	10.2869	10.7758	10.3696	10.7133	10.4316	10.2733	10.2447	10.4005	10.4556	10.2406	10.6856	10.3581	10.4155	10.5889	10.06
ABCF2	10.2555	9.63398	10.1816	9.87185	10.347	10.1935	10.2526	9.942	10.1822	10.3891	10.174	10.4718	9.97299	10.0086	10.1386	10.2828	10.3314	10.3422	9.75577	9.96276	10.5278	10.1854	10.1064	10.5677	9.70016	10.1783
CHPF2	11.1018	10.7436	10.762	10.5543	10.86	11.0779	11.1199	10.5925	10.8231	10.8459	11.4585	11.0926	10.6406	10.7533	11.9528	10.5782	11.5395	11.5358	10.4216	10.6778	10.8372	10.4729	10.461	11.1567	10.9804	11.1182
LRRC7	6.68126	6.62736	6.53243	9.62272	6.59324	7.06142	7.13283	6.70517	7.21689	6.75848	6.73654	6.27752	6.99899	6.77824	6.27872	6.81783	6.22549	6.52569	6.68324	6.66796	6.44971	6.45996	7.12477	7.17045	7.27712	6.89809
FUT8	9.52529	10.2538	10.3649	10.8716	9.29132	10.7098	10.1647	10.1463	9.77973	10.5005	9.98538	10.292	9.35715	8.8204	9.146	9.17251	10.8016	10.4429	9.8101	10.0252	9.89528	9.61571	9.85471	10.1064	10.4071	10.488
UBA6	12.009	11.4782	12.2503	11.9993	12.3707	12.0347	11.1708	11.5562	12.0293	12.7698	12.5363	13.0471	12.2423	12.2898	13.7668	12.2931	12.8713	12.8033	11.8795	11.9493	12.0248	12.1168	12.481	12.9973	12.1863	12.3062
GAB2	10.4145	10.8727	10.7419	9.55388	10.6144	10.124	11.0713	11.4926	10.1341	10.0633	10.1027	10.1883	10.1899	10.1102	9.80803	10.191	9.93298	9.81758	10.1881	10.1358	10.0118	11.1487	9.82549	9.41871	11.2518	10.5973
ATP6V0A1	11.1804	11.3881	11.0312	11.0983	11.7282	11.1373	11.8117	11.8737	11.4261	11.1377	11.2114	11.2743	11.3887	11.1994	11.2293	11.2683	11.014	10.8476	11.3766	11.2423	11.2526	11.7639	11.1984	10.5601	11.0924	11.1936
PIAS1	10.8589	10.8893	11.5717	10.8325	10.9029	11.1404	11.0365	11.1805	10.9514	10.9514	10.9804	10.891	10.709	10.5905	10.5983	10.6883	10.9262	10.8927	10.7403	10.3975	10.4384	10.5029	10.9929	11.0145	11.3138	10.9047
SLC4A7	11.9947	10.8703	11.737	11.2818	11.3381	10.7413	11.1345	11.1396	11.2414	11.3184	11.5944	11.4855	11.6326	10.7258	10.8971	12.4448	11.5125	11.7912	10.8011	10.9721	11.3014	11.4223	11.1655	11.2474	11.5499	11.8091
APBA2	7.51698	6.92216	8.52882	9.22084	6.94592	7.08588	7.34621	6.80714	7.30503	6.78821	7.80214	6.90127	7.77705	6.97063	9.50073	6.635	8.79053	9.13828	7.33299	7.79752	7.70965	7.09674	7.47495	8.63384	7.38825	7.54435
MAP2K3	11.063	10.7885	11.0875	10.0449	12.3112	10.7798	11.2418	12.1418	11.3892	10.6373	10.9612	11.2017	11.964	11.4501	10.9017	12.0732	11.2522	10.7989	11.3953	11.8299	10.8399	12.4527	11.3191	10.6027	11.1276	10.6675
EFCAB1	6.40787	7.18903	6.32542	8.06184	6.66149	7.40272	8.82292	6.68176	7.53354	7.08937	6.31625	6.99715	6.46819	6.7941	5.32605	6.96657	6.87572	6.78084	6.59341	6.00983	7.02178	6.98153	6.58312	7.01116	5.71658	6.45992
TMSB10	13.8653	12.5891	13.0805	14.1867	12.5174	12.6662	12.6732	12.9044	13.3141	13.2201	13.9988	13.8337	13.0943	13.5754	15.1131	13.0308	13.8511	14.4223	12.6239	13.1884	13.2556	12.8534	12.8745	14.1662	13.1025	13.4404
ASTE1	8.66677	8.56959	8.61257	9.53127	8.25522	8.89376	8.5369	8.29741	8.84222	8.84644	8.6617	8.85382	8.03185	8.39972	8.38725	8.21509	8.60445	8.57686	8.36191	8.51079	8.85743	8.14348	8.57857	8.47111	8.56788	8.77542
RNF19A	12.5635	12.195	12.7557	12.0513	12.5672	11.5455	12.0851	13.1338	12.7623	12.7949	12.788	12.5495	13.9468	12.5931	12.0356	12.9044	11.9879	12.1311	12.5812	12.7128	11.6589	12.9063	12.119	11.6039	13.5322	12.2696
PEX3	9.78317	9.87393	9.27839	9.4796	10.6804	9.71521	9.80712	9.40302	10.248	9.34558	10.0048	9.22823	10.5217	10.7829	9.4196	10.5583	9.83754	9.86078	10.4618	10.6582	10.1833	10.0681	10.5974	9.63018	9.01768	9.44032
GABARAPL2	10.8121	10.6896	10.851	10.1804	10.867	10.2886	10.5954	10.4369	11.0279	10.8117	11.0976	10.8514	10.9875	11.2725	10.3648	10.9742	11.1732	10.8042	11.0484	10.8752	10.6014	10.933	10.8598	10.1395	10.4045	10.7288
MYOC	4.56928	6.84021	3.94912	4.73187	4.45124	3.35862	3.35862	5.6935	5.62175	4.54047	4.44095	4.40417	5.81762	4.53577	4.19081	5.49864	3.35862	3.35862	6.2587	5.11683	4.32936	5.9227	4.44654	4.06691	6.53575	4.23979
SH3YL1	10.8016	11.5822	11.2491	11.1533	11.424	11.3729	10.9279	11.1204	10.9706	11.4189	10.619	11.0266	11.3686	11.3853	10.926	11.1742	10.4875	10.4245	11.7143	11.4502	11.0092	11.2993	11.0411	11.2326	11.0089	10.6781
FAM136A	9.48207	9.20026	10.013	9.79668	9.31246	9.5193	9.55034	9.1088	9.63322	9.53125	9.45397	9.68361	9.04411	9.29372	9.94183	8.8457	9.76178	9.67178	9.29765	9.49514	9.70692	8.88337	9.45792	9.78798	8.84307	9.50623
VCL	12.3104	11.9481	12.035	12.3329	12.5327	11.6944	11.8214	12.9706	12.6052	12.7085	12.818	12.6611	12.7277	12.2529	12.9389	12.7366	12.0744	12.1746	11.396	11.3414	11.7787	12.6996	11.9115	12.0134	12.6299	12.8931
DEPDC1B	7.61073	6.8023	8.3456	8.40863	7.22568	8.18389	7.7725	6.74332	7.2261	7.85311	6.88082	7.69764	7.37497	7.39892	8.72725	6.69066	7.72693	7.709	6.93408	6.83529	7.59702	6.50825	8.25997	7.71128	6.62863	7.41263
DAPK2	9.84582	10.5362	10.3062	8.30697	11.3967	9.78305	9.87042	10.0228	9.91267	9.68437	9.50538	9.49784	10.8315	11.4442	9.77367	10.8456	9.60478	9.24156	10.757	10.7661	10.0987	11.0064	10.8431	8.55428	9.65107	8.80938
NSMAF	11.1236	10.5594	10.6321	10.1085	10.5205	10.0333	11.024	10.8969	11.2642	11.0481	10.8417	11.0696	10.6068	10.8579	10.9771	10.6752	11.1296	10.8978	10.7573	10.5258	10.9103	10.592	10.7948	11.2048	10.831	10.8686
ADSS	10.2635	9.84369	10.5439	10.1578	9.95225	10.4372	10.2776	9.96363	10.4595	10.6348	10.3177	10.5818	10.1899	10.0769	10.4409	10.4188	10.3478	10.394	9.8882	9.86872	10.2951	10.0556	10.179	10.5487	10.3002	10.3477
STAP1	5.74296	5.18198	6.55966	5.48811	4.5734	6.17559	5.22062	4.49125	5.08529	4.68211	6.07351	5.53775	5.34241	5.7053	5.37028	5.19194	7.40697	6.61049	6.08119	7.28389	5.89377	5.4101	5.197	5.40669	5.22719	5.44828
TIMP2	13.694	13.5899	11.4438	11.4655	12.5783	11.9272	13.5279	14.2577	14.014	13.3481	13.6007	13.1871	13.1191	12.3961	12.4897	13.1253	12.2616	12.8687	12.7527	12.6067	12.8007	13.2188	11.5993	11.6378	13.9098	13.6749
RFC1	10.9414	11.4977	11.8359	11.5686	12.0231	11.7364	11.0632	11.2433	11.2924	10.9617	10.7943	10.8816	11.3485	11.3445	11.0386	11.456	10.9943	10.8451	11.7721	11.8745	11.5973	11.4103	12.1552	11.2266	11.1412	10.9026
TBC1D23	11.5929	11.1279	11.3108	11.6	11.3619	11.3945	11.5986	11.3944	11.8445	12.0806	11.8658	12.04	11.4238	11.6338	11.9985	11.3555	11.6512	11.7992	11.345	11.2293	11.5103	11.4643	11.8432	11.2745	11.6812	11.6823
CUL3	12.2258	12.2481	12.4423	11.7191	12.7537	12.2092	12.508	12.4365	12.6621	12.6578	12.5454	12.4772	12.3588	12.695	12.1543	12.1829	12.4315	12.1349	12.4543	12.257	12.2877	12.3891	12.5535	12.0807	12.0189	12.4013
MYOM2	5.26512	7.30485	4.68569	5.83083	4.91131	5.71225	6.65248	7.32814	6.84992	6.46526	6.00354	5.87484	5.95446	5.39055	5.88031	7.32879	6.44817	6.37951	7.36917	6.51184	6.75236	5.61021	5.31859	4.73821	6.08317	5.63271
CYP46A1	6.82865	7.05956	7.86207	7.76178	6.02629	6.47276	6.87763	7.42016	6.6102	6.91555	6.4234	6.92061	6.14195	5.98541	6.11455	5.92287	6.27331	6.07605	6.59632	6.29985	6.23111	5.98738	5.85335	6.22928	6.84445	6.7806
ZZZ3	11.5259	11.3922	11.9666	12.1763	11.5377	11.9976	11.7196	11.47	11.6205	11.72	11.2957	11.509	11.3541	11.3018	11.3517	11.2908	11.5434	11.4568	10.8874	10.7546	11.4127	10.8259	11.4869	11.8944	11.6548	11.6157
SLC18A1	4.28489	3.91722	5.04488	3.35862	4.31028	5.62743	4.76538	4.49125	3.35862	3.47571	4.0526	3.81054	3.86137	4.32829	3.35862	3.8794	4.45299	4.02165	4.44019	4.33901	3.95892	5.22931	4.33818	4.04141	4.29608	3.97659
USP2	9.98602	9.09039	9.97927	7.9633	10.7216	9.09481	10.4161	10.3217	9.81946	9.42615	10.0065	9.74836	10.4277	10.576	9.71688	9.9554	9.44402	8.94241	10.3248	10.6987	10.1615	11.024	10.1857	7.12479	9.77314	9.32141
TUBG2	9.22814	9.49529	8.14265	9.11808	8.87945	9.02799	9.40456	8.45946	8.27568	8.66253	8.75169	8.57779	8.60757	8.83884	8.33602	8.48172	8.87168	9.05285	8.99916	8.7232	9.11984	8.6244	8.61552	9.96982	8.98732	9.21626
RPL26L1	5.04695	4.59884	4.77952	5.32598	5.05237	4.94389	4.15147	5.02994	4.74567	5.0326	5.06706	5.06462	4.67183	5.22591	5.20323	5.02457	5.02431	4.81434	4.69935	4.95394	5.01628	4.86864	5.13522	5.10871	4.63158	5.07126
FLT4	8.77269	9.17871	7.61979	9.10923	8.30266	7.41178	8.37712	9.80304	8.21879	8.99444	8.94286	8.53739	8.91642	7.92957	9.38053	9.30322	8.00492	8.79325	8.65428	8.80892	8.86869	8.75702	7.9204	8.01486	9.25614	9.59512
NSUN2	11.4836	11.1714	11.7027	11.6938	11.7353	11.4204	11.2444	11.081	11.4508	11.521	11.4277	11.6678	11.6859	11.7036	11.5728	11.6529	11.5338	11.6994	11.442	11.5856	11.7004	11.5014	11.7866	12.0026	10.9615	11.2855
FBXO42	10.1775	10.1898	10.2498	10.3059	10.2911	10.4632	10.204	10.577	10.3296	10.1477	9.9558	10.0259	10.3077	10.222	9.98997	10.1977	9.92565	9.72851	10.4874	10.1856	10.2403	10.599	10.2487	9.33284	10.4218	10.11
MFAP3	10.3531	10.0076	10.2885	10.1746	10.5037	10.4812	10.3293	10.0567	10.3135	10.5541	10.6045	10.5043	10.2312	10.6062	11.0883	10.7496	10.5292	10.5987	9.95013	10.0019	10.4222	10.0946	10.7635	9.91966	10.4121	10.6152
MRI1	8.8919	9.33366	9.43364	9.23068	8.70954	9.54206	9.29018	9.49541	9.65179	9.51372	9.70073	9.39334	9.05101	9.39376	9.3063	8.54077	8.89288	9.14948	9.2469	9.05123	9.08013	8.63609	8.90994	9.34958	9.58859	9.61823
METTL1	7.54528	7.20434	7.04289	8.70441	8.10119	7.79468	7.61454	8.38981	7.41127	7.82231	7.68343	8.03698	7.1859	7.29164	7.722	7.77087	7.45939	7.59651	7.32072	7.25637	7.68129	7.69863	7.24188	8.48302	7.01453	7.52976
HOXC8	6.06778	7.00781	5.73867	5.8776	4.45124	5.26599	6.39361	6.17571	6.72095	6.13653	5.96306	6.54442	4.73503	5.04257	6.03776	5.40438	4.94058	5.83956	5.40748	5.02745	5.39361	5.58063	5.09011	8.04917	7.30088	7.78232
AGA	9.96973	9.51257	9.40369	9.46122	10.0954	9.71329	9.70181	8.82795	9.8137	9.83021	9.6076	9.60831	10.0427	10.614	10.2309	9.4843	10.1308	9.91142	9.97128	10.0286	9.59739	9.81379	10.2256	9.59299	9.7132	9.5447
PI4K2B	10.62	9.9745	11.0405	10.128	9.67574	10.3727	10.1966	10.0857	10.7565	10.8116	10.5647	10.7974	10.2084	10.45	11.4198	10.2337	10.8547	10.7309	10.0254	9.92536	9.95854	9.90524	10.8055	10.6744	10.2752	10.5475
BOD1L1	12.4872	12.4414	12.972	12.7743	12.5679	12.5644	12.3345	12.6169	12.4073	12.6165	12.4958	12.4278	12.4273	12.4586	12.649	12.1282	12.4739	12.1699	11.9566	11.7387	11.9591	11.9302	12.7072	12.5408	12.5334	12.5748
MAT2B	10.3543	10.7657	10.6804	10.7842	10.6563	11.2859	10.6775	10.4812	10.5084	10.5249	10.6894	10.6827	10.4113	10.4672	11.3257	10.4103	11.1612	11.1184	10.6751	10.8758	10.8604	10.5599	10.7051	10.7588	10.5127	10.6203
TLL1	8.86605	9.67529	8.00618	9.1914	9.37416	8.42621	9.56781	10.3622	9.20768	9.37814	8.76567	9.46295	9.25088	8.60097	10.0453	10.0194	8.54347	8.40437	9.0637	9.00136	8.70964	9.2268	9.17228	7.84752	9.9683	9.50568
EDC4	10.1221	10.094	10.5421	10.3881	10.009	10.1214	10.11	10.4054	9.89245	9.8202	10.1011	9.92019	10.0737	10.0108	10.4129	10.1144	9.92495	9.8655	9.99173	10.1418	10.0355	10.572	10.202	10.2363	10.3591	10.0694
TRIO	11.9702	11.9209	11.855	12.6191	11.9264	11.6581	11.7628	12.3272	12.0798	12.0415	12.1605	12.0509	12.0659	11.9061	12.5587	12.1678	11.7216	12.0407	11.4102	11.1693	11.9693	11.5586	11.5559	12.0924	12.1345	12.2389
VCAN	13.8691	12.5697	10.5952	12.159	12.9428	11.9855	12.8104	14.1886	14.1033	14.7866	14.5817	14.744	13.0865	12.9275	12.8888	14.0287	13.8372	14.2031	11.9396	12.0928	12.9871	12.3586	12.6903	13.0421	14.5303	15.1751
CLEC16A	9.8241	10.308	10.2185	10.4763	10.4443	10.1221	10.0422	10.186	10.1649	9.87784	9.88925	10.1937	10.2297	10.152	9.66361	10.1453	9.58075	9.82637	10.2826	10.3135	10.0207	10.3658	10.1616	10.1357	9.98073	9.99122
MSR1	10.0803	8.83867	9.2511	9.57614	9.15739	9.17418	9.53594	8.98782	8.96827	9.02387	10.2576	9.89663	8.59403	8.74552	9.66776	9.42313	9.24317	10.6251	8.9695	8.98148	9.69884	8.79834	8.6606	9.47041	10.3987	10.5294
CDH1	12.3645	12.9007	12.649	13.3124	12.9369	12.8486	12.3529	12.8738	12.7087	13.1069	12.6961	13.2016	12.651	12.6165	12.7931	12.2727	12.2295	12.2087	12.5797	12.4601	12.4606	12.7674	12.8768	12.1313	12.5662	12.8161
SKIV2L2	11.256	11.2865	11.247	10.9209	11.3987	11.4305	11.2737	11.1418	11.6144	11.468	11.4478	11.4268	11.372	11.2393	11.6944	11.3269	11.5517	11.4102	10.8926	10.7128	11.368	10.977	11.6723	11.4978	11.2053	11.3309
DNAH5	6.77152	6.93575	5.78669	8.38401	4.5734	6.23455	3.35862	6.87976	6.12322	6.35053	5.8111	6.49577	6.44725	6.49685	7.95513	7.31314	6.84473	5.97596	6.42162	6.32044	8.07536	7.02588	6.44833	9.04682	6.40035	7.30918
ZFYVE16	11.3593	11.4293	11.7154	11.0007	11.6956	11.8626	11.3531	11.2619	11.6113	11.7625	11.9087	11.5128	11.7751	11.8113	11.5295	12.0319	11.6037	11.6334	11.2145	11.0497	11.3585	11.5373	11.9224	11.9256	11.7075	11.7658
FAM65A	10.5512	10.259	10.4095	10.4622	10.0295	9.96368	9.9474	10.7513	9.92747	9.77008	10.1847	10.3046	9.91604	9.92714	10.3084	10.1388	10.04	10.1109	9.76143	10.1736	9.9017	10.3588	9.01024	10.0761	10.515	10.5139
C6	4.63371	6.07645	5.01261	3.50842	4.83192	3.50842	5.23728	4.87934	4.94395	4.47848	4.68885	3.83108	6.26524	5.45362	3.50842	6.44682	4.21034	4.31701	5.71407	5.10819	5.22692	6.13679	3.97294	4.08588	5.86949	4.60307
RAI14	10.4656	10.8399	9.06173	10.7285	11.868	10.1355	10.8687	11.1878	10.9296	11.0015	11.3833	11.2456	11.1897	11.2278	11.1747	11.2885	10.686	10.479	10.8391	10.3264	10.6836	10.9592	10.1686	10.7832	10.9828	11.2761
SOX30	4.38999	3.35862	6.04374	6.51018	3.91463	6.17559	3.35862	4.16952	4.28827	4.42201	4.53905	4.76429	3.86137	4.43792	4.52027	4.25124	4.72472	4.57375	4.09602	4.08248	4.4059	4.18956	4.43329	6.68716	5.3666	4.22654
PNKP	9.40231	10.1298	10.0961	9.71724	9.53449	10.3049	9.14855	9.80913	9.24639	9.44813	9.45107	9.87486	9.29968	9.52805	9.75293	9.3417	9.68539	9.4396	9.54614	9.72111	9.5164	9.51409	9.57567	10.6267	9.45371	9.50747
BEST2	4.85342	5.88809	4.36785	3.35862	4.5734	4.84162	5.34083	5.42697	5.23085	4.82221	4.92396	4.87283	5.71385	5.51996	4.6081	4.4995	4.55207	4.48809	5.89739	4.99385	4.71181	5.82892	5.1244	4.32342	4.40962	4.39221
PHLPP2	9.27057	9.65593	9.64891	9.64996	9.75258	9.18888	9.42008	9.66566	9.28621	9.06456	9.2544	9.44568	9.20239	9.124	8.61105	9.75864	8.66295	8.73089	8.89055	9.07147	9.15494	9.40183	9.06045	9.8325	9.70331	9.63282
SPDL1	8.84217	8.66128	9.5281	11.0818	8.8787	9.86053	9.34514	8.34252	8.84222	8.81325	8.64435	9.22892	8.52666	8.68774	9.96654	8.10597	9.01006	9.0991	8.30128	8.09324	9.24824	7.70065	9.21934	9.20507	8.62793	8.90767
STAU2	9.8517	9.60491	9.26343	9.81149	9.64549	9.50006	9.62402	9.11882	9.91272	9.93751	9.86325	9.61321	9.58937	9.66283	8.86751	9.6942	10.0822	10.0454	9.65039	9.48645	9.65793	9.3591	9.75487	9.24188	9.96839	9.8063
PQLC2	9.19824	8.7921	9.10519	8.72196	9.0604	9.72155	8.85232	9.04767	9.04625	8.58221	8.90527	8.81685	9.14758	9.58802	9.91204	9.11369	9.37653	8.83641	9.51028	9.65154	9.67242	9.34874	9.71185	8.16714	8.47959	8.75618
CTNS	9.70296	9.50152	8.633	8.40672	9.61071	9.30447	9.87479	9.65146	9.40443	9.37588	9.64246	9.68167	9.03406	9.74936	9.64229	9.18297	9.49691	9.40017	9.52766	9.54716	9.86083	9.17937	9.47078	9.08675	9.22361	9.66004
RTN4R	7.41861	7.26906	7.79877	7.69764	7.26253	7.14454	7.24654	7.81867	7.90807	7.36852	7.24883	7.50776	7.52664	7.37449	9.12061	7.2524	7.45639	6.78556	7.4332	7.23226	7.61428	7.42458	7.1485	7.25685	7.45068	6.84721
PHF23	10.042	9.40438	9.09784	9.76798	10.3319	9.54637	10.0821	9.31208	8.86454	9.80456	10.0774	9.99508	9.88969	9.88061	11.081	9.89097	10.4781	10.2945	9.72713	9.93235	9.99004	9.9135	9.84815	10.3548	9.13747	9.86716
CDH10	4.5881	5.41387	3.46281	5.41014	4.24441	4.22838	4.66438	5.19421	5.9145	5.0326	4.96133	4.44571	4.45382	3.95444	3.46281	4.79981	3.46281	4.12584	4.69935	3.97354	4.42004	4.59621	3.35862	3.35862	5.42816	4.6472
INPP4A	10.5481	10.4577	11.1879	10.9841	10.0914	10.8597	10.4034	10.0679	10.1841	10.2726	10.2676	10.3673	10.0683	10.0212	10.0955	10.1573	10.5448	10.4934	10.1223	10.5412	10.2171	10.0605	10.3037	11.0363	10.7794	10.6675
RAB27B	11.4602	11.06	11.1847	9.75127	11.4639	11.3096	11.5172	10.9825	11.7242	11.6751	11.5149	11.3067	11.4526	11.8792	10.8775	11.3754	11.2751	11.1291	11.5067	11.3783	11.4059	11.1215	12.4459	10.1797	11.0687	11.2479
PSMA4	11.3151	10.852	11.3714	11.1567	11.6508	11.4991	11.2561	10.7144	11.519	11.3938	11.443	11.4736	11.3918	11.6913	12.2627	11.4499	11.8707	11.8818	11.5354	11.7198	11.4194	11.2467	11.9008	11.649	10.7247	11.0611
MYO16	5.88783	5.72186	8.00618	6.14535	4.78055	6.17559	6.83987	5.54016	6.19146	5.74476	5.99152	5.28611	5.94464	5.47953	7.75836	4.78128	6.64305	5.18442	5.76896	6.09001	6.0918	6.31923	5.9575	8.11533	5.97865	5.63808
LSG1	10.7217	10.4783	10.7331	11.5103	10.9202	10.6789	10.6775	10.6946	10.9863	10.9722	10.7795	10.8296	10.656	10.8551	10.8613	10.6548	10.7548	10.6814	10.4961	10.5012	10.6251	10.8442	11.2539	11.3056	10.2063	10.4872
PARP3	9.5666	9.28523	8.90143	8.77751	8.69054	9.38112	9.22362	9.1642	9.07923	9.07054	9.52019	9.25075	9.52349	9.46286	9.91542	9.33285	10.2511	9.95022	9.39992	9.62988	9.32845	9.24317	9.53094	10.4757	9.38551	9.31435
TNC	14.8079	11.0537	12.7084	13.178	13.1021	11.887	13.1952	14.5086	13.7547	15.454	14.7206	16.6871	12.2949	13.0561	14.6016	12.8819	13.4994	15.0455	11.8427	12.4385	13.2683	12.6617	12.7896	13.105	15.449	15.4816
THAP3	7.99246	7.53561	7.94431	7.70779	7.27428	7.96967	7.89351	7.63646	7.80097	7.36852	7.50604	7.70919	7.64095	7.57021	7.63716	7.89043	7.75298	7.74629	7.98813	7.99266	8.10063	7.95693	7.74489	7.38236	7.69625	7.61978
FAM65C	9.88707	9.10439	10.0555	9.01937	9.7965	8.76543	9.16128	9.69488	9.03378	9.57185	10.0502	9.72489	9.53965	10.1465	9.73994	9.62946	9.80233	9.85492	9.24367	9.90698	9.70992	9.12925	9.98259	9.16514	10.1608	10.4891
TDP1	9.3208	8.9922	9.51097	9.52474	8.75532	9.67987	9.21577	8.37905	9.03347	9.42844	9.22261	9.50091	8.8866	9.22897	9.23553	8.80498	9.50655	9.60116	9.05236	9.14913	9.58867	8.737	9.19203	9.25955	9.1797	9.367
AIFM2	8.53837	8.39554	8.30121	8.29189	8.45842	8.48619	8.16254	8.3452	8.32789	7.52353	7.97277	8.6232	8.46891	8.28787	8.79565	8.39289	8.07986	7.89806	8.28739	8.76565	8.47762	8.31573	8.30952	8.35736	8.55564	8.30164
C2orf83	3.35862	3.35862	4.51655	3.93677	4.14022	3.90309	4.13144	5.23589	3.35862	3.91993	3.35862	3.91993	4.56123	4.2022	4.19081	3.35862	3.85737	3.35862	4.44226	3.91993	4.40314	4.24865	3.91993	3.91993	3.91993	3.91993
SPATA7	8.18164	8.69963	8.4422	9.0756	7.78508	8.7867	8.07049	8.05695	8.3946	8.19823	8.25019	8.2218	8.63116	8.66226	8.28265	8.39976	8.68917	8.57686	8.56413	8.20819	8.48666	8.35529	8.25775	8.73724	9.04163	8.85076
MED17	10.0283	10.2593	10.4943	10.1451	10.5431	10.3951	10.3054	10.4812	9.97092	10.1797	10.3081	10.3075	10.1198	10.2147	10.3928	10.2924	10.1513	10.3101	10.0674	10.2633	10.4763	10.4293	10.3069	10.6259	10.2909	10.2198
RETSAT	10.1628	10.9691	9.80946	10.3397	11.4913	10.1746	10.9733	10.7665	10.7668	10.2971	10.0154	10.17	11.0118	11.0561	9.99039	11.1685	10.1768	10.1095	11.2045	11.3276	10.6418	11.3276	11.2507	9.59981	10.4643	10.1301
CAPG	11.967	11.1891	11.3247	11.8178	11.0045	11.706	11.727	11.1764	11.9395	12.38	12.2032	12.5917	11.4403	11.5354	12.9132	10.7396	11.9936	12.0601	10.8791	10.8108	11.6407	11.468	11.6077	12.1463	11.7923	12.0016
AP2S1	11.8823	10.4075	10.8067	10.274	10.8326	10.5697	10.7527	10.5791	11.1652	11.29	11.7965	11.6232	11.6654	11.8483	12.3299	11.5839	12.0985	11.7427	11.3389	11.5451	11.3147	11.1075	11.4456	11.7019	11.0795	11.4103
USH2A	6.68126	7.02527	6.08225	6.36955	6.15966	6.52062	6.80107	5.4848	7.55913	6.43252	6.87794	6.7748	6.48882	6.97176	6.50303	7.028	6.56888	6.49029	6.76463	6.09299	6.49499	6.53295	6.23902	7.08145	6.55654	7.02476
ZPBP	5.1298	5.11281	4.75948	5.09286	3.91463	3.35862	5.69033	4.34553	5.75036	4.9938	4.53905	4.42342	4.06611	4.32829	3.84349	4.25124	4.45299	4.39386	4.42342	4.78024	4.42342	4.42342	4.77989	4.42342	4.90128	4.42342
TG	6.71199	8.40025	7.11114	6.79954	6.80901	5.87378	7.22336	7.92471	7.30032	7.42202	6.81683	6.56931	8.40865	8.13513	7.28087	7.98789	7.2271	6.12349	8.03505	7.31974	6.57976	8.43249	8.45056	7.13072	6.7892	6.9439
ADAM28	10.2085	9.00538	10.569	9.41609	9.24438	9.92996	9.89235	8.67185	9.32888	9.08786	10.4333	9.37359	9.22684	9.02419	9.15491	8.82231	10.9498	10.2643	9.04313	10.1018	8.91391	8.81919	9.45052	9.37138	9.67309	9.66188
BARX2	10.2322	9.94342	10.1789	10.7049	10.6205	10.3606	10.6911	10.8256	9.93529	9.86612	10.2044	9.08219	10.7939	10.7307	10.6125	10.1086	9.36205	9.32282	10.7637	10.4299	10.2808	11.2769	11.0205	10.312	8.57512	9.32
DCUN1D1	10.4157	10.2865	10.2723	11.118	10.3192	10.3872	10.5885	10.4264	10.5418	10.5537	10.319	10.4978	10.0935	10.2621	10.3776	10.051	10.4069	10.2565	10.0251	9.98428	10.2934	10.0475	10.406	10.719	10.1852	10.4034
PHF15	9.13394	9.99446	10.1248	10.3509	8.6147	9.7996	9.62402	9.69201	9.06648	9.14458	8.96053	9.34158	9.27453	8.69614	10.4201	8.82662	9.68644	9.62554	9.88539	10.0721	9.53117	9.39889	9.26683	11.2285	10.0905	9.71838
ZIC2	5.40315	5.29003	4.783	7.81725	5.14416	4.95806	6.23078	5.17941	5.12215	4.16016	5.27483	5.50436	4.89999	5.45852	4.87505	4.19249	5.04807	5.75363	4.86483	5.45874	4.79487	4.7067	5.91435	4.08588	5.9805	6.09389
LCP2	10.2337	10.263	12.0269	10.3305	10.1196	10.4857	10.5086	9.79016	9.33628	9.46631	10.4608	10.6385	8.91698	9.16691	9.88501	9.96584	12.3456	10.6431	9.58733	10.5549	10.1547	9.92308	9.63716	10.3419	10.726	10.6971
TRIT1	10.1248	9.76324	10.0813	10.8166	9.47769	10.3631	9.97678	9.8512	10.1635	10.1083	9.5552	10.1122	9.35715	9.43106	10.3167	9.58166	9.85603	9.82812	9.55928	9.24252	10.1932	9.59521	9.70625	10.5085	9.50188	10.001
ADRB1	5.17736	7.34408	4.97545	7.27052	7.06867	6.73419	5.34755	5.79727	5.27532	3.76323	4.83996	3.936	7.03057	6.65536	4.97817	6.92416	5.33943	5.27545	6.05548	5.9918	5.36423	5.78059	6.01878	6.28044	4.50415	3.85949
CUL7	9.54152	9.80822	8.89935	10.8437	9.8834	10.1108	10.0039	10.3154	9.71412	9.99228	10.1314	9.99508	9.9123	10.11	10.162	9.85315	10.1232	10.0579	10.1945	10.1482	9.96762	10.0667	9.94438	10.5093	9.91992	10.2325
CTNNA1	12.3636	12.0835	12.4263	11.7306	12.3751	12.0264	12.1283	12.6314	12.7462	12.7226	12.5405	12.7618	12.557	12.4927	13.2464	12.6333	12.4719	12.4881	12.2107	12.0341	12.4418	12.4615	12.4023	12.4985	12.5153	12.5064
PHKA2	9.46053	9.97983	9.90911	9.54032	9.96661	9.88429	9.50812	10.0896	9.71822	9.49922	9.14595	9.26253	10.1052	10.0745	8.91678	9.71766	8.96341	9.13031	9.9507	9.63904	9.79633	9.94124	10.2483	9.68254	9.75334	9.53201
CNTLN	9.25773	9.71326	9.58159	9.29858	9.37751	10.3517	9.52417	9.76002	9.41061	9.69987	9.71328	9.65526	9.48682	9.35624	9.14898	8.88141	9.24022	9.44559	9.16415	9.09898	9.07958	9.24365	9.41872	9.43749	10.0043	9.73511
EPHA3	7.32082	7.12576	5.52716	8.12368	7.17725	7.04526	6.13471	7.1416	6.85169	7.14868	7.49856	6.48249	8.32612	7.0529	7.09492	8.6582	7.39637	7.28023	7.06106	7.17018	7.55655	7.46944	6.55479	6.83997	8.06299	7.65261
HSPA5	11.7976	11.8217	12.0766	12.7829	13.0489	11.9838	11.5645	11.8901	12.3293	12.0116	11.928	12.4865	12.133	11.9702	12.831	12.322	12.4122	12.3468	12.0686	12.3534	12.141	12.7954	12.3549	11.76	11.9269	11.8626
DSG2	9.90535	10.6475	9.26751	13.4518	10.9305	11.2105	9.07767	10.7666	9.04255	10.5691	9.38025	10.8286	10.9792	10.4097	12.4616	11.3322	9.75214	10.6301	10.6428	10.3786	10.6348	10.7634	10.9581	12.3903	9.20108	10.2154
GEMIN8	8.10413	7.92466	8.25811	7.43904	7.56386	8.12695	7.71251	8.34256	8.58215	8.98984	8.71879	8.8257	8.37118	8.41696	7.91103	7.95816	8.30508	8.24641	7.86714	7.71313	7.96281	8.16778	8.20558	8.0817	8.48646	8.6835
OFD1	9.85852	10.0985	10.5287	9.58558	9.77561	10.3451	9.743	10.034	10.2192	10.3964	10.5438	10.2855	10.2084	10.2607	10.2039	10.1297	10.2382	10.2873	10.0745	10.1738	10.2352	10.2619	10.1167	10.5503	10.0082	10.1772
GPM6B	9.79419	9.53697	9.43672	9.15804	8.99235	9.43374	9.42957	9.3275	9.53159	9.76025	10.2647	9.69062	9.85158	9.69459	10.2476	9.92029	10.2113	10.5109	9.40865	9.10294	9.62645	9.18807	9.39832	9.60511	9.75113	10.3027
MAGEC2	3.35862	3.35862	3.35862	4.61957	3.35862	3.35862	3.35862	3.35862	3.35862	3.35862	3.35862	3.35862	3.35862	3.35862	3.35862	3.35862	3.35862	3.35862	3.35862	3.35862	3.35862	3.68734	3.35862	10.6076	3.35862	3.35862
PREX2	10.3015	9.86312	8.87615	9.6708	9.75258	9.13677	10.2386	10.5532	10.5051	10.4564	10.4231	10.0214	10.7444	9.9908	8.50813	10.8491	10.0216	9.94246	9.99099	9.76566	9.74085	10.2261	9.93701	9.94791	10.5918	10.8974
WDR37	10.0645	9.77757	10.0564	10.15	9.84458	9.85313	9.77938	10.4591	9.88638	10.2708	9.99699	10.0146	10.0657	9.88237	10.4044	10.1008	10.0028	9.62756	9.95762	9.87923	9.9329	10.3447	9.98528	9.97746	10.5111	10.0668
YTHDC2	11.4501	11.4463	11.9622	11.1256	11.6121	11.6732	11.6374	11.4262	11.9468	11.9365	11.5138	11.8293	11.5252	11.5871	11.426	11.4978	11.4928	11.4334	11.3344	11.2549	11.4496	11.2792	11.6244	11.4171	11.5619	11.8173
CTPS2	8.44	9.39734	8.79919	8.70602	9.07723	9.37068	8.92939	9.46631	9.26827	9.35119	9.02898	8.7633	9.34044	9.19384	8.55379	9.02683	8.41318	8.87343	9.31348	8.88529	9.04106	8.97866	8.87917	9.37008	9.18437	9.01476
ATP6V1H	9.99933	9.63348	10.0461	9.91991	10.2386	9.66943	9.69396	9.65676	10.3734	9.80656	10.1618	9.87599	10.1149	10.0976	10.0986	9.9986	10.2278	10.1058	10.3476	10.1766	10.2476	10.392	10.1729	9.48688	9.97077	9.79627
POLR2B	12.3346	11.8269	12.0608	12.0128	12.1243	12.2757	12.0016	11.9105	12.3233	12.4624	12.2691	12.3813	12.1081	12.1687	12.7337	12.2425	12.4428	12.3799	11.7646	11.6983	12.1225	11.7158	12.5162	12.5052	12.0806	12.2887
FAM214A	11.1967	10.6903	11.4231	10.0641	11.084	11.0538	10.9643	10.818	11.1095	10.8084	10.7656	10.5593	10.9317	11.3018	10.0909	10.6894	11.3847	10.9185	11.0692	11.0406	10.8554	10.7422	11.3911	10.5429	11.1052	11.159
ARAP2	13.1062	12.4619	13.5538	11.6398	13.0624	12.5857	13.1028	12.652	13.2143	13.5175	13.2483	13.2535	12.8795	13.0516	12.901	12.4455	12.8959	12.7268	12.472	12.4465	12.7139	12.5722	13.5624	12.6044	13.2632	13.083
TPR	13.0096	13.1593	13.7215	13.4625	13.4045	13.5399	13.461	13.3404	13.0861	13.5075	13.1444	13.3122	13.0896	13.2316	13.5346	12.8349	13.1199	12.9642	12.6777	12.7379	13.1357	12.7103	13.3411	13.2107	13.1802	13.438
CP	9.73985	10.8002	9.14849	8.60441	8.58021	9.22498	9.635	10.9525	10.2704	8.93593	9.30772	9.10947	9.08691	8.76161	7.11953	9.81384	8.41842	8.01873	9.2427	9.13077	8.08012	9.78451	9.41552	7.73093	10.7748	9.3331
KIAA0556	9.64266	10.0505	9.52643	10.1515	9.98302	9.78162	9.69941	10.0483	9.73635	9.74025	9.36493	9.70776	9.83525	9.78867	9.49548	9.65952	9.44075	9.61998	9.65354	9.58082	9.63602	9.79428	9.72801	9.62727	10.1061	9.89865
DTNBP1	8.26217	8.45153	8.84427	8.53738	8.43892	8.82548	8.54315	8.49201	8.16715	8.22269	8.01971	8.4018	7.43258	7.74923	8.02423	7.8059	8.09903	7.90677	8.20663	8.47971	8.24034	8.00887	7.91287	8.12368	8.44707	8.16062
XK	5.94171	6.32059	8.33718	7.4935	5.52334	8.9976	6.39361	7.17537	7.1168	6.45562	6.20018	6.344	6.31458	5.43781	5.89937	6.1368	6.07123	6.09997	5.98183	5.24772	6.17076	5.59174	5.80163	6.42364	6.48532	6.49153
ANO2	7.47122	7.71411	6.68845	7.05803	7.14601	6.81664	7.26656	7.90478	6.9714	7.05691	6.40262	6.75212	7.21097	6.24133	6.3645	7.46483	6.38616	6.29851	6.97252	7.14215	6.74111	7.30458	6.70176	6.91024	7.30292	7.09319
C12orf4	9.82062	9.36363	9.91422	10.9122	9.73962	9.6024	9.81961	9.56151	9.88102	10.1464	10.2476	10.1428	9.42212	9.87544	9.93068	9.65605	10.2338	10.2617	9.07539	9.22127	9.77786	9.11309	9.91821	10.43	9.62953	10.0139
SCML1	9.18907	9.04421	9.38876	8.34005	9.23332	9.21784	8.64956	9.52938	9.10455	9.32533	9.18411	9.16099	10.0132	9.43358	9.05373	10.1227	8.82936	9.02162	9.00868	9.21219	8.9673	9.73832	9.1304	9.38952	9.49717	9.00183
WWC3	10.3714	10.3853	10.5771	10.2945	10.423	10.5778	10.4412	10.2158	10.1685	10.2802	10.381	10.052	10.5919	10.5023	10.5803	10.3593	9.94537	10.2281	10.3521	10.3175	10.5067	10.5215	10.2438	10.7098	10.4142	10.4548
ARHGAP6	7.67331	8.04152	6.71533	6.86597	7.39455	6.72035	7.45501	8.32262	7.65174	6.85096	7.17638	7.27332	7.86495	6.74846	6.18978	7.9671	6.71599	6.92221	7.64947	7.29762	6.95653	7.95693	6.14234	5.88765	8.40414	7.8757
FAM184B	9.31586	9.74764	9.49364	9.29858	9.17675	9.75586	9.55341	9.37888	9.46113	9.24972	8.90697	9.38028	9.22381	9.45352	8.71113	9.54559	8.76097	8.74208	9.3254	9.01118	9.36933	9.18314	9.68022	9.53328	9.10783	9.54015
MAP4	13.1524	13.2649	13.5223	12.5383	13.4437	13.1835	13.3832	13.6634	12.9819	13.2441	12.9916	13.5111	12.9013	12.9183	13.1616	12.512	12.5192	12.7461	12.7966	12.7364	13.0971	13.0469	12.5985	12.9109	13.2167	13.3229
GOPC	10.7776	10.8534	10.4908	11.1137	10.803	10.75	10.7575	10.4229	10.8882	11.2312	11.1171	10.8795	10.8553	10.9892	11.1747	10.8607	10.7845	11.0902	10.6296	10.5054	10.8292	10.5209	10.9997	11.3858	10.808	11.1103
ROS1	6.46703	10.6631	3.51541	8.57645	11.4108	9.1996	8.1353	6.79053	4.44507	4.33428	7.21695	4.86347	10.8229	11.8661	8.09135	10.9143	7.16418	5.70947	9.38826	9.77508	9.04089	8.29128	10.0337	7.93537	4.2428	5.12895
USP28	9.37886	9.97896	10.3437	9.78988	9.87614	10.1803	9.8482	9.39323	9.57394	9.86731	9.58732	9.66188	9.60811	9.75006	9.64054	9.37402	9.99382	10.2196	9.67263	9.55053	10.0841	9.47825	10.3827	10.7009	9.64387	10.0732
HDAC9	9.34285	9.28657	9.63317	8.52157	8.33327	8.83423	9.51825	9.39323	9.43149	9.22393	9.5152	9.35998	9.25683	8.64934	10.1485	8.43401	9.49669	9.19994	9.05268	9.26944	9.12886	8.94984	9.67006	9.55424	10.0594	9.6926
TSPAN17	10.3064	10.7174	10.6152	11.6484	10.681	10.6112	10.5576	10.3	9.92296	10.1189	10.0746	10.6593	10.3136	10.8305	11.0785	10.2712	10.5276	10.4868	10.4259	10.6711	10.7164	10.3213	10.8019	10.8521	9.81468	10.2629
NOP16	9.63399	8.98834	9.88918	10.2476	10.2271	9.75753	9.55728	9.42864	9.41748	9.71398	9.62431	9.66696	9.91377	10.2247	10.1175	10.2768	9.37993	9.50495	9.57857	9.89461	9.67754	10.1431	9.84025	10.035	8.61748	9.08137
CC2D2A	10.0948	10.3516	10.4607	10.4558	9.6259	10.2917	10.1399	10.1033	10.2806	10.5594	9.77435	9.88027	10.0751	9.97018	9.99989	9.76314	9.96729	9.50153	9.98883	9.93632	10.0513	9.59595	10.1186	10.7867	10.429	10.5415
RRM2B	10.2978	9.8799	9.71921	9.85895	9.74999	9.45213	9.85995	9.69491	10.1326	10.4416	10.5853	10.4083	10.041	9.8938	10.3915	10.0043	10.7266	10.713	9.00592	9.0356	9.56376	9.03132	9.87751	10.0206	10.2351	10.4233
ZNF800	11.0979	10.8375	11.2408	10.488	11.1907	10.9828	11.2408	11.0048	11.3182	11.2391	10.9967	11.1338	10.7809	10.9308	10.6982	11.0845	11.1063	10.8286	10.538	10.5031	10.9097	10.8756	11.0239	11.4324	11.167	10.9776
TNFRSF17	5.61462	6.20132	6.04374	6.70951	4.5734	6.87276	4.29971	4.34553	4.02157	4.49815	4.44095	4.96795	5.24299	5.59724	4.96233	3.8794	7.86437	7.36986	5.87229	7.0049	6.24262	4.55742	6.76798	6.29045	4.57139	4.95268
SNX29	10.5835	10.5048	10.3932	9.85636	11.156	10.4722	10.6011	10.986	10.5641	10.5167	10.4091	10.6633	10.5117	10.8428	10.4757	10.5854	10.1561	10.4812	10.3028	10.2296	10.4999	10.4142	10.5714	9.51146	10.9669	10.7301
LMO3	6.77152	7.77706	6.6126	7.4935	8.52081	7.89119	7.50151	5.95581	6.21348	5.8539	4.78607	5.54541	8.54623	8.42015	6.23376	8.27302	6.96484	6.83804	7.91472	7.53551	7.40772	7.78914	6.78734	7.05062	7.45151	6.13413
MRPS10	8.87617	8.80891	8.7357	9.05309	8.69749	8.98081	9.04509	8.58071	9.13599	8.99863	8.82078	8.97787	8.5846	8.73741	9.91678	8.61905	9.32066	9.29671	8.61177	8.64379	8.96588	8.46326	9.05326	8.95803	8.20922	8.73892
RSF1	11.4529	12.0515	12.0245	11.8894	11.8368	11.9254	11.7697	11.9112	11.5831	11.6658	11.4565	11.6246	11.7073	11.4469	11.5578	11.5363	11.2966	11.4391	11.4134	11.2508	11.3588	11.6093	11.8269	11.9569	12.1398	11.8571
VPS13D	13.7356	13.9636	13.9068	13.049	13.7647	13.8917	13.8223	14.0174	14.0473	14.4597	13.5741	13.8954	13.8565	13.8327	13.7533	13.6644	13.1976	13.1163	13.6325	13.3071	13.6917	13.6306	14.17	13.1111	14.1661	13.9742
CELF2	11.3351	10.6642	11.5551	10.082	10.2441	10.4326	10.7051	11.1836	10.8204	10.8315	10.9881	11.31	10.8055	10.096	9.05373	10.954	11.0434	11.0405	10.4371	10.8714	10.375	10.7944	10.4193	10.1804	11.592	11.2422
FAM120A	11.2716	11.3183	11.5192	11.9072	11.4882	11.2363	11.2774	11.4484	11.3768	11.4409	11.1997	11.5391	11.4009	11.2392	11.7581	11.3755	11.5199	11.427	10.9729	10.9875	11.18	10.9769	11.5106	11.6761	11.3368	11.4501
R3HDM1	9.96658	10.0076	10.5805	10.7426	10.3689	10.5454	10.4304	9.84338	10.0253	10.0155	9.68387	10.0185	9.58701	9.68829	9.76988	9.46512	10.0284	10.0104	9.81677	9.90929	10.055	9.44465	10.1832	10.8196	9.87634	10.0025
COL9A2	8.13994	8.91026	8.72111	9.76577	8.04935	8.1426	7.28277	8.16885	7.82964	7.06871	8.74418	7.42135	9.87657	8.44118	7.88231	9.09903	8.2622	8.20884	9.08294	8.84302	8.18665	9.27092	7.91287	8.61436	7.87475	8.28438
KITLG	10.89	10.6092	9.20923	10.5014	9.49938	10.019	10.7258	10.818	11.0219	11.2069	10.9699	10.8392	10.8095	10.3039	10.5258	10.2721	10.3243	10.9356	10.3953	9.70342	10.6359	9.71581	10.499	9.5253	11.3744	11.6082
ERCC8	9.05897	9.23156	9.3546	9.16645	9.40074	9.48822	8.91594	8.91508	9.08418	9.1229	9.02563	8.91368	8.97588	9.31324	9.11285	9.08544	9.21639	9.05491	9.14133	8.95914	9.16958	8.75717	9.4014	9.32619	8.78538	9.0754
ADAMTS6	7.9898	7.29342	6.19172	8.4749	6.63911	7.32472	6.51909	7.95409	8.09028	9.64593	9.48385	8.67215	8.43514	8.12271	8.3973	7.19783	8.40793	8.97495	6.94374	6.85351	7.5762	7.38076	7.52848	9.46609	8.50388	9.32729
H6PD	11.587	12.6032	11.9097	11.2988	11.805	11.5275	11.8372	12.5416	12.1722	11.4086	11.554	11.5924	11.9523	11.5882	11.1586	12.0016	11.5739	11.5567	11.9898	11.8778	11.6639	11.7293	11.5487	10.5863	12.511	11.7884
VAMP3	11.6948	11.0471	11.5352	11.4549	11.552	11.5847	11.4681	11.5749	11.7975	11.781	11.6359	11.789	11.5649	11.6826	12.3957	11.528	11.8102	11.6785	11.5442	11.4807	11.88	11.512	11.6054	10.7866	11.5543	11.61
PER3	10.5129	10.1047	10.8205	10.6512	10.3365	11.5843	10.356	11.6125	11.7912	11.6498	10.8427	10.7867	10.9007	10.7196	10.5708	9.8095	9.79902	9.94731	10.6268	10.376	10.6016	9.70216	10.4185	10.1068	11.2419	10.6205
UTS2	4.97192	4.78676	4.6452	5.48811	5.03233	5.62743	3.90831	4.34553	4.85861	4.42693	5.15852	4.78939	4.81225	4.8531	4.52027	3.8794	5.1222	5.58779	5.1516	5.23447	5.62411	4.71542	4.47089	4.92233	4.60708	5.10101
TNFRSF9	6.13822	6.23211	7.89419	6.66225	6.49676	6.75821	5.96677	4.92394	5.51637	5.48821	7.30166	6.64049	6.60663	5.39468	5.23265	5.70827	6.58779	7.26992	6.54357	7.00945	6.28629	7.26163	5.89208	6.16977	6.44258	5.95244
EPN3	10.9348	10.2021	10.7546	8.90677	10.4981	9.91094	10.6036	10.2853	10.613	10.0253	10.5689	10.3065	10.4079	11.3606	10.0338	10.0234	10.8395	10.2818	10.5567	10.4721	10.6538	10.4338	10.9625	9.63018	10.0919	10.6379
LTBP1	12.3711	10.9988	9.69817	10.9097	11.4631	10.8993	10.9457	11.9529	12.1243	11.799	11.8649	12.2491	11.6914	11.546	12.8184	11.7686	12.681	12.2872	11.058	11.0524	11.408	11.73	12.3442	11.0301	11.73	12.7143
RCN1	7.67858	7.57929	6.4179	8.23992	7.72309	7.09319	6.6343	7.65325	7.90999	7.81729	8.25019	8.01761	7.559	7.15438	8.00204	8.10597	7.43831	7.66538	7.40413	7.50135	7.3639	7.43007	7.01929	8.22918	8.2561	8.53308
ELN	11.9251	11.6099	7.3133	7.72881	11.4003	9.23052	12.8607	12.1389	12.8141	12.3634	10.8899	10.6622	11.2836	10.8098	8.49068	11.7438	8.92071	8.80028	11.2939	10.8796	10.4875	11.7076	10.5814	9.99262	12.8485	11.8171
RFC2	9.31418	8.96005	10.2414	9.33783	9.36464	9.80859	9.33884	9.25339	9.56507	9.39689	9.19279	9.55644	9.25656	9.15353	9.66138	9.149	9.45321	9.11245	9.30542	9.28364	9.34659	9.17136	9.43711	10.0488	9.11548	9.03574
ARID1B	8.72391	9.29732	9.06173	9.47483	8.68672	9.2427	9.31813	9.62063	8.69644	9.20255	8.6617	8.93162	9.06674	8.8127	8.65778	8.95792	8.66295	8.67358	8.36399	8.13408	8.67233	8.48846	9.45912	8.83899	10.0464	9.40914
CLPTM1L	11.0127	10.4642	10.8059	11.2572	10.9932	11.179	10.8621	10.9686	10.9409	10.8767	10.9079	11.0604	11.0474	11.0417	11.3911	11.046	11.7458	11.4826	10.9694	11.2573	11.0113	11.0431	11.0733	11.3774	10.9297	10.8445
NEDD4L	9.33309	10.5845	10.1338	11.274	10.3604	9.36745	9.40411	11.0164	9.18873	9.9655	9.4493	10.1079	10.7327	9.88465	10.0212	11.1366	9.03071	9.20803	9.72533	9.66142	9.47868	11.4501	9.94031	10.5735	10.0961	9.71054
FOXP3	8.40583	8.79809	10.2219	8.53465	8.44388	9.26822	9.11513	7.3008	7.94745	7.07746	8.42136	9.05233	7.51859	7.5952	6.83196	7.66687	8.36227	8.95685	8.44497	9.26157	9.03451	7.9095	8.18073	8.53161	7.56793	8.38222
PPP1R3F	7.31	7.84198	8.60468	7.22847	7.36442	7.93741	7.18584	6.95701	7.27458	6.92083	7.46463	6.86713	7.3977	7.76228	7.50867	7.59047	7.2077	7.60881	7.48355	7.67793	7.52586	7.37878	7.72782	8.14285	7.1071	7.13214
HEXB	11.1468	10.8618	10.7881	10.0207	10.9543	10.8597	11.0499	10.9609	11.1756	10.9267	11.3747	11.331	10.6605	10.8975	11.7266	10.8575	11.3618	11.359	10.8577	10.7467	11.1044	10.7759	10.7498	10.9885	11.1183	11.3757
PTCD2	7.92623	8.38688	8.61257	8.19948	8.00063	8.66052	8.78397	8.06595	8.17536	8.19438	7.88648	8.01899	7.76548	8.06549	7.75053	7.90069	8.01724	7.94952	7.92736	7.3873	8.17735	7.39296	8.06774	8.22201	7.87191	8.06374
KIAA2022	6.78602	8.03905	8.12818	8.62287	7.03092	6.52062	7.80427	8.24294	7.48093	7.85238	5.84288	7.32929	7.41702	6.37492	5.41302	7.97242	6.01573	5.55267	6.8761	6.88795	6.08949	7.37236	7.11865	7.38657	7.6967	6.5487
JKAMP	10.089	9.16657	9.5349	9.58244	9.6089	9.75832	9.60459	9.35342	9.91107	10.0576	10.1994	10.04	9.70048	10.1212	10.7373	9.75187	10.2529	10.2209	9.60426	9.63828	9.68376	9.54721	9.85008	9.76606	9.74414	9.89533
DKK3	11.1155	10.2704	8.86613	10.8301	11.2697	10.335	11.3123	11.364	11.723	11.2318	10.6427	10.7807	10.5844	10.6496	11.4722	10.7113	9.74734	11.0503	10.6974	10.2002	10.5758	10.9936	10.7607	9.39936	10.9686	10.8988
ARHGEF5	8.29388	9.17595	9.17821	8.12621	8.5935	8.47649	8.94808	9.50818	8.99647	8.68264	8.58504	8.55454	9.01762	8.64368	8.55118	8.6682	8.16207	8.23774	8.80447	8.73393	8.27053	9.27217	8.37395	9.60672	8.32197	7.79671
NFE2L3	9.37411	9.37382	9.5006	8.63504	9.39083	9.2427	9.3782	8.60558	9.48352	9.08151	9.59862	9.16472	9.20547	9.68619	8.8346	9.245	9.61305	9.09037	9.91339	9.89407	9.70628	9.40754	10.2668	9.3404	8.74101	9.32606
CCDC90A	9.01387	8.4135	8.36034	7.94922	9.2517	8.72247	8.87482	8.44257	9.62115	8.98027	9.17508	8.74452	9.26276	9.75609	8.69085	9.07825	9.34285	9.11927	9.22688	9.22936	9.2273	9.11184	9.6958	8.71919	8.67314	8.77548
LIMA1	12.5247	12.1308	11.9425	12.1648	12.6533	11.8178	12.1611	13.0799	12.4085	13.0777	13.0561	13.1837	12.4141	12.1997	14.6046	12.6604	12.8107	13.3371	11.7408	11.6645	12.4806	12.4582	12.2618	12.4013	12.7308	12.9314
LETMD1	10.4439	10.7864	10.562	10.6175	10.6708	10.8137	10.4723	9.79141	10.2547	10.0275	10.1703	9.91605	10.6167	10.9617	9.85968	10.65	10.3459	10.429	10.8422	10.9839	10.562	10.4724	10.8685	10.9333	10.0799	10.2015
SLC4A8	7.53237	6.53235	7.78422	7.42484	6.9786	8.25507	7.67159	6.45144	6.90614	7.9271	8.00692	8.14921	6.89531	7.66401	9.01836	6.8003	7.83332	7.65751	7.05155	7.30762	7.4823	6.83134	7.54507	7.6448	7.71095	8.31311
LAMC3	10.2215	9.78863	7.31437	8.1887	9.15638	8.35165	10.014	10.3354	10.0332	9.49435	9.32964	9.91273	10.0843	8.89639	10.204	9.44038	8.76008	8.86342	9.17745	8.54942	8.20382	10.534	8.40109	9.43309	9.33692	9.59162
PTGER3	10.1472	10.9279	10.3649	8.71178	11.0339	10.2968	11.3819	10.5436	11.6011	11.2373	11.9778	11.096	10.9819	11.2845	8.60239	10.8203	11.3489	10.8986	10.7305	10.3174	10.4674	10.3635	11.1017	7.71766	11.6384	11.167
TNIP3	5.39509	5.03944	8.15492	7.05803	7.33787	6.23455	5.45063	4.49125	5.36111	5.99684	6.96494	6.31909	4.73503	6.24133	7.05718	6.57101	8.10432	7.81447	5.89211	6.77314	6.0958	6.93004	7.49187	8.22723	6.11648	6.49325
MAPK9	9.80306	9.42375	9.95785	10.5212	9.29132	9.77058	9.65672	9.67155	10.1055	9.88636	9.71328	10.0203	9.53901	9.50697	10.0114	9.63903	9.80302	9.79984	9.51553	9.5534	9.75495	9.23315	9.49691	9.85167	9.81089	9.72891
COL23A1	8.85104	8.70919	8.04506	7.63338	9.37114	8.47836	9.06769	8.49796	8.79502	8.15434	7.56475	8.50687	8.49551	8.4615	8.05235	9.1391	8.47667	9.16911	8.4866	8.77191	7.44615	8.56243	8.08352	7.66271	8.84842	8.79322
BCAR1	10.4597	9.93355	9.7702	9.63573	10.3593	9.56345	9.66255	10.9623	10.0067	10.3715	10.8157	10.8664	10.2047	10.0685	11.9858	10.9501	10.504	10.3092	9.63763	10.0775	10.1424	10.7595	9.81728	9.94354	10.602	10.7462
FAM160A2	10.321	10.9248	10.5936	10.4496	10.7205	10.3421	10.4074	10.7151	10.2636	10.5423	10.4149	10.4025	10.7711	10.3603	10.1642	10.598	10.0294	10.118	10.3751	10.2703	10.322	10.8791	10.3863	10.6223	10.5983	10.4198
HERPUD1	11.0859	10.6282	11.3215	10.9345	11.7824	11.791	10.8902	11.4249	11.2146	10.9865	10.8404	10.9261	11.6948	11.1888	11.0425	11.3126	11.9238	11.4424	12.1215	12.5119	11.2539	12.1248	11.2733	10.7248	11.7319	10.8297
HOMER3	10.4734	8.91535	9.6739	9.43474	9.72387	9.52829	9.87214	9.69184	9.46388	9.84589	10.3381	10.0399	9.71022	10.5483	11.6811	9.80115	10.5874	10.3774	9.1222	9.14584	9.86173	8.90768	9.75978	11.066	9.00975	9.76524
RAD51	7.44569	6.93419	8.19125	7.10001	7.15392	7.06629	7.45599	7.70377	7.12097	7.72021	6.63938	7.9456	6.83736	6.96941	7.81146	7.39958	7.06628	7.24559	6.84235	6.92855	7.34633	6.86318	7.48515	7.73316	6.77932	6.8393
POLQ	9.42092	9.1026	10.027	11.2225	8.99671	9.98362	10.0948	9.19861	9.25271	9.8024	8.28422	9.85691	8.4867	8.70032	9.90451	7.87596	9.22238	9.25826	8.7517	8.67105	9.31109	8.44386	10.248	9.72368	9.08673	9.164
PIK3CB	10.4933	11.7098	11.7487	11.42	11.1254	11.3313	11.3835	11.5744	11.3063	11.2969	10.6256	11.0558	11.0486	10.6359	10.2393	10.406	10.2098	10.1981	11.1492	10.7215	11.0426	10.8791	11.4478	10.7519	11.453	11.1182
CYBA	11.7174	10.7873	11.5624	11.4919	10.7748	10.9897	10.6994	10.492	10.9109	10.1189	11.7311	11.3242	10.9435	10.9933	11.8737	10.9936	12.7977	12.6965	10.5002	11.4048	10.6387	10.2778	10.6627	11.7848	11.5123	11.3356
HEBP2	10.9853	10.2506	9.71341	9.90599	10.5446	10.1101	10.6842	10.1262	10.9214	11.1599	11.0581	10.8578	11.152	11.6445	10.9472	11.1015	11.1062	11.0239	11.1377	11.1428	10.9805	10.8881	11.2496	10.7285	10.4082	10.8143
MPHOSPH9	10.0642	9.98784	10.7796	10.7299	9.57428	10.5005	10.204	9.67155	9.8417	10.0099	9.93098	10.098	9.9631	9.83801	10.0293	9.52457	10.3005	10.3786	9.46572	9.77598	9.77303	9.14579	10.3644	10.5591	10.0072	10.0747
PLEKHA5	11.3105	11.6565	10.9683	11.917	11.2273	10.9594	11.3884	11.4166	11.5368	11.7249	11.4565	11.2716	11.3119	11.1904	11.5789	10.8554	11.1836	11.5041	11.2113	10.742	11.3001	11.1182	11.4001	12.0343	11.5973	11.4004
PRSS8	11.1414	10.8555	11.7584	9.66551	11.3274	10.6194	10.6713	10.436	10.726	10.7306	11.265	10.9158	11.9252	12.1697	11.1137	11.9751	11.5464	11.3113	11.9245	12.0289	11.4616	12.3214	12.1195	10.0654	10.551	10.9448
SIKE1	11.0256	10.7463	11.5153	11.3979	11.3199	11.2652	11.1914	10.8728	11.0826	11.2893	11.07	11.1188	10.9035	11.2234	11.3237	11.1235	11.1697	10.9036	10.9898	10.7175	11.3467	10.7447	11.467	11.4978	11.0749	11.1744
RRP12	10.3764	9.51875	10.1846	10.0041	10.9107	10.3511	10.1564	10.8077	10.2144	10.4838	10.5823	10.616	10.6527	10.1934	10.9396	11.0012	10.568	10.3163	9.86602	10.4266	10.3009	11.1183	10.2668	11.2231	9.73999	9.68761
FNIP2	11.0533	10.8399	11.6465	11.0124	10.5416	10.7891	11.0823	11.3574	10.8517	11.4492	11.0246	11.2946	10.6872	10.1382	11.7091	11.0647	10.5861	10.2156	10.3988	10.1708	10.9908	10.8732	10.5497	10.7015	11.2668	11.3302
MSMO1	11.7802	12.7061	10.4664	11.7882	14.2014	12.0147	11.4161	11.674	11.7816	10.5431	12.2334	10.4312	14.3983	14.5462	13.1378	14.5564	12.6517	11.915	13.8705	13.9858	13.1629	13.7794	13.8902	10.5647	11.0852	10.1588
TTC17	12.0538	11.8934	12.0383	11.9666	11.8495	12.0229	12.0138	11.8331	11.9616	12.2567	11.9899	11.9464	11.8915	11.9304	12.1134	12.023	11.9061	11.8841	11.862	11.8197	11.793	11.9403	11.9818	12.466	12.1785	12.1738
ALX4	6.59067	6.49612	6.08322	7.58564	6.67859	5.9863	5.72981	6.37504	5.84979	5.28274	5.56481	4.76502	7.22561	6.08002	5.68303	6.7674	5.90572	5.66147	7.22522	6.37402	5.89227	7.91271	5.38965	5.55554	6.48793	6.27096
FSTL4	7.95189	6.23563	7.34355	8.80488	7.76597	7.08324	8.7506	8.45772	8.53002	8.56374	6.55368	7.61406	7.32341	7.54526	7.18877	7.29726	7.67896	6.8065	7.46696	7.18906	7.42184	6.51681	7.90531	4.6317	8.3871	6.78267
FOXN3	11.9432	12.298	12.0136	11.6428	11.9366	12.0758	12.2392	12.466	12.1996	12.5157	11.8991	11.9936	11.7947	11.5673	11.041	11.6917	11.402	11.4014	11.2547	11.1133	11.45	11.7257	12.1912	11.8421	12.7597	12.2217
METTL24	6.64985	6.8792	5.63714	6.17968	6.25188	5.98193	6.69916	6.95961	6.69018	6.27801	6.33835	6.49348	6.21858	5.2558	4.6081	5.95555	6.07123	6.47225	6.19244	6.06414	5.97268	6.55637	6.02207	5.752	7.18257	7.21827
AKR7A2	9.05267	9.09671	9.23284	9.32666	9.41152	9.56066	8.95074	9.35202	9.07053	9.05078	9.18413	9.05835	9.7914	9.8421	9.02143	9.66541	9.14773	9.15658	9.91458	9.68177	9.56367	9.34043	9.7461	8.14285	9.07654	8.93807
MRTO4	9.69747	8.52733	9.38263	9.85065	9.15742	9.49302	9.17212	8.9666	9.43353	9.68152	9.27363	9.80227	9.02466	9.28252	10.1323	9.39976	9.62207	9.41991	9.09734	9.35903	10.0949	9.35583	9.67233	9.34722	8.87135	9.42336
NNAT	7.35025	8.37338	7.52157	7.99722	8.70818	8.90716	7.76474	8.44257	7.12828	6.72049	7.13699	6.75918	7.69698	7.46169	7.79689	8.18187	6.84473	7.35042	8.94856	9.07831	7.97721	8.24942	8.019	7.48451	7.06811	6.49572
USE1	8.53699	8.20425	8.83189	8.75817	8.7506	8.94722	8.97081	9.00085	9.19818	8.93342	9.17684	8.75885	8.70074	8.85875	9.11021	8.69323	8.86324	8.84098	8.82408	8.97369	8.83237	8.88663	8.89093	8.86736	8.52035	8.50394
MCF2L2	7.78998	7.56746	8.75911	8.46129	7.53136	8.22684	8.32929	7.39175	7.98106	7.76246	7.79494	8.05466	7.12208	7.22602	6.83708	6.50736	7.93189	7.77134	7.71467	7.89982	7.67353	7.34928	7.43472	8.76829	7.79886	8.13258
NRIP2	8.24029	8.61616	7.8181	8.70023	7.25251	7.7886	8.21672	7.98288	7.88998	7.90652	7.74689	7.41067	7.70572	8.01935	6.85188	7.60199	7.44861	7.50779	8.09961	7.75791	7.84879	7.71335	7.36593	7.52547	8.08221	8.29616
LAMA3	12.9386	12.1978	12.4048	11.8804	11.8775	12.5413	12.4408	12.7821	12.1522	13.1846	12.2528	13.7005	12.1142	12.3206	15.0653	11.8643	12.2835	14.309	11.4946	11.0866	12.9009	11.9246	12.436	11.6186	12.1682	13.0911
AP5M1	10.0253	9.8799	10.01	10.2693	10.4103	10.4901	10.1798	9.80901	10.1759	10.0432	9.96631	10.0428	10.2267	10.5803	10.1559	10.4802	10.1371	10.133	10.3115	10.3935	10.2887	10.0302	10.8174	10.4405	9.83235	9.8466
ANAPC4	10.7402	10.7926	10.7594	10.7327	10.3227	10.9037	10.6867	10.4677	11.0597	11.1028	10.8922	10.9649	10.4727	10.6821	10.7193	10.4856	10.7548	10.8994	10.6035	10.6125	10.8004	10.1907	10.9538	11.1976	10.4346	10.6725
KCNQ1	7.74561	8.16428	7.60721	8.71032	7.91286	7.46613	6.96552	7.36527	7.28543	6.9781	7.72547	7.62223	7.87754	7.29963	7.22164	7.60452	7.4298	7.60207	7.58436	8.07944	7.62708	7.49494	6.84888	6.7611	8.91275	8.12229
TRAPPC3	10.3026	11.1826	11.7652	11.4252	10.913	10.9977	11.0074	11.2047	10.0141	10.762	10.2794	10.9045	9.85073	10.2279	10.9013	9.96983	10.3691	10.2736	10.5097	10.6066	10.8057	10.4416	10.6638	10.6909	10.1772	10.5618
THRAP3	11.3424	11.5881	11.9635	12.0313	11.5855	11.8401	11.6557	12.1202	11.4382	11.5095	11.3982	11.4943	11.4985	11.4512	11.5053	11.4581	11.4372	11.2826	11.3235	11.3095	11.3669	11.5498	11.6422	11.282	11.559	11.5196
PHPT1	10.322	10.7571	10.1584	10.8382	10.5058	10.1808	10.3058	10.1697	10.6201	9.84589	10.6999	10.3805	10.9863	10.8825	10.4759	11.1242	10.5102	10.5189	10.7056	10.7822	10.2523	10.7573	10.7166	10.5219	10.5072	10.0735
ENTPD2	7.45043	8.88741	8.36822	9.23957	8.8334	8.92179	8.71736	7.65679	6.99498	6.92083	7.60649	7.05466	8.50796	9.23284	6.52416	7.86116	7.22608	7.18719	9.14836	9.1729	8.58196	9.50774	9.36731	7.64742	7.46471	6.85507
LY75	8.41245	8.84358	9.51442	8.9001	8.86444	9.06289	8.38243	8.47668	9.10743	8.45151	9.04229	8.88335	8.85949	8.61432	7.87099	8.60909	9.07114	9.07275	9.1361	9.67157	8.98229	8.53976	8.84057	8.97857	8.59368	8.12368
ARID4B	11.2752	11.671	11.9666	11.8071	11.5942	11.6001	11.2569	11.4174	11.3324	11.6145	11.5984	11.5169	11.579	11.4715	11.4825	11.5999	11.5523	11.551	11.3528	11.2887	11.3627	11.4004	11.6936	11.9593	12.0185	11.8019
OPN3	6.98112	6.3969	8.01083	7.80697	7.18513	7.44153	7.44901	6.79097	6.79367	6.99669	7.08236	7.08463	7.11163	7.26711	7.88945	6.76697	7.02114	7.05529	7.02025	7.15096	7.48421	7.00302	7.10936	7.1897	7.17706	6.8153
SDCCAG8	10.1248	10.5505	10.1538	10.86	10.1707	10.3386	10.4082	10.0156	10.3135	10.5745	10.6056	10.4884	10.3459	10.3591	10.8067	9.93231	10.3519	10.4058	10.2515	10.1375	10.4146	10.0485	9.99809	10.6623	10.4967	10.2832
PTPRN	4.98773	3.86244	4.45295	8.18556	3.86244	3.86244	3.86244	3.86244	3.86244	4.47848	5.13196	5.23666	4.85345	4.35408	5.46615	3.86244	4.71802	7.22507	3.88094	3.86195	5.29745	4.32854	3.35862	4.5936	3.94255	4.6472
HHAT	7.32082	8.66128	7.54876	7.8792	8.52081	8.0846	8.03771	7.90478	7.83522	8.01345	7.8028	7.18424	8.36522	8.32586	6.38515	7.77256	7.94647	7.20642	8.2266	8.09463	7.59445	8.38445	8.09916	7.5017	7.73285	7.77053
KIF1B	12.5811	12.5526	13.1916	12.8019	13.0249	12.5171	12.8996	13.2802	12.859	12.6314	12.3804	12.4977	12.7518	12.7926	12.4197	12.5088	11.9835	11.7311	12.3416	12.2338	12.7847	12.7015	13.1432	11.6771	12.7661	12.7736
FOXC1	9.14238	9.72723	7.74874	9.33358	11.7279	9.54347	9.50712	10.1457	8.91079	8.69684	9.00624	8.15982	11.5134	11.4991	8.66646	11.4575	8.74902	8.75567	11.5013	11.4285	10.1439	11.9142	10.8426	7.78644	8.33979	8.43267
TBC1D22A	9.96239	9.91497	10.1788	10.286	10.0397	9.51572	9.88478	10.0223	10.0486	9.54857	9.90589	9.91273	9.72835	9.92718	10.2766	9.85159	9.89586	9.82336	10.0456	10.1157	9.76778	9.92942	9.95632	9.86827	9.9657	9.77967
SYNE2	14.4404	15.2845	15.5675	14.8989	15.0413	15.6286	14.6137	15.2891	14.9644	15.2417	14.7578	15.0055	15.0578	14.9785	15.0144	14.6492	14.7087	14.5317	14.9373	14.6489	14.3118	15.1607	15.417	14.8858	15.0829	14.6489
PLEKHH1	9.07776	10.911	9.15494	8.79074	11.5255	10.2844	9.42778	10.1294	9.356	8.81868	8.78329	8.45529	11.1259	11.0173	8.31881	11.6602	8.32531	8.40524	10.4302	10.418	9.96511	10.7171	11.1283	8.7686	8.71824	8.26692
ATP9A	10.2205	10.4155	10.6987	11.9708	11.0747	10.8236	10.2529	10.7953	10.5756	10.5522	10.5285	10.4346	11.0296	11.5083	11.5673	10.956	10.6307	10.5549	10.8983	10.8079	11.0874	10.6861	11.3238	11.0035	10.6761	10.5682
CHRDL2	5.88846	6.06056	7.21904	6.33824	5.87988	6.23984	5.23076	5.44486	5.67293	6.0081	5.95646	6.03406	6.28948	6.69657	5.52292	6.45385	5.97249	6.37532	6.02494	5.8365	5.73846	6.18089	5.0166	5.77617	7.29705	9.12237
FAM168A	10.0374	10.6489	10.8219	10.9134	10.7498	10.5862	10.5542	11.1084	10.2626	10.5384	10.2633	10.2582	10.4153	10.1243	10.094	10.5311	10.0302	10.0986	10.5402	10.4704	10.4761	10.3594	10.4206	10.3796	10.9074	10.6879
RELT	8.826	8.35009	9.55213	8.15896	8.95531	8.80073	8.82622	9.48212	8.16289	8.26906	8.91156	9.0733	9.14801	8.43702	9.13335	9.25639	9.13244	8.88258	9.06107	9.35487	8.72156	9.71936	8.29223	8.73111	9.95418	8.73306
GALC	9.70434	9.72127	9.6799	9.91243	9.69198	10.126	9.61017	9.96603	9.63322	9.74372	9.70703	9.55536	10.105	9.86618	10.0276	10.5311	9.79097	9.68665	9.76852	9.71304	9.70767	10.0233	9.70864	10.1988	10.6934	10.405
NOP58	10.8715	10.6738	11.5272	11.4023	11.5826	11.4791	10.938	11.0542	11.1776	11.3723	11.2033	11.4438	11.3033	10.8485	11.3735	11.4449	11.3861	11.4149	11.0347	11.3376	11.2503	11.5893	11.3392	12.1627	10.8775	11.002
SZRD1	11.0523	10.3885	11.1528	11.1792	10.7491	10.9518	11.1638	10.9412	11.1803	11.0292	11.2466	11.3041	10.9885	10.9347	11.8665	11.0739	11.1734	11.2062	11.009	11.1119	11.4895	11.2546	11.1116	10.4752	11.1147	11.1307
KCNH2	5.36511	6.59346	4.70461	6.07787	6.58567	5.47018	6.28367	5.51551	5.5131	5.18172	5.88504	5.30363	5.99779	6.6018	5.86626	6.04161	5.98802	6.48195	5.86109	6.48121	6.42756	6.09123	6.00434	5.3109	6.07075	5.98147
CUL1	11.113	10.6178	11.1508	10.2197	10.9995	10.7987	10.6708	10.5225	11.1059	11.1158	11.0229	11.0221	10.8729	10.9528	11.3937	11.0146	11.0195	10.9677	10.7784	10.8368	11.1662	10.9451	11.0628	11.3026	10.6598	10.8125
FAM114A2	9.28329	9.30089	9.52128	9.37314	9.69198	9.7924	9.45768	9.27809	9.64519	9.90411	9.6364	9.73853	9.52429	9.86618	9.83969	9.52457	9.64241	9.69819	9.5391	9.49583	9.69034	9.27409	9.62187	8.69785	9.46571	9.6816
CYFIP2	9.83624	9.37382	11.2072	9.56982	9.90892	10.2076	10.1107	9.21486	8.94909	8.4054	9.59411	9.03617	9.21467	10.1535	8.08528	8.91815	10.187	9.93761	10.088	10.4091	9.98496	9.83915	10.371	8.93068	9.16181	9.59121
TAB2	11.2074	10.9722	11.2928	11.2721	10.8375	10.897	11.1131	11.0291	11.2924	11.3083	11.0561	11.1325	11.0983	10.9066	11.6847	10.9172	11.1184	10.9606	10.6195	10.5812	10.9996	10.8268	11.0219	11.2975	11.2596	11.2948
GINM1	10.0789	9.77054	9.49189	9.36049	9.97539	9.65371	9.92869	9.99313	10.3269	10.2038	10.0793	10.1183	10.1702	10.2024	10.2831	9.94876	10.1424	10.1353	9.99173	9.88886	9.80853	10.0803	9.67788	9.48334	10.3282	10.2665
EIF2AK2	11.6066	11.2954	12.3653	12.4512	11.1184	12.4294	11.8005	11.8553	11.7503	11.6055	11.6307	11.8287	11.4661	11.5792	12.1949	10.9938	11.4965	11.7288	11.0471	10.8838	11.4498	10.6669	11.9482	12.3699	11.7539	11.924
USP36	10.9794	11.1329	11.3023	10.9873	11.7488	10.756	11.2797	12.5296	11.1539	10.8032	10.7562	10.9798	12.3462	10.8515	10.8047	11.9137	10.5762	10.5984	11.5573	11.9449	10.7268	12.2776	10.6378	11.1404	12.0714	10.6719
MLL3	13.3427	13.6927	14.0244	13.0651	13.6803	13.521	13.6344	13.9716	13.6439	13.8045	13.0968	13.4479	13.5773	13.3698	12.9632	13.4792	12.9852	12.8809	13.2916	13.1187	13.3	13.4431	13.6132	14.1331	14.194	13.5523
MCOLN3	8.18707	9.41061	7.85121	9.46463	8.60901	8.55097	8.89781	8.79589	8.94586	9.34144	8.53558	8.653	8.68952	7.80289	8.49415	8.2667	7.96807	8.07888	8.47984	7.50196	8.35818	7.99791	9.17511	7.49265	8.74752	8.60671
CCDC85A	7.23924	7.15775	5.96333	5.48811	6.8869	5.75625	7.59472	8.48341	8.08443	7.52391	7.4593	6.51238	7.93115	7.6116	6.08943	7.40837	6.01573	6.21375	7.34862	7.21906	6.51638	7.53995	7.17793	6.9077	8.79514	7.06252
PUM2	12.1294	12.6809	12.6918	12.6226	12.6377	12.7588	12.4517	12.6442	12.7799	12.8319	11.9765	12.5129	12.4804	12.3018	11.9711	12.4677	12.1186	11.8488	12.3426	12.1162	12.3019	12.3522	12.7699	12.4353	12.82	12.5569
MRPL43	10.3287	9.76473	9.23041	9.97257	10.1435	10.0011	10.1042	9.80639	10.3126	9.95735	10.2567	10.0292	10.087	10.5384	10.0653	10.0162	10.1612	10.0001	10.2365	10.3267	10.1804	9.97614	10.2272	10.123	9.67131	9.74229
ITIH4	4.32716	5.4679	4.55883	5.28119	4.61568	5.30827	4.71013	5.13229	4.53023	4.60336	4.24689	5.03792	4.69407	5.14176	4.65037	3.92168	4.76699	4.33066	4.86483	5.27055	4.56119	4.74108	4.28797	4.80372	4.50415	4.40348
C4orf27	7.31249	7.57504	7.12775	6.85704	6.78732	7.48226	6.45539	6.56565	7.68717	7.38972	7.33266	7.60171	7.36957	7.08593	7.32663	7.27219	7.34932	7.54082	7.20533	7.03015	6.91518	6.98474	7.34644	7.31614	7.32297	7.35303
ZFR	11.5764	11.1329	11.2798	11.369	11.3268	11.3404	11.1642	11.2862	11.288	11.5337	11.3408	11.3886	11.283	11.4256	11.9258	11.4037	11.4621	11.4753	10.4993	10.4396	11.044	10.6894	11.5843	11.4464	11.2927	11.5318
ZNF280C	8.68223	8.7104	9.22192	10.128	8.8452	9.09836	9.19736	8.79048	8.77481	8.92064	8.7	8.85382	8.3871	8.40997	8.42213	8.35874	8.80559	8.91028	7.83408	8.05121	8.89284	7.96815	8.41449	8.85882	8.7925	8.77278
NPFFR2	4.26587	4.56137	3.60537	3.60537	4.38698	4.14985	4.15507	3.60537	4.41386	3.92899	4.57779	3.69344	5.26308	4.95311	4.43757	5.18162	4.10412	5.52275	5.3597	5.29566	4.51643	5.43357	4.22108	8.0817	3.94255	4.28441
PHF21B	4.01911	4.45615	4.95742	9.32512	4.78055	3.35862	4.56018	3.35862	3.35862	4.42761	4.0526	3.73127	4.34962	4.7822	4.42359	4.25124	4.06053	4.48809	4.62649	4.23461	4.49008	5.27103	4.3456	4.29696	4.55164	4.3432
TRAF1	10.142	10.3708	11.5592	10.0406	9.94444	10.5185	10.4823	9.51955	9.8103	9.39515	10.2038	10.2458	10.0007	9.51105	8.69488	9.57032	10.2198	10.6798	10.0382	10.7744	9.94144	9.92942	9.6202	10.2028	10.269	10.1445
RC3H2	11.7325	11.3515	11.9515	12.0955	11.661	11.7093	11.6401	11.3927	11.7984	11.741	11.728	11.7358	11.5503	11.6095	11.9563	11.6408	11.9301	11.8041	10.9607	11.0094	11.3189	11.1365	11.7862	11.8992	11.7218	11.7155
PCGF2	8.92024	9.52322	9.21633	8.66326	9.42182	8.81051	8.86501	9.1336	8.77807	8.97128	8.97948	8.88112	8.99655	9.30583	8.75677	9.42019	8.72606	8.83025	8.92844	8.84302	8.77037	9.42258	8.76503	10.3186	9.63467	9.53201
IL17RB	7.49775	7.77706	6.93627	6.96408	7.30998	7.88216	8.02104	7.17537	7.55065	6.99096	7.54618	7.19121	7.38467	7.82606	6.42556	7.96463	7.67588	7.63361	9.98476	10.1283	9.36045	7.90562	8.00276	7.14325	6.97518	7.09295
TRAF3IP2	10.5682	10.2127	10.464	10.1314	10.7416	10.0986	10.4984	10.8374	10.3503	10.7209	10.6291	10.8038	10.0925	10.3273	11.2626	10.2157	10.4934	10.4468	10.2086	10.1955	10.2686	10.7416	10.4922	10.4185	10.1224	10.4935
GYG2	6.82227	5.59517	6.74029	7.05259	6.93352	5.90781	6.30414	7.49124	6.6879	6.46526	6.47184	5.74183	8.22493	5.53187	7.04646	7.57833	6.60544	6.49502	7.41602	7.07157	6.62097	7.37412	6.07507	4.95237	7.58942	6.80722
DCBLD2	10.4499	10.6503	9.80322	11.4479	10.7498	10.5296	10.5367	10.6218	10.6936	11.0492	10.6692	10.8028	10.6056	10.6195	10.5608	10.8449	10.0026	10.8216	10.2621	9.89587	10.746	10.2584	10.4953	10.9867	10.4801	10.954
SERPINB3	11.967	11.2003	11.976	11.0929	12.0226	11.7314	11.256	9.14873	11.5601	12.1763	12.8446	11.5744	9.99903	12.8435	12.449	9.5918	14.5673	13.5779	10.8529	11.4033	11.7853	11.9131	13.8053	12.3915	10.3072	13.3294
SOAT1	10.774	13.2257	10.4356	11.42	14.911	12.7299	11.8139	10.9157	10.1509	9.31865	10.9329	10.1696	13.7689	14.3737	11.5335	13.9614	10.9253	10.3976	13.6105	13.9813	13.3825	12.784	13.7841	9.59389	9.47719	9.69461
PKP2	7.62284	8.00678	7.44234	8.05279	9.17487	7.2347	6.99751	8.32376	7.24935	7.80141	7.64821	8.09091	8.61613	8.82666	8.18111	9.24093	7.11375	8.08991	7.96866	8.26855	7.80661	8.23599	8.3407	9.18903	6.8739	7.20145
MSH4	4.72084	5.47989	6.26018	5.7445	3.35862	6.71788	5.34083	5.59328	5.18422	5.62762	5.26069	5.49512	4.88441	5.15384	5.53336	5.49864	4.87316	4.79431	5.14577	4.86457	5.26657	5.30454	5.29698	7.55457	5.0917	5.75222
F7	4.91745	5.31091	4.9501	6.67944	5.38794	4.55773	4.56498	5.05095	5.08597	5.67059	5.59207	5.09074	5.67654	5.58739	4.74885	5.29424	5.43782	5.41119	5.30771	5.36812	5.29745	5.18346	4.98499	4.97991	6.00689	5.93682
GDI2	12.4801	11.9558	12.1614	12.3325	12.3648	11.9707	12.3437	12.2019	12.654	12.7254	12.7897	12.8276	12.2557	12.3998	12.8778	12.288	12.839	12.7822	12.2414	12.29	12.5173	12.046	12.4185	12.2491	12.1577	12.4276
PRDM1	11.6549	11.0473	12.853	10.8299	11.9698	11.4087	11.4735	10.9007	11.3599	11.0138	11.6606	11.367	11.5635	11.6123	11.2508	11.3465	12.0529	11.602	11.6184	12.236	11.351	12.1015	11.8137	11.0183	11.7447	11.4186
ATG5	9.67375	9.23529	9.55843	10.1106	9.52075	9.73598	9.40732	9.38607	9.79771	9.81457	9.68174	9.96064	9.65841	9.70086	10.3481	9.5166	10.0336	10.1087	9.62693	9.75249	9.68288	9.50424	9.67261	10.2786	9.62485	9.61511
TMCC3	10.0009	10.0716	10.4044	9.74005	10.7329	10.0555	9.70442	10.1631	10.247	9.9191	9.96282	10.1374	10.3979	10.738	10.399	10.4802	10.4725	9.94731	10.57	10.6717	10.2326	10.5289	11.0313	9.91953	10.1775	10.1371
PITHD1	10.8537	9.9414	10.2331	10.1567	10.3307	10.551	10.6523	10.1515	10.5348	10.7409	10.5711	10.5908	10.5178	10.3377	10.5114	10.4325	10.7923	10.5873	10.5036	10.4039	10.6371	10.4853	10.4441	9.52877	10.5256	10.5582
MTA3	9.97758	10.1548	9.80603	10.1808	10.2201	10.1279	10.2653	9.46631	10.365	10.1377	9.92919	9.84768	10.2145	10.4855	9.80615	9.79201	9.87898	9.76187	10.3071	10.1856	9.96771	9.86459	10.1803	10.2361	9.9334	9.88572
USP13	9.03809	9.61067	8.71789	10.0528	8.63725	8.43857	9.06147	9.28195	9.19688	8.91832	8.60452	8.9112	9.52182	8.66654	8.09767	9.37989	8.72762	8.54312	8.85452	8.62235	8.41812	8.75816	8.92348	8.81023	9.34945	9.49336
ATP11B	13.0574	12.852	13.0978	13.4963	12.9594	12.7671	13.0264	12.8164	12.9058	13.3406	13.0219	13.0632	12.6723	12.7191	13.3628	12.4098	13.0286	12.7684	12.4917	12.382	13.02	12.5313	13.2386	12.7392	12.8481	13.017
LAMC2	12.2699	10.3741	11.8847	12.1292	11.4694	11.963	10.3493	11.5097	11.233	12.385	12.4412	13.972	11.5401	12.4306	15.5731	11.9702	13.0725	14.5472	10.3393	10.0758	12.66	11.7879	10.7502	12.1453	10.2059	12.3133
CDK14	9.07076	9.22406	9.70723	9.86672	8.18805	9.07481	8.55437	9.40744	9.11319	9.37862	9.39329	9.47459	9.3292	8.48459	8.86389	9.3048	9.69077	9.27889	9.2224	9.17004	9.18734	9.28056	8.94502	9.14256	10.1468	10.0015
SEC61A1	12.9184	12.2462	11.9444	13.2614	12.8011	12.4002	12.2846	12.3531	12.7333	12.838	12.9512	13.0658	12.699	12.7479	13.7848	12.871	13.1469	13.1251	12.4934	12.6552	12.7219	12.6401	12.8737	12.912	12.5293	12.8271
PPP1R12A	12.1159	12.2036	12.2585	12.2975	12.1872	12.2514	12.0341	12.2961	12.3661	12.4538	12.3529	12.3706	12.4211	11.9388	12.5649	12.2087	12.1687	12.2508	11.7842	11.7973	11.906	12.1315	12.078	12.629	12.6527	12.4885
RASGRF1	4.97192	5.24746	5.68887	6.88419	4.68211	5.20484	5.28216	4.72954	5.31917	4.94076	5.26069	5.40755	4.88441	5.51996	4.834	4.4995	5.1771	5.40193	5.43355	5.78687	5.69049	4.93255	5.14244	4.86405	5.1254	5.30986
CAMK2B	6.03418	7.16175	6.65588	6.68293	7.85916	6.69336	6.07872	6.04287	6.71505	5.69435	6.30045	4.9246	6.95325	7.29875	5.62864	7.23621	5.37387	5.14283	7.78933	8.30645	7.25565	7.72446	7.65291	4.86555	6.08317	4.80717
CROCC	9.907	9.86106	9.73573	9.33229	9.01912	10.321	9.59245	10.007	9.41978	9.5993	9.66168	9.56704	9.62165	9.13847	10.4014	9.30808	9.09357	9.11747	9.85335	9.56649	9.6148	9.64516	9.07231	8.8017	10.1885	9.86909
POLR3E	10.1843	10.2937	10.3781	10.4695	10.3122	10.5959	10.3088	10.4643	10.3383	10.2286	10.0559	10.2017	10.7643	10.1687	10.2323	10.6953	10.0838	10.1401	10.247	10.3741	10.0946	10.6424	10.4645	10.597	10.495	10.1684
ATP2B4	13.1124	13.7415	13.0526	13.4141	13.4281	13.0521	13.2592	13.7509	13.4747	13.5949	12.9744	13.5294	13.4152	13.2906	13.5553	12.9989	12.3866	12.4478	12.8515	12.6197	12.776	12.8422	13.2742	13.47	13.4805	13.2756
ZC3H11A	11.9635	11.5047	11.8018	11.6208	11.6875	11.5477	11.5172	11.9005	11.9767	12.1327	12.012	11.8462	12.039	11.8499	12.0744	11.9451	11.7888	11.7363	11.246	11.1235	11.3385	11.4223	12.1683	12.4383	11.9549	11.8054
RIOK2	9.3208	8.86783	9.0943	9.31759	9.36068	9.50006	9.35181	9.3011	9.89445	9.73426	9.77435	9.59942	9.33764	9.4998	10.0549	9.42597	9.76657	9.67697	9.08899	9.06762	9.51864	9.26241	9.37436	9.51048	9.41228	9.30815
YIPF1	9.60257	8.65563	9.46629	9.14441	8.8207	9.24737	8.94005	8.66518	8.89668	9.56258	9.60416	9.57231	8.91854	9.28326	9.77223	9.28196	9.87731	9.6406	9.1449	9.11827	9.25079	8.92367	9.29107	9.49616	9.16914	9.27853
TMEM48	10.1978	9.81154	10.2601	10.8112	10.2257	10.6487	10.0442	9.57416	10.1579	10.3243	9.59862	10.3573	9.86332	9.91732	10.4757	10.0005	10.2204	10.2249	9.86527	9.96956	10.5021	9.5386	10.7788	10.4777	9.72868	10.0315
DGKG	6.64985	7.7354	5.73867	7.09394	6.86782	7.02892	6.83987	7.28765	6.6102	5.58726	6.38152	6.09754	7.77382	6.41675	5.80904	7.78146	6.42887	6.50811	6.92969	6.95568	6.44399	7.68154	6.70212	6.7876	7.06193	6.46078
FLYWCH1	10.5141	11.6508	11.6301	11.4446	11.3303	11.7613	11.4578	11.3528	10.7659	10.1072	10.5525	10.0944	10.8362	10.4615	10.9732	10.8233	10.7146	10.8939	11.316	11.1849	10.9418	11.523	10.9252	11.4204	10.6213	10.2592
UNKL	9.91348	9.85142	9.82298	9.13606	9.67371	9.75393	9.2124	9.63941	9.43367	9.0814	9.37922	9.20941	9.5099	9.55644	9.13109	9.32035	9.32697	9.15905	9.73175	9.56529	9.30612	9.10141	9.37827	9.65612	9.90717	9.61134
TBXAS1	8.38469	8.12162	8.57632	7.97636	7.85099	7.3844	7.91532	7.16868	7.52087	7.01504	8.43807	7.91601	7.66052	7.91808	7.92912	8.23358	8.83371	8.61681	7.80699	8.37937	7.98947	7.91591	7.90909	8.0326	8.62165	8.35494
PARP12	10.4873	10.6241	11.7643	10.2073	10.0384	10.8484	10.0606	9.78644	10.2198	9.85224	10.4769	10.755	10.1839	10.1778	11.5461	9.57534	10.477	10.806	10.1347	10.3387	10.2203	9.66241	10.3774	11.4955	10.4713	10.3579
ALDH18A1	10.1461	10.3979	9.93125	10.8692	10.7398	10.4859	10.71	10.4757	10.5451	10.7847	10.5166	10.7265	10.2364	10.2093	10.2635	10.2011	10.4154	10.2875	10.2986	10.1042	10.4034	10.1424	10.4098	10.8632	10.2368	10.4953
TARBP1	11.2108	10.9198	11.5196	11.3498	10.7981	11.2159	11.1933	10.6111	11.391	11.1915	10.7555	11.1087	11.2975	11.3879	10.0065	10.8544	10.6011	10.7486	10.9609	10.9145	10.9659	10.6026	11.0044	11.5041	11.2383	11.1254
PET112	9.70076	9.79392	9.36007	9.86652	9.58367	9.63122	9.46288	9.52195	9.71133	9.75252	9.95038	9.6758	9.51466	9.64332	9.84289	9.32239	9.69194	9.77353	9.88065	9.58556	9.45444	9.1375	9.67788	9.67504	9.66021	9.61594
MXD1	11.4653	10.4924	13.1293	11.3952	11.9091	11.0658	11.6731	11.2413	10.7775	11.0935	11.538	11.5672	11.3147	11.272	13.004	11.4609	12.6399	11.5467	11.3978	11.9657	11.3814	12.0668	11.5283	11.0782	12.1068	11.1524
CDK17	11.4529	10.6725	11.2818	10.8391	11.3863	11.2221	11.0209	11.835	10.9949	11.5299	11.6118	11.486	11.3911	11.0753	11.6029	12.0903	11.3974	11.6743	10.7673	11.1075	11.1914	11.6711	11.0469	11.2913	12.0281	11.5223
DNAJC25	8.65898	8.40025	9.25933	8.80093	9.2517	8.43857	8.79381	8.95433	8.61761	8.78031	8.65305	8.83338	8.76662	8.77752	9.03776	9.41744	9.04092	8.78961	8.80311	9.20087	8.71324	9.25346	8.73204	8.97465	8.44816	8.55287
SLC2A3	9.34528	8.98335	10.6305	8.56676	10.9787	8.50471	8.4953	11.5955	8.30182	9.52454	10.0836	9.59294	11.1057	8.60097	8.96531	11.9141	12.0093	9.90976	11.2399	12.0754	8.77476	12.8387	8.82581	9.01334	13.7532	9.6621
PSD	6.74528	7.29266	6.80512	7.89677	7.28219	7.02162	6.3129	7.76722	6.05736	6.68854	7.12297	6.54226	6.72141	6.84007	6.61562	7.38981	5.91265	6.72267	7.0798	7.42532	6.84348	7.1024	6.60705	8.69633	6.80171	6.50043
CTDP1	10.336	9.79193	10.4847	9.64665	9.91978	9.38391	9.48971	10.2855	10.0231	9.87613	10.1162	10.0685	10.3339	9.979	9.56242	9.95294	9.92192	9.79748	9.97527	10.1775	9.76296	10.0867	9.77644	9.77752	10.4902	9.89959
CSDA	11.4431	11.8938	11.4753	12.1045	12.4618	11.097	11.8642	12.9659	12.2589	12.1636	12.0292	11.985	12.6729	11.7885	11.2684	12.6885	11.6904	11.5241	11.773	11.5319	11.334	12.5274	11.5127	12.5566	12.2155	11.6311
STYK1	7.04868	7.0764	8.8216	8.31755	6.94263	7.90016	7.94353	6.72821	7.70381	7.25598	7.57401	7.82773	7.0132	7.01291	7.84916	6.85225	8.18644	8.04912	7.61253	7.25772	7.62788	7.35905	7.70468	9.22312	7.89107	7.64994
WNK1	13.7847	13.5766	14.067	13.7096	13.755	13.1535	13.9879	13.7446	13.7861	14.2059	13.367	13.9119	13.6039	13.7278	13.0042	13.4424	13.0881	13.1292	13.3134	13.1629	13.5006	13.4484	13.8129	12.7857	14.091	14.0419
CCAR1	11.7441	11.2747	11.5849	11.5029	11.5436	11.7532	11.4519	11.2293	11.4087	11.6881	11.5762	11.5507	11.5135	11.6752	12.0954	11.5324	11.6489	11.8345	11.0065	10.8856	11.5692	10.9663	11.7706	12.0237	11.5417	11.7664
OGFR	10.263	10.1602	10.5596	10.5741	9.83548	10.0555	9.77029	9.91056	10.0921	9.93358	10.7504	10.5374	10.4224	10.2947	11.232	10.4731	10.814	11.0483	10.0868	10.4226	10.2196	10.4045	10.2609	10.5282	10.7563	10.3126
GNA15	11.5307	10.2175	11.9678	9.25995	11.1782	10.646	10.7886	10.5777	10.9463	11.2386	11.5926	11.582	11.0449	11.2616	12.8482	10.9061	11.9155	11.6848	10.6377	10.9341	10.91	11.3204	11.2726	11.7053	10.9845	10.8889
PIGV	8.59213	9.26578	8.78701	8.79544	9.16912	9.12822	8.461	8.78243	8.54631	8.79776	8.5301	8.25473	8.75494	9.11319	8.80455	8.71253	8.758	8.44158	9.08475	9.03743	9.04089	8.74267	9.17645	8.15909	8.38465	8.62076
PTPRU	8.86323	9.79118	9.0949	8.81531	9.1958	7.92751	8.84089	9.69241	8.9905	8.72205	9.04092	8.679	9.53452	9.0106	10.3419	9.68554	9.29299	9.63798	9.44986	9.08178	9.20892	9.31884	8.22698	7.44564	9.61182	9.22833
SNRNP40	9.738	8.97444	9.88527	9.91243	9.43652	9.26715	9.60739	9.01591	9.89111	9.6469	9.57135	9.83454	9.54145	9.40057	10.0691	9.38281	9.8922	9.7855	9.49575	9.5665	9.78941	9.36565	9.61223	9.91704	9.19265	9.43288
RIMBP2	6.94936	8.20832	6.08225	8.30236	6.2813	6.73819	6.56631	8.07489	7.5249	7.90439	7.42913	6.82606	7.59711	7.0529	7.19092	6.76457	7.93189	7.40796	7.5224	6.9724	7.24298	7.55724	7.3559	5.98074	8.22882	6.96797
COL11A1	8.93195	7.17911	7.59606	8.00883	7.67288	6.42594	7.93085	9.90752	7.78828	10.2284	12.2848	8.59032	10.2692	10.2902	11.3369	8.78635	9.4452	8.93081	8.82841	7.51788	8.79134	9.6041	6.84092	10.0704	8.88875	11.2971
QSER1	11.7385	12.0767	12.4061	12.518	12.2534	12.2588	12.079	12.1559	11.9395	12.248	11.5916	12.0717	11.9283	12.0262	12.0137	11.8299	11.6461	11.7423	11.6142	11.222	12.1482	11.4873	12.6558	12.6254	11.7877	11.9683
MPC1	9.70279	10.0321	9.64484	9.51676	10.7273	9.80051	9.81638	9.95768	9.87472	9.46315	9.6506	9.3288	10.6124	10.7667	9.80453	11.1282	9.79151	9.82502	10.7878	10.835	10.1783	10.832	10.7974	9.12854	9.43489	8.9399
ACAA1	10.9115	10.7597	10.4865	10.7147	11.8682	10.7205	10.8073	10.2324	10.7654	9.98652	10.4737	10.2219	11.4656	11.6257	10.2226	11.4673	10.9377	10.8482	11.4798	11.653	11.1615	11.1811	11.3375	10.0151	10.259	10.4112
BCAT1	9.68913	9.51257	8.56021	10.8483	9.26261	9.18155	9.69658	9.44236	9.62115	9.5339	10.682	10.0564	9.6539	8.98018	9.98498	9.47885	10.0404	10.1029	9.57676	9.6983	10.0583	9.36027	8.5161	8.52657	10.45	10.2634
HDAC7	12.2184	12.2667	12.435	11.3562	11.775	11.6731	11.9612	12.4061	11.616	11.6574	11.8705	12.0244	11.7808	11.5843	11.4737	11.9256	11.4584	11.7172	11.4684	11.4946	11.4968	11.8984	11.0805	12.2064	12.3461	12.0756
LZTS1	9.47627	8.95124	7.92443	9.19028	9.75626	9.58604	9.4865	8.79919	8.74165	9.105	9.1828	8.8726	9.60447	9.33102	8.67387	9.3345	9.04996	9.18901	9.03887	9.16182	9.09859	9.21747	9.40933	9.75546	9.4455	9.68324
PRDM6	4.97995	5.85644	4.87084	6.28588	4.31831	5.27402	4.77341	5.24392	4.80217	5.40592	4.99514	4.61795	5.72188	4.99082	5.02952	5.36255	4.06856	4.80233	5.25348	4.85051	4.68455	5.27247	4.51284	5.00681	5.63304	4.97915
SPAG4	6.44469	6.39978	7.20982	8.25327	6.12244	6.84635	6.82357	5.81964	5.94872	5.07164	6.35079	5.38773	6.61074	6.64928	6.73365	7.22691	7.33971	7.2136	7.05776	7.68681	6.32517	7.18468	7.06912	8.11815	5.88387	5.47149
NCKAP1	12.932	12.685	12.6853	12.7712	13.022	12.8523	13.0335	12.9691	13.1263	13.3305	12.7591	13.1113	12.8005	12.9707	13.6076	12.9544	12.7954	12.7185	12.5249	12.2164	12.7697	12.6652	13.258	12.9772	12.8071	12.9967
MRPS35	10.0381	9.51832	9.30047	10.3378	10.244	9.40151	9.54169	9.53116	10.2003	10.0117	10.0972	10.0437	10.2672	10.3851	10.2498	10.4159	10.2826	10.3161	10.2267	10.4106	10.2996	10.2176	10.5527	10.8328	9.3806	9.69741
GUCY1B3	8.33139	8.29679	7.3773	8.32509	7.66931	6.99567	7.75468	7.64125	7.6413	8.86678	9.38548	8.9226	8.38166	7.66401	9.03132	8.56342	8.46975	9.21875	7.66292	7.85583	8.54546	7.50885	7.06654	8.07643	9.16974	9.59145
SFSWAP	11.3659	10.9564	11.2553	11.167	11.1744	11.206	11.2025	11.2183	11.2584	11.4441	11.1861	11.3796	11.1471	11.1189	11.5745	11.1699	11.116	11.0726	10.9001	10.8451	11.0005	10.9924	11.0824	11.4514	11.3769	11.2781
TNK2	11.9618	12.1295	11.8133	12.2157	11.4827	12.0499	11.6927	11.8766	11.6971	11.5113	11.7458	11.7595	11.6992	12.0643	11.8174	11.4734	11.5642	11.4437	11.9505	11.7996	11.7166	11.8186	11.6251	11.182	11.8683	12.0283
MON2	12.1329	12.1288	12.1015	11.7655	12.1113	12.0998	11.9813	12.1469	12.5085	12.5222	12.2162	12.2063	12.3994	12.3193	11.8565	12.4033	12.077	12.0009	11.8788	11.822	11.7947	11.9857	12.3433	12.0338	12.2699	12.2845
CDH3	12.4726	11.3064	13.5551	12.4452	11.9597	11.8302	10.7692	11.4221	11.5931	13.0029	13.5072	13.5755	11.603	11.774	14.3399	11.579	13.5492	13.5099	10.9985	10.9799	11.8	11.9898	11.5426	12.7924	11.5326	12.8243
ARSF	5.39509	8.28242	7.07409	5.01264	7.0137	6.61171	5.96677	7.34806	6.9326	6.01125	7.12446	6.3352	7.84675	6.84064	5.07784	7.55078	7.49902	7.07027	8.24692	7.53272	6.99637	8.17896	7.89171	4.83183	7.08759	6.57084
GPBP1	11.4118	11.7185	12.0347	11.4929	11.8122	12.0513	11.556	11.8911	11.7971	11.6567	11.7816	11.5505	12.2374	11.7232	11.8326	11.952	11.8276	11.6557	11.828	11.9324	11.4841	12.145	11.7813	12.0477	12.0627	11.3759
ZFP112	7.17485	7.84717	7.07409	7.69345	7.26709	7.13956	7.34924	6.63373	7.3501	7.71756	7.36681	7.39877	7.42764	7.62928	7.5394	7.52977	7.36408	7.25953	6.91286	6.73548	7.45036	7.07508	7.543	6.3751	7.31541	7.8152
CS	10.3149	10.8957	10.6591	10.3504	11.3717	10.3407	10.3996	10.819	10.0231	10.1051	9.91742	9.97054	10.4593	10.6333	10.1447	10.558	9.96059	9.93616	10.8998	10.9906	10.5233	10.686	10.6565	10.2267	9.75239	9.68871
LTK	6.60308	5.71998	6.62105	6.06939	6.60851	6.41779	6.66364	6.50011	6.37031	6.39639	6.9313	6.82504	6.38842	6.49595	5.41966	6.43687	7.12282	7.44413	7.02783	7.22005	6.48559	6.84299	6.23134	5.79062	6.27888	6.51047
MRPS24	10.1748	9.36264	10.0277	9.78859	9.63678	10.2934	9.9504	9.92085	10.0229	10.0264	10.0362	10.0307	9.94788	10.0824	10.8163	10.3245	10.506	10.1015	10.0232	10.361	10.2625	10.0332	10.4584	10.733	9.65107	9.75381
ELMO2	10.193	10.7795	10.627	11.1271	10.0685	10.4287	10.4287	10.2792	9.86506	10.2147	9.71071	10.1637	10.0995	9.90808	9.86375	9.97592	9.65235	10.0598	9.99942	9.91737	10.2062	10.0042	9.88031	9.71032	10.3358	10.2144
WAPAL	12.1755	12.086	12.1509	11.7126	12.3866	12.2029	12.1592	12.2899	12.467	12.4157	12.3209	12.3074	12.2672	12.1904	12.3794	12.1905	12.1672	11.9876	11.797	11.7238	12.1308	11.9123	12.3554	12.0143	12.3628	12.2501
VMP1	12.089	11.7836	12.6688	13.1238	13.6663	12.4724	11.8354	12.3174	11.5847	12.583	13.6344	12.8862	13.3751	12.4855	13.4392	13.4594	13.2259	13.5175	12.7762	13.1252	12.7673	13.305	12.7785	13.0725	12.9064	12.9785
APPBP2	10.7622	10.6997	10.2374	10.6255	10.4774	10.4357	10.6247	10.4368	10.8309	10.9481	10.8672	10.6567	10.8806	10.8045	10.882	10.9252	10.8284	10.9566	10.6763	10.462	10.7488	10.642	10.8868	10.8915	10.8179	10.9547
POLD1	9.53042	8.7439	10.2779	9.90367	9.06207	10.0489	9.36607	9.01776	9.24417	9.32927	9.39338	9.63106	9.24725	9.20186	9.87793	9.22728	9.43324	9.54885	9.08294	9.26454	9.42427	9.09013	9.42262	10.327	9.43133	9.33682
SEZ6	6.09166	6.62736	6.38775	5.36959	5.62142	6.58948	6.49488	6.2738	6.00141	5.28764	5.48483	6.02981	5.4346	5.92797	5.57112	5.35452	6.01573	5.71959	5.80997	5.64445	5.77084	6.1465	6.15011	6.20196	6.03817	5.89957
EIF4B	10.9261	11.1408	10.7167	10.9345	10.9809	10.7313	10.9156	10.9741	11.0447	11.0196	11.1029	10.7899	11.2602	11.0945	10.6486	11.146	11.0238	11.0555	11.2059	11.3429	10.91	11.258	10.8638	10.8959	11.0678	10.9851
SLC6A16	6.60138	7.27897	7.12931	7.19655	6.06086	6.94429	6.69916	6.77319	5.94949	6.09267	6.56086	5.69913	6.48882	6.1938	5.53336	6.5289	6.07123	6.09997	6.80061	6.75053	6.43696	6.91721	5.81855	7.03265	6.40133	6.6528
GLTSCR1	9.24383	9.84681	9.93582	10.2637	9.54534	9.71907	9.69507	9.14716	8.90253	8.74409	8.5952	9.17795	9.15613	9.32157	8.83049	9.26037	8.65804	8.66876	9.22083	9.35626	9.16141	9.28336	8.67453	9.62824	9.89947	9.47871
SPHK2	8.49528	8.57679	8.5558	8.20932	7.75227	8.4689	8.33622	8.87589	8.50395	7.84802	8.31238	8.30375	8.23934	8.26064	7.67446	8.10434	8.31569	8.16549	8.26204	8.38483	8.70759	8.28882	8.69002	8.34323	8.23753	8.32432
RPL18	13.2101	13.4684	13.3166	13.2439	13.5117	13.3332	13.0707	13.1643	13.0768	13.1773	13.425	13.257	13.5818	13.6893	13.1537	13.3235	13.4314	13.3218	13.5292	13.7612	13.1694	13.6284	13.4878	13.3882	13.1849	13.1615
CA11	8.44127	7.78546	8.09764	7.57464	8.57116	8.73614	8.39755	8.2198	8.14702	8.17071	8.46189	7.68599	8.58456	8.6741	7.25815	8.34862	7.90595	8.16966	8.54819	8.20823	7.88683	8.87188	8.36019	9.58588	8.37233	7.73448
ISOC2	10.5075	10.6515	10.2042	11.1164	10.2784	10.5315	10.4708	9.97565	10.3984	9.93717	10.5267	10.2752	10.7473	10.8855	10.7593	10.9467	10.4983	10.7813	10.8681	11.1041	10.6387	10.4875	10.9891	10.5707	9.67332	9.96144
U2AF2	12.046	11.5035	12.2091	12.2803	11.652	11.8167	11.4713	11.8312	11.7046	11.9499	12.0091	12.0761	11.9892	11.9312	13.1272	12.01	12.3632	12.3543	11.7928	12.0052	11.9931	12.0109	12.055	12.6983	11.7458	11.8522
EPN1	12.1045	11.8325	12.4113	12.1851	11.4931	11.8738	12.0093	12.3335	11.8342	11.8263	11.7714	12.2719	11.5136	11.5548	12.3793	11.4471	11.8172	11.6496	11.6557	11.694	11.9475	11.6461	11.7395	12.4206	11.8425	11.8404
MED29	9.84344	10.199	10.5902	10.3292	10.0229	10.1492	10.4646	10.3992	9.83313	10.0342	9.79748	10.0715	9.69178	9.59126	10.2535	9.81285	10.1242	9.88922	10.2511	10.4332	10.0756	10.4422	10.0663	10.0151	10.3912	10.0363
AHRR	9.90752	8.54887	8.20586	8.41042	8.36876	9.11665	9.69292	9.9622	9.86204	8.80302	8.46786	8.62928	8.209	7.68431	7.83189	8.21028	8.54095	8.54786	8.57417	8.40377	8.43465	7.32665	8.11666	8.30727	9.18893	9.1995
ZNF275	8.67452	7.99563	8.83268	8.65312	8.06862	8.42621	8.34276	8.5554	8.12492	8.52494	8.45325	8.80148	7.99669	7.65541	7.98212	8.24756	8.38136	8.47318	7.14362	7.59145	8.10906	7.61846	8.35548	8.36864	8.75059	9.07675
MTMR1	10.7253	10.6717	11.2631	10.774	10.5142	10.8154	10.6147	10.5452	10.9978	10.6417	10.5891	10.6333	10.414	10.4048	10.2745	10.294	10.6494	10.6226	10.6041	10.5051	10.8202	10.5786	10.848	10.6688	10.3912	10.3939
GPC1	11.9194	13.3964	11.985	12.4343	13.0496	12.5785	12.6248	12.9492	13.1021	12.4591	11.9598	12.5446	12.6364	12.4519	12.7151	12.0622	11.7385	11.7912	12.9384	12.3904	12.1845	12.6488	12.4858	12.6921	12.6774	11.8151
ADCK1	8.2673	10.06	8.42352	9.7861	10.5469	9.30693	8.70819	8.79889	8.33495	8.07824	7.94322	7.60171	9.12284	9.71053	8.17172	9.9808	8.30866	7.92792	9.8114	10.4805	9.06769	9.69443	9.35627	8.43939	7.74682	7.768
HAGH	9.26299	9.39723	9.3305	9.03373	9.35634	9.79766	9.20673	9.37772	9.05874	9.30539	9.25075	9.12729	9.76341	9.48018	9.79625	9.52152	9.17593	9.19606	9.86391	9.83309	9.29816	9.65381	9.54682	9.34486	9.34198	9.01847
RNF4	9.75379	9.80864	10.2619	10.1877	9.70509	9.96016	9.61052	9.98319	9.46759	9.61881	9.4966	9.86458	9.63352	9.55827	9.69953	9.9259	9.55778	9.62528	9.54745	9.69061	9.55144	9.87046	9.71402	9.75724	9.81559	9.55376
CASP8	10.1762	10.4893	12.0573	10.6009	10.1823	11.1176	10.5527	10.0746	10.6177	10.5236	10.567	10.9941	9.69829	10.0444	10.9813	9.40311	10.9095	10.963	9.96336	10.605	10.3223	9.78626	10.5	11.0776	10.5961	10.7368
LIMCH1	11.192	11.5414	11.618	11.9982	9.98776	10.2076	11.2163	11.7602	11.6073	13.1881	11.4219	12.1537	11.0322	9.944	9.02161	10.9928	11.317	10.9307	11.0987	10.459	10.0941	11.1012	10.8838	11.3072	12.6559	12.4086
ASUN	9.97758	9.43028	9.86923	11.2285	9.90892	9.56346	10.0442	9.30869	9.99761	9.99898	9.93455	10.0642	9.8218	9.91732	10.326	9.8396	10.3285	10.3435	9.694	9.68687	10.0339	9.64156	10.0933	11.2143	9.35351	9.8529
TM7SF3	10.2464	10.8806	10.4611	10.9345	10.3014	10.1833	10.463	10.5882	10.7762	10.5978	10.5528	10.426	10.5358	10.2402	9.89106	10.1176	10.6973	10.4782	10.2235	10.0546	9.97097	10.3147	10.8845	10.556	10.7558	10.5152
DLX3	10.0181	9.48339	10.2032	8.4356	9.54832	9.12747	10.982	10.5017	10.3424	9.68437	9.46436	9.60867	9.81471	9.64162	9.16097	8.67796	9.44098	9.10016	10.4535	9.10511	9.42305	9.87457	9.13343	5.9272	10.0005	9.09462
SPA17	6.24819	6.62736	6.11971	6.39883	6.54582	6.71788	6.6343	5.64434	6.23516	6.62614	6.2938	6.99545	6.00396	6.47725	7.04438	5.95555	6.67872	6.49029	6.19995	6.14435	6.30264	5.72506	6.82601	6.48521	6.39086	6.55719
TSPAN32	7.69171	7.13073	7.73544	7.37897	7.18843	7.43344	7.39938	7.54203	7.81646	6.26317	7.75985	7.72824	7.1389	6.99133	6.26406	7.01905	7.32398	7.60408	7.48355	8.13559	7.3871	6.80175	6.67149	6.62625	7.54611	7.39124
WISP2	12.8524	12.412	9.00024	8.27153	10.0933	9.98612	11.8078	12.5441	11.8193	10.8169	11.7945	10.7161	11.2829	10.5828	7.19509	12.1646	10.9096	10.9618	11.8112	11.7906	10.3791	11.9186	10.2097	7.53976	13.1954	11.4277
DMRT3	5.62858	5.05155	4.26636	7.05309	4.26636	5.33704	5.03918	4.84347	5.30148	5.14612	5.8317	5.34638	4.76911	4.75799	4.26636	4.78714	4.26636	5.48149	4.69935	4.73653	4.56119	5.29376	4.46165	4.37679	5.92612	6.37394
ST3GAL6	10.4409	10.5186	10.1648	8.88998	9.75773	9.72846	9.85056	9.60531	10.3866	10.0634	10.1138	10.3171	10.3375	10.0361	10.3585	10.0711	9.91829	10.1415	10.4197	9.88941	10.2015	10.1273	10.0509	8.61798	9.68662	10.1215
ATP2C2	9.34285	9.89178	10.5029	8.65312	9.88793	9.09446	9.89006	10.0132	9.74308	9.85641	9.80395	9.59485	9.40615	9.817	9.24112	8.7607	9.65576	8.98126	10.1449	9.33	9.87802	9.86642	9.80399	8.77444	9.2928	9.22318
NGFR	8.9294	8.78773	5.67377	6.54483	8.49855	7.45106	7.34235	9.55677	7.93248	8.51969	8.55092	8.15982	9.04609	8.48458	8.70191	10.2833	7.93079	8.30291	9.21094	9.32254	8.46344	9.80812	7.74064	7.27689	9.31522	7.91362
CDON	11.1846	12.1328	9.37746	10.2887	10.2331	10.7325	11.3933	12.0041	12.078	11.887	10.6999	11.2223	11.4032	10.6926	7.28087	10.9638	8.8984	9.40862	11.2329	10.2888	10.2558	10.3525	10.4165	9.65773	12.2773	11.0159
TAF2	11.0504	10.5991	11.3916	11.8317	11.0403	11.2195	11.0261	10.9597	11.0641	11.2226	10.995	11.1584	10.7518	10.9485	11.4006	10.9352	11.0306	11.1746	10.2531	10.3227	10.8915	10.396	11.0456	11.3393	11.0253	11.1122
HIPK2	11.6617	11.6127	11.2573	12.3028	12.2	11.2168	11.3835	11.4042	10.7221	10.7522	10.8867	10.9922	11.8114	11.83	11.5169	12.0249	11.1612	11.0223	11.4281	11.6189	11.8824	11.493	11.6866	11.9659	11.1766	11.3436
TNPO3	10.754	10.7038	11.1738	11.3727	10.9087	11.1357	10.6775	10.4879	10.6045	10.6377	10.5071	10.7436	10.479	10.6715	11.0719	10.4103	10.8026	10.6688	10.3505	10.2107	10.9751	10.219	11.0881	11.4032	10.5981	10.8675
RFXANK	9.24973	9.07016	8.72618	8.9121	8.61588	9.37411	8.94901	8.42556	8.86004	9.00361	9.39924	9.15986	9.35876	9.37952	9.77093	9.23202	9.44055	9.47775	9.25495	9.35903	9.24113	9.24062	9.32546	9.61066	8.9563	9.05789
TMEM161A	9.49265	9.10503	9.62645	9.9189	9.61121	9.78709	9.68267	9.26615	8.91858	9.36526	9.09058	9.44711	9.29005	9.57237	9.75239	9.35016	9.50379	9.31505	9.59641	9.8291	9.52439	9.52983	9.47206	9.92627	9.24267	9.35069
LPAR2	9.19638	9.1797	9.53393	9.63832	9.33361	8.6201	8.71479	8.92277	8.87754	9.01271	9.27098	8.96045	9.33275	9.62367	9.30357	9.10673	9.19318	8.53074	9.61779	9.7957	9.07548	9.60112	9.31409	10.0269	8.73757	8.85681
CTSA	12.249	12.252	12.189	11.9615	12.2118	12.2322	12.4888	12.2006	11.8845	12.0989	12.3051	12.3413	11.9778	12.5665	12.1999	12.0524	12.3883	12.3298	12.0716	12.2473	12.2836	11.8929	12.1967	11.3574	12.4584	12.4054
SUGP2	10.7701	10.6763	11.0746	10.7912	10.4759	10.895	10.7177	10.6729	10.5982	10.6512	10.5513	10.6755	10.6427	10.5727	10.6284	10.498	10.5023	10.5391	10.1759	10.0147	10.618	10.0796	10.8396	10.6199	10.9221	11.0416
SLC12A2	12.3516	13.896	10.549	9.84068	11.3355	10.7635	10.9368	13.6188	10.7212	10.5132	10.9924	10.4147	13.9497	11.0078	10.8161	14.3854	11.1376	11.2299	12.0691	11.5323	11.133	12.484	11.3244	10.4705	11.0124	10.8212
SNX24	9.30592	9.1229	9.30775	8.31755	8.14146	8.55097	9.04097	9.36074	9.72628	9.62898	9.38808	9.6304	9.04627	9.03746	9.74453	8.76519	8.87955	8.85979	9.05107	8.45813	9.03617	8.68109	8.40477	8.81592	9.45485	9.22439
EYA2	7.14153	7.78729	9.54503	9.59184	6.66149	6.65514	8.04598	7.90478	7.70381	8.21767	7.77112	7.78429	7.75709	7.28309	6.23376	7.94098	8.18028	7.82856	7.77411	7.82926	7.53624	8.7067	7.42514	6.18775	8.03334	7.59706
CNN2	10.8291	13.2415	13.7328	13.3618	12.4399	11.7483	12.4757	12.9353	10.8345	11.3146	10.9826	11.7128	10.822	10.7383	11.6334	11.013	11.725	11.5545	11.4493	11.6456	11.2808	12.2071	11.144	11.8802	11.9559	11.8636
ABCA7	10.2227	10.634	10.8395	9.40043	10.483	10.4473	10.291	10.3479	10.0346	9.74435	9.8397	9.98167	10.1591	10.0465	9.27766	10.429	10.1302	10.0768	10.6097	10.9158	9.99744	10.2065	10.0881	11.159	10.5173	10.1752
SNCAIP	7.73906	7.85691	6.99698	10.1536	7.76471	8.23395	8.74393	8.02962	7.98106	8.27959	8.37122	8.40919	8.57033	8.41507	8.38219	8.09887	8.79355	8.34195	8.29631	7.70729	7.83541	7.99146	8.35316	7.94873	8.36019	8.51678
DDX20	9.98538	9.53999	10.0975	10.2654	9.66481	9.47629	9.83873	9.67743	9.79413	9.8961	9.74617	9.92405	9.53412	9.66924	10.2011	9.66808	9.94753	9.91801	9.19046	9.33695	9.99167	9.47273	9.63568	9.98061	9.75002	9.79028
BTBD1	11.0211	10.0485	10.4607	10.3249	10.6673	10.5511	10.3709	10.2044	10.8044	11.0751	10.9285	11.0722	10.6683	10.7612	11.2653	10.8607	11.1128	11.1814	10.4794	10.4588	10.5415	10.5052	10.7893	11.2947	10.6444	10.7851
FAR2	9.23695	11.1675	8.98935	9.34748	12.9507	10.5959	9.65941	9.05254	9.59466	7.41849	9.45926	7.48028	12.2653	12.622	8.34631	12.5907	9.35381	8.64206	12.415	12.5204	11.883	11.5736	12.4805	6.85621	7.34366	7.33756
BCAS1	6.13822	6.80013	7.77274	7.36743	6.2813	6.08216	6.51909	7.15859	5.81031	6.35446	5.87394	7.51079	6.68004	5.868	6.08943	7.59189	6.34211	6.50811	7.37179	6.83281	5.78891	7.87891	6.13675	5.01355	6.28694	6.49575
POU1F1	4.16414	3.91722	4.18808	3.35862	4.31028	4.29097	4.85484	3.35862	4.39374	3.84041	4.78607	4.17524	4.06611	5.09949	4.42359	4.60234	4.45299	4.48809	4.36274	4.19722	4.43085	4.49368	4.54803	4.49225	4.31827	4.34128
CHI3L2	9.20961	11.2303	10.5048	7.68962	11.2187	10.061	9.20448	9.90278	10.5872	8.92379	10.4306	9.4574	11.179	11.061	9.68817	10.667	10.6715	9.51844	11.324	12.0836	10.1962	10.8055	11.0478	8.8017	10.7391	9.42729
SBNO2	12.5233	11.9926	12.7545	11.9087	13.1398	11.9838	11.3789	12.2905	11.552	12.2354	13.0377	12.8567	12.535	12.2855	13.5853	13.4919	13.1016	12.8949	11.9665	12.4758	11.6275	12.8851	11.8526	13.0683	12.9266	12.5825
PMS1	9.22645	9.24643	9.01388	9.21591	9.19205	9.69023	9.22307	8.3351	9.30645	9.26207	9.39329	9.31133	9.47155	9.29401	8.96193	9.17588	9.51634	9.67113	9.33842	9.21081	9.17654	8.96314	9.32373	9.79419	9.05205	9.20911
HMG20B	11.7388	11.302	11.831	11.8491	12.1719	11.4046	11.6476	11.7043	11.2944	11.3456	11.7533	11.284	12.4137	12.4404	12.2373	12.2116	11.6055	11.4953	11.8838	12.0246	11.2443	12.2966	11.759	12.0577	11.7331	11.0977
CALCRL	10.1063	9.50949	8.59316	9.33634	9.84985	9.14433	9.81479	9.37527	9.4813	11.3061	10.9734	10.9265	10.16	9.88832	9.43646	10.3725	10.8614	11.4437	8.9933	9.09389	9.80416	9.24644	9.91886	9.63032	9.86047	10.98
TAF11	9.82951	9.33403	9.75951	10.0492	9.83848	9.98462	9.67607	9.64843	9.78111	9.87489	9.88787	9.83508	9.7785	9.71959	9.85654	9.61977	9.76038	9.91194	9.66567	9.7813	9.77831	9.73755	9.86481	9.93571	9.71096	9.70715
ANKS1A	10.7589	10.8725	10.5272	11.2025	10.7749	11.0471	10.9028	11.3007	10.9461	10.7532	10.7668	10.7885	11.0595	10.679	10.7301	10.7258	10.6162	10.7456	10.8299	10.5299	10.7357	10.8501	10.6738	10.6801	11.1184	10.8548
AP3D1	11.7482	11.4752	12.1287	12.1091	11.7549	11.566	11.5428	11.7247	11.2269	11.6365	11.7705	12.0278	11.5483	11.506	12.7664	11.779	12.0887	11.9141	11.6612	11.8478	11.7189	11.9294	11.6595	12.2085	11.6899	11.7843
ZNF76	9.61168	10.1243	9.95924	9.94155	9.53978	9.97449	9.94778	9.41981	9.36306	9.37058	9.73068	9.56598	9.61728	9.53767	9.80312	9.78726	9.93126	9.85552	9.89102	9.94348	9.78117	9.82097	9.67899	9.77489	9.80921	9.82308
SLC9A3R2	9.73343	9.14158	8.05254	9.58242	8.26716	8.60611	9.65093	9.50781	9.10636	9.73613	9.69758	9.51764	10.1329	9.59584	9.54629	9.63241	9.54609	9.7696	9.49677	9.57008	9.59652	9.43043	8.74187	9.55863	9.96816	10.1237
NTHL1	7.45148	7.76907	6.32683	7.50834	7.2442	7.21133	7.58937	6.86828	7.57982	7.18661	7.44754	7.45837	7.8526	7.84404	7.59313	7.68206	7.07933	7.69142	7.70235	7.61417	7.71366	7.43356	7.6798	8.10424	7.47398	7.46473
UHRF1BP1	10.122	10.1429	10.21	10.2517	10.3451	10.4722	10.1067	9.88205	10.0704	10.0221	9.77236	10.0029	10.053	10.1717	10.1032	10.0765	9.811	9.75084	9.96275	9.97521	10.2206	9.67368	10.731	10.6546	10.1879	10.3701
GNAI3	12.3726	12.0091	12.6073	12.1805	12.7359	12.2623	12.5383	12.2247	12.6274	12.8614	12.5526	12.9108	12.1446	12.3358	12.8695	12.0777	12.7714	12.5713	12.2483	12.2351	12.6453	12.3704	12.6085	12.163	12.3299	12.5405
IPO5	11.7353	12.0286	12.5252	12.585	12.1118	12.1172	12.0439	12.1007	11.9963	12.1489	11.7	12.2289	11.7235	11.7181	12.2419	11.9783	11.7771	11.7451	11.5125	11.5217	11.979	11.6139	12.1074	12.9086	11.6119	12.0458
OAT	11.1836	11.0511	9.84994	10.7495	11.6593	10.7984	11.1258	11.4988	11.3712	11.3908	11.2917	11.017	11.2809	11.1586	11.2173	11.5646	11.0596	11.1484	11.2398	11.1899	10.9414	11.2467	11.2312	10.6364	11.1523	11.0437
WDR3	10.4087	10.2222	10.5952	11.4684	10.961	10.6447	10.3343	10.0317	10.6762	10.811	10.5819	10.8206	10.4714	10.6533	11.0119	10.901	10.7011	10.6911	10.1058	9.99341	11.0026	10.1344	10.9167	11.1399	9.83321	10.4869
PKN2	11.488	11.3796	11.842	11.8455	11.3033	11.679	11.3811	11.3702	11.7359	11.6643	11.3995	11.4424	11.62	11.4691	11.8732	11.307	11.4947	11.3173	11.0549	10.9877	11.3444	10.9933	11.5298	11.7267	11.6685	11.5147
WDR18	9.93076	8.62271	9.31716	9.45839	9.62315	9.90251	9.96928	9.99479	9.63167	9.92275	9.94681	10.3378	10.0108	9.90398	10.4687	9.36219	10.1578	10.2328	10.1171	10.1885	9.95417	9.26089	9.6701	9.91198	9.59178	9.65222
TRAM2	10.7207	11.1087	10.3045	11.193	10.0309	10.9203	11.2719	11.9371	10.3842	10.6115	9.79415	10.8946	9.47921	9.16993	10.3636	9.66808	10.6696	10.4989	10.0877	10.2244	10.6433	9.91176	10.1393	10.2716	11.3049	11.3279
NTN1	9.05781	10.0762	6.97123	7.93978	9.57203	8.39818	8.83459	9.87975	9.20907	8.37177	8.89013	9.31377	8.74354	7.97864	9.49938	8.50994	8.64338	7.67484	9.18926	9.04262	8.551	9.95918	8.2835	7.39157	9.02713	8.48142
GLP2R	4.48391	4.68794	4.95742	4.49322	4.31028	3.35862	5.01495	4.92394	4.5736	4.08405	4.20461	4.4907	4.73503	4.53577	4.19081	5.00453	3.85737	4.1672	4.70789	4.60967	4.57329	4.53829	4.18228	4.33127	4.82497	4.1803
MCM10	7.89336	7.43047	8.68159	9.80881	7.53136	8.33659	8.30884	7.74582	7.63329	7.98976	6.84771	8.18056	6.91059	7.27185	8.77804	6.27156	7.90973	8.03704	7.0466	7.08842	8.24767	6.90783	8.34591	8.51753	7.46785	7.64942
DGKA	11.6878	11.7264	12.0472	11.3745	11.2255	12.1806	11.8084	11.6835	11.4638	11.845	11.3865	11.7314	11.3324	11.2727	12.4947	11.0637	11.2773	11.684	11.5681	11.5765	11.8425	11.3347	11.3164	11.7805	11.5707	11.3886
ERBB3	11.4062	12.2357	11.5416	9.869	12.0401	11.7439	12.0063	12.0034	11.8991	11.3794	11.2061	10.9425	11.9016	12.3156	10.7217	11.5791	11.0341	10.7484	12.0137	11.6496	11.6734	11.8087	12.0513	11.8466	11.4312	11.2244
ROPN1	4.16414	4.68794	3.35862	4.92655	4.31028	3.90309	3.90831	4.49125	4.1671	4.2809	4.0526	3.58456	5.4346	4.70635	4.31531	5.78366	3.35862	3.82949	5.20054	4.92164	4.175	5.51971	4.57574	4.04742	4.06242	4.19649
ANKRD44	10.8648	10.7837	12.2528	10.2096	9.9455	10.9368	10.8617	10.0746	10.7249	10.6483	10.809	10.9766	10.2115	9.70294	8.9987	9.88773	11.1526	11.0563	9.97776	10.3994	10.4171	9.83294	11.2771	10.8603	11.5838	11.3564
KARS	11.4154	11.0197	11.5254	11.8988	11.3859	11.3253	11.4613	11.0333	11.3354	11.4171	11.38	11.5618	11.0683	11.2184	12.1075	11.2922	11.742	11.5501	11.1649	11.3487	11.5859	11.1711	11.5106	11.7259	10.9555	11.2047
ADAT1	9.00468	9.08202	9.35075	9.75406	9.04809	9.503	9.42641	9.07942	9.24748	9.14104	9.02563	9.02303	8.74561	8.93479	8.76257	8.5109	9.09747	9.01241	8.45938	8.49813	9.01204	8.07439	9.29728	9.5067	9.10448	9.12794
PDIA5	9.35747	8.55331	8.28213	10.0588	8.76088	8.54064	8.88429	9.16434	9.09952	9.27733	9.38011	9.37053	8.53004	8.27917	9.78347	9.02631	8.92	9.20213	8.48933	8.51	8.66898	8.47832	7.9204	9.3126	9.30489	9.49378
TBC1D22B	8.8904	9.32246	9.27548	9.40716	9.52408	9.05758	9.35286	9.17323	9.2308	9.23711	9.10834	9.09396	9.35277	9.18239	9.35317	9.48102	8.79292	8.85308	9.31624	9.28947	9.08013	9.8597	9.26916	9.04517	9.2984	8.89707
SPEN	12.3071	13.6212	14.2296	13.7767	13.4913	13.5204	12.9887	13.7986	12.4773	12.414	11.9041	12.5827	12.7295	12.2231	12.2458	12.5425	11.6819	11.5472	12.5732	12.5692	12.7461	13.0596	12.6898	12.3588	13.1787	12.6893
MYLK	11.6222	12.6509	10.2038	11.3249	12.319	10.9671	11.2845	12.006	10.8875	10.835	11.9471	11.2186	12.8311	12.4349	11.0441	12.9392	10.8984	10.9922	11.6505	11.5304	11.1516	12.035	11.8658	9.21771	11.4166	11.8842
ZC3H15	11.0142	11.1616	10.9519	11.4059	11.7548	11.106	11.2515	11.2183	11.5298	11.6577	11.4117	11.4495	11.6223	11.3094	11.6298	11.428	11.4653	11.4368	11.3522	11.3682	11.1984	11.6069	11.6721	11.5378	11.1335	11.1776
MAP2K4	10.2005	9.81154	9.85572	9.1239	10.05	9.7948	10.1966	9.80096	10.0481	10.2961	10.0706	10.0844	10.1034	10.1305	10.2532	10.0909	9.97619	10.0272	9.98412	9.86134	10.2689	10.1226	10.3396	9.74299	9.9798	10.0136
TMEM206	7.9456	7.23471	7.99635	8.44062	7.57883	8.19804	7.70332	7.37734	7.29016	7.69398	7.70558	8.10898	7.63423	7.65541	8.1462	7.69924	7.95371	8.1138	7.74319	7.82838	8.36526	7.1509	7.1889	7.71492	7.47242	7.6424
SNAP91	3.82768	3.35862	4.6452	6.90459	5.1744	3.90309	3.35862	3.35862	4.1671	3.8473	3.85168	4.02007	4.46146	4.32829	3.84349	4.09123	4.06053	3.82949	3.81303	4.30598	3.78516	4.85846	4.05701	4.82228	3.92054	3.94356
SLK	13.2991	12.6993	13.5272	12.6528	13.121	13.0601	12.7084	12.9222	13.0963	13.3214	13.1745	13.0537	13.069	13.2975	13.9807	12.9047	13.2952	13.221	12.4202	12.3537	13.3929	12.7548	13.422	13.2049	12.8364	13.1636
CYB5R4	9.4573	8.84358	8.95935	9.22802	8.96142	8.70211	8.91143	8.74643	9.19688	9.03171	9.34041	9.14426	8.71135	9.09255	9.89922	8.71036	10.0937	9.58882	8.49964	8.90726	9.09364	8.47777	9.20242	9.26076	8.58127	9.02226
COL17A1	14.7534	14.3979	13.0764	12.0371	13.3249	13.7894	14.5314	15.0608	14.7631	15.5642	14.5473	15.7828	13.759	13.5532	17.1178	13.7496	15.6158	14.8845	14.2092	13.4161	15.0216	14.0053	14.1947	12.0261	14.9005	14.7201
GSTO2	8.3071	9.53009	9.18706	8.70767	9.04863	9.37333	9.2613	8.71618	9.07499	9.14282	8.07421	8.67509	8.58137	9.11334	7.32769	8.68361	8.38189	7.96716	8.75082	8.49494	8.69146	8.71538	9.20289	9.69372	8.70847	8.6747
SEC61A2	8.48036	8.346	8.66309	8.4126	8.21079	8.78186	8.87945	8.1274	8.66934	8.47543	8.1368	8.53992	7.98238	8.26505	7.73473	8.09887	8.25829	8.30719	8.06709	8.23441	8.33782	8.03407	8.21987	8.88652	8.14678	8.36083
PRKCQ	8.46256	8.04758	10.0509	9.47144	7.56711	8.01199	7.72408	7.01669	7.35986	7.32682	7.89385	8.11152	6.89531	6.49685	8.71515	7.27572	9.36469	8.97811	7.59139	8.76388	7.99201	7.25765	8.78037	9.14545	7.44386	7.91382
TLE2	8.99303	10.4323	7.7115	8.69531	9.08192	8.29983	8.95226	9.65673	8.77662	8.52288	8.26103	8.2442	9.49575	8.21941	8.45508	9.99353	7.58943	7.72112	9.72249	9.32396	8.36768	9.82438	7.63011	7.12479	9.42538	8.94905
ASB1	9.55101	9.7114	9.45489	9.05179	9.36202	9.51072	9.45804	9.68797	9.51921	9.55013	9.50083	9.84991	9.22601	9.18917	9.74405	9.54151	9.39968	9.58582	9.20097	9.24817	9.56478	9.46141	9.32262	9.68254	9.33438	9.93592
FAM107B	10.5247	10.9977	11.2928	10.8325	10.6944	10.2344	10.356	11.196	10.516	10.379	10.6551	10.6657	10.3598	9.89198	9.0569	10.9172	10.6114	10.4667	10.5658	11.1432	10.1123	10.9184	10.5704	9.27685	10.6879	10.5141
ME1	11.0291	11.9857	9.80097	10.4006	13.0493	11.1177	10.2382	9.91017	10.9807	9.90941	10.7175	9.71825	12.5317	12.8405	10.5793	12.2182	11.1796	10.5387	12.3067	12.4446	11.8252	11.9866	12.644	10.1564	9.66728	10.1845
TBC1D1	9.9178	9.48497	9.8705	9.77134	9.01364	9.32026	9.18169	9.47834	9.45024	9.98189	10.0865	9.94071	9.8109	9.01271	10.0837	10.047	10.0054	10.2519	9.27725	9.72219	9.73963	9.60013	9.45404	10.0903	9.84261	10.105
CDK13	11.6342	11.6627	12.1106	11.5867	11.713	11.6971	11.6401	11.541	11.6871	11.6977	11.5333	11.503	11.5701	11.6501	12.0516	11.4815	11.5082	11.5515	11.2197	11.2587	11.6698	11.1533	11.6284	12.1582	11.6891	11.6459
MTHFD2	8.8407	8.42951	9.37516	9.37672	9.46996	9.00827	8.73972	8.4345	9.1365	9.05299	9.25296	9.51873	8.81684	8.85647	8.91261	9.59338	9.06978	9.06145	8.53502	9.12969	8.9111	9.45153	8.78782	9.30655	8.726	9.01673
SLC9A7	8.45358	9.62781	9.99529	8.94968	8.92524	9.44908	8.56591	8.09261	8.76753	8.1308	9.07827	8.78354	8.94304	8.90612	8.09149	8.60409	8.83719	8.72338	8.84258	9.16277	9.01258	8.81262	9.94996	9.96636	8.90074	8.80244
FOXJ2	10.146	10.4004	10.6273	10.9274	10.208	10.0286	10.724	10.9976	10.3177	10.1231	9.96453	10.1212	10.0983	9.83972	9.35064	9.82144	9.62076	9.82689	10.1442	9.9136	10.049	10.2791	9.67567	10.2177	10.6083	10.0164
YBX1	8.60728	7.85691	8.57348	8.59197	8.78085	8.32997	8.40829	8.58071	8.25047	8.71086	8.76165	8.69478	9.10021	8.30953	9.21863	8.98511	8.57194	8.82863	8.44049	8.33365	8.37596	8.29199	8.47878	9.02738	8.94397	8.6939
PDE4A	8.8502	9.39255	9.053	8.9784	9.14504	8.57926	9.63836	10.2007	9.0371	8.28794	8.67625	8.91636	9.24186	8.15314	8.81918	8.84505	8.56576	8.55158	8.91224	9.46327	8.32908	9.43935	7.72782	8.53783	9.94756	9.03746
PPP2R5A	10.6681	10.424	10.1825	9.75345	10.4625	10.4931	10.1838	10.0746	10.551	10.5185	10.5804	10.4137	10.7418	10.4193	10.9575	10.9947	10.7713	10.6445	10.5619	10.5416	10.5255	10.7439	10.6026	10.4806	10.4445	10.3316
CTNNA2	4.16414	4.31461	3.94912	7.14617	4.5734	4.29097	3.35862	4.49125	4.02157	4.00646	4.44095	4.17922	4.46146	3.35862	4.04118	4.38412	4.06053	4.39386	4.42117	4.39182	4.19228	4.7584	4.70487	4.0647	4.83412	4.21376
ELAVL1	10.4021	10.3853	10.6392	10.9484	10.2013	10.5264	10.2893	10.5777	10.6162	10.532	10.1345	10.5955	10.2206	10.252	10.7936	10.5148	10.5095	10.4499	10.3017	10.4689	10.4741	10.5246	10.4853	10.7629	10.2225	10.3435
TIE1	9.6716	9.57379	8.56684	8.86731	9.04923	8.93214	9.23901	10.2605	9.43676	9.77142	10.2097	9.46195	9.55566	9.12924	9.37748	10.0648	9.20045	10.0055	9.15526	9.28947	9.55144	9.35229	8.52961	8.57861	9.95501	10.1437
DIP2B	12.6178	12.7679	12.7845	12.5629	12.7579	12.3486	12.7794	12.9869	12.6816	13.0522	12.4854	12.599	12.5589	12.6051	12.9446	12.3081	12.1976	12.2618	12.0057	11.7854	12.5246	12.3259	12.8167	12.6239	12.8921	12.6394
SMARCD1	10.7804	10.1697	10.5743	11.0364	10.3747	10.6516	10.6313	10.6795	10.3577	10.7511	10.4334	10.7601	10.2342	10.3572	10.9938	10.2584	10.5335	10.6333	10.2892	10.5244	10.5835	10.5025	10.4467	11.304	10.4862	10.6367
KDM4A	10.6508	11.0736	10.6972	11.5144	10.3756	10.7927	10.7911	10.8431	10.8907	10.6616	10.1905	10.4778	10.4312	10.5308	10.4957	10.0232	10.2113	10.2988	10.4887	10.1692	10.8633	10.0977	10.626	10.5556	10.9079	10.688
NFYC	9.96947	10.4997	10.7233	10.489	10.2963	10.5164	10.2995	10.2309	10.1371	10.1429	9.96957	10.1672	9.92521	9.96138	9.90307	10.2096	10.1989	9.83722	10.2095	10.2345	10.1991	10.3873	10.345	10.2534	10.1209	10.0968
ZMYND12	5.00895	5.31703	4.38879	5.86988	5.22022	6.67422	4.57111	4.93092	5.35924	4.81491	5.14972	4.6567	5.51677	5.22187	3.79829	5.22095	4.89266	4.92776	5.16744	5.41423	5.20249	5.3147	5.34272	5.3109	5.13433	4.94676
SLC9A3	8.52972	9.40472	8.67476	9.29877	8.91134	8.70569	8.41662	9.31473	8.86828	8.65964	9.11769	8.60685	9.09462	9.51912	9.52186	9.36537	9.25931	9.46084	9.21589	8.79464	9.66315	9.15656	9.18271	9.19429	9.73519	9.55016
NGEF	10.0772	8.35636	7.44089	7.77723	7.87601	9.36825	9.10396	9.45746	9.61855	9.78609	8.20732	9.16126	8.81163	9.24055	8.89257	8.16531	8.74296	8.45304	9.09734	8.57829	8.88651	8.46527	9.39726	5.65461	8.65863	8.66807
ASPM	10.7928	10.7065	12.5903	12.4177	10.6425	11.8735	11.5037	10.4761	10.6791	11.0615	9.99053	11.1509	10.0834	10.3525	12.0678	9.01934	10.735	10.5098	9.41278	9.2652	10.7861	8.82721	11.8362	10.5995	10.037	10.84
CD84	10.5638	10.7225	12.0472	10.4229	9.81321	10.6632	10.6615	9.571	10.066	9.41013	10.9656	10.4597	9.94111	9.45104	8.79714	9.29241	10.4187	10.8572	10.0437	10.5296	10.6402	8.99524	10.3819	9.81209	10.7524	11.0006
ELOVL1	12.8054	12.8824	12.7035	11.6838	14.1167	12.7716	12.9662	12.2241	12.3733	12.3042	12.5794	12.4482	13.2592	13.6639	13.0146	13.7898	13.0106	12.515	13.8502	14.0183	13.6636	13.2396	13.8622	12.0004	11.5948	12.2634
SPI1	10.3891	10.0663	9.9119	9.12756	9.84948	9.52686	9.94344	9.39694	9.6668	9.18973	10.4385	10.6548	9.84569	9.54773	9.52533	9.88288	11.1244	10.5145	9.72017	10.4792	9.79821	9.6935	9.43449	9.93414	10.7577	10.3634
MPPED2	5.94171	6.71638	4.51655	7.50685	5.5733	5.00057	6.03643	7.03522	6.65873	5.79386	5.48483	5.71847	6.87986	5.80526	4.76387	6.78254	5.22966	5.92303	6.63921	6.18251	5.78193	6.57722	5.49459	5.31124	6.86735	6.07087
CLDN18	5.99354	8.40025	5.83305	7.42484	7.46972	7.41531	7.37577	7.03522	7.00916	7.36044	6.84771	7.22794	7.40631	7.69792	6.3645	7.3496	6.01573	6.3784	6.87859	6.8555	7.06996	7.15688	7.34361	7.51366	7.06094	7.39045
ZBTB11	10.7776	10.6419	10.5887	11.0762	11.0424	10.8892	10.7258	10.5291	10.706	11.1697	10.8568	10.9599	11.2036	10.7987	11.0354	10.9928	10.948	11.1033	10.4983	10.512	10.8541	10.6754	11.1486	10.9737	10.8919	10.8317
ATXN3	11.0324	11.8001	11.6691	11.4156	11.3415	11.7433	11.4433	11.9018	11.6032	11.7425	11.486	11.4496	11.4324	11.4623	10.9863	11.1648	11.128	11.0329	11.3284	11.0203	11.267	11.3617	11.5803	11.5853	11.6663	11.4262
GOLGA5	10.7328	10.1763	10.079	10.6794	10.1804	10.3002	10.191	9.96123	10.6586	10.7535	10.6388	10.6255	10.3803	10.7471	11.1704	10.3125	10.8006	10.6968	10.2113	10.201	10.4887	10.1451	10.5607	10.6011	10.4743	10.5305
FGFR2	11.5723	12.5678	10.5321	10.8626	10.9362	10.8711	11.7559	12.1809	12.2699	12.1598	11.2289	11.4844	11.9482	10.8866	10.3852	11.2751	10.2515	11.0413	11.6043	10.4748	10.6691	11.0809	10.8641	9.61462	12.1032	11.1893
LRRC40	9.93145	9.4593	10.1951	10.1536	9.26623	9.96667	9.54761	9.46291	9.77065	10.0458	9.8595	9.94519	9.72428	9.61936	10.3494	9.70359	9.88088	9.97602	9.48115	9.50308	9.84825	9.62139	9.80231	9.91943	9.82784	9.79608
ISOC1	8.50486	10.7226	9.6115	9.36433	10.9957	10.2657	9.49101	9.85097	9.44451	9.18772	9.01773	8.86059	10.6456	10.7512	8.47586	10.6749	9.2437	9.17755	10.839	10.7609	9.91478	10.7569	10.6327	9.10221	9.11548	8.43006
EML1	11.0203	9.47201	9.82001	8.99288	8.72406	9.0142	10.4034	10.0746	10.5901	10.8705	10.4571	10.7568	9.44314	9.15173	11.5105	8.96183	9.7186	9.84032	9.09381	8.88509	10.4448	8.76843	8.78811	8.30867	10.5075	10.6507
TRMT11	9.16177	9.17825	9.10348	9.95188	9.35729	9.69539	9.32832	8.88492	9.38229	9.19545	9.14763	9.20643	8.94673	9.21151	9.17257	9.25461	9.33457	9.45015	9.28239	9.34202	8.76674	9.24203	9.29374	9.5904	8.93474	9.22408
THUMPD1	11.16	11.2611	11.3226	11.5218	11.4159	11.3681	11.0743	11.4209	11.1485	11.3584	11.0893	11.2071	11.2939	11.2422	11.4539	11.2017	11.3967	11.6051	11.0585	11.159	11.3512	10.8581	11.5092	11.5607	11.2653	11.3761
MSANTD3	8.46256	8.06448	8.55353	8.7626	8.42686	7.88216	7.99567	8.37182	8.35626	8.72247	8.34995	8.86161	8.14536	8.40485	9.79099	8.42836	8.54347	8.9365	7.95084	8.23082	8.23035	8.68917	8.43479	9.13173	8.18268	8.39692
KIF26A	8.34188	8.48898	7.35309	8.76344	8.14375	7.60676	8.22879	8.67818	8.14952	8.22661	8.35233	7.81987	9.13734	8.18374	8.3413	9.00929	7.85134	8.37336	9.17745	8.45657	7.99934	9.28212	7.59287	7.20548	9.03965	8.55996
ATG2B	12.3477	12.3398	12.4722	12.0722	11.9463	12.6676	12.4246	12.3435	12.5959	12.5353	12.0704	12.2218	12.2393	12.1075	11.7464	12.0013	11.8286	11.9112	11.9045	11.6554	11.9443	12.0128	12.308	12.125	12.7676	12.4612
ARFGEF1	12.4859	12.4777	12.4486	12.8267	12.7821	12.4754	12.4171	12.412	12.8123	12.6444	12.5322	12.423	12.6628	12.844	12.5643	12.4361	12.415	12.4358	12.2079	12.1234	12.0971	12.256	12.7868	12.5428	12.5406	12.5494
ZFAT	8.82138	8.17757	9.14849	9.11524	8.58601	9.44908	8.20938	8.52312	8.41806	8.69299	8.68735	8.84076	8.58932	8.76161	8.24417	8.02584	9.42832	9.27889	8.41086	8.69606	8.60846	8.35839	8.74365	8.25959	8.46762	8.66821
MTFR1	9.79063	9.555	10.0998	10.4368	9.89262	10.0292	10.0606	9.61146	9.79054	9.81255	9.65384	9.75146	9.68732	10.0801	10.3978	9.84809	9.93663	9.81051	9.88864	9.85207	9.93527	9.95298	10.1052	10.0951	9.46608	9.6653
STAG3	8.03871	8.40025	8.62537	8.88998	8.29122	9.03469	8.687	8.10138	7.98106	8.02226	7.67166	7.75605	7.98955	8.32586	6.80701	8.03331	6.97916	7.15126	8.33228	8.07905	7.94742	8.23607	7.98327	8.70385	8.78411	8.06104
FECH	9.20154	8.93165	9.24749	9.92584	9.38437	9.2905	9.47309	9.33593	9.27235	9.36348	9.19168	9.26123	9.10561	9.35473	8.46073	9.1181	9.06039	9.27859	9.21919	9.2586	9.46752	8.92367	9.33252	9.16915	9.06282	9.34239
MYO9A	12.1772	12.3613	12.3748	11.8475	12.0295	12.2483	12.3612	12.3637	12.3739	12.5676	12.2406	12.1815	12.3239	12.2772	12.2067	12.1946	11.8563	11.9639	11.9084	11.502	11.9133	11.7624	12.5277	12.3074	12.557	12.4523
DDX3Y	11.8211	11.5368	11.3058	9.70872	12.0108	10.6592	11.4149	5.59328	4.72564	5.03287	5.99152	4.4625	12.2242	11.2649	12.1584	12.3359	11.8626	11.6394	11.5503	11.7822	11.4014	12.3683	11.7654	12.0613	4.4625	4.4625
PFKP	10.8706	10.3873	10.8563	12.0544	11.206	10.211	10.4978	11.0063	10.9465	10.8376	10.6033	11.3434	10.8242	10.9685	12.3208	11.0943	10.7015	10.6739	10.4901	10.8144	10.6755	11.5306	11.0227	11.6952	10.7458	10.8894
IDI1	11.2609	10.8597	10.5901	11.129	12.8046	10.6839	10.6057	11.533	11.1806	10.4944	11.6657	10.3696	13.1921	12.7049	12.3876	12.9803	12.0541	11.5198	12.3426	12.2815	11.4037	12.6709	11.649	10.324	11.9654	10.0533
SP100	11.4377	11.4039	12.6811	11.0538	11.0654	12.1186	11.4566	11.2092	11.1824	11.4607	11.6465	11.6693	11.052	11.2727	12.3107	10.9842	11.853	11.8257	10.8136	11.0504	10.8622	11.1242	11.3808	11.8913	11.9017	11.6862
KLF6	12.1008	12.8163	13.5079	12.8594	13.471	11.9435	12.1246	13.4897	12.8401	12.9021	13.0685	12.9225	14.0164	12.2825	13.4135	12.9758	12.1344	12.0088	12.7974	13.1774	12.3096	13.5313	12.2825	11.5671	13.7253	12.5939
PPAP2A	10.2515	9.67063	9.6474	9.02533	10.0148	9.33267	9.65891	10.1623	10.0489	9.60834	10.1196	9.74463	10.4182	10.3335	8.93698	10.5339	9.29081	9.65539	9.94076	10.0076	9.20325	10.0072	9.52232	8.98274	11.1786	10.1884
NEO1	10.5502	11.6184	10.5854	10.4158	11.1734	11.4435	11.3398	11.3519	10.9057	10.7805	10.5624	10.2862	11.3464	11.1359	9.70059	10.8949	10.1886	10.1145	11.173	10.8266	10.4159	11.0975	10.9739	11.0483	11.0703	10.3693
TRAM1	12.0636	11.4857	11.5728	11.9719	11.7288	11.6329	11.6019	11.6172	12.3139	12.0925	12.2457	12.2832	11.951	12.0079	12.7103	11.8473	12.336	12.4374	11.7464	11.9051	11.9292	11.6181	12.0008	11.9012	11.9938	12.0354
PHKA1	8.69753	8.51533	8.8216	9.01634	8.71349	9.15185	8.66573	8.36455	8.72304	8.98831	8.47796	8.82948	8.66288	8.56474	9.12802	8.31652	8.67612	8.61795	8.38453	7.90003	8.83788	8.5738	8.41413	9.03811	8.58704	8.75481
TNFRSF1A	12.3804	11.8714	11.4316	12.2817	12.0849	11.3643	11.9779	12.0868	11.8261	12.1222	12.335	12.2953	11.8479	11.9184	12.4103	12.5394	12.4969	12.4549	11.7214	11.9101	11.9399	12.1104	11.7803	12.5768	12.2056	12.0614
CACNB1	8.8991	9.70915	8.40312	6.62253	8.83098	8.22495	8.89677	9.11843	8.96856	8.08257	8.47514	8.3289	9.31175	9.44597	7.54758	8.88506	7.7733	8.18829	9.48176	9.30969	8.3001	9.66716	8.76711	8.94893	9.07806	8.52368
EVI5	11.0012	10.8834	10.5952	10.6542	10.7342	10.5723	10.7911	10.7885	11.0027	10.9327	10.9638	10.8892	11.0226	11.007	11.0687	10.6668	10.7256	10.6756	10.3213	10.1413	10.7389	10.3916	10.6142	10.8475	10.8406	10.9901
STOML1	8.22225	8.73114	8.87004	8.21451	8.35214	8.94337	7.86163	7.6328	8.6244	8.14608	8.14042	8.79176	8.75789	8.56869	9.43695	8.41055	8.60364	8.6247	8.45898	8.29489	8.54652	8.14612	8.92871	9.43421	8.62581	8.78711
PKM	14.189	13.7344	14.2015	14.2322	13.9236	14.1293	14.1666	14.0239	13.8833	14.458	13.6918	14.7547	13.0409	13.3112	15.5883	13.1965	14.2509	14.3696	13.3952	13.6137	14.0658	13.4605	14.0874	14.4352	13.8727	14.4016
DHX29	11.0407	10.3839	10.8412	10.1849	10.788	10.8318	10.8202	10.6279	11.2822	10.9937	10.9113	10.9013	10.8116	10.8295	11.1943	10.7642	11.1128	11.0192	10.2668	10.1714	10.7798	10.1966	11.013	10.4022	10.8816	10.9704
DNTTIP2	11.1662	10.7092	11.6434	11.6622	11.8134	11.3857	11.2172	11.4935	11.4122	11.7771	11.5573	11.5867	11.3706	11.2429	11.9719	11.5132	11.7216	11.26	11.1359	11.3647	11.4243	11.8811	11.4814	11.9253	11.269	11.3313
METTL22	8.40557	9.0387	9.43197	9.87575	8.4704	9.03712	8.54051	9.05607	8.23735	8.26525	8.20991	8.38512	8.56287	8.3256	8.47082	8.34104	8.15439	8.23088	8.67604	8.53476	8.34464	8.86527	8.40646	8.8591	8.91445	8.39567
TP53BP1	10.5988	11.7185	11.4936	12.0817	11.699	11.9787	11.5617	11.9365	11.0027	11.373	10.9302	11.142	11.2113	10.9537	10.69	11.1529	10.7097	10.713	10.7031	10.6424	11.0308	10.8401	11.3306	11.8637	11.2332	11.2222
TRO	7.91511	7.55264	6.96635	10.447	6.61837	6.95587	8.33973	8.46523	7.91057	8.17478	8.7838	7.67031	8.53484	8.18716	8.11495	7.84537	7.38719	7.85481	7.85021	7.72179	7.60568	7.97548	6.96326	8.01784	8.11271	8.19796
RRP15	10.304	9.87513	9.99775	10.3855	10.1842	10.1562	10.0948	9.76555	10.4459	10.3323	10.0948	10.5022	9.97938	10.0444	10.0753	10.2546	10.0471	10.0424	9.63269	9.59031	10.2393	10.0187	10.1515	10.4852	9.6166	9.85914
RHOA	13.5645	13.1055	13.1735	12.7057	13.3116	13.1779	13.4017	13.4041	13.7274	13.4506	13.4214	13.6291	13.3381	13.2385	13.2843	13.1508	13.5752	13.5835	13.242	13.3779	13.3845	13.312	13.1673	13.2356	13.2686	13.3377
DHX8	11.0065	10.7119	10.8093	10.4246	10.8971	10.6592	11.0417	10.9717	11.1202	11.0302	10.8158	10.8836	10.8106	10.8352	11.2951	10.7985	10.9489	10.9094	10.587	10.4668	10.7584	10.527	10.874	10.9379	11.0285	10.8583
PRKCZ	8.14816	8.75992	8.87174	9.26466	8.31816	9.214	8.02982	8.74432	8.14348	8.51007	8.07695	8.37308	8.47283	8.50871	8.46506	8.14337	8.13239	7.89631	8.38751	8.42777	8.68129	8.41863	8.39571	7.94789	8.15361	8.01826
ZFY	9.95072	9.60491	8.35266	8.04367	9.70803	8.88927	9.44837	4.34553	4.02157	5.22151	4.62813	5.22151	9.70701	9.76609	10.026	9.49515	9.86564	9.66134	9.59791	9.5274	10.1334	9.57266	10.483	10.6066	5.22151	5.22151
IARS2	11.6071	11.2765	11.4971	11.4174	11.6479	11.3188	11.2426	11.0428	11.69	11.4488	11.2832	11.3795	11.7363	11.7466	11.9097	11.6432	11.402	11.3926	11.47	11.4657	11.7994	11.1491	11.8326	11.9254	11.1192	11.2615
SYT1	6.75687	6.00063	6.08225	8.95939	6.19108	7.06142	6.39361	6.63373	6.79506	6.04227	5.67588	5.87442	7.10891	6.39599	8.3254	6.6119	7.63141	6.21375	6.56528	6.25926	6.13763	6.87073	6.68035	9.64173	7.52223	6.73494
NAV3	10.3015	10.1956	8.15492	7.86891	9.22591	8.8389	9.73792	10.2286	10.2004	10.2807	9.95404	10.3189	9.77904	9.1879	10.4152	9.35628	9.66459	9.67502	9.46589	9.16537	9.71032	9.13823	9.70262	7.70406	9.9815	9.86566
IDH3G	10.5629	10.1426	10.1513	10.4907	9.69154	10.2393	10.4276	10.4206	10.4	10.4047	10.3511	10.5233	10.3287	10.36	10.8368	10.4309	10.4269	10.5602	10.4429	10.6298	10.5576	10.4159	10.2727	10.1837	10.3653	10.2504
ROGDI	9.08025	9.00389	8.57397	9.4414	8.6449	9.77868	8.18784	8.4128	8.39655	9.10074	9.03462	9.02645	9.12222	9.09105	9.83956	9.04825	9.34705	9.64238	9.2043	9.07336	9.05514	8.83854	9.13343	9.92785	8.71043	9.05111
PDZD4	7.73844	7.92071	7.48507	9.6109	6.81669	6.43386	8.34609	8.17311	7.90355	7.79614	7.36686	7.34924	7.82254	7.16135	7.38278	7.77883	7.09487	7.39332	7.80699	7.78517	6.73659	7.71345	6.68046	6.72491	8.25911	7.51006
ATP2B3	4.16414	4.87736	3.35862	5.16806	3.35862	4.12419	4.29971	4.49125	4.48796	4.09786	4.0526	3.87399	4.34962	4.2022	3.84349	4.09123	3.35862	4.02165	4.13628	5.02935	4.60409	4.05479	4.45037	4.31584	4.15205	4.10639
ROCK1	11.7016	11.49	11.9735	11.9642	11.7891	11.5877	11.4173	11.557	11.5125	11.637	11.7135	11.6523	11.827	11.5431	11.963	11.4138	11.5143	11.7617	9.759	10.059	10.8428	10.1261	11.9643	11.8345	11.7005	12.0732
CBFB	10.9098	10.4751	10.9289	10.6998	10.8628	11.1915	10.56	10.652	10.5535	11.0069	11.0813	11.1541	10.6299	10.6661	10.9662	10.7187	10.9624	11.0443	10.5462	10.755	10.9013	10.6713	10.6227	11.0989	10.6927	10.8265
PDK3	9.57993	12.0441	10.8453	10.0369	9.74741	9.93215	10.0909	11.5846	9.11892	9.8629	9.02228	9.6935	10.4778	8.50386	8.26628	10.6704	8.9607	9.18361	9.83325	9.84631	9.47975	9.91292	9.17314	9.32789	9.91775	9.86831
HYAL2	10.4308	9.90989	9.09186	9.79136	10.1871	9.9658	10.0817	10.8034	9.86116	10.2206	10.4874	10.2152	10.7336	10.2486	10.002	10.7391	10.4569	10.8198	10.3217	10.1482	10.3049	10.254	9.73015	9.88624	9.87874	10.289
HDAC4	10.4477	10.1489	10.489	9.33261	10.2999	9.90571	10.0708	10.2266	10.4055	10.1538	9.9802	10.6243	9.95581	9.98396	10.5038	10.5325	10.2675	10.1401	9.82317	9.7734	10.2139	10.1615	10.1096	10.3609	10.5383	10.6355
RASSF1	10.5817	10.265	10.6197	9.87554	10.1513	10.4818	10.5554	10.6385	10.3789	9.91913	10.3954	10.4231	10.7932	10.0856	9.91715	10.2374	10.486	10.521	10.4309	10.6002	10.4078	10.6605	10.246	10.4463	10.7017	10.4733
FGFR3	12.3104	13.4378	11.7866	12.4926	11.1339	12.4339	12.2583	13.243	13.3041	13.9155	12.7172	14.0183	12.1872	11.4821	12.9286	11.8486	12.4647	12.6509	12.8703	11.3173	11.8307	11.7809	12.0283	10.5003	13.7241	13.2435
IFI35	9.2717	8.79049	9.49112	8.64941	8.77892	9.37928	8.50603	9.30666	9.09562	8.7604	9.4109	9.78058	8.76421	9.217	10.9523	8.89472	9.60637	9.90184	8.81322	9.40942	8.82685	8.89314	9.25288	10.1071	9.34198	9.23582
HEATR6	9.12831	9.18599	9.07111	9.244	8.67587	8.98923	9.04097	9.38607	9.39179	9.39917	9.28831	9.46545	9.11339	9.28569	9.4193	8.72426	8.82936	9.1504	8.51003	8.53938	9.2286	8.4718	9.05011	8.98204	9.304	9.61466
COASY	11.1505	10.8562	10.738	10.5747	11.1571	10.5264	11.0384	11.0672	10.8429	10.8617	11.0237	10.8514	11.0329	11.1186	11.5198	11.0473	11.0109	11.0827	11.0818	11.1927	11.091	10.9895	11.136	11.1198	10.6784	10.667
PLEKHH3	10.9646	11.4614	10.3175	10.2421	10.9902	10.4232	11.1142	11.498	10.3424	10.5902	10.5122	10.6488	10.8112	10.9226	10.2558	10.518	10.5972	10.6353	10.7237	10.6423	10.5791	10.3954	10.3774	10.5626	11.1073	10.9054
MEF2A	12.3065	12.4848	12.449	12.0474	11.9764	12.2033	12.8424	12.954	12.4975	12.8758	11.9436	12.6196	11.829	11.5707	12.2906	12.0066	12.015	11.6264	12.0745	11.5366	12.0351	11.9715	12.1762	11.9192	13.2003	12.852
OTUD5	10.7407	10.9654	11.3722	10.5832	11.0664	11.0818	11.1019	11.1603	10.5619	10.5105	10.7927	10.6543	10.7675	10.8783	10.9963	10.6484	10.8741	10.8018	10.9733	11.0515	10.8823	11.0247	10.7214	10.9167	10.8701	10.5936
TFE3	10.9984	11.1409	10.9745	10.4618	10.863	10.9751	10.8798	11.1231	10.7994	10.8947	11.3641	11.1228	11.2236	11.1186	12.1881	11.156	11.1977	11.4061	10.9811	11.0128	11.3229	11.3207	10.8181	11.1634	11.2641	11.119
TBC1D25	9.303	8.97588	9.9216	9.52936	9.44511	9.41885	9.62706	10.1234	9.23252	9.56568	9.29434	9.34243	9.57853	9.21552	9.36672	9.41251	9.2623	9.48246	9.31007	9.45032	9.65277	9.72667	8.9943	9.38104	9.51322	8.95814
ACSL4	11.3278	11.307	11.0782	10.8272	12.4563	11.2425	11.0386	11.4767	11.1927	11.8809	11.8991	12.3866	11.5961	11.5284	12.0662	12.7852	12.0033	12.1602	10.7076	10.889	10.8661	11.706	11.47	10.5795	11.5352	11.8826
INPP5A	9.21571	8.99354	8.68828	8.81369	9.09973	8.81315	8.72771	9.04855	9.48475	9.18772	9.09569	9.14296	9.58033	9.18596	9.06214	9.6959	8.87214	8.97112	9.13097	8.86075	8.8669	9.23037	8.60623	8.52745	9.15051	8.97972
GPKOW	9.12297	8.71182	9.42026	8.6424	8.88866	8.96716	9.41569	9.06733	9.14908	9.21756	9.25897	9.25992	9.14692	9.19068	9.74898	9.21242	9.38413	9.28066	9.1222	9.21945	9.36831	9.31279	8.95457	8.88209	9.09014	8.86069
GRIPAP1	10.0843	10.8155	11.1264	10.5998	10.891	10.7817	10.6749	9.93483	9.99259	9.93118	10.2165	10.2016	10.7501	10.8618	10.4267	10.58	10.3606	10.5031	10.7295	10.9581	10.6678	10.8704	10.7968	10.512	10.4112	10.1869
FTSJ1	10.3921	9.39859	10.2258	9.7142	9.52626	9.90559	9.78332	9.62964	9.93952	10.2018	10.1947	10.3744	9.70431	10.2122	11.2347	10.0098	10.5268	10.8375	9.88688	9.94163	10.7576	9.90145	9.90609	10.4168	9.77501	10.0077
PRR11	7.92613	7.91869	9.4413	9.90459	7.65619	8.53435	8.62945	8.59862	8.01399	8.18691	7.45763	8.42763	7.05126	7.23431	9.67582	6.25363	8.06358	8.13306	6.85948	6.8749	8.41513	6.52532	8.30952	7.89067	7.58942	8.20103
REEP1	8.10335	7.54351	7.67748	7.91963	7.16172	7.65708	7.85221	7.40602	7.32044	7.78799	7.31273	7.3567	6.92571	6.87084	7.82699	7.39681	7.29723	8.23504	7.44263	7.28673	8.7509	7.5069	8.1345	6.37724	7.44087	8.0106
ATP11A	10.6596	10.9093	11.4231	11.2012	11.312	10.5368	11.1141	11.5377	10.9785	10.8512	10.5262	10.9366	10.5364	10.5071	10.4638	11.1156	10.3478	10.2209	10.2716	10.1045	10.5812	10.5413	10.7178	11.0664	11.1393	10.9287
POLR1A	11.0979	10.9822	11.3255	11.8599	11.1383	11.1166	11.0743	10.802	11.0972	11.0173	10.6798	11.3314	10.6594	10.7602	11.2605	11.1648	10.9785	11.0533	10.6314	10.5481	11.2102	10.6653	11.1541	11.6212	10.9105	11.1964
LAPTM4A	12.8651	12.5598	12.3352	12.3503	12.4122	12.1467	12.3464	12.6753	12.9106	12.9069	13.1295	12.9183	12.8478	12.6854	12.9168	12.9008	12.9242	13.0507	12.7401	12.7829	12.5698	12.7886	12.5989	12.6117	12.7783	12.7549
TTC7A	10.6362	11.3598	11.2424	10.5589	11.1419	10.8373	10.7305	11.272	10.4317	10.2603	10.5227	10.7227	10.7126	10.786	10.7711	10.293	10.4512	10.5106	10.8212	11.2097	10.7204	10.8774	10.8945	10.024	10.6198	10.3965
IP6K2	11.3374	11.4838	10.9252	11.0272	11.4717	11.2916	11.4192	11.7054	11.2813	11.168	11.3383	10.8453	11.6923	11.7356	10.6133	11.0667	11.3365	11.3313	11.5033	11.3585	11.4424	11.4818	11.5643	11.1593	11.3154	11.0825
STON1-GTF2A1L	4.72084	4.45615	3.35862	4.17096	3.35862	3.35862	4.13144	5.42697	4.48796	4.47205	4.92396	5.21422	4.22093	4.62464	4.68888	5.35452	4.45299	4.65257	4.47205	4.47205	4.81452	4.47205	4.47205	4.93492	4.47205	4.82711
SRBD1	9.01692	9.49087	9.27159	10.1683	9.71599	9.59965	9.64318	9.31625	9.57602	9.94279	9.56445	9.75542	9.45871	9.54928	9.65107	9.25141	9.87898	9.90811	9.49074	9.38375	9.48658	9.0133	9.73981	9.07008	9.64974	9.92837
CYFIP1	11.7004	11.8092	11.3296	11.326	11.949	11.2337	11.5638	11.811	11.8424	11.848	11.9092	11.9623	11.8225	11.8923	12.3902	12.3103	12.4205	12.3448	11.6392	11.6047	11.8169	11.6235	12.1141	12.0234	11.6963	11.8734
KIF2A	10.624	10.2611	11.7414	10.3927	11.1811	11.2859	10.6067	9.97082	10.6625	10.4678	10.591	10.7489	10.422	10.7682	10.5961	10.3857	10.6509	10.73	10.5145	10.5406	10.9347	10.5299	11.3733	11.0368	10.4783	10.6901
RASGRP2	9.42373	8.77295	10.4481	8.54534	8.25697	8.83259	9.12048	7.40158	7.93068	7.55512	9.00011	8.92133	8.37275	7.96313	7.60628	8.17196	9.48377	9.61976	8.83916	10.1092	8.53526	8.10462	7.98645	7.87436	8.88181	8.78303
PSME4	12.1816	11.7995	12.2047	12.4551	12.8211	12.1616	12.172	12.4656	12.1992	12.1902	12.1711	12.1915	12.9952	12.6613	12.7684	12.8754	12.0787	12.1843	12.1083	12.2814	12.2124	12.8345	12.7634	12.6886	11.9286	12.0878
IFT80	8.80382	8.96996	8.79919	9.91243	8.52081	9.21425	9.17871	8.44257	9.11606	9.31695	9.20201	9.26247	8.87891	9.28012	8.56274	8.87311	9.06113	9.06979	9.03574	8.8306	8.84871	8.71971	9.01138	9.50327	8.98925	9.01971
SIRT2	10.9721	10.8965	10.6919	10.5904	10.7567	10.9668	11.1834	11.3504	10.3853	10.9934	11.0771	10.9083	11.1254	11.0102	11.123	11.1853	11.0505	10.7935	11.0493	11.0896	10.9095	11.3809	10.9689	10.5773	11.1162	10.9889
ERLEC1	10.2796	10.1599	9.66201	10.3798	10.4987	10.3615	10.3514	10.1079	10.2611	10.3311	10.4807	10.3799	10.2191	10.4824	10.0981	10.4104	10.8962	10.5762	10.466	10.5783	10.2828	10.3321	10.3985	9.89675	10.413	10.333
PPP2R5B	9.68797	9.48445	9.37504	10.1784	9.84807	9.27302	9.63295	10.0729	9.52727	9.79139	10.019	9.83596	9.68297	9.69627	10.2266	9.90398	9.56917	10.0369	9.68605	9.66393	9.62969	10.4113	9.83131	9.52565	9.69819	9.6511
PYGM	6.0041	7.01157	6.24797	5.27268	6.14027	5.85205	6.42521	7.61755	5.91522	5.67059	6.52465	5.9027	6.84029	5.98534	5.67944	7.07647	6.10801	6.1814	6.49235	6.34019	5.67164	6.77357	5.60168	6.47714	6.70201	5.98147
PITX1	9.47277	8.00812	10.7589	9.90302	10.3915	11.8576	10.0859	8.96497	8.87402	9.97957	9.8298	9.90774	8.82006	8.68476	11.5945	9.14907	10.3416	10.545	9.82336	9.82509	10.6089	9.08729	9.71834	10.1292	10.1843	9.76421
TRPC7	3.35862	4.14381	3.35862	4.34727	4.14022	3.90309	3.35862	3.35862	3.35862	3.35862	3.35862	3.69344	3.35862	3.85025	5.18319	3.35862	3.35862	3.35862	3.72896	3.35862	3.35862	3.35862	3.35862	3.92431	3.35862	3.35862
MAST4	12.25	12.4639	13.6669	12.0949	13.1329	12.4216	12.6307	13.0277	12.2184	12.6666	12.2617	12.4759	12.6985	12.7759	12.9566	12.7943	12.1571	11.8288	12.197	11.9822	12.4428	12.6187	12.9337	12.3105	12.985	12.6581
GPR116	9.6065	8.42008	7.84026	8.56039	8.36064	8.24102	8.47709	8.97356	8.72304	9.26776	9.68599	9.07197	8.82386	8.44528	8.39228	9.39155	9.04092	9.30428	8.03478	8.10909	8.35533	8.31029	8.46935	8.81408	9.83699	10.5333
SDK2	8.82731	7.55263	8.48911	8.92678	8.21204	8.15582	8.5825	8.48453	7.87446	8.51329	8.96945	8.77722	8.36005	8.70391	9.2254	7.80343	8.81233	8.55037	7.89629	8.40914	8.52619	8.18381	8.70533	6.92301	8.6382	8.86069
ADAM7	3.82768	5.03944	3.35862	3.93677	3.35862	4.12419	4.85484	3.93573	4.39374	4.03048	4.44095	4.03048	4.56123	4.2022	4.68888	3.35862	3.35862	3.82949	4.03048	4.38729	4.03048	4.3592	4.03048	4.03048	4.36915	4.03048
NUP133	10.9478	10.667	10.9211	10.9034	10.5594	10.9669	10.5131	10.8033	11.1295	11.0434	10.701	10.8228	11.0095	10.9012	10.8667	10.9976	10.939	10.7923	10.7265	10.5729	10.8403	10.6793	11.1131	10.9877	11.0292	10.9643
NUCKS1	13.0934	13.8191	13.8762	14.6738	13.3143	13.6187	13.7292	13.8835	13.3338	13.5609	12.9465	13.4545	13.3203	12.9522	13.0077	12.9963	13.0534	12.9688	13.0851	12.8706	13.1529	12.8902	13.542	13.18	13.6247	13.5876
VPS35	11.5692	11.3754	11.4194	11.8455	11.5165	11.559	11.5531	11.5182	11.8206	11.8585	11.7156	11.8115	11.4738	11.6565	12.0795	11.4223	11.8807	11.6218	11.2485	11.1834	11.5649	11.1511	11.6867	11.8237	11.3481	11.5633
DNAJA2	11.5038	11.0227	11.1172	10.9936	11.617	11.3346	11.5545	11.1407	11.7354	11.5684	11.7378	11.6289	11.5022	11.6646	12.0834	11.4774	11.875	11.6142	11.4984	11.4515	11.6088	11.4705	11.6472	11.56	11.2163	11.4394
BCL3	11.3493	11.298	11.7965	10.3112	11.8123	10.7624	10.4799	11.6597	10.0982	11.2535	11.6087	11.3453	11.0958	10.8284	11.3023	12.1951	11.3008	11.0046	10.8529	11.7292	10.1147	12.0289	10.4903	11.8932	11.7551	11.233
KCNAB2	10.6316	10.0046	11.3852	9.91981	10.0521	10.5849	10.3629	10.3936	10.2559	9.62921	10.4079	10.1762	9.62522	9.40135	9.44559	9.64187	10.5389	10.5518	10.585	11.2654	10.2849	10.3339	10.0603	9.55659	10.8084	10.4178
ABCC9	11.2254	11.2963	8.47085	10.1172	10.4266	8.88024	9.85526	11.0383	10.5365	11.4342	11.0772	11.113	10.7305	10.2249	9.27693	11.6535	10.1732	10.8632	10.2461	9.96593	10.3344	10.4653	10.4978	8.89741	11.3839	11.7236
GAL	9.86106	11.019	9.29656	10.109	13.4748	10.8308	9.66278	9.55612	7.93651	6.13301	9.29473	6.4525	12.5065	13.2572	8.7909	13.537	9.63564	7.5989	13.3885	13.428	12.6784	13.267	13.7893	6.60246	6.84547	5.57455
CLEC2D	10.3794	10.4384	11.8899	10.5568	9.50245	10.3052	10.215	9.43197	10.3866	10.1397	10.4926	10.3417	9.60578	9.48534	8.82347	9.1174	10.4611	10.6707	10.54	11.1614	10.343	10.0033	10.3012	10.2736	10.4753	10.3576
FUNDC1	8.27641	7.85691	7.91521	7.64601	8.02651	7.7593	7.91674	7.74582	8.65756	8.66589	8.84377	8.20877	8.34301	8.32586	9.06953	8.0555	8.48978	8.61795	8.23955	8.05371	8.24782	7.79091	8.17302	8.04638	8.0188	8.15889
MAOB	9.27139	9.29974	8.39457	8.15506	8.83761	8.01934	8.90455	9.88363	9.53452	9.43125	9.42789	9.71158	9.6724	8.89831	7.1265	9.3174	8.90959	9.26402	8.81322	9.06658	8.13387	9.10702	8.69879	6.81026	9.71876	9.37532
RORA	14.529	14.4992	14.403	12.1877	14.7825	14.0127	14.9705	15.0796	15.3404	15.1177	14.0701	14.4098	14.9173	14.615	12.5342	14.7411	13.7925	13.2595	14.8251	14.4806	14.0661	14.5475	14.9272	11.67	15.3203	14.159
DRD4	5.50715	5.94419	6.7626	5.83531	5.62826	5.91734	5.39635	5.83357	5.88177	5.57104	6.11617	5.67821	5.9495	5.33829	4.84665	5.57926	4.84665	5.77642	5.94547	5.93179	5.07248	5.93178	5.0166	7.32579	6.05821	5.04135
TGFBR3	11.9226	12.102	9.86654	8.75704	11.7948	10.1784	11.2937	12.6449	12.254	11.5435	10.7403	11.2834	12.0403	11.0354	9.23553	12.3367	9.79902	9.91801	11.2839	10.9831	10.4163	11.4831	11.0277	9.60672	12.1581	11.0457
KIAA1107	7.14153	8.72641	8.59966	7.93942	7.17725	7.41531	7.82364	8.09261	7.23821	7.5591	7.75501	7.36328	7.8934	7.43174	7.57534	7.21111	7.1907	7.2279	7.82239	7.0963	7.20004	7.14705	7.44798	8.5827	8.06261	7.97452
PLA2G10	4.85342	5.03944	5.12634	4.61957	4.31028	5.79657	5.64575	5.59328	4.39374	4.71316	4.33103	4.30854	4.65179	5.35006	4.6081	5.40438	4.72472	4.65257	4.67888	4.66535	4.79174	4.96181	4.92286	5.3743	4.7864	5.01341
HES2	10.1486	9.26882	9.67259	10.6625	9.25626	11.6718	9.20867	9.46969	9.92565	10.554	10.9236	10.2077	9.79103	10.0384	11.0619	8.76935	10.311	10.0913	9.43718	8.98271	10.3213	8.95356	8.99963	9.75635	10.524	10.8198
ATP1B3	11.1467	10.4607	10.2739	11.1165	10.8939	11.6048	11.0143	12.3368	11.4703	11.8667	11.031	11.2795	13.1629	10.9011	11.3538	12.815	11.0284	11.0002	11.0298	11.0403	10.8823	11.5705	10.9354	10.9922	11.7111	11.1072
NEDD4	10.8974	11.398	11.7805	10.0346	11.2585	11.0924	10.7972	11.1639	11.0349	12.0271	11.7875	11.7607	11.0983	10.9909	12.4965	10.6977	11.1296	11.5177	10.5823	10.1478	10.7446	10.5552	11.144	11.0839	11.4873	11.6093
PIGB	9.14514	8.89641	9.05229	8.05278	8.43332	9.10999	9.0857	7.74582	9.05157	9.12045	8.87757	9.04065	8.36522	9.03084	8.71113	8.46747	9.22836	9.19994	8.86651	8.87276	9.01322	8.4575	8.9326	9.16685	8.94195	8.9853
MAPK6	10.8999	10.1249	11.0006	9.58558	10.1765	10.3967	10.7258	10.591	10.7829	11.1617	10.6584	10.9959	10.2206	10.2564	11.9482	10.025	11.1047	10.5946	9.24201	9.0949	10.7508	9.67541	10.8421	10.1487	10.4348	10.7566
GNB5	9.28641	8.28633	9.20892	8.45337	8.19459	8.8138	8.88281	9.11253	8.76331	8.9666	8.96571	8.93612	8.53944	8.47963	9.30661	8.42362	9.09556	8.7353	8.13858	8.32076	8.76653	8.32057	8.44869	8.9644	8.81058	8.95633
RAB27A	9.38815	9.17527	9.74626	8.71434	9.89819	9.55596	9.17547	9.1212	9.4239	9.58717	9.7529	9.64313	9.59422	9.7919	9.5243	9.86632	9.90292	9.7435	9.58241	9.67065	9.56257	9.55877	10.0965	9.56777	9.24807	9.47238
CECR5	10.0321	9.61714	9.58857	10.586	9.74348	9.46244	9.99903	9.71551	9.828	9.73887	9.7673	9.94071	9.80752	9.83883	10.3136	10.3715	9.99643	9.8547	9.82876	9.83807	9.82617	9.90387	10.1014	10.473	9.46997	9.66892
UFD1L	10.3364	10.0049	10.6148	10.307	10.2975	10.0178	10.4087	10.3287	10.375	10.1408	9.829	10.2111	10.1013	10.0943	10.8368	9.89769	9.87002	9.91644	10.1623	10.1877	10.2126	10.1029	10.2712	10.3071	10.2245	9.87101
LRP6	11.4473	12.1323	10.8575	12.9157	11.6916	11.0737	11.8042	12.3818	11.8787	11.8844	11.4156	11.209	12.2325	11.7451	10.5073	11.9202	10.9317	10.7833	11.6798	11.1715	11.3041	11.6791	11.7569	12.7085	12.0657	11.8842
GUCY2C	8.51962	8.18532	7.61456	6.75524	7.75442	7.22801	8.81328	7.40602	8.82829	9.56313	8.89602	9.23749	7.68818	8.42015	7.09492	7.2883	8.48978	7.99395	7.11616	7.12458	7.5893	6.68381	8.11708	7.73467	8.0137	9.24152
PHRF1	11.419	11.1353	10.9862	10.806	10.8115	10.3044	11.0636	11.0679	10.7938	10.9233	10.8792	11.1127	11.2607	11.0776	11.6339	11.1177	10.7059	11.2649	11.0415	11.09	11.3144	11.3757	10.9475	10.754	11.1913	10.9333
IKBKAP	10.5096	10.887	11.189	11.2114	10.9237	11.0264	10.8298	11.1481	11.0303	11.3514	10.7565	11.1251	10.7912	10.735	11.2598	10.7953	10.5171	10.8572	10.587	10.454	10.9443	10.5	11.1682	11.1266	10.5914	10.7998
NUCB2	9.85341	10.0591	9.86654	9.877	10.1975	9.75586	9.98754	10.3512	10.1882	10.1794	10.0559	10.2666	9.95215	9.6369	10.7944	10.0325	10.2144	10.1245	9.99721	10.0303	9.72293	10.0581	9.97148	9.37599	10.2264	10.2027
PFN2	9.47013	8.82827	9.11697	13.0863	9.38826	9.81516	9.33617	9.20905	8.98243	9.17155	9.15161	8.60068	9.0377	9.28927	10.2877	8.8829	8.91846	9.28641	9.32391	9.12643	9.95839	9.16465	9.52356	10.187	8.76232	9.71145
PTPN3	11.0979	11.7057	11.9374	10.1578	11.1569	10.7697	11.5075	11.4843	12.0813	11.7267	11.1312	11.3655	11.1866	11.2699	10.3034	10.6426	10.652	10.5369	11.0368	10.283	10.8502	10.6894	11.2863	10.1662	11.4164	11.2513
SPTB	7.8529	8.64453	8.39065	7.8792	9.1729	8.87115	7.78464	9.39679	7.77102	8.36591	8.04713	8.67988	8.31475	8.46997	8.78571	8.73346	7.28578	7.62556	8.32329	8.01011	7.87999	8.87118	8.29318	9.50285	8.9898	8.33949
DAPP1	10.4329	10.4608	11.1922	9.15382	10.552	10.3517	10.413	10.1249	10.6772	10.2183	10.6034	10.8104	10.5266	10.7731	10.6992	10.2109	10.9934	10.7541	10.5449	10.8791	10.1903	10.8551	11.2941	10.3736	10.1507	10.5337
FGF10	7.11888	6.26223	3.35862	5.30594	6.02629	5.43342	5.85514	7.43415	6.57689	5.87436	5.39983	6.09229	7.19861	5.09949	4.89997	7.49767	4.64203	6.12349	6.21221	5.74307	5.01458	6.36329	5.95512	4.92253	5.92631	6.40436
SLC44A1	12.3953	11.8502	12.102	11.8631	11.7746	11.794	12.2129	12.2352	12.7416	12.7112	12.5156	12.2872	12.0693	12.2368	12.5034	11.8559	12.4176	12.4387	11.8252	11.4477	11.8571	11.7593	12.3098	12.1609	12.31	12.4939
C14orf101	9.66794	9.42702	9.45116	9.83805	9.22591	10.327	9.62402	8.63003	9.79949	9.86057	9.66893	9.62879	9.05995	9.71745	9.92549	9.49785	9.85603	9.90313	9.1106	9.02988	9.60718	9.11516	9.80213	10.5858	9.86587	9.70808
SMG6	10.5575	10.8214	10.5321	10.2055	10.8265	10.5525	11.003	10.8741	10.5556	10.2494	10.6	10.3956	10.7133	10.5769	10.5552	10.4665	10.3201	10.4745	10.6225	10.5586	10.6285	10.5546	10.1613	10.3213	11.0157	10.633
EXOC5	11.0481	10.8027	10.9481	11.2475	11.1383	11.2927	10.9923	10.5372	11.2142	11.4134	11.1037	11.3893	10.8396	11.1919	11.4241	10.9667	11.1224	11.091	10.5257	10.7115	11.0415	10.775	11.4559	11.2216	11.0026	11.1531
CLTCL1	9.24223	8.05198	8.05914	9.62609	8.32685	8.40598	8.46206	8.76502	8.70225	8.53873	8.47845	8.38031	8.27161	8.28081	9.42983	8.02042	8.26427	8.35968	7.78041	7.41466	8.38534	7.61823	7.93906	8.40578	8.44472	8.79322
FGF22	7.72796	7.52803	8.05236	6.58619	8.17136	7.55573	7.63584	8.24623	8.22553	7.60426	7.94055	7.66637	7.60537	7.56906	6.83881	7.27592	7.47992	7.20953	8.32155	7.42	7.32025	7.57018	7.61626	5.10871	7.31782	8.0252
FSTL3	10.404	9.43118	8.36118	9.53581	8.92419	7.87716	9.06592	10.3015	9.73032	9.71258	10.3092	10.4462	10.4378	9.85097	11.9628	11.6302	9.46925	10.5826	9.82227	9.64928	9.94655	10.949	7.97203	9.69	10.7704	9.75902
DGCR2	11.9284	12.0911	11.5031	11.7414	11.9848	11.7306	11.8128	12.1281	12.1372	11.5932	11.8583	11.7298	11.9923	12.2453	12.9204	11.8672	11.852	11.6574	12.0071	11.9543	11.8436	12.0639	12.0252	11.4443	11.952	11.6385
RNF126	11.0082	10.1769	11.2043	10.5069	10.3308	10.06	10.1715	10.4255	10.7533	10.9801	10.9321	11.04	10.9839	10.6008	11.3093	10.6559	10.8095	10.9549	10.4928	10.4982	10.3492	10.7982	10.5166	11.0353	11.0882	10.611
MNT	9.73773	9.75136	9.82421	8.94709	9.87005	9.73408	9.3743	11.26	9.32168	9.67293	10.0188	9.80585	10.4449	9.64187	10.0448	10.3425	9.54704	9.61176	9.94673	10.0968	9.3453	10.6214	9.27797	9.5627	10.5156	9.68324
ZXDC	10.2596	10.2937	9.78624	10.5711	10.2349	10.0774	10.3577	10.2465	10.1397	10.1164	9.79021	10.0795	10.0427	10.2733	9.86886	10.0602	9.73337	9.82987	10.0576	10.0908	10.2722	9.90878	10.195	10.5007	10.3227	10.1008
JMJD6	9.40522	9.17307	9.80593	9.34192	10.0763	8.86485	9.17198	9.97075	8.92877	8.95247	9.49794	9.29477	9.97792	9.31635	9.96027	10.0774	9.47022	9.62529	9.53296	9.91077	9.4352	10.4361	9.00671	9.57383	10.0987	9.0115
POLB	9.05006	8.74749	9.9629	10.2926	9.70803	9.68506	8.687	9.32001	8.90993	9.06536	9.26863	8.94151	9.79752	9.20564	8.23298	9.32318	9.32346	9.34888	9.52009	9.42233	9.49367	9.91387	9.63549	9.10328	9.22085	9.1964
ST6GALNAC1	7.29519	6.12514	5.76938	5.50746	6.91462	6.25107	6.22829	6.67054	6.04727	7.00589	7.11072	6.87402	6.87731	7.19099	7.17472	6.34987	7.69776	7.88386	6.31622	6.67382	6.90817	6.47348	7.64383	6.34913	6.40213	8.26399
WIPI1	9.99309	8.83029	8.93738	8.88913	9.04423	8.78492	9.37342	9.89182	9.34849	9.8202	9.74529	9.9044	9.33071	9.4364	9.83909	9.48304	9.85142	9.90742	9.35719	9.1394	9.23697	9.45263	8.94354	8.54196	9.77314	9.89392
FRMPD1	8.92588	7.99473	7.01285	6.19256	9.19163	8.31657	9.2669	8.47577	8.82262	8.13777	9.21923	8.41829	8.65011	9.86051	6.91026	8.15185	9.11466	8.15557	9.27725	8.10614	8.70759	8.82498	9.21364	5.53827	8.02408	8.96176
GBA2	11.6864	11.2232	10.7842	10.6778	11.9847	11.0765	11.4409	11.3073	11.3506	10.8554	11.4398	11.0959	11.9159	12.3356	10.6753	11.8609	11.3105	11.2321	11.5452	11.3981	11.4808	11.4033	11.9353	10.9419	10.8102	11.263
NDST1	12.3293	12.6105	12.4362	12.0631	12.5614	12.245	12.7476	12.6986	12.2091	12.2963	12.1231	12.417	12.2207	12.4223	12.3931	12.3516	12.195	12.0525	12.1307	12.0744	12.3847	12.1219	12.3972	11.3927	12.3965	12.5056
ASNS	8.59915	8.74749	9.08507	10.1451	8.70818	9.0589	8.95153	8.51	8.47731	8.6202	8.03385	8.54984	8.66735	8.43528	8.29346	8.58897	8.52418	8.44147	9.07578	8.97032	8.36333	8.90466	8.56792	8.99392	8.5199	8.55195
AP3M2	9.39536	9.19369	10.1538	10.2849	9.21096	9.45517	9.23033	8.85412	9.28876	9.62283	9.49114	9.57991	9.07349	8.81655	8.7351	9.15208	9.3995	9.67502	8.81747	9.07683	9.07569	8.8101	9.33917	9.47241	9.17991	9.62624
CNGB1	6.95014	4.97776	7.20543	4.74622	6.27749	5.60379	5.33663	6.57466	5.67473	6.84069	6.92188	7.04249	5.53389	6.79493	9.13801	6.18261	9.82207	7.53891	5.30771	5.21877	6.59492	5.52487	6.06121	7.90358	6.25724	8.1158
ST6GALNAC2	10.3014	10.3882	9.53841	9.84803	10.9052	10.5453	10.5148	10.4195	10.1045	10.1998	10.4139	10.0192	10.9695	11.3717	11.6709	10.7073	10.542	10.015	10.8534	10.5813	10.3531	11.0424	11.0336	11.5087	9.72361	10.2541
CHAT	3.82768	3.35862	4.51655	7.26108	3.91463	4.12419	4.66785	3.35862	4.02157	4.23744	4.0526	4.61293	3.35862	4.2022	3.35862	3.8794	4.06053	5.03278	3.80624	3.93924	4.02634	3.4359	3.4359	4.59001	5.54517	4.04783
PABPC1	12.3772	12.8214	13.0799	13.433	13.5697	12.631	12.6974	12.7867	12.7796	12.6343	12.5145	12.5685	12.9221	12.8225	12.0526	12.6101	12.3918	12.2252	12.7298	13.015	12.7473	12.8849	12.9513	13.3171	12.4891	12.6566
TESK2	8.56982	9.20485	8.88496	9.13873	8.52267	9.31049	8.7505	9.31121	8.87603	8.78453	8.47494	8.09385	8.76981	8.59897	7.88592	8.60309	8.68533	8.29803	8.9524	8.69931	8.33688	9.04115	8.61321	8.73653	9.16057	8.35218
C16orf80	9.26324	8.95026	9.26113	9.5094	8.50582	8.96703	8.9867	9.18497	9.19323	9.26023	9.20428	9.14012	9.31128	9.18723	9.67693	8.99823	8.98563	9.02266	9.28827	9.0357	9.02005	9.47123	9.23037	9.45625	9.14183	8.96176
CSNK2A2	12.117	12.3859	12.168	11.7453	12.5847	11.9066	12.8656	12.2146	12.7837	12.0597	11.8668	12.0893	11.4038	12.3565	10.8703	11.3001	11.5458	10.9258	12.0303	11.7655	12.0417	11.8698	12.2397	11.338	11.7393	11.9933
PTPN21	10.3924	11.3123	9.8985	10.0437	10.1727	10.6645	10.7984	11.6973	11.0914	10.9564	10.6256	10.7625	10.4391	10.2956	10.3725	10.2986	9.99382	9.81405	10.431	9.63055	10.2552	10.3339	9.99363	9.943	10.7787	10.7356
EIF2B3	8.94948	8.97237	9.06732	9.41793	9.26047	9.36359	9.29843	8.42837	9.25753	9.0814	8.85115	8.91636	9.49576	9.53661	9.19868	9.39959	9.20642	9.01881	9.576	9.70921	9.37084	9.20051	9.47461	9.26344	8.47729	8.55037
CAMK2A	5.47545	4.87613	5.0568	4.79054	5.59901	6.27925	4.73654	5.78211	5.5731	6.26317	5.97319	5.52282	5.18173	5.2171	5.7517	5.42996	4.75031	5.3301	5.30771	4.88605	5.22692	5.45235	5.0166	6.57012	5.27853	5.84287
TCOF1	10.2705	10.2418	11.1857	10.7119	10.673	10.5945	10.6135	10.5194	10.1326	10.2235	10.0393	10.5449	10.0388	10.0773	11.0895	9.97777	10.2791	10.3173	9.9927	10.2555	10.6308	10.381	10.3408	10.9278	10.0037	10.1752
CDC42	10.1625	9.83387	10.2415	10.1599	9.97675	10.2677	9.99181	9.782	10.0763	10.2535	10.2928	10.3149	10.0462	10.1428	10.607	10.1573	10.2338	10.2434	10.1894	10.2946	10.2935	10.1277	10.0814	9.69397	9.89992	9.87631
OSBPL3	10.9188	10.6048	11.8039	10.7426	11.0973	11.174	11.3144	11.1063	10.8482	11.1507	10.956	11.1097	10.8146	11.1919	11.6197	10.5298	11.0543	11.0895	10.604	10.5708	11.0481	10.7301	11.5444	11.4196	10.9995	11.0957
SLC12A3	5.77883	3.82471	5.3289	4.81337	4.38072	6.26267	5.62195	4.81163	4.95405	4.90701	6.21129	6.07113	4.92755	4.90401	4.7814	3.82471	6.93641	6.30565	4.9746	5.36812	5.25087	4.42666	4.88467	4.554	4.74481	5.15679
RAD18	9.65233	9.15873	9.65204	9.67375	9.47769	9.75091	9.61295	9.42151	9.47684	9.73663	8.9883	9.6585	9.1522	9.27172	8.77033	9.09973	9.13927	9.44559	8.93277	8.84674	9.19557	8.92827	9.52276	9.88208	9.38822	9.47888
ATP2B1	11.739	12.2523	12.2441	11.8191	12.3965	12.1551	11.9684	12.7044	12.3852	12.223	12.3415	12.728	12.2257	11.6446	11.6867	12.4155	12.2025	12.0838	11.6272	11.8511	11.5	12.2337	12.4607	12.5391	12.2051	11.8428
TRPM5	3.96408	4.71521	3.49502	3.49502	4.27662	3.49502	3.49502	4.7538	4.42468	4.05496	4.189	3.936	4.69763	4.33861	4.55999	4.83202	4.19693	3.9659	5.86109	5.16472	4.25247	5.76596	4.22108	4.32646	4.17898	3.71367
NCK2	10.1894	10.8551	10.9754	10.9559	11.5003	11.045	11.164	11.2604	9.84051	10.3829	9.89532	10.2823	9.92781	10.0341	10.7291	9.73284	10.3602	10.3117	10.7833	10.8285	10.3677	10.8205	10.7768	10.3472	10.6041	10.4853
MAP4K4	12.2788	11.9833	12.9817	12.9966	12.4088	11.9281	12.5046	12.3056	11.8514	12.3699	12.023	12.4458	12.0107	11.9414	13.2363	11.7387	12.4061	12.1699	11.39	11.6027	12.1005	11.4537	12.2011	12.2476	12.4965	12.5706
MGAT4A	10.3994	10.1169	11.2958	10.1911	10.5986	10.4975	9.91505	9.69491	9.61508	10.0126	10.6681	10.4523	10.2919	10.4312	9.02486	10.4274	10.6784	10.6491	10.3745	10.9922	10.3439	10.33	10.6911	10.0546	10.8035	10.6418
RPL31	10.8087	11.4005	11.2625	11.4659	11.3535	11.0786	11.119	11.1691	10.7202	11.119	10.9595	10.8812	11.1615	11.0961	10.4945	11.1015	10.8776	10.8785	11.2393	11.2768	10.7754	11.1709	11.0786	11.3982	10.9615	10.9377
WDR1	13.0445	12.5796	12.7455	12.8058	13.1973	12.6627	12.6243	13.0643	12.8025	13.0282	13.3212	13.4662	13.1127	12.9544	13.8701	12.9853	13.2047	13.1048	12.6536	12.9895	13.0136	13.2425	13.0992	12.7914	12.7185	13.0161
SNX13	11.8683	12.0393	12.2216	12.0331	12.5274	12.0944	12.046	11.8841	11.9695	11.9393	11.8751	11.6712	12.1923	12.4375	12.3422	12.3143	11.9564	11.7644	12.1146	12.2803	12.2349	11.8852	12.8244	12.5961	11.935	11.9707
ARHGAP10	10.4203	11.1458	10.0027	9.48158	11.0809	10.5806	10.5086	10.9609	11.0432	10.1174	10.2332	10.3758	11.0086	10.3748	9.85252	10.3607	9.98679	9.91472	10.8675	10.7433	10.3044	10.9639	10.4193	9.82035	10.6366	10.3038
RPS6KA2	10.5856	10.4222	9.96672	10.1372	10.2449	9.66074	10.6422	10.7579	10.2224	10.1419	10.0856	9.92019	10.2365	10.1588	9.76877	10.298	10.185	9.9353	10.2078	10.2345	10.0663	10.4494	10.1997	9.30047	10.4919	10.4714
ING3	9.50805	8.85333	9.45116	9.27155	9.02263	9.32484	9.2267	9.39679	9.31646	9.46016	9.09433	9.36318	8.77908	9.04076	8.8383	9.04909	9.31226	9.30428	8.99604	9.32745	9.06849	9.20526	9.14796	9.66078	9.23005	9.2682
VASH1	9.30116	9.46358	9.68585	9.55805	9.29401	9.2912	9.54797	9.4034	8.76154	9.03746	9.8056	9.68459	9.09852	9.03864	9.23783	8.63935	9.23724	9.46476	8.93045	9.5189	9.66108	8.88009	9.06554	9.39366	9.20151	9.8181
LMCD1	9.5032	9.66592	9.19621	8.43199	9.84617	8.8748	9.27517	10.9943	9.48683	9.44645	11.3004	9.71349	9.9756	8.98182	8.60256	11.4649	9.0622	9.29348	9.14143	9.33387	8.46818	10.4483	7.79492	8.00292	10.9309	9.71895
WBSCR22	10.357	9.58195	10.5095	11.0853	10.1713	10.403	10.0291	9.89896	10.3675	10.1928	9.98341	10.3197	10.3008	10.1634	10.3936	10.3483	10.3612	10.0059	10.3294	10.6049	10.4028	10.7604	10.195	11.2375	10.263	9.82805
SEL1L	12.4592	12.1091	12.1009	12.4806	12.3375	12.7377	12.4298	12.3319	12.5702	12.6567	12.2373	12.5484	12.1309	12.2699	12.7082	12.2621	13.0279	12.731	11.968	12.0913	12.2189	11.963	12.8094	12.1862	12.6229	12.7768
TRIP13	8.03931	7.47297	8.90585	9.11432	7.77949	8.67915	8.1993	8.02585	7.86981	8.41364	7.35073	8.70227	7.67067	8.27372	9.34213	7.0093	7.9698	8.64814	7.46139	7.54257	8.17799	7.20585	8.41181	9.01875	7.34338	7.88718
ATP6AP1	11.2443	11.6959	11.9621	12.2253	11.5397	11.4569	12.0259	11.8275	11.5459	11.5379	11.7348	11.6489	11.5216	11.5231	11.7212	11.2299	11.6922	11.4556	11.5996	11.6385	11.6801	11.6857	11.4378	11.3878	11.6619	11.549
TCF3	11.0765	10.7162	10.9662	11.5209	10.6532	10.7523	10.647	10.8611	10.4365	10.7395	11.1711	10.9983	10.9356	11.0616	11.822	10.7807	11.4264	11.3879	10.7444	10.9512	10.8694	10.9506	10.9543	11.6866	10.8538	10.9652
TRIB2	10.7682	9.6211	10.7647	10.1916	9.90107	9.76199	10.3734	10.0578	10.3107	10.5121	10.3337	10.3882	9.65799	9.51827	10.1274	10.0533	10.475	10.5901	9.84484	10.0426	10.0154	10.0413	10.2764	9.40049	10.7601	10.98
DAZAP1	11.947	11.7277	12.0297	11.5184	11.692	11.8581	11.6062	11.8412	11.9483	11.7653	11.7091	12.0166	11.8665	11.6831	12.146	11.767	11.8632	11.8299	11.753	11.8171	11.8847	11.854	11.8601	12.4209	11.7563	11.7771
MBD3	10.5647	10.4445	10.4974	10.5481	9.88961	10.4295	10.1089	9.67312	10.2336	10.3873	10.5175	10.6809	10.5542	10.3259	10.5934	10.6054	10.5465	10.6276	10.4715	10.5434	10.5835	10.3816	10.5636	11.0356	10.2723	10.3945
HLTF	9.49498	9.83633	9.94005	12.2459	9.3708	10.9026	9.69133	9.45267	10.0038	10.093	9.99396	9.65453	10.2685	9.90108	10.2846	9.79421	10.2934	10.1913	9.76148	9.46182	9.90357	9.49839	10.0967	10.6285	10.0304	10.1648
FAM50A	10.1546	9.22486	9.75024	9.28265	9.56122	9.53022	9.37651	10.0794	9.8701	9.93478	10.3524	10.0384	10.0198	9.90126	10.79	10.2159	10.5289	10.3719	9.84591	9.94809	9.95332	10.002	9.68452	10.112	9.98281	9.96776
FAM3A	10.2946	10.5152	11.0138	10.9743	10.2457	10.5474	10.4472	10.306	9.94332	9.92998	9.84046	10.0929	10.0262	10.3378	10.2207	10.1648	10.2266	10.0105	10.4337	10.3877	10.7024	10.2464	10.2938	10.4801	9.84795	9.9202
CPSF1	11.4894	10.9326	11.3187	11.4932	11.2116	11.2928	11	10.556	10.8318	10.3803	10.6292	10.6828	11.7156	11.5756	11.4912	11.5919	11.3799	11.5452	11.311	11.3876	11.1829	12.0368	11.7229	12.0959	11.5024	11.2108
MYO3B	7.67083	6.00063	5.52716	7.22918	6.99626	5.67176	6.91442	7.20836	6.43518	6.86527	7.198	6.81533	7.72305	6.6269	8.34631	6.5289	6.24961	6.76618	7.17266	6.91091	6.58501	7.24975	6.13543	5.48244	6.48622	7.0248
CYBRD1	13.0056	13.5475	9.90638	9.70872	12.209	11.5174	13.1989	13.6332	13.3363	12.4678	12.4409	12.2265	13.0292	12.0291	10.8199	13.1547	11.2657	11.718	12.4235	11.8558	11.7161	12.5636	11.4317	10.5218	13.062	12.512
CDH19	7.55779	8.45894	6.15619	5.91921	8.22575	6.52062	6.06997	8.05695	6.95858	5.87137	6.68609	6.20928	9.31216	7.38041	6.42556	10.1051	6.86031	6.93291	7.66332	7.38999	6.1896	7.8358	6.8507	8.36644	7.04079	6.65257
PDCD2	10.4488	10.3062	10.1449	10.323	10.1804	10.3998	10.4601	9.76555	10.5766	10.5185	10.5508	10.5162	10.193	10.6747	10.7253	10.4031	10.7753	10.7923	10.3385	10.3237	10.5134	10.1226	10.6036	11.023	9.84863	10.208
SLC6A15	8.44906	6.00063	6.32542	8.96422	7.75442	6.04956	8.0866	7.24061	7.67289	8.28266	8.1368	7.22256	7.60648	6.95777	11.9053	7.33755	10.433	7.67322	6.94542	6.64625	8.58666	7.5042	8.5445	9.69525	7.5213	7.82481
RDH11	10.7127	11.7486	10.2842	11.7146	13.2707	11.8546	11.3581	10.6365	10.4211	10.0431	10.5708	9.92514	11.8744	12.418	11.0185	12.2747	11.0156	10.823	12.0349	12.2239	11.6595	11.5813	12.2997	10.7953	9.85505	10.0024
PRKACA	10.9059	10.8982	11.2008	11.0801	11.0373	10.8653	10.9289	11.4663	10.9915	10.7443	10.9687	10.9025	10.8987	10.8278	11.0017	10.8652	10.8495	10.8774	10.9323	11.0238	10.6308	11.1324	10.6384	11.3272	11.1173	10.8523
LPHN1	9.35821	9.76995	10.8153	10.8281	9.77024	9.59793	10.3232	9.86644	9.37439	9.23905	8.90538	9.06135	9.51436	9.22118	9.39733	9.55838	9.1434	8.95099	9.69436	9.61951	9.29549	9.74926	9.34514	11.1174	9.83814	9.45323
ACTN1	12.4847	12.3932	12.2461	12.4097	13.6198	11.6788	11.6626	12.9189	11.9233	12.8069	13.0352	13.5454	13.2587	13.384	13.9638	13.699	13.3271	13.2423	13.0697	13.1702	12.9192	13.778	12.9369	12.6466	12.5582	13.0172
ZFYVE26	11.0813	11.1339	11.2199	10.9468	10.7078	11.6784	10.9805	11.1492	11.1694	10.9364	10.836	10.975	10.869	10.9746	10.9398	10.4965	10.8805	10.6688	10.6043	10.4381	10.9463	10.5081	11.1765	11.628	11.278	11.2707
RPS6KA6	6.53405	7.44347	7.14725	8.24788	7.66931	6.39778	7.62817	6.85907	7.94919	7.61515	7.2099	6.82438	7.63423	8.14744	5.71222	7.84231	7.15336	6.0517	7.17137	7.10673	7.6344	7.34613	8.26541	7.30724	7.38455	6.63018
EPN2	10.0116	10.7048	9.80088	9.05508	10.0486	10.2401	10.2657	10.6313	10.4324	10.0912	9.96181	9.96895	10.3396	10.0911	9.20128	9.7862	9.3387	9.49355	10.0913	9.48502	9.87429	10.3423	9.76814	10.0973	10.7179	9.83102
PTPN18	10.0964	10.3574	10.7137	10.2865	9.80144	10.6914	10.4231	10.3564	9.97504	9.80718	10.107	10.3978	9.72613	9.44642	9.65338	9.32826	10.1818	10.3082	9.94971	10.2718	10.017	9.81927	9.63169	10.3671	10.3415	10.4413
LIMS2	9.70629	10.2403	8.75753	8.91028	9.83251	8.88581	9.71389	10.2843	9.75569	8.897	8.54724	8.80436	9.48007	9.16805	8.16231	9.36516	8.63778	8.86317	9.64377	9.52262	9.03291	9.5003	8.23001	8.46355	9.87787	9.74229
ASIC4	4.58612	4.41682	3.46083	4.44949	4.4125	4.39319	4.95706	5.11212	3.93165	4.40928	4.43325	4.16989	4.45184	4.30442	4.79109	3.98161	3.95958	4.26942	4.65366	4.40846	4.42004	4.7067	4.46165	4.37679	4.30182	4.55692
SPEG	8.91102	9.84793	7.40784	8.96485	8.90648	8.29187	7.8559	9.30376	8.16986	8.43752	8.36087	8.64538	9.87879	8.55483	8.8673	9.55154	8.12535	8.64379	9.28041	8.59957	8.35236	9.43601	7.2893	8.86571	9.72361	9.62851
LNX1	9.29591	8.94738	8.39812	7.48003	8.64839	8.59027	9.38146	9.36802	9.82075	9.62985	9.38808	9.71477	9.18065	9.59263	8.17571	9.06374	9.25784	8.55587	9.12977	8.56892	8.36978	9.11462	8.83494	7.81171	9.54771	9.67777
ALDH3A2	11.8302	12.9289	11.124	10.7056	12.4312	12.345	12.5662	12.124	12.758	12.3655	11.9405	11.7666	12.3253	12.5442	10.9208	11.8575	11.4217	11.3309	12.5706	11.9291	11.9544	12.3322	12.6126	11.6551	12.1101	11.8398
TFRC	11.171	11.6813	12.1089	12.9972	12.6763	11.8557	10.8941	11.9602	11.4525	11.6759	12.214	11.8148	12.8583	12.4123	12.9881	12.8524	11.7509	11.6753	11.9554	12.2185	12.027	12.7744	12.612	12.042	12.3548	10.9307
SREBF1	12.1824	13.4407	11.7489	12.5045	13.494	12.7197	11.8163	12.5056	11.8764	11.2077	11.9078	11.6379	13.4216	13.3867	12.6679	13.7649	12.1491	12.2717	13.0884	13.6496	12.4197	13.2146	12.5904	12.9712	12.291	11.652
TRPC5	5.86008	6.43047	6.35693	5.59671	6.25188	6.26311	5.85514	5.95581	6.21348	5.74395	5.77855	6.07877	5.81762	5.95699	5.67833	6.21922	5.5862	5.65532	5.74395	5.74395	5.74395	6.07267	6.24679	6.07194	6.62813	5.74395
AFF4	12.6387	12.8318	13.0231	12.6977	13.318	12.9246	13.0335	13.5268	12.9296	13.1231	12.8444	12.8865	13.3242	12.9425	13.2827	13.2927	12.6758	12.4866	12.5578	12.5446	12.5779	13.0792	13.2149	12.9541	13.2472	12.918
UBE2D1	9.22401	7.97291	8.9997	8.74637	8.99281	8.83668	8.90588	8.39025	8.75962	9.17359	9.45682	9.07478	8.90374	9.27221	9.86523	9.29815	9.61877	9.51977	8.84343	8.8802	8.97412	9.15249	8.81228	9.03055	8.99858	8.99393
MPP5	10.8452	11.1468	11.1618	11.1733	10.8532	11.4489	11.2693	11.3072	10.9832	11.2021	10.7735	10.9999	10.7187	10.7771	11.3118	10.8617	10.7361	10.786	10.6109	10.5089	10.8101	10.5687	11.3016	11.1411	11.032	10.845
RHOBTB1	9.18907	8.62188	7.96646	9.29091	8.71349	7.82676	8.96465	9.32001	8.86969	9.46006	9.69655	8.91173	8.87891	8.94539	8.88547	8.38232	8.58596	9.27889	8.85264	8.73979	8.98244	8.08852	8.28336	7.68671	9.62022	9.66587
ASAH2C	3.82768	5.18198	4.51655	4.34727	4.68211	4.75284	4.13144	5.00991	4.48796	4.53889	3.85168	4.53889	4.56123	3.85025	4.6081	4.8607	3.85737	4.65257	4.53889	4.53889	4.88136	4.53889	4.89535	4.53889	4.87756	4.89394
SMC1A	11.4365	11.5968	12.2004	11.9648	11.7701	11.7988	11.4727	11.9947	11.6662	11.9269	11.6498	12.0262	11.4178	11.3505	11.4849	11.2561	11.1798	11.4189	10.887	10.874	11.5804	10.9452	11.6613	11.3019	11.5013	11.6793
HSD17B10	11.1553	10.2749	10.4129	10.6797	10.8256	10.6874	10.7493	10.2827	10.9279	10.8522	11.0538	10.8953	11.2211	11.4138	11.6109	11.3023	11.2834	11.2539	11.0863	11.2871	11.2044	10.8497	11.3646	11.1216	10.4052	10.6474
MARK2	10.0838	10.6448	10.1894	10.4362	10.5518	10.2598	10.3475	10.3798	10.3041	10.0998	9.96833	10.2152	10.1168	10.0446	10.6029	9.98397	10.0768	10.0382	10.2341	10.1728	10.2659	10.4869	10.3644	10.1851	10.2503	10.1172
HMMR	7.36954	8.14616	8.92354	10.2457	8.26249	9.11769	8.4953	7.37734	7.61714	8.47963	7.25651	8.37398	7.09563	7.64675	9.73069	6.46327	8.2757	8.32219	7.65768	7.54278	8.86131	6.90724	9.16423	8.23864	7.52464	8.17
CHFR	10.1174	10.0546	10.3467	9.90594	9.95281	10.3455	9.87229	9.97102	9.94311	9.94432	9.83218	10.2319	9.52778	9.61632	10.2242	9.49815	9.91001	9.84258	9.66325	9.67288	10.0521	9.60806	9.69771	9.90879	9.95336	9.9945
TRHDE	6.20524	7.02527	5.40707	5.7445	8.11759	6.31855	5.77525	5.91547	5.78067	5.0119	5.56461	4.52141	8.20201	8.76161	5.23265	7.81655	5.54665	6.0517	6.55032	6.73664	6.31463	7.11079	7.29264	4.43741	5.65254	5.58825
P4HA2	9.59838	9.13094	8.84367	9.72019	9.26984	8.86659	9.06959	9.71789	9.45434	10.0485	9.93098	10.3475	9.568	9.7641	11.3975	9.39734	9.5139	9.67308	8.97364	8.73802	9.87851	9.20339	8.87718	9.05797	9.88379	10.0732
FCGR2B	9.07614	8.6445	8.11715	6.77678	7.50826	8.44895	8.32325	8.59357	8.45886	8.60949	9.5294	9.4379	8.35564	8.29705	7.45261	8.39129	9.27852	9.13951	7.82009	8.0069	7.75701	8.36576	8.47447	8.20933	9.30359	9.06464
NFATC3	10.636	10.667	11.2808	11.0571	10.783	11.0806	11.1633	10.7162	10.6167	11.0352	10.6333	10.6287	10.3389	10.2901	9.77951	10.2657	10.5436	10.4689	9.74667	9.56017	10.2475	9.04983	10.9769	10.6407	11.2045	11.0031
TRNT1	9.57787	9.52176	9.70421	9.53776	10.1532	10.1913	9.90828	9.39679	10.0435	9.94037	9.99738	9.97524	9.43004	9.80347	8.95174	9.80515	10.037	9.92621	9.53663	9.69121	9.70473	9.64686	10.2028	10.5329	9.24169	9.90389
ACADVL	13.5283	13.6379	11.8336	12.8039	14.1865	12.9536	13.0481	13.2523	13.0714	12.8128	13.5861	13.0242	14.3286	14.5368	13.4165	14.3105	13.5922	13.1836	14.4861	14.7227	13.784	14.3111	14.1961	13.1607	12.9566	13.0633
STK10	10.6438	10.4852	11.4105	10.1673	10.663	10.4641	10.968	10.4748	10.6587	10.2736	10.7985	10.9166	10.0367	10.5867	10.7685	10.0714	11.0531	10.6843	10.5599	10.9955	10.7426	10.4039	10.2938	10.1368	10.8485	10.932
FBXW11	10.0464	10.0163	10.515	10.7649	10.3906	9.91678	9.75312	9.80096	10.1896	10.3631	10.3595	10.2497	10.2552	10.1641	10.4494	10.3277	10.3243	10.369	10.1554	10.0583	10.2737	10.158	10.5345	10.3775	10.3658	10.3058
ACAP1	10.0409	10.4511	11.3284	9.38579	9.25453	10.5039	9.96344	8.87276	9.26226	8.39286	9.93205	9.80137	9.04236	9.31706	8.55385	9.21506	10.3006	10.4031	9.82876	10.8533	9.74745	9.04992	9.36456	9.84506	9.57038	9.50251
CRMP1	8.67065	8.9789	8.15492	9.79531	8.79094	8.37568	8.9069	9.14025	8.59721	8.69813	8.30094	8.45195	8.52666	8.8127	8.74301	8.16837	7.28578	7.69646	8.73735	8.33996	8.42666	8.56973	8.38938	9.11759	8.72131	8.74851
EVC	9.80129	9.68078	9.12616	9.19961	9.65656	9.33809	9.69658	9.72642	9.7244	9.65639	9.55751	9.52533	9.61507	9.69459	9.87066	9.1174	8.98559	8.84603	9.49823	9.27646	9.62915	9.51036	9.64248	9.80857	10.156	10.0895
DERL2	9.99933	9.79899	9.95025	9.47483	10.1513	10.1562	9.98109	9.8795	10.0269	9.97879	10.0576	10.0409	9.90179	10.1687	10.3247	10.1927	10.266	10.1886	10.1022	10.2327	10.0865	9.9642	10.1063	10.0436	9.60009	9.60947
SIDT1	7.83915	7.89523	9.29979	7.99722	7.06476	8.57915	8.0866	7.27214	7.37916	6.93062	7.81061	7.86336	7.3177	7.19065	6.52175	7.50845	8.49969	8.3902	8.28729	9.0951	7.84412	7.80564	7.77804	7.74415	8.16825	7.62199
NDE1	9.34285	9.94745	9.97044	9.90992	9.88558	10.0695	9.87393	10.3839	9.53588	9.88721	9.38025	9.97922	10.1425	9.66283	10.1953	9.66328	8.96428	9.57429	9.53821	9.50012	9.81352	10.6274	10.2155	9.33208	10.514	9.8723
MRVI1	9.60244	9.66703	8.16372	7.88941	8.67042	7.13956	8.87482	9.42151	9.01206	8.88789	8.83996	8.93078	9.36819	8.13513	8.43683	9.09973	8.42883	8.29203	8.62249	8.42488	8.42445	9.16006	8.25139	8.25723	10.0568	10.2649
TMEM38A	5.99042	7.11239	7.46397	6.82072	7.38634	6.83246	6.29683	5.9072	5.87036	5.74064	6.28687	5.1163	6.41863	6.74646	6.15406	6.89604	6.62287	5.99597	6.54647	6.97298	6.49503	6.76643	7.23584	6.86444	5.59809	5.51369
AP1M1	10.4495	10.1513	10.9433	10.3801	9.98331	10.3828	10.615	10.5837	10.2719	10.4723	10.2235	10.5298	10.1969	10.349	11.0162	10.1055	10.2959	10.4522	10.0695	10.3582	10.3022	10.1874	10.1357	10.513	10.5212	10.3709
PVR	9.02851	8.95467	9.06567	9.92339	9.44169	9.07448	9.2316	9.33791	8.67697	9.5249	9.47808	9.84817	9.10128	8.96243	10.5397	10.0935	9.38255	9.36604	8.58187	8.79259	9.24528	9.45263	8.59922	10.2894	8.92966	9.32423
IKBKG	7.11824	7.16734	6.94187	7.31335	6.3776	7.03893	7.20524	7.41239	7.12597	6.94017	6.94839	7.14276	7.14784	7.27049	7.6087	6.83156	7.13122	6.85852	6.8764	7.13152	7.44615	7.17934	6.99943	6.65735	7.43176	7.12567
XRCC1	9.25	8.78186	9.87461	9.43098	8.93633	9.54189	9.29253	9.66156	8.71391	8.87968	8.88961	8.90972	9.14492	9.00406	8.71176	8.64745	8.81092	8.82571	9.16212	9.2225	8.93184	9.00855	9.02427	8.82392	9.03809	8.91585
SCARB1	10.3371	11.3465	10.0832	11.2253	11.8284	10.8282	10.8052	11.5197	10.668	9.43125	10.4441	9.46081	11.3032	11.2698	10.8064	11.55	10.4868	10.1556	11.164	11.3609	10.8827	11.1242	10.9603	10.7518	10.351	9.86812
CYP2W1	5.18206	6.66255	6.02351	7.65241	6.00263	6.03768	5.98464	6.32413	6.17295	6.35338	5.33812	5.55897	5.97427	5.22546	4.93834	5.49951	5.35016	5.47091	6.9739	5.9918	5.25087	6.14794	5.41249	5.03312	5.96711	6.02471
MCM2	9.9205	9.29674	10.4298	11.4549	8.85196	10.8619	9.60638	9.95698	9.77151	9.85098	9.10923	10.1118	9.0516	9.1322	10.1888	8.13588	9.62385	9.86223	9.37207	9.56288	9.97846	9.03381	9.9042	9.83248	9.53437	9.45194
MOV10L1	5.22464	5.42562	6.50466	8.75704	4.31028	5.79657	5.59962	6.2738	5.13576	6.01192	6.52294	5.77062	5.29368	5.80526	7.25891	5.49864	6.64305	6.19173	5.40615	5.2808	5.83121	5.45018	5.31615	7.85396	6.04725	6.02156
PANX2	5.92529	5.89753	7.36265	7.13842	5.75166	6.09745	6.37906	6.5314	5.92934	5.93127	6.22745	6.51593	5.50749	5.49199	7.42545	5.94088	6.1661	5.27088	6.05548	6.37402	5.48816	5.98285	5.34272	5.53827	6.33156	6.14683
RP3-402G11.5	10.4689	10.0148	10.0562	10.2251	9.96044	10.0689	9.90227	10.4359	10.1687	9.92396	9.99164	10.1866	10.4527	10.2175	10.9831	10.3687	10.0964	10.2128	10.2727	10.2748	10.0895	10.3074	9.96725	10.1949	10.4154	10.0077
TP63	13.3157	13.6063	13.0889	13.3441	13.5693	13.7174	13.6118	14.0235	13.8218	14.1005	13.3766	13.7472	13.4358	13.2882	14.3957	13.1308	13.8415	13.7142	12.9924	12.226	13.7537	12.7651	13.7976	12.4266	13.6874	13.4882
ALPK1	10.6664	11.0579	11.4139	10.0953	10.7289	11.0845	10.7462	10.4194	10.8907	10.8677	10.8216	10.7432	10.7737	10.8672	10.2792	10.8278	10.9544	10.7262	10.5967	10.6483	10.2987	10.5063	10.8521	11.1929	11.1839	10.9977
LLGL2	11.0411	11.1701	10.6422	9.49093	11.1528	11.8248	10.8012	10.739	10.8728	10.6299	10.7835	10.8065	11.398	11.5723	11.137	11.5005	10.8366	10.5821	11.2837	11.3379	11.1075	11.3393	11.1484	9.82233	10.5334	10.6168
PDE8A	10.6962	10.4006	10.9289	10.2906	10.6563	10.84	10.7245	11.1428	10.7593	10.6988	10.5578	10.7357	10.5474	10.4867	10.5417	10.956	10.5942	10.5613	10.2915	10.2708	10.3551	10.6085	10.5732	11.05	10.6681	10.642
CLCN4	7.3307	8.37338	8.54682	7.77286	6.86782	7.45245	7.87094	8.1274	7.56756	8.03944	7.64568	7.53332	7.17355	6.2645	5.0215	7.82519	7.70192	7.3406	7.57902	7.67035	6.94175	7.63423	7.12769	6.59399	8.51666	7.8833
NLE1	8.64842	8.91503	8.34454	8.67038	8.94956	8.73757	9.09212	8.86292	8.47584	8.62442	8.63807	8.90471	7.99138	8.36047	8.52683	8.76741	8.68971	8.57547	8.29679	8.39568	8.90586	8.6419	8.7692	9.12304	8.40414	8.67691
SDHA	9.44837	9.45869	9.03958	9.47526	9.89245	9.68519	9.07115	9.38039	9.42245	9.0814	9.12444	9.26384	9.79655	9.64572	10.6949	10.0281	9.16788	9.32897	10.0895	10.1783	9.56257	10.0042	9.8213	9.05676	9.3445	9.03402
SMARCE1	10.3723	9.87752	9.52128	9.46804	9.81568	9.49415	10.0151	9.57416	10.4345	10.5529	10.3884	10.4037	10.2007	10.3471	10.0894	10.1384	10.3642	10.4394	10.0518	9.99679	9.87543	9.95216	10.1759	9.94587	10.2088	10.2611
GSDMB	8.46256	9.79646	9.42944	8.61674	9.41059	9.41511	9.44837	9.33495	8.8866	9.31475	8.99516	9.07491	9.16175	9.4159	8.04106	9.09973	8.60445	8.76787	9.53669	9.11702	9.14315	9.37861	8.95482	10.4474	9.11833	9.06745
KDM5A	12.3392	12.5387	12.4669	13.1618	12.3504	12.0866	12.4733	12.3075	12.5681	12.6022	12.4079	12.4166	12.4181	12.3979	11.8117	12.2775	12.32	12.3992	12.2524	12.1201	12.3017	12.3805	12.8088	12.1036	13.2164	12.7134
ADAM11	6.46077	6.75659	5.69882	6.25752	5.90437	6.08381	6.93059	6.81577	6.41626	6.45176	6.93372	6.2102	6.62465	6.48481	5.64628	6.26583	6.33524	5.98354	6.71632	6.5999	6.50441	6.1917	6.07507	6.37756	6.27888	6.37394
PPP2R3A	12.1789	11.7919	11.3324	12.3325	11.0039	12.0296	12.1865	12.1186	12.3932	13.2779	11.8802	12.4566	11.477	11.2915	11.9882	11.3458	11.598	11.521	11.3147	10.5963	11.8498	10.7725	11.8223	11.5264	12.7812	12.4775
FERMT2	10.2233	9.45225	7.54473	9.94706	9.91961	8.50965	9.35208	10.9002	10.2627	9.96558	10.7059	10.0414	10.8272	9.60726	9.66691	11.3865	9.07846	9.79719	9.75123	9.52014	9.17598	10.6809	8.44609	9.3425	10.7572	10.4771
ABCB11	5.43435	6.91715	6.04374	4.83347	7.14601	5.83573	4.93768	6.39469	5.58755	5.96334	5.87394	5.7763	6.89531	7.31627	7.60171	6.48549	4.87316	4.57375	6.34969	6.29868	5.95434	5.86383	6.36952	5.30634	6.19326	5.54834
DHRS9	8.62338	8.37338	8.40556	6.82118	9.24804	8.15373	6.89615	6.79515	7.10524	7.11864	7.81838	7.74995	8.78732	9.57454	8.21035	8.99279	9.37818	8.60983	10.1207	10.3283	9.02899	9.31763	9.98872	6.71069	7.39101	7.33724
CD5L	3.35862	4.45615	3.35862	3.35862	4.45124	4.4293	4.56018	3.35862	3.35862	4.0857	4.0526	4.42325	5.56161	4.7822	3.84349	5.0703	4.34195	4.97764	4.5763	4.54437	4.36131	4.40994	4.18392	4.47612	4.35385	4.03613
PTGS2	9.39302	7.1095	10.3706	8.87466	10.5144	7.36425	7.88944	10.3695	8.09611	9.71256	9.29109	10.9977	10.07	8.47974	14.1762	11.2017	12.3168	10.0454	9.25986	10.4513	9.01604	11.8433	9.72586	8.38147	11.6324	9.51904
IGF2BP2	7.07246	8.61616	8.65062	10.2906	8.05193	7.50051	7.5834	9.30869	6.85169	8.08134	8.2786	8.94523	7.71441	6.91497	8.33066	8.06282	6.64305	7.36017	7.39248	7.36795	7.91181	8.084	7.41102	9.51145	7.22943	7.85452
MAP3K13	9.64052	10.3203	9.84209	10.5456	9.98995	10.2555	9.83159	10.0612	9.72816	10.0105	9.63859	10.0756	9.88269	9.97881	10.0659	10.2059	9.79097	9.67502	9.84965	9.86161	9.46277	10.1554	9.97084	9.90682	9.95467	9.66722
ST6GAL1	9.82932	10.5962	11.0805	10.9333	9.6538	10.8847	10.2095	9.73207	9.56347	9.01078	9.72776	9.32647	9.67182	9.16993	8.21035	9.45126	11.158	10.5697	10.1445	10.7564	10.0099	9.6041	10.2047	9.43556	9.70501	9.85638
TBX21	5.94012	4.5446	6.8191	6.05759	6.09878	5.62795	6.36084	4.56311	5.02111	4.54292	6.87516	5.38773	5.27917	5.0653	5.05097	5.48807	6.46165	6.62905	5.73335	6.91343	5.8021	5.76596	5.83452	5.9272	6.13177	5.63271
FRY	10.8122	11.5564	11.0595	9.63186	12.3448	10.6763	10.8298	11.2541	11.1831	10.7024	10.8949	10.5591	11.8963	11.8551	9.67604	11.7398	10.6619	10.1652	11.0222	10.8849	10.5079	11.2379	11.7825	10.9322	11.5397	11.2344
PICALM	12.7883	12.1902	12.7297	11.651	12.934	12.2838	12.287	12.3361	12.6607	12.8647	12.9787	13.0418	13.1476	13.0229	13.2087	13.3446	13.2592	13.1188	12.6403	12.6259	12.6893	13.0364	12.9924	12.4687	12.9603	12.8577
NSF	9.78515	10.1092	9.79286	9.76676	10.1626	9.62641	9.6713	9.52442	10.0977	9.78609	10.0058	9.80406	9.65888	9.91074	9.63308	9.75526	10.1957	9.9463	9.93175	9.7813	9.80197	9.62966	10.0381	9.30897	9.67432	9.79191
GLI2	7.6169	8.94105	7.24012	8.62968	8.27092	7.10368	7.66572	9.45458	8.45875	7.1785	7.588	7.41194	9.12084	8.38673	6.91422	8.04201	6.44842	6.68213	8.61478	7.81382	7.8939	8.78354	7.50032	6.30041	9.34324	7.97588
CLASP1	11.428	11.5346	11.5391	11.9051	11.3754	11.3387	11.6394	11.7795	11.6613	12.0972	11.4409	11.6111	11.6066	11.5587	11.7449	11.2993	11.1728	11.1842	10.8578	10.397	11.4626	10.9534	12.2533	11.3202	12.1853	12.2421
MRPS34	10.6684	9.7809	10.2085	10.3066	9.68833	10.1728	10.1801	10.3708	10.3645	10.3741	10.4078	10.4786	10.4039	10.7254	11.3954	10.4554	11.0372	11.0251	10.2454	10.3582	10.4782	9.78644	10.5701	10.8554	10.0874	10.4006
NOTCH3	12.9035	13.1178	13.0451	13.7918	12.8777	13.2521	12.8985	13.2925	12.8116	12.9303	12.7366	12.6967	12.9386	12.867	12.9546	12.6292	12.273	12.2041	12.7653	12.6165	12.8717	13.0744	12.627	13.4604	13.6707	13.458
CLNS1A	10.6867	10.8679	10.9159	10.4897	10.7394	10.706	10.7898	10.4592	10.8688	10.7438	10.8521	10.8491	10.5315	10.7632	11.137	10.4031	10.9417	11.2079	10.685	10.7994	10.8943	10.5789	10.9372	11.4764	10.499	10.7536
PPP2R2C	11.0967	10.7624	12.0311	11.8558	9.81778	10.3748	10.8557	10.5173	11.2409	11.5894	10.6192	11.6642	9.54017	9.63015	12.2585	9.00872	11.0348	10.6809	9.79273	8.79259	11.1706	9.28707	10.7008	10.6047	10.7425	10.8582
TEAD2	8.88666	8.56557	7.69514	10.4055	8.24909	8.17202	8.12798	9.0369	7.95352	8.80302	9.34851	8.72138	8.70182	8.59325	9.30581	8.82258	9.09307	8.96445	8.4975	8.65257	8.65449	8.89314	7.57387	10.0423	8.90764	9.14483
EED	10.0086	9.78378	10.5952	9.24797	9.49938	10.1067	9.6185	9.35708	9.87595	9.59386	9.67962	9.93073	9.53656	9.57454	9.68632	9.97361	9.98503	10.1597	9.70586	9.82174	9.90455	9.70436	9.76424	10.3926	9.43388	9.585
CDHR2	5.22464	5.96414	7.03606	6.88419	5.95441	6.26311	6.13471	6.17571	5.18422	5.57294	5.56461	5.50987	5.4346	5.83699	5.77753	5.49864	5.37523	5.4413	5.72003	6.10242	6.36544	5.8945	5.69603	6.45784	5.49106	5.94776
SNCB	5.46311	4.33782	4.33782	7.15889	4.33782	4.33782	4.33782	5.32474	4.33782	4.99222	4.33782	4.73013	4.84058	4.82946	5.4028	4.85861	4.33782	5.00086	4.60585	4.69569	5.04471	4.01189	4.56143	4.37679	4.03139	4.34601
TSG101	10.6261	10.1597	10.2283	10.1325	10.62	9.90382	10.3091	10.1561	10.6995	10.6285	10.7935	10.5788	10.5795	10.7869	10.9978	10.5974	10.5366	10.7302	10.653	10.6383	10.5391	10.5982	10.6531	10.5266	10.0942	10.2152
C17orf85	10.6459	10.427	10.5012	10.0323	10.8253	10.7021	10.5498	10.637	10.6955	10.7219	10.7755	10.6313	10.8553	11.0061	10.6746	10.6572	10.5316	10.5602	10.2931	10.2915	10.4676	10.4686	10.9048	10.7946	10.7777	10.6718
ATP2A3	10.3536	10.646	10.8907	9.48243	8.67718	9.85978	9.64211	11.0811	8.96817	8.66253	9.56271	9.96735	10.4776	8.67033	8.10407	11.6108	10.8442	10.5754	10.7755	11.4347	10.2005	11.035	9.7723	9.76344	10.2664	10.0129
CA12	12.4486	13.2081	12.3634	10.7295	12.9548	12.3319	12.9751	13.2599	13.1347	13.2187	12.696	12.8077	12.6892	12.3918	13.8972	12.5841	13.0381	12.5813	12.4953	11.9678	11.949	12.6505	12.7347	12.8799	12.9507	12.5707
MGLL	11.0374	10.9328	10.803	9.54294	10.3445	9.93167	10.6476	11.1971	11.2405	10.976	11.2063	10.9822	11.072	11.0964	11.6758	10.7634	11.1484	10.6328	11.4177	10.9294	10.988	11.4363	10.8714	9.27589	11.1857	11.0779
NTN4	9.056	9.53394	6.53243	7.52008	8.78591	7.4278	7.73436	9.51961	8.58897	8.48956	8.6703	8.25353	9.73711	9.13639	8.9821	10.1943	7.98935	7.91693	9.26284	9.11657	8.52271	9.476	8.57098	8.01231	9.22253	8.88523
BCS1L	9.44643	9.7144	9.35397	9.20716	9.34848	9.72622	9.67827	9.5886	9.4237	9.69006	9.35515	9.54577	9.42233	9.47147	9.79636	9.68885	9.68161	9.62751	9.51431	9.50143	9.73177	9.23679	9.63512	9.84423	9.37197	9.37668
NUAK1	10.8288	11.2268	10.2058	10.4947	9.19965	8.54527	10.7168	10.5957	10.8924	10.7873	10.6212	10.4524	10.7144	10.0027	10.175	9.55599	9.6039	9.87461	10.2967	9.17093	10.4038	9.67235	10.2796	9.76459	11.1533	11.4451
DPP8	11.7464	11.5793	11.6829	11.1607	11.5877	11.8603	11.8874	11.5986	11.7845	11.7382	11.4327	11.5874	11.2924	11.3963	11.4205	11.3555	11.5039	11.5068	10.9648	10.8731	11.07	10.8264	11.7671	11.5188	11.5682	11.5673
SLC24A1	9.6206	9.92451	10.0975	9.55388	9.61175	9.86053	9.92627	9.47982	9.67078	9.72043	9.67749	9.55781	9.41682	9.61936	9.32509	9.94225	9.50409	9.58468	9.50761	9.41161	9.45452	9.49961	9.68215	10.2149	9.91394	9.96408
ZNF532	10.0314	10.1956	10.3184	11.369	9.8426	10.278	10.215	10.2306	9.91272	10.3779	10.223	9.81444	9.88653	9.97018	9.63205	9.50054	9.7101	10.0057	8.42218	7.9693	9.623	8.33147	10.2226	10.2408	10.2609	10.687
SCARF1	9.04784	9.12166	8.45354	8.37197	9.0907	8.71003	8.70697	9.20188	8.51832	8.52924	9.03102	9.2067	9.0943	8.63673	9.2132	9.63521	10.0714	9.18155	8.79124	9.2225	8.93184	9.24952	8.42244	8.44602	9.42538	9.40752
LMAN1	12.3561	12.2263	12.3591	13.1845	12.4448	12.0978	11.8937	12.0886	12.23	12.8447	12.4927	12.7815	12.1661	12.1263	12.5523	12.3754	12.5628	12.6212	11.9291	12.1194	12.3751	11.9187	12.4458	12.2934	12.3401	12.6071
PTPLAD1	10.7189	10.8227	10.6804	11.0401	10.5311	11.4188	10.7449	10.6081	10.7811	10.8597	10.4645	10.8449	10.8465	10.5131	10.7973	11.0296	11.2519	10.9733	10.7003	10.5694	10.7319	10.6123	10.8889	11.3727	10.7502	10.8282
IPCEF1	8.81438	8.23842	10.079	8.23992	8.18039	8.5958	8.687	8.21087	8.68488	7.34249	8.46813	8.53679	7.91617	7.96474	6.96505	7.61202	8.90587	9.08745	8.43905	9.11125	7.95254	7.84905	8.20341	8.269	8.71349	8.44307
ZZEF1	12.0325	12.0798	11.9921	11.2235	11.8834	11.8137	11.8794	12.159	12.1172	11.8586	11.5825	11.8836	11.9872	11.9964	11.7479	11.8871	11.6117	11.6518	11.843	11.8869	11.8322	11.8739	12.1074	11.9834	12.1743	11.9833
ENO1	14.6214	13.4657	14.8159	15.3183	14.2097	14.4002	14.0883	13.63	14.1091	14.4262	14.0071	14.7869	14.0101	14.1705	15.9252	14.2502	14.6653	14.6231	13.9867	14.2287	15.1538	14.1712	14.4365	13.8194	13.6701	14.2311
SLC12A1	6.72711	6.00063	5.5833	5.95959	6.06086	5.58155	6.6343	5.4848	6.21348	6.65845	7.09909	6.14811	5.52063	6.06729	5.89937	7.72717	7.90227	6.57718	4.95247	5.78606	5.34093	6.09215	6.036	6.23032	6.35784	5.87071
C19orf10	10.3693	10.0411	9.83781	10.291	10.2522	10.0251	10.1664	10.2359	10.1732	10.243	10.4303	10.6872	10.3631	10.6209	11.4841	10.7445	11.0967	10.7174	10.3506	10.6514	10.3035	10.4422	10.3958	10.1001	10.2052	10.2731
ANO8	10.5298	10.4695	10.3879	9.51401	9.77581	10.1867	10.4708	10.4715	10.7416	10.3635	10.5132	10.7141	9.95697	10.4405	9.27406	9.70001	10.2791	9.91838	10.4535	9.93885	10.3035	10.254	10.2873	9.52252	10.741	10.766
TUBE1	8.56203	8.61042	7.80689	8.71178	8.46518	8.78186	8.85146	8.11011	8.73055	8.69334	8.62235	8.44591	8.83583	8.8127	8.37712	8.97739	8.4647	8.66968	8.94334	8.78991	8.57301	8.99282	8.63294	8.57798	8.65909	8.22099
ARHGEF10L	10.9998	11.1859	11.1872	10.1881	11.4667	10.7463	10.9297	11.4361	11.3799	10.7327	11.0808	10.9486	11.3714	11.4386	10.3393	10.9719	10.7647	10.4917	11.4447	11.0373	11.0434	11.2691	11.0082	9.36714	11.378	11.2663
TXK	7.79711	7.44347	8.78215	7.11156	7.70182	7.86393	8.18714	7.01669	7.96203	7.85672	7.86414	7.74519	6.89531	7.60268	6.44533	7.31314	7.90973	7.78586	7.37821	7.43983	7.46217	6.97452	7.74249	8.02413	7.92532	7.83103
WSCD2	6.01873	5.11281	5.46851	6.51018	4.31028	4.92385	6.47024	5.99499	5.65509	6.7083	4.98711	6.30286	5.52063	4.7822	5.89937	4.4995	6.49059	5.5166	6.40028	5.5464	5.48753	5.49083	5.28692	4.67834	7.70552	5.43618
KCNQ2	3.69726	3.69726	4.28777	8.11151	3.69726	3.69726	3.69726	3.69726	3.69726	3.76323	3.69726	3.69344	3.69726	3.69726	3.69726	3.69726	3.69726	3.69726	3.35862	3.35862	3.70109	3.8225	3.35862	3.68661	3.83647	3.97054
TACR2	6.09166	7.05956	6.55966	5.48811	6.80901	6.58948	6.06997	7.40602	6.07579	6.33892	5.84288	6.20077	6.38249	6.33179	6.80701	6.34656	5.32855	5.31938	6.24548	6.19237	6.02892	6.62102	6.3537	6.33944	6.65115	6.37758
ACTR6	9.09982	8.45894	8.75329	8.61059	9.2072	9.19618	9.03683	8.34252	9.29889	9.05001	9.31596	8.80938	9.36268	9.63472	9.98831	9.38573	9.66018	9.71153	9.25639	9.4162	9.44148	9.2497	9.74224	10.0269	8.49019	8.64041
TIPIN	7.59101	7.55553	7.87286	7.32282	7.16172	7.92675	7.79449	7.1416	7.69614	7.65339	7.25651	7.3968	6.97013	7.3487	7.50254	7.05774	7.33104	7.55097	7.31338	7.45444	7.66829	6.91058	7.63843	7.63691	7.17572	7.29314
SRI	9.74905	9.3326	9.21347	9.91492	9.51771	9.15185	9.49433	9.62063	10.0177	10.2381	9.9698	10.1527	9.60111	9.29401	10.1032	9.72448	9.87137	10.1087	9.41822	9.45975	9.60796	9.73715	9.34845	10.4416	9.57974	9.80271
EIF4G3	11.6451	11.7377	12.0807	12.6528	11.5629	12.2083	11.8672	11.8999	11.9794	12.1673	11.7651	12.0455	11.6395	11.4752	11.7211	11.3783	11.8232	11.6778	11.2337	10.9445	11.7096	11.0888	11.7931	11.3632	12.079	12.4906
NUP37	8.3701	7.8762	8.00618	8.3622	8.0769	8.64461	8.38894	7.89471	8.6926	8.55068	8.24444	8.55836	8.11945	8.15964	9.14302	7.91694	8.71917	8.87682	8.02001	7.92985	8.14084	7.74769	8.51596	8.98184	8.12422	8.4658
SEMA3A	8.28149	9.30799	6.80649	8.26365	9.02263	7.09319	7.9785	10.0109	9.13599	8.68712	8.98486	8.5655	9.57991	8.15355	7.93455	11.0118	7.84893	8.60166	8.31765	7.83921	7.47714	8.91168	7.62393	8.26435	9.61165	9.00188
GTSE1	8.50252	7.49365	9.40115	10.6219	8.56628	8.65082	8.92776	7.94111	7.84071	8.06515	7.24537	8.50246	7.60952	7.72485	9.60759	7.19208	8.13583	8.14862	7.14394	7.46203	8.6731	6.75927	8.75244	8.78089	7.83576	8.2193
SEMA3C	13.0136	11.7383	11.8123	12.3879	11.1013	11.0518	11.4046	12.1742	12.5515	12.5156	12.7309	12.119	12.0647	12.6244	12.5196	11.8315	11.9835	11.543	10.9723	10.6632	11.5915	11.2157	11.9292	12.5884	12.6883	12.1622
TTC38	9.11444	9.82031	8.42847	9.52499	10.7312	9.42535	9.02065	8.27694	8.74365	8.5944	9.22581	8.81151	10.4109	10.7102	9.92838	10.8206	9.67163	9.25391	10.6395	10.7477	10.0895	10.1741	10.2953	8.84078	8.86081	8.8174
ACAT1	10.294	9.83141	9.58814	8.52811	10.3756	9.95382	10.0768	9.97321	10.337	9.92227	9.81368	9.48894	10.8236	10.8875	9.97997	10.804	9.84248	9.84205	10.6353	10.5034	10.0309	10.2531	10.3689	9.49138	9.5476	9.51046
GRAMD4	11.0122	11.6457	10.8784	11.553	11.7574	11.1188	11.163	11.0597	11.1834	10.5856	11.1161	10.8383	11.7687	11.6359	11.3331	11.6486	11.0883	11.0838	11.3001	11.4285	10.8832	11.3734	11.2373	11.4396	11.1091	10.7488
CELSR1	11.392	11.4254	10.4975	12.2159	11.182	11.3276	11.3631	11.6435	11.5522	11.581	11.2398	11.7317	11.0511	11.1426	13.1002	10.9527	11.5647	11.3693	11.0553	10.5244	11.2349	10.76	11.3113	11.804	11.4211	11.5619
WNT8B	5.64789	6.32059	5.04488	5.69704	5.87854	5.38002	5.89337	5.4848	5.8677	5.5955	5.21066	5.17458	5.34241	5.95699	5.37028	5.49864	4.55207	5.18442	5.22444	5.4921	5.29256	5.35539	5.49134	6.47639	5.52248	5.62791
ZNF638	13.0641	13.1858	13.4117	13.6197	13.1329	13.3664	13.0771	12.9649	13.1285	13.383	13.0144	13.177	13.1784	13.2812	13.0716	13.1628	13.0088	13.0843	12.9712	12.8683	12.9428	13.0844	13.4464	14.1961	13.0586	13.2078
SLC25A40	8.62738	8.89169	9.82833	8.83299	8.52081	9.57189	8.88406	8.37182	9.11319	8.91892	8.57734	8.67665	8.40329	8.56474	8.43683	8.3468	8.66735	8.80392	8.54116	8.35074	8.75117	8.40999	8.76779	9.15044	8.61808	8.4832
TIMM21	8.88085	8.95762	9.14545	9.84757	9.28464	9.275	8.88498	8.95453	8.98624	9.0814	8.72734	8.95238	8.65509	8.98463	8.74593	8.96485	8.82039	9.09344	8.9524	8.97006	9.14966	8.86196	9.23037	9.19691	8.51588	8.63671
ADD2	5.54547	6.26223	6.93627	10.4052	5.75613	5.53402	6.80107	5.78672	5.31917	5.42334	5.35513	5.23119	6.03269	5.59724	5.53336	6.50736	5.6246	5.40193	5.86934	5.66859	5.42936	6.16941	5.71214	6.49596	5.78365	5.51394
RASAL2	11.2797	11.4047	11.3048	11.3844	11.3712	11.1498	11.5958	11.8886	11.7581	12.0284	11.8274	11.6844	11.5551	11.43	11.1318	11.4188	10.734	11.0413	11.1594	10.6797	11.3132	10.9035	11.4759	11.1295	11.8117	11.9793
VPS9D1	9.76561	8.79944	9.75752	8.74137	9.11069	9.34881	9.23546	9.25605	9.14249	9.38642	9.63712	9.65112	9.37702	9.6806	10.5872	9.7156	9.9014	9.76076	9.49269	9.76361	9.40338	9.52145	9.44364	10.0683	9.39162	9.67444
ZNF37A	9.92497	10.1802	10.1112	10.2926	10.2182	10.6802	9.94625	9.86155	10.1745	10.0429	9.9871	10.095	9.98835	10.0128	10.2819	10.1384	10.0267	9.98075	9.45952	9.40639	10.1586	9.63244	10.4971	10.7849	9.80874	10.2779
MARK3	11.9287	11.4993	11.8407	12.0256	11.8422	12.0589	11.5596	11.682	11.5141	12.0366	11.752	12.0152	11.6055	11.5308	12.5859	11.5526	11.9028	11.9166	11.328	11.3603	11.8641	11.5538	11.248	12.304	11.7285	11.8939
SLC25A3	13.0435	12.4297	12.3	12.1919	13.1698	12.5321	12.1923	12.7906	12.9507	12.9204	12.8045	12.8746	13.247	13.1923	13.6191	13.2398	12.9398	13.0187	12.9701	13.1843	12.8779	12.9934	13.3249	13.0176	12.6148	12.6841
FNDC3B	11.8475	12.0388	11.575	12.9185	12.0946	11.7813	11.7509	12.6863	11.8715	12.8103	12.4593	12.9202	12.0433	11.5361	13.0373	12.5467	12.855	12.2923	11.5567	11.4913	12.0028	12.0782	11.6326	12.0597	13.0062	13.043
FOSL2	13.1431	12.6093	13.7156	13.5413	13.4749	12.4978	12.9199	14.0414	13.2003	13.4847	13.3826	13.0726	13.858	13.0833	13.4324	14.1322	13.5006	12.715	13.6265	13.8545	12.8676	14.3803	12.5759	12.7413	14.846	13.3303
CACNG4	5.05473	4.86303	3.7655	7.31147	3.7655	4.83619	3.7655	4.75242	3.7655	4.33428	4.25856	4.61795	5.2913	5.25999	5.01498	4.90638	4.46741	4.57409	5.7711	5.04887	5.01628	6.53377	4.46165	3.92431	4.97065	4.21776
FRYL	12.4067	12.6582	13.0005	12.3561	12.3593	12.6318	12.345	12.699	12.6697	12.861	12.7224	12.7377	12.729	12.37	13.3413	12.4835	12.4877	12.5391	11.9864	11.8749	11.9373	12.0779	12.7561	12.6727	12.6608	12.5101
TMEM131	11.9428	12.4182	12.3973	12.9487	12.0465	12.1961	12.5277	12.4027	12.2507	12.3037	11.6756	12.0549	11.7532	11.7451	11.8373	11.5231	11.5782	11.4431	11.6873	11.5919	11.8493	11.6694	11.9343	12.1264	12.3122	12.2757
FSCN1	12.6576	11.1689	12.6038	13.1043	11.8153	11.8309	11.9913	11.8744	11.9356	12.083	12.3608	12.573	11.647	11.9692	14.4855	11.4376	12.9578	13.0922	11.1149	11.6138	12.5174	11.2641	11.8774	12.7901	11.3279	12.1609
ACTB	14.8911	14.8209	15.8331	15.6434	15.0897	14.867	15.0218	15.4575	14.9856	14.8586	14.901	15.6137	14.8783	14.609	15.9842	14.6407	15.3301	15.1255	14.7062	15.0753	15.0164	15.2269	14.4457	15.2508	14.9206	14.991
MOCOS	8.63137	8.70503	8.83268	8.14939	9.35389	8.05278	8.62772	7.80078	8.80001	8.67106	8.46319	8.57022	9.12969	9.29677	8.45137	8.82662	8.31554	8.55163	9.09799	9.37599	9.06183	8.03819	9.12203	8.58803	7.65114	8.54487
PLD1	11.293	11.8294	10.6479	13.0104	10.9282	11.1777	11.7171	11.6791	11.9943	12.5636	12.0116	11.836	11.6343	11.3046	11.2285	11.6846	11.2102	11.4334	11.2111	10.5997	11.476	11.5092	11.3658	11.5585	12.2196	12.2233
ATP12A	9.54436	10.6347	12.3568	7.74068	12.5934	11.0298	10.3901	9.32514	9.59285	10.7572	10.7427	7.94884	10.9397	12.436	9.98257	11.2011	11.3588	10.2175	11.2555	11.4268	10.6201	11.8156	12.642	8.0208	7.78455	8.92515
WDR62	9.26577	8.66488	10.8188	10.0934	8.47755	10.1621	9.47043	8.89001	9.07051	8.53241	8.09477	8.89969	8.58503	8.54359	8.86356	7.76412	8.73775	8.33801	8.59462	8.774	8.72553	8.72818	8.97818	8.82731	8.96453	8.9399
DLG1	11.9951	12.0563	12.4611	13.2145	12.2648	12.0428	12.1079	12.3356	12.4829	12.6151	12.0471	12.2243	12.2876	12.2375	12.5213	11.8358	11.9037	11.8791	12.0328	11.9183	12.4014	11.946	12.523	12.0589	12.1212	12.2464
RAB7A	12.2499	13.5942	13.5987	14.1496	13.4294	13.064	13.3553	13.8638	12.4233	12.8341	12.2164	12.8822	12.2076	12.2498	12.9948	12.2158	12.494	12.1973	12.6655	12.7801	12.6811	12.8526	12.8449	12.4718	12.5698	12.7087
BCAP29	10.7207	10.9944	9.2797	9.86155	11.705	10.8745	10.6534	10.4455	10.9041	10.3944	10.7392	10.3881	11.549	11.8045	11.1325	11.7324	10.5073	10.7346	11.1771	11.2762	10.9092	10.7895	11.2967	10.8242	9.85214	10.1223
SEC31B	8.9413	9.43702	9.33479	8.46115	9.01838	9.24754	9.57923	8.72992	8.89368	9.0814	8.89494	8.8879	8.63799	8.95643	8.05174	9.05626	8.65628	9.00726	9.3147	9.43331	9.0281	8.66681	8.7692	9.00983	8.64641	8.75618
SART3	10.8122	10.8497	10.9758	10.8768	11.0799	11.1638	10.9009	10.9836	10.9926	10.8281	10.7352	10.9952	11.0408	10.8248	11.2673	10.9755	10.9225	10.9741	10.9882	11.0014	10.9531	11.1702	11.1746	10.791	10.9614	10.758
ARHGAP15	9.58816	9.11886	10.5338	8.8277	8.42686	9.24973	9.35845	7.64125	8.55553	8.257	9.28271	9.23127	8.22649	8.15355	7.37574	8.80061	10.1855	9.95854	8.8102	9.74692	8.85382	9.09274	8.68554	8.83271	9.62655	9.41581
TUBA3D	4.16414	3.91722	4.95742	4.17096	3.35862	4.54926	3.35862	3.35862	4.1671	3.76844	4.0526	4.24091	4.22093	4.0506	4.31531	4.25124	4.21419	4.48809	3.76844	4.55842	4.35888	4.09716	4.27128	4.09643	3.76844	4.38037
EXOSC7	9.51021	9.47201	8.56021	9.007	8.88342	9.51471	9.70703	9.24682	9.98981	9.4701	9.31047	9.38378	9.3207	9.32951	8.8309	9.37108	9.43865	9.33663	9.38029	9.05806	9.26994	9.21875	9.24428	9.70321	9.55577	9.28585
KIFAP3	9.9916	9.7914	10.1471	10.4211	9.86425	10.1803	9.84348	9.9197	10.1098	10.6573	10.4756	10.4258	9.79752	10.1243	10.3928	9.63903	9.99732	10.2899	9.67484	9.64302	10.3702	9.7474	9.95002	10.0315	10.0756	10.3637
MKRN2	9.93864	9.70891	9.70879	9.62812	10.0315	9.98847	9.99646	9.6056	9.72852	9.7647	9.5903	9.85337	9.7133	9.68629	9.30303	10.013	10.2262	9.97139	9.61154	9.4964	9.70089	9.71753	9.84815	9.69927	9.78341	9.72429
MCM6	9.96118	9.91002	11.4184	10.2712	9.67938	10.7445	9.90139	10.0534	10.2423	9.85098	9.38291	10.2498	9.43468	9.24886	9.60426	8.99665	9.6486	9.72596	9.53164	9.61603	9.88141	9.05863	9.82731	10.079	9.80004	9.7909
REXO2	10.4122	9.94517	9.73994	9.11089	9.80328	9.72089	9.8482	9.62063	10.5994	10.7116	10.9847	10.7357	10.3898	10.6435	11.0426	10.68	10.7966	11.0146	10.2818	10.1829	10.4137	10.3883	10.3554	11.3471	10.2781	10.7172
RBM7	8.05663	8.42008	8.83818	7.72802	8.85485	8.55097	8.2741	8.90008	8.56816	8.60143	8.78955	8.46395	8.68952	8.71692	8.54024	8.6582	8.64073	8.52595	8.47964	8.62009	8.22447	8.66085	8.28912	9.15156	8.76942	8.60746
RBMS2	8.57036	8.3529	7.67748	7.88941	8.22575	7.39001	8.6764	9.58044	8.69644	8.47101	8.50706	8.36438	8.82386	8.31499	8.38219	8.83091	7.90227	8.32219	7.83908	7.60383	7.8434	8.37658	8.00523	8.37071	9.18209	9.35639
BAZ2A	11.686	12.0603	11.8988	11.7409	11.9857	11.7588	11.8288	12.0934	11.4789	11.5883	11.4026	11.6456	11.8301	11.7063	11.9127	11.7319	11.6147	11.5293	11.7324	11.7024	11.7014	11.9651	11.7673	12.0864	12.0353	11.7866
PTPN23	11.3572	11.138	10.6336	10.7586	11.1348	11.2808	10.8701	11.7116	11.1184	10.9051	11.0084	11.0679	11.0069	11.0334	10.789	11.0192	10.784	10.8558	10.9242	10.8419	11.088	11.1811	10.661	10.9597	11.2964	11.0804
MLH1	10.0832	9.99225	9.97544	9.94456	9.95898	10.3647	9.98754	9.98747	10.1896	10.3098	10.174	10.2297	10.1868	10.2436	9.87246	10.1843	10.1623	10.3822	10.0849	10.1673	10.0825	9.96944	10.3661	10.1606	10.0339	10.0547
UNG	10.0802	10.6137	9.84505	10.777	11.0035	10.3691	10.2919	10.358	10.5335	9.94313	10.1769	9.84382	11.3286	11.2473	10.2145	11.2757	10.4579	10.3566	11.1721	11.1942	10.7367	10.7821	11.241	10.0903	9.79821	9.60556
FMO4	7.50648	9.0737	7.91521	8.21579	7.65831	7.84546	8.14161	8.16137	7.38872	8.22084	8.2786	7.804	7.70572	7.95776	8.14022	8.01833	8.02413	7.97508	8.11254	7.88086	7.46998	7.80584	7.73441	8.28496	8.2822	8.21408
KLHL20	10.0404	10.1705	10.4838	10.2868	10.161	10.428	10.3643	10.3893	10.4527	10.7547	10.1527	10.5278	9.99192	9.94047	10.2111	9.89184	9.92013	10.0544	9.88514	9.75327	10.0317	10.0658	10.1081	10.2234	10.6411	10.5733
RGS11	7.95116	7.84767	6.66679	6.97193	8.27689	7.40256	8.89832	8.26543	8.28901	7.87327	7.87854	7.25237	8.48267	8.11295	6.66952	8.18697	7.70836	7.56418	8.30922	7.95643	7.02935	8.21794	6.83292	7.20548	8.19058	8.03899
SLC46A1	6.60138	6.62736	5.96333	6.17968	6.02629	6.52062	6.16598	6.81678	6.19146	6.09863	5.93399	6.24012	6.42599	6.09354	6.30066	6.34656	6.82898	6.39768	6.49868	6.26687	6.38035	6.25728	6.17054	6.6295	6.94037	6.86702
PLXNA2	10.1587	10.9509	9.43804	8.97566	9.9689	9.8952	10.3726	10.814	10.6113	10.4772	10.4918	10.3641	10.3354	10.0208	10.7361	10.2906	9.4579	9.78016	10.1597	9.46456	10.2895	10.0303	9.54195	8.89829	10.3447	10.5474
SPAG5	7.48896	7.6142	7.76117	8.80632	7.62478	7.97	8.34276	7.89471	7.13966	7.6915	6.92211	7.52323	7.12208	6.84064	8.49883	6.6711	7.29723	7.46327	6.88715	6.19912	7.59125	6.64537	8.35896	7.94253	7.49574	7.57993
ANKRD13A	11.8132	11.3368	11.756	10.8729	11.0613	11.3721	11.6956	11.3109	11.557	11.5982	11.5191	11.7393	11.1123	11.4819	11.9413	11.2986	11.6186	11.4391	11.3665	11.1871	11.3098	11.2161	11.592	11.299	11.5545	11.6783
TPD52	10.5659	10.7645	10.4977	11.9466	10.2982	10.5454	10.7849	10.3494	10.9197	10.9011	10.1527	10.6512	10.5254	10.3107	9.82115	9.89798	10.7713	10.6451	10.5438	10.3174	9.97324	10.5244	10.5249	10.7497	10.72	10.527
ACACB	9.97375	11.1809	9.49363	9.40356	11.4282	10.1385	10.0614	10.7496	9.69997	8.38586	9.03079	7.58089	12.0389	11.207	8.00028	11.641	8.83483	8.65754	11.4352	11.3553	10.3841	10.8994	10.7502	9.25214	9.65107	9.13525
TRAF4	9.84935	9.8536	9.23019	9.51694	10.2956	9.72966	9.47481	10.5366	9.05963	9.97026	10.1597	10.1219	10.4447	10.1589	10.8477	10.6889	9.99571	10.3251	10.0475	10.5866	10.1071	10.8836	9.72372	10.5853	9.71778	9.70822
PAG1	10.7347	10.1528	11.6997	10.965	10.5799	10.1317	10.4002	10.2105	10.2678	10.421	10.3975	10.3767	10.2788	10.0928	10.7022	10.2784	10.7713	10.5697	9.89989	9.99432	10.0867	10.4996	11.2083	10.0948	11.3107	11.1427
GPATCH1	8.89287	9.394	9.86654	9.27544	9.22962	9.77546	9.46385	9.2858	8.94263	8.79092	8.46319	8.91341	8.75405	8.76161	8.84565	8.70102	8.86812	8.65	9.03238	8.81296	8.90955	8.84299	9.01101	9.21825	9.28685	8.9221
ICAM3	9.45792	9.21046	10.0116	9.15715	8.56334	9.0617	8.81658	8.22366	8.94108	8.06076	9.33911	9.14296	8.66637	8.94271	8.62045	9.28831	10.4662	9.95993	9.3147	10.37	9.33366	9.07589	9.21822	8.98426	8.85197	8.69224
NT5C2	11.5456	11.1097	11.8651	10.8032	11.4679	11.3272	11.1623	11.0199	11.2538	11.6052	11.7005	11.6749	11.4878	11.664	11.7669	11.6644	11.8722	11.5552	11.2027	11.3161	11.521	11.5124	11.5904	11.078	11.3326	11.6964
MCAM	12.0505	11.461	10.9507	11.0851	12	10.2834	11.117	11.7626	10.6651	11.7163	11.7715	11.9579	12.8466	11.6363	11.5907	13.008	11.8398	12.1102	11.6825	11.6109	11.3872	11.9753	10.595	10.5313	12.1316	12.6598
GPC4	7.89314	8.35932	6.54559	8.80615	7.63021	6.92772	7.4599	8.96851	8.45875	7.51713	7.82727	7.4492	8.49843	8.05379	6.94677	8.29088	6.78321	7.28821	8.33681	8.028	7.87972	8.20229	7.52031	6.3962	8.00185	7.84069
MBNL3	10.9171	10.9371	11.4449	10.6557	10.1804	11.1328	10.8906	11.0463	11.3138	11.2078	10.462	11.0739	10.7778	10.5035	10.2819	10.5005	10.9002	10.8425	10.4702	10.2094	10.5253	10.2723	11.0848	10.7748	11.2654	10.9584
CAMSAP3	10.3741	10.6641	9.85717	10.0751	9.60667	10.5373	10.1139	10.5989	10.0668	10.4473	9.73991	10.1433	10.5171	10.6521	10.1781	10.4426	10.1733	9.81183	10.5377	10.0951	10.2076	10.5309	10.1438	8.88535	10.6067	9.90618
RAP1GAP	7.53646	7.79565	8.28485	9.23784	7.78403	7.8449	6.93264	7.65633	6.25246	7.12888	6.69915	6.7743	7.76336	7.36299	8.09128	7.89332	6.75182	6.68584	8.97792	8.65257	8.74715	9.33805	8.14905	6.87766	7.27065	7.02491
XAB2	10.3333	10.2908	10.7499	10.2772	10.0808	10.1317	9.94758	10.176	10.2166	9.94789	10.2337	10.1219	10.3789	10.3853	10.4122	10.344	10.1834	10.0826	10.4507	10.5464	10.12	10.7009	10.1708	10.3401	10.5106	9.94234
ARHGEF1	12.2816	12.2498	13.3687	11.8279	11.7476	12.4501	12.0302	11.7247	11.6109	11.6668	12.1455	12.3442	11.6541	11.9134	12.76	11.6528	12.3817	12.3565	11.9485	12.5215	12.1006	11.917	11.6533	12.5524	12.1154	12.0752
STXBP2	10.0256	9.74544	9.43854	9.97549	9.85981	9.42266	9.54567	9.52976	9.72534	9.36348	10.0436	9.87058	9.88328	10.2052	11.0059	9.79716	10.5299	9.9837	9.98401	10.3548	9.8725	9.95219	9.74715	10.242	9.65412	9.4181
MAP2K7	10.4744	10.7911	10.8876	10.6989	10.3305	10.5399	10.7295	11.0067	10.3658	10.3591	10.2181	10.433	10.1038	10.1156	10.2493	9.93928	10.045	10.0681	10.2892	10.3002	10.2196	10.5109	10.2778	10.3578	10.6889	10.3386
DGKD	9.56807	10.0685	10.2367	9.59192	9.77558	10.067	9.76105	9.83532	9.10827	9.20371	9.18336	9.65311	9.65979	9.21655	8.7651	10.305	9.45494	9.45824	9.71784	10.3359	9.43399	10.3129	9.20135	9.31501	10.0251	9.59861
CTTNBP2	8.61132	8.75271	6.82896	7.92956	8.10954	8.20529	9.03683	8.98782	9.00279	8.60695	7.97253	8.23051	8.99023	7.52921	6.52175	8.51624	7.94647	8.25602	8.23081	7.43973	7.97676	8.24792	7.66582	7.22652	8.73297	8.56081
ACTL6B	3.82768	3.35862	4.75948	5.09286	3.35862	4.84162	4.29971	4.16952	4.02157	4.22616	3.85168	3.52982	3.86137	3.85025	3.35862	3.8794	4.06053	3.82949	4.05215	3.88663	3.87229	3.52982	3.52982	4.25708	3.86848	3.52982
RARB	7.63148	7.75638	6.93627	8.16628	6.80901	7.56971	7.20867	6.99791	7.48983	6.49783	7.52732	7.00286	7.78211	7.40116	6.55846	7.55078	7.80158	7.53386	7.74241	7.74336	7.5208	7.54038	6.7689	7.97985	8.13612	7.40766
TOP2B	12.8552	12.92	12.6324	13.1017	12.8201	13.1344	12.9311	13.0559	13.2516	13.1485	12.9166	12.9835	13.0225	12.8702	12.2433	12.6092	12.7881	12.8974	12.6967	12.6089	12.8872	12.4627	13.0202	12.8106	12.9269	12.9659
TM9SF3	13.0401	13.0589	12.6857	12.5003	13.4594	13.0669	13.1576	13.061	13.1925	13.261	13.1426	13.2804	13.1436	13.122	13.1792	13.2854	13.3234	13.1256	13.1152	13.0674	13.1323	13.1079	13.3584	13.2805	13.0493	13.1359
NFKB2	10.4961	10.9741	11.0735	10.4158	11.2	10.5702	10.2112	11.2779	10.2479	10.3329	11.2586	10.9735	11.3857	10.458	11.3132	11.4396	10.8861	10.954	10.9547	11.5162	10.4114	11.9987	10.215	11.4802	11.497	10.635
UBE2T	7.73503	6.88766	8.86752	9.38077	6.78093	8.35398	7.981	7.24482	7.32908	7.68068	7.22837	7.85495	7.06883	7.31325	8.6209	6.82315	7.87705	8.08487	7.23833	7.3377	7.92186	7.38342	7.97203	9.02171	7.03353	6.9681
PPP1R12B	11.1655	12.1243	11.4485	10.7773	11.2494	10.8824	10.8929	12.3974	11.0204	11.1798	11.2128	11.0189	12.207	10.8248	10.5552	11.9647	10.3655	10.5087	11.1669	10.784	10.2641	11.8932	10.6722	10.0945	12.442	11.9909
DNAJC10	11.3961	11.1888	11.0607	11.3943	11.1432	11.2696	11.1755	10.9428	11.4977	11.4336	11.4939	11.5756	11.3478	11.2242	11.8266	11.3345	11.8028	11.841	10.837	10.9186	11.0451	10.7912	11.3091	12.2896	11.3733	11.6608
GTF3C1	11.598	11.8803	11.2346	11.8071	12.1012	11.6125	11.8432	12.0058	11.7953	11.8112	11.6676	11.6482	11.8325	12.0002	11.8423	11.5403	11.3901	11.5063	11.9278	11.7912	11.9424	11.9479	11.872	11.1621	11.6989	11.6957
IL4R	12.2485	11.6127	12.6478	11.169	12.2885	11.4533	10.895	11.8449	11.3511	12.1555	12.5905	12.6844	11.9406	12.0143	13.2454	12.646	12.9257	12.9688	11.4429	11.9885	11.9395	12.3264	11.8836	12.6776	12.1073	12.2946
USP33	11.3461	11.4375	11.3585	11.1213	11.305	11.0396	11.2807	11.1481	11.5769	11.3336	11.3026	11.2869	11.4979	11.4994	11.3118	11.3893	11.2809	11.3771	11.213	11.1537	11.3958	10.8098	11.6977	11.5137	11.3243	11.3338
PAK3	6.04347	8.16195	7.2669	5.99881	6.78886	6.20538	6.19655	8.22699	7.39821	6.36394	6.4234	6.66013	7.65244	7.12968	4.834	7.88425	5.22966	5.71959	6.55213	6.25843	6.11901	6.87829	6.75617	6.02631	7.15596	6.77847
CAPN6	6.57954	7.03324	5.7957	8.73659	6.78202	6.15688	6.62257	7.56342	7.22937	5.31467	6.65464	5.62842	7.72305	7.27786	5.79843	8.27872	6.83727	6.4664	7.23179	7.26828	6.3875	7.61429	7.89388	5.55554	7.34338	6.13379
DCX	4.48095	5.00475	3.67543	3.67543	5.09736	4.2199	4.22512	5.1478	4.71055	3.35862	3.67543	3.83108	6.13443	5.2996	4.1603	5.50875	4.37734	3.67543	4.93916	4.81382	3.84182	5.27247	4.3498	3.35862	5.27853	4.50849
SNRPA	10.2513	9.25253	10.5798	10.089	9.59091	9.69502	9.58689	9.66163	9.56713	9.69572	9.85667	10.2212	10.1128	10.0159	10.6012	10.1319	10.406	10.3017	10.0052	10.2428	9.95754	10.1465	10.0998	10.5204	9.69028	9.83201
SPAG6	4.48391	5.63032	3.35862	8.01598	4.5734	6.58948	4.76538	4.92394	4.48796	4.22278	3.85168	4.15299	4.81225	4.32829	3.35862	5.45237	4.80144	3.82949	4.78263	4.81028	4.30136	4.73446	3.81816	6.1456	4.81645	4.60433
EXOSC5	8.80701	8.77734	9.18978	8.95069	8.87837	9.25052	8.64337	8.415	9.10574	8.86969	8.29871	9.0079	8.46433	9.10251	8.85303	9.10797	9.00211	8.7162	8.86674	8.86466	8.65241	8.73906	9.10896	10.1333	8.58796	8.60465
DYNC1I2	9.72873	9.15873	9.5684	9.50498	9.32988	9.36098	9.31813	9.14025	9.75049	9.95099	9.75023	9.70083	9.26571	9.61051	10.1261	9.36813	9.69293	9.80874	9.36184	8.93848	9.52756	9.26725	9.54583	9.1677	9.74938	9.83011
APBB1IP	8.54944	8.66128	10.2015	8.80093	8.26973	8.88927	8.70796	7.98288	8.40872	8.00298	8.39217	8.69839	7.59711	6.92938	7.20248	8.04814	9.21939	8.80036	8.13237	8.94068	8.18387	8.25976	7.80038	8.82441	9.66198	9.08791
LRCH4	11.076	11.0523	11.7923	11.9568	10.8155	11.0877	10.8571	11.5758	10.3093	10.3528	10.9715	10.8158	11.0603	10.7129	10.4268	11.2195	10.9796	11.2004	11.1636	11.347	10.9491	11.1798	10.6367	11.5005	11.1903	10.8068
FAM76B	10.2609	9.66149	10.2206	9.7344	9.63433	9.93433	10.0109	9.84338	10.3222	10.2867	9.93277	10.082	9.6961	9.95977	9.77181	9.62181	10.0488	10.2539	9.67041	9.71897	9.86086	9.47515	9.94628	9.92082	10.2094	10.0661
SIRT6	9.18933	8.75027	9.92272	9.8919	9.71194	9.45162	9.76922	9.66213	9.05506	9.2057	9.01992	9.46308	9.29581	8.8964	9.49323	8.69732	9.15299	9.05532	9.12922	9.24817	9.23697	9.08445	9.25436	9.7519	9.10361	9.26101
TYR	9.10812	7.31299	7.58391	7.79559	8.6221	8.36396	9.22177	8.58288	9.16921	8.72759	7.71777	7.54264	8.47657	7.51247	5.70543	7.55965	7.15149	7.98057	8.38751	7.48769	6.94288	7.91591	8.58509	5.48507	8.75475	7.86024
POLD3	9.69676	9.44969	10.5952	9.70872	9.66207	10.4155	9.85761	9.782	9.66687	9.70477	9.35647	9.90267	9.1101	9.48534	9.6063	9.40023	9.41005	9.7873	9.17389	9.18827	9.53737	9.26332	9.74833	9.62417	9.77249	9.70914
ACTN2	4.37158	6.28801	4.45454	6.5423	5.04109	4.21088	5.02437	4.70409	4.9453	4.16016	4.52764	4.39724	6.09065	4.93979	4.77557	5.63001	4.72872	4.10834	5.33397	4.9205	4.79487	5.83754	4.65201	7.55623	5.08222	4.45747
CAPZB	11.9938	11.9914	12.4931	12.6409	12.0855	12.2016	12.5235	12.4576	12.2535	12.1892	12.0794	12.5101	11.9708	11.6606	12.7383	11.8874	12.2641	12.0663	11.9816	12.1695	12.3335	12.0858	11.7529	11.5013	12.1176	12.2252
GPR137B	9.67961	9.60269	9.96678	9.37594	9.49122	9.42388	9.05014	9.40042	9.77724	9.26214	9.82553	9.49117	9.70071	9.94115	9.55025	9.56968	9.8893	9.6692	9.7398	9.92207	9.62439	9.78118	9.68452	9.17182	9.6264	9.64549
NAALAD2	7.38857	7.78729	6.78365	7.53318	7.71249	8.01199	7.63915	7.61694	7.37916	7.05784	7.35616	6.85361	7.49986	7.41143	7.3859	8.3408	7.38568	7.61746	7.98243	7.51577	7.1723	7.84517	7.17762	8.06996	7.6869	7.51727
PHF17	9.4906	10.448	10.2683	9.70295	10.3052	10.2849	9.90147	10.0768	9.78875	9.65818	9.06854	9.72613	10.4752	10.1489	8.42213	10.3769	9.3456	9.03987	10.7154	10.8157	9.87982	10.6312	10.5886	9.97121	10.0071	9.66438
SLC25A43	9.97914	9.90824	9.95785	9.02099	9.8426	9.74347	9.96378	9.50316	9.75417	9.83698	9.94699	9.92774	10.07	10.2234	10.1321	9.70359	9.96729	10.0318	10.1147	9.89196	10.335	9.81796	10.1226	10.3538	9.9771	9.8518
UBE2A	10.604	10.9401	11.5411	11.0685	11.3392	11.241	11.4646	11.1226	10.9375	11.0269	10.8	11.0343	10.8692	10.729	10.8714	10.7275	10.6591	10.9251	10.8087	10.9092	11.0627	10.9533	10.9949	10.7153	10.6894	10.8553
FGFR1	11.5397	11.4845	9.50036	9.41221	11.271	9.9129	11.2517	12.7398	11.5436	10.9353	11.5643	10.8754	12.4105	10.8073	10.2689	12.5124	10.713	10.8623	11.6813	11.5874	10.6943	12.7033	10.5594	9.76256	12.2988	11.6022
GTF2I	10.4397	10.5156	10.3262	11.5438	10.7511	10.9357	10.6722	10.4053	10.7032	10.6484	10.5309	10.2391	10.7716	10.8113	10.6059	10.3017	10.3243	10.2604	9.18808	8.64747	10.4884	9.14374	10.9097	10.9338	10.7824	10.9558
SMC1B	7.03664	6.8983	7.31526	9.08893	6.44592	6.69727	6.72014	7.1416	6.73608	6.70601	6.78526	6.7967	6.86424	6.80978	6.77628	7.14343	6.20094	6.49029	6.6583	6.79834	7.37702	6.65918	6.32373	7.0268	7.44747	6.94637
FBLN1	13.3732	15.3102	10.7108	12.8609	13.1016	12.1519	13.338	14.6669	14.8444	13.2581	13.3389	12.8955	13.6174	13.0116	10.9232	14.3535	12.3977	12.3459	13.4803	13.1815	12.1981	14.2261	11.8011	10.8603	14.0838	13.3769
ITGA8	8.30666	9.04421	7.47979	8.04367	9.27344	8.48697	8.24569	8.35724	7.43557	7.15167	8.30647	7.66978	9.71567	9.05388	8.00862	9.66568	8.96428	8.26122	8.74371	8.85307	8.19083	8.71778	9.57073	7.86574	8.16893	8.47307
CST7	9.18566	8.69493	9.45051	8.50355	8.38685	8.8769	8.17103	7.78918	7.8108	7.12044	9.01437	9.02337	8.85595	8.94165	7.7852	8.40077	9.26843	9.5569	8.93647	10.1617	8.61441	9.37106	8.41714	8.07316	9.15051	8.48897
MAP2	11.0725	11.1438	11.4476	9.55708	11.0318	10.7136	11.7241	11.1052	12.3155	11.9651	11.6958	11.8111	11.1343	11.3458	10.7734	10.6402	10.6251	10.5686	10.9749	10.2961	11.3617	10.9493	11.1874	8.59976	10.9903	11.7622
PIAS2	10.6029	10.2538	11.1127	11.5276	10.4602	10.6123	10.3444	10.4334	10.7883	10.3885	10.3871	10.2978	10.4482	10.3243	9.68837	10.5993	10.2704	10.4046	10.4401	10.4143	10.4414	10.3799	10.5315	11.0381	10.5741	10.4876
AMPH	7.08421	6.20132	5.73867	6.70951	5.52334	6.23455	6.58934	6.47897	5.83931	6.33466	7.13699	6.21447	6.31458	6.16941	6.16347	5.98747	6.92098	7.31074	6.33924	6.15974	6.95133	6.55053	5.53435	5.88472	5.88452	6.80285
ARAF	10.9371	10.5921	11.0362	10.3731	10.6052	10.6464	10.3526	10.9667	10.783	10.4013	10.5046	10.6959	10.5579	10.7439	10.8481	10.9035	10.7185	10.7995	10.7074	11.008	10.8386	10.9369	10.5166	10.7549	10.8161	10.4953
MCCC1	9.98383	10.7735	9.42579	11.0007	10.8889	10.4014	9.49433	9.93939	9.99138	9.57561	9.83677	9.18706	11.0537	11.1359	9.44859	10.8856	9.99907	9.87631	11.3103	11.2809	10.5491	10.4148	10.878	9.48418	9.25582	9.32488
LAMP3	9.27755	9.3293	10.4465	8.59189	9.25535	10.0515	9.35757	7.75343	8.84395	8.67119	9.35541	10.061	8.84926	8.91563	8.78006	7.9767	9.6353	9.73329	9.31777	10.0023	9.48634	9.03528	10.1187	9.21512	8.98893	8.91211
FAP	10.9229	8.16978	6.87286	9.10215	8.71349	8.32997	9.3782	8.86961	9.29383	10.8696	11.6926	10.7663	8.62197	9.78785	10.3585	9.36222	10.4369	11.1579	8.35662	8.29121	9.55982	8.21082	7.93233	9.09624	9.95206	10.9174
NEBL	11.8285	12.06	11.829	10.9995	12.2666	11.1262	11.8151	11.7595	12.5502	12.5724	12.0129	11.8829	12.5242	12.8298	10.52	12.2931	11.4269	11.3735	12.0785	11.7344	11.7219	12.305	12.8669	10.8553	11.4409	11.7746
ACER3	10.2441	10.1627	10.0697	9.65595	11.0147	10.1711	10.1028	9.79286	10.3419	10.5611	10.3136	10.5039	10.422	10.4975	10.5189	10.3988	10.2559	10.3618	10.2013	10.1757	10.1805	9.98212	10.5643	10.3959	10.1468	10.3681
UBE2K	11.4841	11.0768	11.4203	11.0112	11.5165	11.5334	11.3058	11.1544	11.9067	11.773	11.3157	11.6119	11.3624	11.382	11.4605	11.3458	11.3523	11.2807	11.0633	11.0468	11.2325	11.0794	11.7537	11.5135	11.0847	11.4822
PIK3C3	11.3042	11.3008	11.4556	11.4349	11.2273	11.4008	11.278	11.2253	11.7072	11.5463	11.4409	11.4156	11.2786	11.3762	10.7263	11.2885	11.0552	11.353	11.1241	11.0181	10.8782	10.9859	11.2671	11.5067	11.4074	11.3379
N4BP2	11.2714	11.1714	11.7697	11.1245	10.9385	11.6077	11.1316	11.13	11.2854	11.4481	11.413	11.3006	11.5363	11.5575	11.2735	10.8815	11.4545	11.2535	10.7489	10.8707	10.7855	10.8012	11.8186	12.1139	11.4553	11.2443
C12orf5	8.504	7.6107	8.31545	8.67098	8.63044	8.18401	8.12927	7.62001	8.31031	8.74954	9.14703	9.34736	9.61337	9.01208	10.5067	8.23252	8.83595	8.81493	7.95289	8.37663	8.48232	8.38668	8.65212	9.50782	8.14494	8.70526
TULP3	9.56519	9.6464	9.60682	10.0774	8.94979	8.52039	9.52411	10.0668	9.12505	9.38467	9.46348	9.32256	9.55975	9.13767	9.27145	9.35761	9.04445	9.27629	9.521	9.06998	9.16434	9.78031	8.66113	10.0839	10.0904	9.43642
SYNJ2	10.1092	9.78632	10.1757	9.78169	10.7263	10.4218	10.0088	10.4316	9.6432	10.1732	9.78231	10.5637	10.1868	10.1611	10.3494	10.8575	9.66018	9.94246	9.93319	10.0474	10.0073	10.5454	10.6969	10.0971	9.80613	10.3486
ADCY2	8.27641	10.1841	8.07315	7.0761	8.47147	7.61406	8.48925	9.78472	9.22107	8.92118	7.34542	8.31402	9.21467	7.28309	5.53336	7.94098	6.09817	6.78084	9.18022	7.70011	6.9843	8.95534	7.40435	5.60303	8.94455	7.21653
PPP2R5C	11.7204	11.3644	12.4642	12.149	11.2793	11.6965	11.4658	11.7869	11.649	11.9476	11.5774	11.7912	11.4389	11.2314	11.6019	11.4526	11.6721	11.8103	11.5865	11.7986	11.5396	11.4947	11.4748	11.4945	11.7796	11.6643
RBFOX1	4.48391	4.68794	4.75948	8.3622	5.1744	8.80112	4.66785	5.6935	5.36111	5.04993	4.62813	4.49137	5.34241	4.43792	7.20248	4.09123	4.87316	4.65257	5.05176	4.51336	4.91536	6.17345	4.86417	4.48454	4.74048	4.76847
GNB1	12.6438	13.0617	13.1084	13.7439	13.0588	13.0513	12.8639	13.2756	12.8528	12.8964	12.4748	13.0075	12.6187	12.3962	13.0227	12.599	12.436	12.4119	12.7154	12.7346	12.9042	12.8375	12.4608	12.1648	12.9177	12.8791
HOXA9	7.1106	5.32143	5.7111	7.07638	3.43258	7.05271	6.46757	6.37899	7.00657	6.9781	6.27415	6.91471	5.5523	5.97228	5.60733	6.18217	6.93428	6.04992	5.25348	5.24493	5.09962	5.48912	5.54161	7.02153	8.40656	8.48142
EDN1	8.40314	7.41734	9.75748	9.26373	8.51473	7.9355	8.58869	8.46313	7.9684	8.47006	8.16752	8.65181	9.08691	8.28189	10.2873	8.28558	7.84115	8.60166	8.76535	7.90016	7.79693	8.74894	8.39621	8.04615	8.24286	8.72151
MLLT10	11.3605	11.3889	11.491	11.4582	11.2721	11.2661	11.2701	11.3665	11.54	11.7278	11.2656	11.3982	11.4311	11.3142	11.4473	11.1801	11.1767	11.2259	11.2675	10.9269	11.2765	10.927	11.2368	11.4505	11.8903	11.5279
ZCWPW1	7.41666	8.43964	7.80689	8.12368	7.33787	7.7593	8.11829	8.00176	7.40764	7.90361	7.40866	7.64462	7.76548	7.71458	6.99199	7.65144	7.41749	7.18461	7.9628	7.64302	7.64394	7.7214	7.36729	7.93371	8.11484	7.18562
ADCYAP1R1	7.46255	8.45616	5.49303	9.18907	7.772	5.99411	5.96631	7.4911	6.206	7.16215	6.88962	6.56811	7.64969	7.22251	5.54988	7.9787	7.41539	7.23249	7.97648	7.87723	7.39212	8.36107	6.45817	6.61044	7.63145	7.25576
P2RY10	7.22871	6.16983	8.54007	6.33965	6.39317	6.87276	7.23791	5.99499	6.57689	5.45066	7.44931	6.77295	6.56844	5.83699	5.23265	6.1368	7.9609	8.07298	6.9424	7.90036	6.59742	6.54792	6.33019	5.79121	6.98996	6.27226
ITM2A	9.75946	9.75559	10.3583	9.63628	10.0902	9.38054	10.1522	9.69267	10.3317	10.1563	10.1191	9.60558	11.193	10.9553	7.81123	11.1837	9.90331	9.90005	10.762	10.714	9.83721	10.9997	10.769	7.90999	9.60552	9.68214
NRD1	11.8102	12.1009	12.5858	12.3717	12.2921	12.3109	12.496	12.2372	12.6619	12.6033	12.2184	12.4608	11.9796	12.2486	11.7683	11.7301	12.1461	11.708	12.0059	11.7914	12.3137	11.8402	12.3519	12.454	11.955	12.1418
VDAC3	9.99038	9.6747	10.2121	10.1235	9.85455	10.1216	9.92702	9.61861	10.5564	10.2313	10.1361	10.1476	10.1388	10.1425	9.66859	10.0745	10.1632	10.3041	10.0976	10.2048	10.2033	10.005	10.3685	10.0276	9.83186	10.0727
PCM1	12.8835	13.29	13.0677	12.4789	13.1059	13.1909	12.9633	13.0463	13.0381	13.1424	12.9363	12.985	13.065	12.8581	12.1376	12.8463	12.8314	12.869	12.7031	12.6993	12.8268	12.8284	13.1291	13.0008	12.9147	13.0236
TNRC6C	9.99315	10.3447	10.5673	9.80612	10.003	9.78032	10.0728	10.6385	9.75785	9.5923	9.26011	9.39614	9.99548	9.69249	8.54024	10.3563	9.15816	9.16433	10.0265	10.0034	9.54204	10.0377	9.78623	9.90262	10.3721	9.89665
CBFA2T2	9.64417	10.5543	10.2031	9.98639	9.96107	10.8141	10.1172	10.2654	10.0647	9.83439	9.28193	9.5807	9.83438	9.6522	9.10578	9.59172	9.00858	9.13738	10.0859	9.85192	10.0178	9.92068	9.80617	9.91198	10.6046	9.88347
DBC1	5.89742	4.46073	4.96212	9.81192	4.45714	4.74622	4.61662	4.80816	4.71065	5.18172	6.39043	6.00878	5.12917	5.7116	9.30235	5.32145	9.57476	8.40753	4.82574	4.98645	5.38573	5.06227	5.2689	5.68605	4.84722	6.67109
ITCH	11.6887	11.452	11.7072	12.0587	11.6035	11.8448	11.4704	11.5924	11.8634	11.8075	11.7296	11.7419	11.5873	11.643	11.9698	11.6799	11.772	11.7943	11.2111	11.1309	11.752	11.3307	11.6109	11.654	12.011	11.814
PKD2L2	6.71199	7.24961	7.66512	6.73256	7.16172	7.27026	7.37577	6.50597	6.75106	6.27552	6.40262	6.83828	5.91398	6.14458	6.16347	6.8003	6.86031	6.56023	6.7336	6.75499	6.599	6.35842	6.41277	7.05042	6.93743	6.75001
TP53INP2	9.95858	10.5322	10.6141	10.6966	10.973	9.64731	10.5846	11.1483	9.54398	9.96323	10.1092	9.37898	10.3453	10.4963	9.84041	10.4844	10.0807	9.79405	10.9626	11.215	10.4225	11.522	10.3485	9.13675	10.6213	10.4072
SDF4	11.5663	11.3329	11.6062	11.7358	11.2993	11.6719	11.4937	11.4759	11.8273	11.393	11.7726	11.665	11.5792	11.4211	12.1315	11.8459	11.7996	11.7587	11.569	11.8049	11.6778	11.7467	11.5517	11.0393	11.8143	11.6131
MYH7B	5.86008	7.18903	7.01665	7.48003	6.63911	6.77796	6.44515	7.22458	6.05144	6.37884	5.77855	5.9507	6.38249	6.2873	5.86992	6.70923	5.1771	5.7506	6.97053	6.42098	6.13989	7.0527	6.40666	7.02749	6.59437	6.34831
TP73	9.08804	9.57898	8.95439	9.06673	9.44213	9.776	9.67133	9.47161	8.71274	9.11561	8.77825	8.78269	9.27165	9.26653	8.926	8.97313	8.98054	8.793	9.43009	9.03917	9.3193	8.05318	9.17173	8.92541	9.17624	8.69442
TOLLIP	11.8097	11.6041	11.8097	11.179	11.7336	11.1805	11.6428	11.7208	11.4302	11.466	11.8033	11.6051	12.0091	11.8469	12.3903	11.6291	11.6147	11.7418	11.7518	11.7444	11.8397	11.858	11.874	11.7099	11.2184	11.2931
UBE2D4	8.32648	8.16195	8.46374	8.07084	7.70182	7.87307	8.77406	8.48341	8.44114	8.08074	7.99326	7.93608	8.11289	8.04589	8.04746	8.24756	7.71901	7.82856	8.103	8.10967	8.20782	7.97308	8.05645	8.46166	8.27663	7.89403
CLUL1	4.28489	4.68794	4.18808	6.58827	4.9544	5.14051	4.76538	4.49125	4.97745	4.72642	4.53905	4.41042	4.95225	4.91978	4.19081	4.8607	4.21419	4.28839	4.72826	4.82516	4.7269	4.9464	4.54066	4.16103	4.93208	4.69219
RUNX1T1	9.56334	10.6545	7.67748	8.39121	9.12187	9.19618	10.0109	9.72925	10.5214	9.5083	9.4493	9.00582	9.67182	9.22317	7.88536	8.56856	8.98559	8.89699	9.703	9.14322	9.27613	8.54138	8.08936	8.37311	10.5184	9.99067
CDH17	4.64785	4.87736	4.86281	5.83468	4.9544	5.48469	4.43922	3.35862	4.72564	4.77136	5.21066	4.81719	4.56123	4.53577	4.96233	4.25124	5.32855	4.85878	5.16313	5.27896	4.9044	4.72829	4.68935	5.18601	4.9592	4.57589
THOC1	11.0256	11.082	11.1013	10.751	11.3526	11.4443	11.2191	11.0854	11.2028	11.3184	11.0379	11.1201	11.0883	10.9797	10.4028	11.0737	10.6957	10.9638	10.9782	10.8673	10.9886	11.0997	11.234	11.635	11.0183	11.0559
FKBP7	8.45358	8.31809	6.38775	7.75062	7.72309	6.77796	7.9785	8.09261	8.14755	8.76785	8.7856	8.33313	8.13892	7.73921	7.41596	8.0701	7.91716	8.10225	8.06295	7.63597	7.74278	7.98565	7.49844	7.59345	8.55147	8.77095
OSBPL6	9.61054	9.83879	10.1471	8.43367	10.0095	9.5969	9.81237	10.5817	10.3806	9.93852	9.58505	10.1522	9.89799	9.7641	8.9032	9.79421	9.3456	9.13633	9.69704	9.34491	9.33685	9.49007	9.89803	9.24068	9.94761	9.86126
SLC1A3	9.6186	9.13893	9.2511	9.47821	10.1236	10.0211	9.66478	10.27	10.01	10.5612	10.8293	10.3796	9.78317	9.44358	10.0309	10.3622	10.0539	9.85757	9.22431	9.3989	9.73889	9.663	9.57277	10.1287	10.4237	10.767
XRCC5	12.8144	12.4499	12.886	12.5094	12.6698	12.756	12.751	12.5116	12.8539	13.1221	12.6783	13.1464	12.6317	12.7124	13.2333	12.5649	12.9418	13.0342	12.6676	12.6803	12.768	12.6091	13.1339	12.1566	12.6954	12.8669
LXN	7.9898	7.74593	7.03606	7.85855	7.92926	8.19804	7.87094	7.95409	7.77829	7.94473	8.30647	7.78854	7.52973	7.96474	7.50254	8.50017	7.70192	8.05512	8.00099	8.03072	7.75234	8.1559	7.68784	7.31181	8.29167	7.85548
SP140	7.98357	8.11404	9.76905	7.57178	7.57883	8.84355	8.2741	6.33556	7.54212	7.03654	8.36062	7.98589	7.62504	7.35934	7.78927	7.43122	9.54293	9.08159	7.85387	8.98607	8.20098	7.45964	7.75815	7.91897	7.82455	7.98869
MKNK1	10.2809	10.9772	10.9899	10.6443	11.2487	11.4156	10.7065	10.5845	9.72709	10.1387	9.90835	10.4161	10.002	10.2725	10.4789	10.0876	10.2867	10.1462	10.2806	10.4378	10.3492	10.1708	10.4258	10.3495	10.551	10.5907
TNS1	12.2521	13.0369	10.6151	10.1901	12.1285	11.1516	11.9221	13.238	12.1663	11.5602	11.7486	11.6369	13.0903	11.4386	10.7754	12.7657	10.6467	11.1176	12.4705	12.0339	11.4497	12.7976	10.9734	10.1685	12.9713	12.2467
REXO1	10.0564	10.3296	10.8919	10.4105	10.4092	10.0828	10.1077	10.4163	10.2513	10.1104	9.75586	10.205	9.96788	9.68596	10.3129	9.99096	9.77252	9.33053	10.0641	10.08	9.72584	10.4756	9.88799	10.3065	10.6769	10.0635
SAR1A	11.8044	11.8226	12.2047	11.9313	12.1709	12.1353	12.2051	12.2672	12.0032	12.1436	11.9055	12.193	11.7548	11.4256	12.2308	12.0641	11.8953	11.7938	11.8792	11.9541	11.7965	11.9804	11.6096	11.9206	12.1637	12.0112
CDC14A	9.31338	9.4529	10.2662	9.20371	10.1918	9.70564	9.58773	9.28195	9.17778	8.81947	9.3431	8.99823	9.91314	9.88649	8.09767	9.72217	8.97498	9.01241	9.44809	9.77038	9.51015	9.67957	10.3281	8.91974	9.3479	8.91314
RAPGEF3	9.25798	9.68613	9.37913	8.56706	8.52886	8.74616	9.01972	9.58804	8.95524	9.05299	9.87874	9.28196	9.41229	9.14729	11.129	8.93784	8.39483	9.05527	9.71901	9.56889	9.5747	9.09154	8.3009	8.94893	8.79775	9.11101
CEACAM1	7.78707	8.83948	9.76281	8.02837	9.0198	7.57615	7.5895	8.1594	6.9198	5.78539	7.29714	6.00878	8.65797	8.76167	7.96825	10.4322	8.47463	7.41048	9.48038	9.76361	8.63564	9.23806	9.1431	7.55213	6.62024	6.40665
SENP1	9.82932	10.8509	11.5049	11.0896	10.6044	11.1638	10.8381	10.8535	9.94534	10.0275	9.65601	9.94197	9.3292	9.46829	9.78717	9.51394	9.74799	9.96014	9.39118	9.29001	9.84868	9.34828	10.1446	10.4842	9.96351	10.0148
DUSP13	5.1873	4.71823	4.71823	5.29639	5.6699	5.65059	4.71823	5.29535	5.38119	4.66038	4.71823	4.76502	5.42573	5.89539	5.4008	5.74374	5.21699	4.71823	5.67465	6.13126	5.5077	5.80936	6.53953	5.08404	4.30182	4.55692
CIC	11.6083	11.9271	11.9328	12.0577	11.7583	11.9271	11.42	12.3461	11.2056	11.6306	11.6823	11.6491	11.8441	11.5212	11.9772	11.6844	11.5772	11.4046	11.6959	11.7468	11.2734	12.311	11.3615	11.8213	12.4955	11.9805
LIPE	7.701	8.06226	8.95567	7.41856	7.30104	7.31084	7.21629	7.67768	7.07118	6.68854	7.40126	6.88771	8.42605	7.28424	7.34201	8.67118	7.55002	7.33865	9.23393	8.77191	7.45576	9.91829	6.81676	6.90375	9.1734	7.36406
FDFT1	11.9603	12.3852	11.5675	12.0601	13.1782	11.9136	11.907	12.236	11.6276	11.406	11.9876	11.3142	13.1612	13.3558	12.2037	13.0741	12.3423	12.0748	13.1451	13.2425	12.778	12.9196	13.0547	11.5005	11.3706	11.1761
PAFAH1B3	8.0555	8.11248	7.58893	9.42204	7.21106	8.58844	7.70539	8.32922	7.77302	7.80141	7.75455	8.18483	8.06883	8.04405	8.47938	7.55852	8.14688	8.18928	8.09256	8.32928	8.03177	7.83019	8.18698	9.34604	7.66422	7.82485
OPHN1	9.30092	9.97226	9.26343	9.25192	9.65932	9.27406	9.63773	10.3383	9.9405	9.52568	9.34578	9.0269	10.3993	9.88282	8.61105	10.0194	8.51443	8.75319	9.90277	9.34215	9.45784	10.3305	9.79309	8.67689	9.99289	9.44057
SCGN	4.18431	3.71525	3.71525	5.19011	3.71525	4.9059	3.71525	3.71525	4.18607	3.92899	3.71525	3.35862	3.71525	3.71525	3.71525	4.23604	3.71525	3.71525	3.88094	3.71543	4.11742	4.08747	3.71508	3.68661	3.35862	3.35862
LRRC16A	10.7076	10.8363	10.7507	10.7142	10.7523	10.7987	10.6164	11.2746	10.9123	10.9529	10.5658	10.8036	10.7727	10.5995	11.1571	10.7117	10.2456	10.4291	10.5147	10.3926	10.5687	10.5911	10.9115	11.5161	10.7957	10.6692
PGM1	10.5228	10.7919	9.82873	10.6824	11.5111	10.4423	10.542	10.1338	10.6086	10.0454	10.4404	10.2803	11.3746	11.4743	10.8473	11.7848	10.7677	10.5269	11.1499	11.4268	10.8029	11.0806	11.1103	10.4881	9.95913	9.95783
DDX1	11.6973	11.042	10.6604	11.1586	11.4843	11.318	11.5112	11.3455	11.8707	12.0341	11.595	11.8441	11.4271	11.5172	12.2081	11.113	11.8153	11.5161	11.2893	11.1968	11.3512	11.1211	11.6921	11.6443	11.3036	11.6504
DNM2	12.3857	12.7351	13.2751	12.2562	12.7259	12.5277	12.8414	12.643	12.7391	12.2334	12.1759	12.6124	12.2221	12.1321	12.112	12.035	12.3826	12.0317	12.4489	12.4295	12.1673	12.3388	12.2341	11.3708	12.5239	12.4354
EPB41L2	10.9849	11.6069	10.21	11.2818	10.6522	10.0794	10.9111	11.9353	11.2822	11.0225	11.5485	10.9765	11.3978	10.5724	10.5496	11.2272	10.5171	10.8936	10.9169	10.9493	10.6876	10.9467	10.3729	10.9039	11.8586	11.4685
RIMS1	6.16092	9.21275	3.35862	6.68608	5.4173	4.4293	5.5022	8.47668	6.00141	5.21709	4.62813	5.1473	8.54623	4.7822	4.834	8.63876	4.64203	4.02165	5.84093	5.67577	5.4927	6.05006	5.4268	5.14046	6.04475	5.4244
MOXD1	9.97476	10.938	10.0085	9.06469	11.4631	10.2817	10.5528	10.7352	10.9878	10.7237	10.9599	10.6583	10.4492	11.1086	8.84034	10.0431	11.2488	11.0639	10.7581	10.6298	10.4157	10.3231	11.1368	10.7006	9.94756	9.93867
STX7	11.0241	10.5962	10.38	10.4914	10.3348	10.5034	10.6708	10.6931	11.3779	11.2447	11.1876	10.9541	10.757	10.782	11.2044	10.5166	11.1264	11.0704	10.6187	10.3835	10.5001	10.6762	10.7053	10.7448	10.8792	10.9603
RABL2B	6.10348	7.01645	6.22139	7.56492	6.40219	6.71457	5.89379	6.36364	6.19801	5.80722	6.23397	6.46174	6.22125	6.47608	6.15906	6.62534	5.752	5.67315	6.52507	6.24577	6.22613	6.23412	6.19389	6.22922	6.03279	6.12061
KEAP1	10.5864	10.7285	10.9684	10.2126	10.5629	10.9536	10.372	10.6105	10.7403	10.7552	10.811	10.788	10.8285	10.8866	11.4041	10.761	10.7959	10.7117	10.7587	10.8557	10.6683	10.4869	10.8549	10.746	10.5592	10.6219
DDX43	6.56812	6.07082	8.01594	5.01264	6.31012	7.92675	7.87094	6.75088	6.72095	6.31437	6.54203	7.2656	6.24321	6.64454	7.82699	6.1368	6.78064	7.36017	6.75606	6.94512	6.11701	6.82927	6.27466	5.74653	7.1771	6.60943
PTPRH	4.01911	5.11281	5.83305	7.48003	4.87083	4.12419	4.13144	5.4848	4.72564	4.96109	4.53905	5.25728	5.4346	4.7822	6.27872	5.58653	4.06053	5.5166	4.80233	5.02254	4.71616	6.43838	4.46777	6.4863	5.24623	4.46444
DCT	11.256	10.4384	8.85458	5.30594	11.749	11.161	12.3558	10.0857	10.7445	10.8595	8.47796	9.24402	11.433	9.6456	6.95138	10.4372	9.49669	9.82637	10.4968	8.73504	8.83462	10.7206	11.9387	8.48282	10.2172	10.3057
SLC35C2	10.6101	10.6581	10.7431	11.2896	10.6232	10.6205	10.8444	10.5843	10.5595	10.4919	10.4682	10.5825	10.2754	10.4677	10.3305	10.5086	10.575	10.6521	10.6463	10.6894	10.6434	10.4745	10.5357	10.9218	10.6119	10.5372
CRYBG3	11.0958	11.929	10.8697	11.3572	11.6381	11.0588	11.3058	11.633	11.4761	11.7138	11.6558	11.4651	11.3111	11.4469	10.9492	11.3614	11.1596	11.2072	11.1421	10.7883	11.1746	11.2367	11.5825	10.8947	11.4316	11.5837
EPHA6	4.16414	6.71638	3.94912	7.82702	4.14022	4.29097	4.56018	5.00991	5.31917	4.16564	3.85168	4.50047	5.13494	4.62464	4.76387	4.93486	4.34195	4.39386	4.53598	4.52245	4.64884	5.08194	4.77997	5.43872	4.74958	4.52069
SCTR	5.02691	5.72186	4.18808	4.73187	3.35862	5.87378	6.13471	4.72954	4.85861	4.56173	4.62813	4.18869	4.56123	4.43792	4.31531	4.09123	4.34195	4.57375	4.52156	4.7145	4.58	4.03069	4.71327	4.65051	5.04656	4.62188
RFX3	8.81438	9.65035	9.10804	9.02099	9.30546	9.6668	8.94271	9.21889	9.4498	9.20884	9.17508	9.08337	9.54631	9.67985	7.28087	9.55599	8.73184	8.81103	9.04644	9.32736	8.88953	9.22377	9.32476	9.18513	9.41723	9.18202
RIF1	12.724	12.8584	13.7984	13.0171	13.1735	13.3766	12.963	12.9076	12.9805	13.092	12.6246	12.9957	12.8028	12.814	13.0154	12.8566	12.6601	12.6981	12.5639	12.4773	12.4764	12.8321	13.2288	13.274	12.9339	12.7705
RAB21	11.1496	11.001	11.1319	10.9601	11.4513	11.1713	11.0662	11.4069	11.6305	11.1932	11.1505	11.155	11.5629	11.177	11.7483	11.7625	11.3537	11.1277	11.5128	11.3847	10.973	11.9596	11.0263	11.1296	11.6592	10.9914
SLC4A4	5.26946	4.57881	4.86281	5.69704	5.66786	4.92385	4.29971	5.42697	5.65509	4.50328	5.35513	4.80732	6.21858	5.2558	4.76387	6.19229	5.1222	5.40193	5.58328	6.11772	5.04377	5.71071	5.49338	4.90075	6.17238	5.13121
SMARCA2	12.1113	12.6297	12.2425	10.9246	12.4352	12.3507	12.4862	12.5291	12.3464	12.3123	12.0196	11.936	12.5739	12.3148	10.8936	12.2021	11.7078	11.6961	12.3909	12.1971	11.828	12.3882	12.4371	11.2082	12.6049	12.245
SESN1	9.65037	10.0314	9.28777	9.24797	9.80577	9.78999	9.56207	9.59293	10.2365	9.31228	9.84818	9.24192	10.7922	10.5272	9.25776	10.0081	9.98679	10.0928	10.3784	10.0873	9.70738	9.90025	10.118	9.75369	10.3684	9.684
MID2	9.20521	8.54572	8.38313	7.97821	8.49635	7.71928	9.42325	8.66595	9.33874	8.90911	8.72498	8.56701	8.7996	8.47974	8.40728	8.52156	8.7527	8.45515	8.02775	7.86717	8.72172	8.33099	8.52455	7.17531	8.54274	8.62445
PIH1D3	3.82768	3.35862	3.35862	4.83347	3.35862	4.12419	3.35862	3.35862	3.35862	3.35862	3.35862	3.35862	3.35862	3.85025	3.35862	3.35862	3.85737	3.35862	3.35862	3.35862	3.35862	3.35862	3.35862	3.68661	3.35862	3.35862
COL5A3	11.7422	11.2541	9.83328	10.6137	10.7086	10.6502	10.9445	11.2648	10.9228	12.083	12.2294	12.3139	10.7315	10.9484	12.1511	10.73	11.2199	11.4588	10.2446	10.0032	11.0149	10.4505	10.2143	10.878	11.9962	12.4143
SRCAP	11.8366	12.2128	12.5404	12.5759	12.1845	12.5792	12.2944	12.4364	11.8608	11.5205	11.4202	11.7565	11.5218	11.5936	11.7348	11.5984	11.4331	11.4533	11.6231	11.7702	11.9774	11.9372	11.8875	12.0372	11.9343	11.8099
KIAA0020	10.9326	10.2611	10.3124	10.2398	11.1383	10.8011	10.2671	10.3272	10.914	11.1003	10.9967	11.2513	10.6627	10.8123	10.6715	11.0665	10.8595	11.0276	10.4669	10.5633	10.7859	10.7329	11.0025	10.8274	10.4689	10.9716
CPB2	4.85342	4.45615	4.51655	5.59671	5.23968	5.79657	5.01495	3.35862	4.65242	3.91851	5.04702	4.39097	5.13494	5.63425	4.834	5.54332	4.80144	4.79431	5.49905	5.57796	4.97994	4.88843	5.60727	5.51226	4.50245	4.41938
CHRNA3	6.49914	4.96123	6.55966	5.79035	6.8869	7.10881	7.14832	5.6935	6.69018	7.48615	6.0194	7.04602	5.60134	6.39599	5.64355	6.04916	6.15051	6.2778	6.47057	6.11853	6.19433	6.23398	6.01002	5.52747	8.17726	6.16932
KCNN2	4.99635	4.78602	3.56582	4.14398	5.16161	4.63651	4.50692	5.37234	5.06582	4.76582	4.99328	4.6567	5.09162	4.83185	4.6308	4.59133	4.26774	4.22886	4.65366	4.35074	4.51643	4.8381	4.88467	4.51273	4.99955	4.97915
CNOT4	10.6819	10.7331	11.2706	11.0159	10.8616	10.917	10.831	10.8843	10.5839	10.6125	10.3962	10.5367	10.623	10.4007	10.5292	10.6378	10.4407	10.539	10.4738	10.364	10.7621	10.8023	10.6502	11.5933	10.9669	10.6694
PSEN1	11.6352	12.3016	12.5706	12.0313	12.3031	12.6057	12.2987	12.4892	11.6914	11.8468	11.3496	11.88	11.4591	11.4952	11.8442	11.4801	11.3679	11.4253	11.7405	11.6813	11.7155	11.7855	12.0092	11.9561	11.7315	11.75
CPOX	9.23667	9.374	9.32014	9.82065	9.20983	9.66881	9.10525	8.70499	9.02434	8.99674	9.16729	9.26123	9.05491	9.487	9.58624	9.17721	9.5641	9.66691	9.30542	9.31256	9.33496	8.86196	9.58161	9.29558	8.81968	8.95814
CLDND1	10.568	11.4261	12.0203	11.8695	11.5884	11.333	11.1896	11.339	10.5567	11.0128	11.0877	10.9426	10.9363	11.012	11.0758	10.989	11.2057	11.3291	11.5299	11.4662	11.1924	11.7152	11.5091	11.2029	11.0716	11.0527
MOK	8.31164	8.8189	8.06377	8.67687	8.9068	9.59138	8.72349	8.82265	8.14755	8.35368	8.30094	8.43134	8.63573	8.84326	8.63248	8.59403	7.68461	8.14789	8.85742	8.75595	9.05531	8.73711	8.53111	10.9444	8.48066	8.17538
HSP90AA1	11.4714	11.9998	11.905	13.1254	13.039	12.5276	11.8307	11.968	12.0213	12.1019	12.0103	12.199	12.122	11.7707	13.0473	12.4923	12.1535	12.2314	12.0161	12.0415	12.1467	13.0819	11.9779	12.2946	11.3473	11.4869
RBL1	9.88546	9.85828	10.9443	10.4246	9.40074	10.9605	10.159	9.36802	9.90112	9.88083	9.17508	9.99236	9.13616	9.24908	9.74453	8.63876	9.65354	9.91636	8.94599	9.1814	10.0328	8.49486	10.0266	10.8234	9.70641	9.72198
DLGAP4	11.1081	11.8213	11.4836	12.0977	11.7918	11.5164	11.6579	12.4723	11.2887	11.3723	11.1721	11.6645	11.4626	11.4181	11.088	11.4326	10.3416	10.6156	11.5615	11.2465	11.5092	12.0287	11.1572	10.5375	11.7288	11.3859
IGSF9B	7.26007	7.82748	8.36797	7.09394	8.48396	7.09319	7.95236	7.27214	6.23516	5.58832	5.96306	6.106	7.36269	8.12271	6.3645	7.18442	5.95788	5.89577	6.982	7.08471	7.26191	7.18258	7.92856	8.60157	7.42019	7.2801
NDC80	7.9	7.27897	8.72979	8.56676	7.48227	9.01007	8.18714	7.36277	7.98106	8.17969	7.58316	8.4542	7.18613	7.48131	9.15491	6.34656	7.91716	8.28183	7.25154	7.46649	7.89204	6.93846	8.6987	8.1374	7.59899	7.92511
AP4E1	11.09	10.8679	11.3944	10.4034	10.9282	11.4836	11.3297	11.013	11.1429	11.1457	10.9347	11.0516	10.6794	11.0542	11.5431	10.6341	10.9417	10.8793	10.2695	10.0661	10.9412	10.2437	11.3033	10.8999	11.0135	11.2415
RSBN1	10.4668	10.1956	10.8521	10.8112	10.3279	10.6671	10.633	10.4141	10.4853	10.4977	10.1542	10.39	10.3653	10.2278	9.96317	10.5311	10.3451	10.2565	10.2105	10.1404	10.2998	10.3391	10.4346	10.614	10.845	10.3894
MAGI3	9.54232	10.0032	10.8149	10.8587	9.52981	10.2985	9.85995	10.2465	9.55504	10.18	9.48141	9.75913	9.92812	9.41336	10.3725	9.89184	9.3995	9.56592	9.77161	9.57808	9.64901	9.7708	9.98018	10.5221	10.2555	10.1412
CXCL2	6.75057	6.70935	7.75973	6.61738	8.65602	5.43877	6.12354	9.19739	5.86799	6.35338	7.9926	6.34663	8.47089	7.13623	8.41032	9.79828	7.73307	7.21817	8.27477	9.88116	5.44816	10.5806	6.03307	7.67783	10.9505	7.27341
COL4A4	8.78962	8.58137	9.88793	8.74023	7.77493	8.45082	8.50131	8.96877	9.38229	8.44624	9.55287	9.39615	8.49679	8.69614	7.50254	9.45404	9.59468	9.81405	8.57218	9.45255	8.95767	7.77246	8.3508	7.7467	11.1837	10.5971
TCF7	9.73245	9.61067	10.987	9.14107	9.75515	9.84669	10.0298	10.329	9.2631	8.88998	9.22261	9.45593	9.53656	9.27732	8.23298	9.17925	9.14874	9.13067	9.62674	10.5752	9.50837	9.09111	9.35796	8.39299	9.53791	9.25483
OSTM1	10.1911	9.42375	9.39997	9.31001	9.69735	9.75091	9.47	9.54232	10.2299	10.3159	10.3501	10.2619	10.0951	10.0558	11.5634	10.051	10.7	10.6959	9.69665	9.55502	10.1544	9.76688	10.0163	9.68512	10.0988	10.0905
CDH7	4.01911	4.31461	3.35862	5.09286	3.35862	3.35862	4.66785	3.93573	3.82944	3.40742	3.35862	3.87989	4.56123	4.53577	3.35862	4.09123	3.35862	3.35862	3.40742	4.11573	3.74989	4.2042	4.11504	3.87028	3.88528	4.19359
IMPG2	6.20524	6.99014	6.9568	8.0975	5.83896	6.42322	7.14832	6.30502	7.04595	6.93671	6.75297	6.55902	5.56161	6.49685	6.38515	6.1082	6.89097	6.91974	6.63619	6.52516	6.57566	6.61363	6.52447	6.78469	7.30546	7.06131
PCNP	9.82501	10.008	9.71827	10.3449	9.75962	9.9762	10.0319	10.0814	10.4444	10.1512	9.98835	10.046	9.98429	9.89405	10.0364	10.1522	9.86954	9.87671	10.0723	9.96093	9.80853	10.0117	9.88799	10.0783	9.8577	9.79597
EXD2	9.02603	9.30445	8.63805	10.2477	9.71864	9.93215	9.52712	9.62975	9.29383	9.43738	8.97101	9.1825	9.25088	9.31868	9.8323	9.10328	9.15816	9.19452	9.1361	9.0908	9.37132	9.09602	9.69985	10.0221	9.22696	9.44071
ARG2	7.33381	7.24951	7.38342	7.61667	7.14667	7.43123	6.61337	6.31786	7.23567	6.77747	7.041	5.80257	7.63195	7.50632	7.62132	7.90233	7.8278	7.20379	7.89629	8.2715	8.19526	7.512	7.75335	5.1566	7.20523	7.01793
MEF2C	10.7439	10.1705	9.71323	9.55388	9.74222	10.3153	10.3511	10.8233	10.2844	10.3351	10.7595	10.4273	10.5534	9.91013	9.29853	10.6692	11.3177	11.0276	10.2168	10.4588	9.90084	10.3313	9.88351	9.97133	11.1708	11.1114
PTPRC	12.6328	12.4092	14.0548	12.4239	12.4332	12.7358	12.5166	11.0106	11.9802	11.4657	12.8957	13.0541	11.6171	11.4085	11.1914	11.997	13.6029	13.4267	12.0921	13.2314	12.3583	12.2135	12.4987	12.0103	12.8868	12.8437
CACNA1S	3.82768	4.14381	4.95742	3.93677	3.35862	3.35862	3.35862	3.93573	4.48796	4.39399	4.0526	4.08358	4.22093	3.35862	3.35862	3.35862	4.06053	3.35862	3.41833	3.77514	3.41833	3.88222	4.03266	3.88119	3.41833	4.03026
PKP1	15.5078	15.5016	16.5593	16.2422	15.1694	15.1589	16.4318	16.3249	16.0494	16.0369	15.1741	15.8204	15.1314	14.8784	15.8752	14.146	14.8547	14.1899	15.0282	14.4385	15.996	15.0543	14.9625	14.6882	15.7033	15.6214
UBA5	10.3865	10.4561	10.1044	11.2415	10.2496	10.5539	10.4082	10.1901	10.723	10.4916	10.4595	10.4335	10.329	10.4574	10.2518	10.5045	10.6729	10.6331	10.4216	10.5109	10.4799	10.4333	10.6328	10.6566	10.1321	10.313
STK17B	12.3037	11.7919	12.9801	11.369	11.7606	12.2627	11.9057	11.3611	12.1039	11.9405	12.6367	12.4683	12.1414	11.2493	11.0859	11.7546	12.8324	12.857	12.0691	12.7444	11.7528	11.8657	11.7245	11.4831	12.4417	12.2066
CDC14B	8.88955	8.93825	8.85458	8.93005	8.38749	8.26898	8.73375	9.4697	9.11031	9.27701	8.68735	9.01525	8.56074	8.36853	8.32013	8.95399	8.51443	8.35173	8.43612	8.41173	8.38019	8.66073	8.76037	8.34835	9.53963	9.40249
ZNF510	9.28582	9.79899	10.1648	10.0619	10.3417	10.1393	9.66746	8.84893	9.40123	9.56437	9.36179	9.39894	9.63804	10.3011	9.61063	10.0927	9.38621	9.47048	9.67734	9.71256	9.94773	9.2388	10.7592	10.2376	9.37977	9.62816
LRP2	4.72084	4.78676	4.75948	7.39642	5.36081	4.4293	4.56018	4.92394	4.39374	4.65151	4.0526	4.82427	4.95225	4.2022	4.76387	4.60234	5.37523	4.28839	4.61724	4.75023	4.73009	4.97575	5.10936	5.16121	4.24689	4.60195
ZNF506	10.1106	10.5564	10.0173	10.3135	10.2219	10.847	10.1399	9.9969	10.1425	9.94202	10.3067	10.0578	10.3305	10.4148	9.91504	10.314	10.2675	10.1913	10.222	10.2374	10.209	10.4247	10.3822	11.1682	10.252	10.3544
JMJD4	7.63696	7.45959	7.47102	6.98548	7.37959	7.53391	7.75587	7.30424	7.64527	6.94975	7.53967	7.35907	7.42146	7.94283	7.929	7.49697	7.6854	7.41569	7.67855	7.65095	7.58395	7.44694	7.71921	8.32416	7.00172	7.4232
DUSP12	8.84622	7.33405	8.61746	7.65154	7.9687	8.53466	8.05765	7.96085	8.78505	8.9619	8.8795	8.86575	8.39646	8.48521	8.96786	8.62323	9.04602	8.94557	8.45898	8.35176	8.79323	8.09617	8.57082	9.27836	8.44236	8.5813
AACS	11.2346	12.2052	11.1	11.4526	12.6993	11.4746	11.4896	11.9647	11.3855	10.6292	11.0156	10.4611	12.5931	12.8741	11.6207	12.3159	11.0027	10.6991	12.1449	12.7475	11.7826	12.0872	12.333	11.1817	10.4707	10.203
KIAA0141	10.7557	10.681	10.4149	10.4555	10.4655	10.6835	10.5852	10.8572	10.5709	10.5856	10.6352	10.5903	10.7092	10.5371	10.1755	10.8856	10.5999	10.6425	10.5344	10.5914	10.491	10.6437	10.7654	10.9329	10.8961	10.8922
CADPS2	9.10556	8.93825	6.99698	9.3024	8.29122	8.69183	8.36273	8.95433	8.75653	9.30993	9.48141	8.94069	9.33764	8.44528	8.95515	9.76314	9.64241	9.37307	8.80142	8.87108	8.79495	9.22199	8.79631	8.96878	9.17126	9.22067
PCDHB4	6.18326	7.23471	6.9568	6.77756	7.11406	7.71928	7.4274	7.05351	6.99669	7.59602	6.31625	6.43498	6.54896	6.67917	7.75836	7.08688	5.6246	6.3784	6.52274	6.38936	6.5319	7.42159	6.27334	7.43373	7.80452	7.48056
PCDHA6	4.78914	5.53197	3.35862	7.4527	3.91463	3.35862	4.76538	4.6174	4.72564	4.66643	3.85168	4.56852	3.86137	4.53577	5.18319	3.8794	4.87316	4.02165	4.09605	4.59939	4.57926	4.42478	4.45251	5.20704	4.57391	4.70798
PCDHGA2	5.02691	6.71638	5.12634	4.34727	5.66786	5.00057	4.85484	5.4848	5.55244	5.3757	5.04702	5.38255	5.81762	5.20587	5.49447	5.88939	5.37523	4.91975	5.2054	4.91945	5.06111	5.64176	5.15091	5.06996	5.77267	5.77993
HSPB11	9.18094	8.83867	9.41846	9.1914	8.58601	9.23918	8.94271	8.63003	8.95551	9.34499	9.21675	9.39748	8.77078	9.17594	9.44132	8.83518	9.12973	9.50373	8.96757	8.89524	9.37977	8.73549	9.19592	9.68844	8.93809	9.10975
PHLPP1	9.65233	10.082	9.86923	9.64996	9.95225	9.8765	10.1628	10.5785	9.80306	9.89088	9.43676	9.43376	10.4701	10.0145	8.64519	10.3755	9.03071	9.27889	10.1247	9.85485	9.45677	10.491	10.1582	9.72489	10.0809	9.55535
ATP8B1	10.6867	11.0292	11.1901	11.0639	11.3695	10.8493	11.0581	11.0942	10.6897	11.0356	10.7706	10.6547	10.8266	10.9607	10.0769	10.8449	10.4987	10.556	10.5605	10.3075	10.6962	10.5578	11.3766	11.1308	10.998	11.3054
IL12RB2	8.33629	7.88574	9.90376	9.70584	7.79515	8.0366	8.24569	6.45144	7.74896	8.42822	8.9429	8.44148	7.10891	7.84887	10.0485	7.71792	8.2872	8.51729	6.5797	7.21735	9.31809	7.12808	7.61643	9.6117	8.18211	8.10019
SMARCD3	8.99822	10.4422	9.19647	8.5527	9.46723	8.87617	9.17841	9.9663	9.11987	9.30168	9.69669	9.28325	9.74417	9.38846	8.5554	9.41929	9.03696	9.67975	9.99173	9.46327	9.05986	9.9111	9.00318	8.79133	9.66728	9.2698
WDR70	9.35254	9.52482	9.79758	9.5116	9.53881	9.78516	9.22307	9.39679	9.69208	9.77556	9.53416	9.61456	9.6539	9.51648	9.42668	9.34433	9.44379	9.53194	9.40631	9.4062	9.34865	9.54025	9.40818	9.68055	9.73292	9.50105
FYB	11.0842	11.3079	12.6368	10.8587	11.1599	11.2953	11.1595	9.59913	10.3358	9.61644	11.128	11.0681	10.1067	10.3498	10.1139	10.3843	11.8188	11.5106	10.8615	11.9297	11.0913	10.3233	11.121	11.7248	11.3473	11.3514
MPP4	5.96787	5.42562	4.86281	5.09286	5.87854	5.48469	5.64575	5.16513	6.12322	5.29017	5.52533	5.71251	5.01633	5.55917	6.77628	5.54332	5.73353	5.4413	5.53455	5.5341	5.71017	5.4771	5.23069	5.77612	5.47178	5.65025
STRADB	6.49914	6.84021	5.40707	6.11015	5.66786	6.65514	6.41962	5.64434	7.21689	7.00457	6.59779	6.51464	6.1935	6.74598	6.01118	6.29701	6.81305	6.76618	6.29946	6.20949	6.44445	5.47951	6.13921	6.47431	6.50548	6.61568
BZW1	10.3615	9.36704	10.3476	9.85115	10.8818	10.0025	9.70703	9.71789	10.0555	10.545	10.09	10.8131	10.3885	10.3956	10.9821	10.472	10.6217	10.4745	9.99423	10.2828	10.4263	9.97828	11.0692	10.0705	9.9118	10.6332
PGR	7.85972	8.13019	6.11971	6.90459	7.50702	6.63359	7.46494	8.41468	8.3514	7.07969	7.08623	7.16286	8.60807	7.32716	6.90959	8.96574	6.31955	6.83804	7.92742	7.8116	7.03554	7.99864	7.13314	6.35389	7.87	7.62923
C1QTNF3	9.414	9.13893	8.97443	8.39838	7.30998	8.48101	8.34276	9.15295	9.77429	10.0621	10.2533	8.81899	8.53648	8.60989	7.6104	8.75167	7.81754	7.66538	8.36564	7.92148	7.80027	8.50887	7.59013	8.88516	9.88971	8.6375
ME2	9.37173	9.23529	9.73109	10.0114	9.32641	9.65362	9.25901	9.21889	9.28876	9.60632	9.58732	10.0137	9.10681	9.19975	9.29585	9.29552	9.45656	9.73599	9.20501	9.24412	9.27316	9.07592	9.3491	10.4954	9.15002	9.47446
C5orf22	10.1542	9.94972	10.8507	10.9468	10.3756	10.1468	10.3643	10.295	10.0645	10.231	9.92561	10.2029	9.75403	9.8736	10.1093	9.91019	10.2962	10.0499	9.91714	9.93093	10.3271	9.97673	10.3433	10.5545	10.0082	10.0533
CCNT2	11.5754	11.4845	11.7049	11.5397	11.3483	11.6341	11.2963	11.2842	11.6385	11.7213	11.4872	11.5579	11.4251	11.4205	11.641	11.4623	11.4996	11.571	11.0882	11.0642	11.3143	11.0612	11.6158	11.8524	11.6222	11.4289
FAM135A	11.7596	11.7383	11.6481	10.7426	12.091	11.6528	11.7759	11.4993	12.3039	12.3052	12.2228	12.3238	11.8757	12.3558	12.0227	11.7753	12.0951	11.9427	11.7084	11.3081	11.8606	11.3828	12.5302	11.791	11.5423	12.0008
COL19A1	5.35458	5.53197	7.09274	5.09286	4.68211	5.75625	5.81579	5.00991	4.97745	5.31067	5.39983	5.0868	4.81225	4.70635	4.89997	4.38412	5.95788	5.86796	4.61433	4.97114	4.9568	5.18127	5.40355	5.26617	5.2871	5.3192
EPB41L3	10.7658	10.135	9.36226	9.62882	9.86663	9.93651	9.85526	11.1587	10.545	11.1566	10.8071	11.5714	9.95398	9.48776	9.98997	10.6704	10.8937	10.9749	9.65226	9.83333	9.88632	10.0038	10.1211	9.13111	11.087	11.2592
COBLL1	11.6182	12.1945	12.2733	12.4594	12.0741	11.6521	11.5639	12.5751	11.9888	12.6118	12.0508	12.1598	12.1526	11.8639	12.3136	11.9411	12.2484	11.9285	11.9373	11.6761	11.6351	11.9651	12.5644	11.0988	12.441	12.5551
DLG3	9.78528	10.0716	10.7107	9.26373	9.60032	9.67987	10.0109	10.0879	10.0526	10.0063	9.89109	9.72358	10.0935	9.87544	9.06007	9.4288	9.8483	9.771	9.95527	9.64524	10.0492	9.65875	10.297	10.0267	9.67999	9.76848
KCNK2	9.05006	8.61616	4.95742	5.99881	7.16172	6.94429	9.48525	9.14025	9.87934	7.80803	8.12433	8.29935	8.42988	8.09756	5.18319	8.90194	5.86624	6.45398	8.40712	7.92254	7.72422	8.56405	7.5395	6.15163	9.53628	9.73734
SERTAD4	10.4977	9.77867	8.93899	7.83761	10.1765	9.82098	10.2741	10.0635	10.3247	10.6979	9.27428	9.63221	9.95581	10.2307	7.96869	9.73824	9.59237	9.18361	9.81532	9.21804	9.78433	9.16273	10.3251	8.93778	10.2776	10.2519
TRAF5	10.0759	9.55201	10.5723	9.72589	8.97033	9.58861	9.65672	9.47308	9.76883	9.61611	9.93634	9.68093	9.64032	8.88425	8.39228	9.48974	10.0421	10.168	9.2913	9.80916	9.44656	9.15325	9.08858	9.72299	10.0686	10.3616
MRPL22	8.83802	8.65022	8.75977	8.08559	8.32467	8.75476	8.18216	8.00167	9.0174	8.88465	9.07191	8.81329	8.8112	9.08077	9.54025	8.95487	9.18002	9.03887	8.87721	9.06828	8.82869	8.8113	8.99786	8.82053	8.31426	8.4662
GEMIN5	9.47071	9.25749	9.19643	9.55067	9.89028	9.73348	9.49433	9.4697	9.47461	9.51047	9.47651	9.72031	9.6266	9.43106	9.77181	9.81167	9.48676	9.5575	8.84204	8.69341	9.65902	8.98639	9.56093	10.1237	9.10934	9.47062
OPRK1	4.01911	3.35862	3.94912	6.07403	3.35862	3.90309	3.35862	4.16952	3.35862	3.8207	3.35862	3.88855	4.56123	4.0506	3.35862	3.8794	4.87316	3.82949	3.78643	4.27938	4.00652	3.87997	4.03041	4.14335	3.89394	3.41608
NFE2L1	11.9132	12.8554	12.0394	12.6309	12.4367	12.4885	12.5206	13.0299	12.3476	12.4297	12.1615	12.5727	11.9796	11.8104	13.3481	11.7497	12.464	12.1482	12.2823	12.0578	12.3325	12.4019	12.1205	12.3824	12.6361	12.4779
SEMA5B	7.88625	6.91518	6.24228	7.71237	7.94636	7.49024	7.45084	7.49405	6.60403	7.06871	7.41045	6.27483	7.85331	8.42695	6.36271	8.06741	6.46197	6.46929	7.54278	7.51788	6.87978	7.9507	6.81676	7.91956	7.61897	7.4232
GSK3B	11.6152	11.9654	11.584	12.7702	12.1694	12.107	11.8753	12.1984	11.8918	12.2352	11.6023	12.0404	11.8125	11.8195	11.8629	11.6236	11.4468	11.4848	11.7182	11.4857	11.73	11.6582	12.055	11.8968	11.7855	11.9273
ITGB5	12.6888	11.9745	10.3872	11.6386	11.5438	11.0768	12.4642	12.4532	12.5999	12.5637	12.4584	12.0729	12.2673	12.0946	11.8593	11.8123	11.7492	12.0472	11.928	11.7626	12.3235	11.9488	11.717	11.6536	12.532	12.6671
ERC1	11.5723	11.9011	11.7712	12.8588	12.1017	11.664	12.1084	12.3903	11.7081	11.9871	11.3219	11.8735	11.4178	11.1574	11.4978	11.2083	11.2252	11.1383	11.1702	10.8917	11.56	11.3418	11.6763	11.3145	12.2548	12.1497
XPO1	12.1898	12.2216	12.1003	12.8931	12.1558	12.4535	11.9232	12.2292	12.5137	12.4637	12.2818	12.3713	12.2642	12.3391	12.4918	12.1217	12.4338	12.5755	11.928	11.8887	12.2094	11.8763	12.492	12.7051	12.1245	12.3366
C4orf6	5.61462	6.48233	4.86281	5.7445	5.99082	6.11401	5.93057	5.36641	5.83931	5.11712	5.87394	5.6945	5.47833	5.63425	5.64355	5.30263	5.1771	4.91975	6.08159	5.47393	5.11712	5.77039	5.47358	5.68281	5.59498	5.90329
RNF13	10.1389	9.65871	9.44396	10.1766	9.58881	9.78758	9.57068	9.90225	10.26	10.1944	10.1709	10.1818	9.95946	10.1227	10.147	10.0175	10.4161	10.1583	10.0662	10.0171	9.91637	10.074	10.2999	9.59583	10.34	10.0294
TRPM3	5.99354	6.00063	5.27456	7.11156	5.66786	5.71467	6.39361	6.55847	6.50782	6.08277	6.12558	5.95026	6.52919	5.39468	4.96233	5.58653	5.46378	5.08548	5.69766	5.67121	5.55334	5.98326	5.67052	5.75795	6.57494	6.44801
PALB2	9.45281	9.26481	9.94261	10.2177	9.57428	9.76814	9.65672	9.36438	9.51647	9.80406	9.59637	9.78669	9.13616	9.53298	9.82674	9.11036	9.67992	9.73412	8.92023	8.65048	9.64395	8.75456	9.76269	10.004	9.27677	9.5267
DOPEY1	11.8031	12.3428	11.9934	12.0553	12.2765	12.0326	12.2423	12.3795	12.0248	12.5164	11.7993	11.9913	12.2089	12.3953	12.0468	12.2312	11.7363	11.7451	11.8055	11.6078	11.7079	12.0052	12.8841	12.3625	12.3112	12.0969
LYRM2	8.96099	8.85818	8.47792	9.58558	8.55674	8.83423	8.72349	8.70099	9.19959	9.13863	9.0456	9.01484	8.95407	8.89158	9.55338	8.77412	9.3038	9.34644	8.74567	8.78818	8.99077	8.45228	9.12795	9.16829	8.44058	8.85488
BCKDHB	8.58129	9.40291	8.20691	9.39582	10.1074	9.22304	8.84746	8.77506	8.99422	8.54816	8.95237	8.08502	10.1512	10.1609	8.61617	10.5865	8.69873	8.73076	10.1563	10.0631	9.39842	9.77062	10.1211	7.77945	8.22662	8.1763
KAT6A	12.0756	12.5909	12.7856	11.9108	12.7059	12.2683	12.5815	12.5585	12.4352	12.5754	12.1455	12.307	12.5081	12.2379	11.2299	12.3008	11.984	11.9687	12.1965	11.9778	11.9751	12.2622	12.6516	11.9901	12.9237	12.3875
ZCCHC6	12.6864	12.4187	13.571	11.9858	12.771	12.2618	12.7146	12.5829	12.7584	13.2089	12.9476	12.9041	12.8917	12.8183	13.1841	12.3253	12.8478	12.7385	12.3422	12.0425	12.4661	12.2681	13.3449	12.6362	12.8607	12.9421
ULK2	10.2376	10.1528	10.118	9.11089	10.0224	9.62148	9.92179	10.4523	9.77065	10.3517	10.189	9.9964	10.2962	10.3657	10.175	9.68949	9.52121	9.74343	9.82656	9.52123	10.144	9.70808	9.88744	10.2239	10.4241	10.4945
GRHL2	10.6962	11.4884	11.5264	11.883	11.4028	11.3841	11.3092	11.3353	11.1174	11.2842	10.37	10.6079	11.1367	11.0436	11.0184	10.6989	10.5662	10.6069	11.2267	10.8694	11.1867	10.8887	11.2359	11.7204	11.0673	10.7639
TNPO1	12.4145	11.4679	11.8088	11.2144	11.6672	11.8372	11.706	11.5744	12.2304	12.0897	12.1813	12.0794	12.1167	12.0988	12.4447	12.0136	12.3436	12.2731	11.4661	11.4942	12.0603	11.382	11.984	12.3523	12.0522	12.2012
PLOD1	11.1704	10.8777	10.3972	12.2229	10.544	10.6316	10.8697	11.3429	10.6648	11.0912	11.2731	11.4085	10.8239	10.6982	12.3184	10.7251	11.3178	11.4354	10.5197	10.4912	11.1479	10.6562	10.0406	10.3919	11.4178	11.664
P2RX5	4.83325	5.35706	6.01166	5.28868	4.80934	5.87396	4.02773	4.02773	4.49855	4.47848	5.52625	5.0106	5.23034	4.9974	4.85993	4.92036	5.79132	5.58887	5.3597	6.44991	5.48816	4.67116	5.21715	5.88765	4.63158	4.80717
ITGAE	8.58568	8.86956	8.77547	8.50528	8.36467	9.12967	8.49512	6.94123	8.32541	8.33592	8.26995	8.49359	8.57129	8.593	9.16228	8.31964	8.95656	8.88931	8.71158	8.89366	8.89005	8.40503	8.66337	8.83238	8.02408	8.24925
DIS3	11.3024	10.8642	11.5742	11.4086	11.3085	11.1479	10.8559	10.8444	11.4336	11.5145	11.4945	11.4214	11.0707	11.171	11.8331	11.3495	11.3121	11.4282	10.7633	10.8138	11.306	10.9605	11.4354	11.5427	11.0385	11.3146
PIBF1	9.65821	10.1783	10.2621	10.2964	10.0873	10.2326	10.0627	9.63881	10.2496	10.2023	10.0378	10.0973	9.98297	10.0992	9.9716	9.71986	9.74174	9.95854	9.9063	9.79932	9.80567	10.0358	9.95805	10.6002	10.2897	10.0646
TDRD3	9.73985	9.40399	9.88527	9.86155	9.24438	9.74097	9.75815	9.37888	10.0131	10.0007	9.85007	9.74846	9.78934	9.68197	9.54437	9.32622	9.32346	9.67502	9.71347	9.45807	9.70835	9.50741	9.56106	10.0824	9.92072	9.70521
NUFIP1	6.53405	6.73778	6.44742	7.4935	6.92429	7.19913	6.58934	6.87976	6.65873	6.57717	6.71993	6.80608	6.52919	6.72957	6.6799	6.85225	6.27331	6.57718	5.99187	6.37599	6.71405	6.70971	6.48993	7.03065	6.69012	6.75378
PDS5B	11.3569	11.6418	11.734	11.7813	11.5196	11.8511	11.3381	11.5885	11.5303	11.6119	11.0716	11.4148	11.4909	10.9977	11.0687	11.2001	10.871	11.0917	11.0778	10.9841	11.1033	11.0726	11.433	11.4963	11.7293	11.4516
OXCT1	11.2168	10.7837	11.4787	10.3819	10.8018	11.0943	11.3398	10.9403	11.6144	11.324	10.8995	10.8319	10.8366	10.8607	9.75042	10.8018	10.8066	10.5098	10.9182	10.8606	10.8367	10.6947	11.2712	10.2896	10.637	10.8775
RRAGB	9.15348	9.12693	8.72385	9.03483	8.60329	9.22855	8.93829	8.70099	9.40123	9.34452	9.13837	8.99303	9.15539	9.15173	8.78188	9.10682	9.03412	9.12213	9.35553	9.01097	9.10497	9.19816	9.12398	8.95304	9.31457	8.97345
CYLD	12.3407	12.4989	13.0738	12.007	12.6932	12.6237	12.3408	12.3449	12.3903	12.229	12.4784	12.3356	12.8111	12.2967	12.8901	12.3595	12.3613	12.3058	12.1825	12.5053	12.0704	12.4738	12.416	12.5173	12.6139	12.1429
SLC27A5	6.48677	5.87832	6.88263	7.54839	6.7933	6.92104	6.84093	6.37904	6.35525	6.09846	6.44163	5.99596	6.68939	6.57834	6.02208	6.91788	6.38554	6.49421	6.90965	6.94352	6.41766	6.65489	6.75025	7.17375	6.32118	6.08033
ZNF324	8.28834	8.09474	8.709	8.35344	8.4174	7.96042	8.14069	8.45194	8.26989	8.22269	8.1066	8.37066	8.11552	8.19487	8.45564	8.42253	8.13738	7.82757	8.21326	8.33493	8.02856	8.60668	8.24207	7.91319	8.27773	8.05265
ZNF671	7.73164	8.28963	8.29774	8.02527	7.45707	7.98694	8.02104	7.01669	7.71143	6.7356	7.43926	7.41774	7.41702	7.7714	6.64626	7.62197	7.7773	7.85633	8.0094	8.16758	7.98305	7.46357	7.83788	7.68202	7.34868	7.82103
ZNF416	8.00834	7.79744	7.65264	7.27676	7.71249	7.29775	7.63915	6.90015	7.77829	8.21276	7.88648	8.0065	7.559	8.03268	8.68675	7.44251	8.2757	7.82153	7.68053	7.44937	7.80471	7.61745	7.89001	6.85386	7.68608	8.2865
ZNF586	8.98611	9.62212	9.79758	8.56676	9.21845	9.07481	9.07767	9.1863	9.03043	8.7092	9.17205	9.02826	8.98307	9.26891	9.10674	9.35628	9.13292	8.94943	9.17064	9.24521	9.07941	9.49851	8.97125	9.16025	9.2811	8.95473
ZNF446	7.42021	8.60237	8.57024	8.01902	7.87432	8.02614	8.06923	8.36593	7.32698	7.52353	7.00693	7.46293	7.31036	7.5807	6.9064	7.3367	7.03514	6.99241	7.63965	7.46203	7.4889	7.512	7.44388	7.47193	7.97275	7.64256
ZNF8	5.68034	5.92664	4.75948	5.59671	4.9544	5.14051	5.64575	5.23589	5.51637	5.80389	5.67588	5.55359	5.34241	5.55917	5.53336	5.54332	5.5862	5.7506	5.07484	5.63341	5.41332	5.36886	5.5489	5.82104	6.00544	5.54408
ZNF264	9.77811	9.79646	10.0245	9.70295	9.73962	9.81626	10.0109	10.0179	9.80128	9.8903	9.54822	9.92379	9.72428	9.70502	9.66776	9.78761	9.3701	9.34888	9.30847	9.39146	9.62742	9.15468	10.1789	9.39059	10.3242	10.1749
RPS5	11.032	10.7548	10.324	10.2279	11.1668	10.1606	11.0226	10.8952	10.9804	11.0733	11.6141	11.0838	11.384	11.7268	11.1251	11.5921	11.4742	11.3635	11.1043	11.245	10.8644	11.1603	11.2357	10.3601	10.9772	10.8779
FAT1	14.1037	13.6428	13.9626	14.3605	14.0486	13.6945	14.0257	15.0043	14.144	15.142	14.0788	15.046	14.2079	13.5612	16.5251	14.4145	14.185	14.3354	13.3874	13.1351	13.4304	14.134	14.1137	13.8737	14.7084	14.4591
YTHDC1	11.6237	11.7383	12.0124	11.8204	11.7835	11.8	11.5588	11.962	11.7535	11.767	11.7561	11.6277	12.1321	11.656	12.1628	11.7393	11.8481	11.697	11.7725	11.6701	11.6041	12.0027	11.8139	11.878	12.1155	11.6213
CHMP2B	10.8478	10.2703	9.97544	9.41961	10.7652	10.2677	10.4367	10.2405	10.923	10.779	10.8737	10.6762	10.7963	11.0632	10.6295	10.6906	11.0735	10.8623	10.8527	10.7321	10.7237	11.2321	11.0729	10.7032	10.6753	10.5238
SMAP2	10.8732	11.1922	13.0223	10.9195	10.9272	11.3767	11.3968	10.7462	10.629	10.147	10.9181	10.9359	10.647	10.3954	9.5969	10.2472	11.512	11.3017	11.0949	11.9612	10.9161	10.9215	10.5909	10.3758	11.2879	10.8317
PPIE	9.57591	9.9214	10.3156	9.90302	10.034	10.6359	10.0261	9.66824	10.2558	10.3943	9.94445	10.29	9.34449	9.54486	9.87378	9.66172	9.93502	9.94709	9.35119	9.42803	9.60623	9.96382	10.2302	10.6537	9.8926	9.8201
ZMPSTE24	11.188	10.5063	11.05	11.2255	11.1849	11.1832	11.209	10.7416	11.279	11.2879	11.262	11.3694	10.7922	11.1897	11.8844	10.9628	11.3807	11.3266	10.7677	10.7189	11.292	10.6718	11.3098	11.6739	10.5842	11.0898
STARD7	11.3376	11.5638	11.6426	11.8377	11.6767	11.7377	11.5888	11.3464	11.4828	11.4181	11.3976	11.5809	11.4284	11.5012	11.4388	11.5879	11.6134	11.6695	11.5708	11.6938	11.5855	11.3774	11.7843	11.794	11.0904	11.2521
NOA1	9.72352	9.6101	9.20974	8.84273	9.69907	9.52925	9.25379	9.61618	9.87604	9.69289	9.6613	9.51436	9.72957	10.0327	9.78319	9.65384	9.8747	9.38087	9.83843	9.83209	9.59976	9.60311	9.98259	9.82148	9.62225	9.52836
REST	11.6475	11.7586	11.3177	11.9588	11.8153	11.7439	11.5275	11.5133	11.7831	11.9041	11.6628	11.7855	11.6793	11.6678	11.9609	11.5278	11.5812	11.7428	11.1325	11.1018	11.5615	11.1406	12.0214	12.1374	11.4967	11.9641
HAL	12.487	11.486	11.5032	8.31755	12.4642	12.0493	13.0934	11.0428	12.4248	11.7572	13.0942	12.4181	11.2565	12.2536	10.191	11.1156	13.3641	12.3772	12.4094	11.8935	12.9792	11.1371	12.7294	7.71915	11.6964	13.3988
SSH1	11.0217	10.8241	11.1834	10.7274	11.1585	10.6166	10.9196	11.6278	10.7339	10.8566	10.7261	10.9506	10.5547	10.1404	11.2	11.0209	10.5646	10.6472	10.0335	10.0968	10.5067	10.7014	10.4757	10.8817	11.4933	11.1542
GSTP1	14.2824	12.2666	13.2347	13.0053	12.8056	13.6794	13.7422	12.9277	13.8531	13.9115	14.2961	14.165	13.4276	13.8386	15.7853	13.2653	14.7649	14.8876	13.0727	13.1686	14.1141	13.1534	13.7559	13.9247	13.0206	13.6657
APLP2	13.0322	13.1294	12.8141	12.4565	13.1592	12.6242	12.8257	13.4007	12.9057	13.3196	13.2478	13.4133	13.2617	13.0589	13.5505	13.1995	13.2126	13.2903	13.0162	12.8293	13.0414	13.0322	12.8457	13.2849	13.2472	13.279
KIAA1467	7.952	10.0293	8.33718	10.2257	9.89262	8.22684	8.70275	9.09267	9.10165	8.32989	8.48773	8.04137	9.17123	9.06689	7.17927	9.79421	7.98935	8.06705	9.5829	9.32151	8.82236	9.21978	9.1464	8.94728	8.58942	8.25256
SLCO1A2	4.28489	5.36897	4.18808	9.31001	3.35862	3.35862	4.66785	3.93573	4.65242	4.23739	4.20461	4.30524	3.35862	3.85025	5.89937	3.35862	4.21419	3.35862	4.20312	4.18958	5.65173	3.83277	4.18923	9.08065	4.17144	4.18782
WBP11	9.69749	10.1612	10.9433	11.4311	10.6508	10.1614	10.5288	10.8177	10.6022	10.0772	9.58717	10.1755	10.1011	9.45625	8.99141	9.97735	9.63308	9.6339	10.0868	10.2872	9.8938	10.549	9.98169	10.5271	10.4362	9.83398
EIF3I	11.6011	11.2343	11.377	12.0091	11.8833	11.3073	11.454	11.3615	11.5663	11.4747	11.6604	11.6434	11.5226	11.7398	12.3276	11.5697	11.8921	11.7976	11.5573	11.7615	11.7081	11.6135	11.6366	11.5237	11.1544	11.4779
NKAIN1	6.25188	5.64355	7.2747	7.69929	6.52465	5.78065	6.45641	6.28376	5.58243	6.58132	6.60199	6.25362	5.50859	5.95628	5.81912	4.94802	6.5187	6.29809	6.129	5.81995	6.28202	6.63933	6.23134	5.94013	6.55122	6.52044
COL16A1	12.9504	12.9325	11.5446	12.1465	11.5978	11.4956	12.5279	12.8975	12.6948	12.7622	13.5705	12.3968	12.8747	12.4523	12.7738	12.1643	12.1749	12.134	12.4562	11.8725	12.1324	12.5239	11.8142	12.797	13.0486	13.2633
TXLNA	11.717	11.6338	11.908	11.3683	12.0065	11.3041	11.5001	11.4626	11.654	11.3846	11.5614	11.4058	11.7611	11.8824	12.0112	12.1546	11.6854	11.7397	11.692	11.8821	11.7104	11.7481	11.7498	11.7108	11.1261	11.2743
APOB	8.15416	8.73699	9.18351	6.79954	8.3124	8.45082	8.43997	7.98288	7.38872	8.7151	8.21534	7.99629	8.52173	9.45104	6.23376	8.50554	7.57616	6.82396	7.7347	8.3175	8.21607	7.64633	9.03248	6.39439	8.31166	8.69073
NCOA1	11.7279	12.6343	12.5919	12.5299	12.3965	12.0964	12.5529	12.7936	11.7048	11.9681	11.4891	11.6529	11.864	11.5407	10.7491	11.8778	11.6906	11.2562	11.9552	11.6319	11.6781	11.7866	11.9652	11.7517	12.3687	12.0905
AGBL5	9.24498	9.3493	9.07555	9.8162	9.16772	9.0918	9.44786	8.97503	9.20896	9.13658	9.15884	8.9891	8.96442	9.37418	8.76478	9.18933	9.13618	8.89711	9.26614	9.29528	8.98077	9.18998	9.23188	9.60574	8.9857	8.92885
EFR3B	8.38908	7.6142	7.84026	6.94453	5.87854	6.69727	8.81328	7.5543	7.27992	8.03751	7.58316	8.18322	6.60663	6.95777	8.81224	7.59189	7.5187	7.86319	7.43587	7.54838	9.45371	6.59198	7.47657	6.32971	7.58908	9.00565
KIF3C	7.86065	8.02092	8.17787	10.5163	7.91279	8.77141	8.31244	8.5098	7.57574	8.05636	8.01131	7.99044	7.81914	8.1031	9.04522	7.58926	7.74682	8.22089	7.90452	7.76854	8.33169	8.06766	7.62551	8.50435	8.2101	8.33274
RAB10	12.2337	11.8684	12.3624	12.1399	12.1083	12.0831	12.2708	11.8481	12.4608	12.7032	12.4569	12.5506	11.9006	12.012	13.0254	11.8218	12.961	12.6955	11.8891	11.8127	12.5642	11.7969	12.4925	12.0124	11.9217	12.3612
GCKR	4.97397	5.06887	5.69274	5.5027	7.63607	6.60407	5.15792	5.32105	4.77834	4.81491	4.54266	5.1163	6.0107	6.32706	4.53124	5.9887	5.13209	5.28437	6.59858	6.53189	6.47608	5.48912	5.7142	4.95237	4.6707	4.80717
HADHA	11.3802	11.4954	11.2146	11.3709	12.0412	11.4791	11.4658	11.3783	11.2968	11.3212	11.2909	11.2529	11.6165	11.8957	12.4915	11.5552	11.5186	11.28	11.8741	11.9933	11.6669	11.6237	11.976	11.1883	11.0075	11.1691
MAPRE3	9.62527	9.93819	9.33522	10.6224	9.6922	9.39205	9.91043	9.91877	9.86076	9.69148	9.21892	9.3288	9.42504	9.70071	8.56066	9.45143	9.20696	9.01719	9.79383	9.48882	9.1138	9.90145	9.29397	9.58788	9.62225	9.11101
CAD	10.5494	10.2229	10.4688	11.0081	10.3503	10.9268	10.6038	9.80919	10.6208	10.4313	10.0582	10.8091	10.1478	10.5006	10.6266	10.1093	10.5329	10.3503	10.2406	10.3478	10.7313	10.0645	10.5381	11.3122	10.18	10.6196
CD59	12.4373	12.194	10.9727	11.0996	12.559	11.1492	11.5567	12.3643	12.283	12.1366	12.57	12.5672	13.1056	12.802	13.2395	13.7569	12.248	12.6943	12.6479	12.7629	12.2952	12.7139	12.5064	12.0572	11.834	12.0891
CD82	11.031	11.2088	11.4068	10.76	11.3749	11.3496	10.9219	11.0881	10.6045	10.8215	10.5803	10.994	11.1603	10.93	11.4408	11.1974	11.4222	11.2014	11.7138	11.8006	11.1933	11.7143	11.957	10.9218	10.8814	11.1644
BCORL1	7.735	8.81535	7.72674	9.69738	8.90206	8.63035	8.85228	9.00204	8.21156	7.59213	7.7414	7.72065	8.16037	7.90913	8.12074	8.41169	7.50861	7.72876	8.13159	7.91926	8.52164	8.51255	7.54977	8.52953	8.82872	8.24033
ATRX	4.48391	4.68794	4.86281	5.16806	3.35862	4.12419	4.13144	4.72954	4.39374	4.40866	4.62813	4.40866	3.86137	4.32829	4.42359	4.09123	4.06053	4.48809	4.40866	4.40866	4.40866	4.73738	4.76512	4.40866	4.74733	4.90953
FCN1	8.22618	7.67433	6.34465	6.15461	7.97086	6.72352	7.73131	8.00105	7.00968	8.01613	8.65019	8.57569	6.48438	7.18251	6.63645	7.9598	9.28478	8.16381	7.48355	9.28947	7.49357	7.95693	7.04857	6.96696	7.89558	7.51006
MECOM	8.76805	8.83867	8.14606	9.90491	8.53289	7.53553	8.29504	9.20676	8.49065	8.83308	8.83996	8.42531	8.71568	8.1897	8.57165	9.32926	9.44122	9.12213	8.50375	8.42524	9.03487	8.69248	8.52415	8.79125	9.44417	9.70243
PREP	10.1052	10.4878	10.4294	11.3792	10.9471	10.1898	10.4886	10.3345	10.8129	10.4623	10.2551	10.4061	10.3208	10.6717	10.6198	10.1177	10.4425	10.1429	10.5515	10.3281	10.4096	10.678	10.8206	10.4774	9.93506	10.3274
HACE1	9.94432	9.99225	10.4838	10.9246	9.85467	10.4311	9.78058	9.90225	10.2192	10.18	10.0723	9.91665	10.213	10.1258	9.25223	9.85442	9.82879	9.93273	9.71272	9.37022	9.71615	9.74949	10.0199	10.1155	10.1606	10.1985
SEH1L	10.6049	10.4529	10.6017	10.672	11.1618	11.0914	10.7347	11.0417	10.9263	10.7645	10.4333	10.8757	10.7187	10.3879	10.3233	11.0463	10.3201	10.4678	10.2886	10.4874	10.5448	10.7321	10.8559	10.8355	10.1548	10.4094
WDR47	10.3663	10.6531	10.2683	9.92487	10.1861	10.642	10.85	10.907	10.8882	10.7965	10.0739	10.3309	10.3598	9.86989	11.195	10.1993	10.5849	10.015	10.3895	9.85317	10.4509	10.4235	10.3365	10.1398	11.0102	10.3179
WDFY1	11.1907	10.5624	10.489	10.5277	10.8216	10.7225	10.7763	10.8114	11.1181	11.2954	11.393	11.4049	11.0365	11.1008	11.3786	11.1876	11.2401	11.3179	10.6903	10.7505	10.8291	10.9546	11.1827	10.3606	11.4538	11.5625
OVGP1	7.60876	7.07783	9.00555	7.07753	6.81044	7.15611	7.92716	7.10844	7.42775	7.29552	6.22561	6.70628	7.16228	6.81121	7.22675	7.15866	6.12601	6.17079	7.28959	7.2139	6.7757	7.05065	6.33799	7.41886	7.46005	6.93883
SLC25A24	10.2839	9.51564	9.84756	10.0551	9.61743	9.83506	9.47917	9.69201	10.1084	10.1825	10.4421	10.1183	9.70918	10.0128	10.9441	9.76762	10.4725	10.4233	9.00053	8.93311	9.94562	9.19171	9.91474	10.4474	9.54169	10.0668
MAP3K4	11.0791	11.336	11.1375	11.53	11.2658	11.1915	11.4149	11.6102	11.3665	11.2948	11.0346	11.2536	11.3499	11.3445	11.0937	11.2465	10.989	10.9485	11.0292	10.9771	11.1936	11.2587	11.5414	10.9693	11.3354	11.3641
PILRA	8.08304	7.24918	8.10732	7.32315	8.00186	7.61078	8.18088	7.94121	7.33623	7.01504	8.39901	8.08206	7.7422	7.60899	7.90943	8.32844	8.98212	8.83856	7.28959	8.07268	7.62708	7.87039	7.3576	8.57055	8.29872	8.13197
IGSF9	9.84896	10.4675	10.1587	11.9398	9.88407	11.3527	9.83551	10.5154	9.61359	9.84589	9.48379	9.83858	9.96916	9.68913	9.73678	9.16001	9.26294	9.75923	10.0659	9.30538	10.3954	9.52983	10.0406	10.0121	9.47344	9.5308
ABCB1	7.22871	7.37721	7.33102	7.32282	7.04794	7.13956	6.87763	7.99235	7.98735	7.54182	8.43822	6.71143	7.23539	7.0397	5.77753	7.80786	7.7773	8.00639	6.7015	6.80256	7.12545	7.14058	7.60558	7.51325	7.66791	7.91847
ZNF213	8.84858	9.03979	9.10407	8.8774	9.13563	9.27619	9.66188	8.81866	9.27336	9.04191	9.03609	9.24812	8.72744	9.09679	8.94368	8.41638	9.09782	8.78392	9.14663	9.03397	9.20325	8.85531	8.91183	9.24202	9.01451	9.02367
AKR1B1	8.60797	8.7391	9.16857	9.08303	8.04377	8.16741	8.56276	8.68103	8.63139	8.53241	8.60721	8.757	7.93739	8.08646	8.97762	7.98678	8.65093	8.49679	8.29991	8.5125	8.98905	8.14885	8.28932	9.28823	8.68277	8.82735
CPNE3	11.5217	11.6544	11.461	12.1043	11.6142	11.6435	11.7099	11.8005	11.854	12.0485	11.4909	11.8878	11.5405	11.4672	11.9799	11.4808	11.7613	11.7598	11.3031	11.1689	11.5506	11.2721	11.831	11.4864	11.7472	11.9187
RRN3	9.80835	9.35336	9.13513	9.66191	10.016	9.74843	9.20475	9.73771	9.89612	9.98098	9.87817	9.90642	9.96674	9.7621	10.3034	10.3398	10.0772	10.436	9.80545	9.95062	9.73446	10.0192	9.82703	9.85948	9.711	9.68554
CTTN	13.0323	12.6502	12.4837	12.3237	12.8629	12.3812	12.898	12.8926	12.94	12.9978	12.872	12.9912	12.7773	12.9391	14.0575	12.6403	12.8819	13.1272	12.6194	12.5556	12.9993	12.7901	12.7718	13.0511	12.7	12.9639
WNT11	7.72609	8.38692	7.81618	7.90234	8.32148	7.41654	7.20374	8.51559	8.03456	7.06871	8.65199	7.04859	8.79945	9.46443	8.32667	8.32969	8.02688	8.05917	8.84557	8.92208	8.10673	8.27392	8.86194	9.35194	8.01777	6.98967
MTIF2	10.1375	10.2409	10.027	10.6882	10.1236	10.5166	10.5056	9.9564	10.4078	10.1992	10.18	10.2477	10.07	10.1792	10.3299	9.72448	10.3857	10.3151	10.067	10.1215	10.6548	9.65723	10.627	10.9123	9.92253	10.2217
DDHD2	11.3497	11.1015	11.4431	10.1301	10.7498	11.1731	11.2399	11.2521	11.2276	11.4908	11.0338	11.3406	11.2105	11.0254	10.4397	11.0156	10.8965	10.9875	10.9046	10.7554	11.1007	10.694	10.943	11.0346	11.3124	11.3509
TTC39A	9.99779	8.83376	9.79192	8.95454	9.0054	8.68147	9.19736	9.04802	9.49459	9.63833	9.54355	9.61231	8.6034	8.49907	8.48946	7.79032	9.50163	9.13633	8.32002	8.11919	10.2241	8.09215	9.53908	8.52771	8.79358	9.25984
EPS15	12.538	12.1127	12.3509	11.7833	12.1268	11.8735	12.1682	12.0602	12.5889	12.2006	12.2308	12.1546	12.5508	12.2026	11.7971	12.1309	12.1586	12.1955	12.0835	12.0138	12.0566	12.038	12.1723	12.1739	12.4329	12.1909
ORC1	8.14861	6.53235	9.00412	8.37678	6.47157	8.10026	7.66086	7.64125	7.36954	7.50203	6.59779	7.71115	6.64381	7.22602	8.02168	5.85505	7.55726	7.3406	6.8122	6.98022	7.75349	6.40074	7.73543	7.77561	7.31611	7.42477
MGST2	9.76634	9.87406	9.22632	8.49096	9.75614	9.71953	9.55123	9.24163	9.89094	9.86235	10.0651	9.56387	9.85934	10.0843	9.85059	9.90688	9.74762	9.86987	10.2243	10.1207	9.5703	9.86302	10.3274	9.75457	9.33184	9.2987
CHERP	9.0872	9.94576	10.0312	10.3289	10.0553	9.89411	9.46372	9.91151	9.55646	9.27166	9.14679	9.46081	9.2859	8.99877	8.9674	9.57465	8.69509	8.46342	9.37502	9.53126	9.51525	10.0288	9.50493	9.84172	9.80004	9.42336
ATG16L1	10.3853	10.5874	11.0956	9.92239	10.9721	10.8926	10.7713	10.8247	10.5095	10.3662	10.177	10.519	10.3653	10.1672	10.5473	10.3696	10.1607	10.3988	10.7605	10.7542	10.3373	10.4094	10.2652	10.4988	10.5922	10.28
USP40	10.33	11.027	10.3744	10.1849	10.5475	10.5931	10.7651	10.6234	10.7202	10.8643	10.4408	10.7597	10.8612	10.7919	10.7133	10.311	10.5803	10.6629	10.5896	10.2055	10.5946	10.1348	10.591	10.6219	10.807	10.714
POMGNT1	10.3224	10.1422	10.2169	10.8402	10.232	10.5321	10.2276	10.056	10.1239	10.3644	10.3972	10.4605	10.4668	10.4605	10.5345	10.3512	10.4859	10.4426	10.384	10.2496	10.4735	10.4017	10.3089	10.8983	9.99731	10.234
RAD54L	7.44327	7.4289	8.45501	8.17346	7.29659	7.9823	7.49951	7.21561	7.48681	7.40368	6.65211	7.68209	6.9612	7.08184	7.70136	7.171	6.70017	7.20165	7.10866	7.10519	7.96281	7.32181	7.66642	9.52877	7.22737	7.26167
MAST2	10.6223	10.4161	11.0341	10.5267	11.0313	10.6864	10.6757	11.1433	10.423	10.2235	10.633	10.3197	10.6493	10.609	10.6686	11.1538	10.1693	10.4332	10.6675	10.458	10.6148	10.9026	9.98796	11.0524	10.8274	10.6977
DNAJA1	10.1155	10.5678	10.1574	10.9918	12.1641	10.8533	10.3121	10.5509	10.4267	10.4151	10.8462	10.6017	11.5843	11.3191	11.0586	11.6592	10.4076	10.7212	11.324	11.7193	10.8559	11.541	11.1356	10.7116	10.0172	10.0694
B4GALT1	12.0032	11.9425	12.3907	11.7454	12.6349	12.0926	12.116	12.7104	12.0193	12.1079	12.2763	12.5545	12.1757	11.6026	12.3559	12.6944	11.9609	12.2849	11.7601	12.1838	11.3822	12.2318	11.164	11.2705	12.4862	12.4328
CHMP5	9.24896	8.80564	9.39179	8.6599	9.05487	9.17356	9.08847	9.14277	9.60965	9.64393	9.59411	9.51436	9.38592	9.57448	9.3962	9.152	9.47096	9.5236	9.33306	9.2225	9.05671	9.30182	9.52726	9.44637	9.25614	9.20256
NFX1	11.1015	11.1616	10.9392	10.847	11.2086	11.1987	10.9848	10.9367	11.1749	11.2419	11.0845	11.1213	11.1262	11.3405	10.5246	11.1682	10.8537	10.9119	11.0033	10.8034	10.8853	11.0739	11.1882	11.1121	11.132	10.9706
AQP6	4.59113	5.50174	4.88466	3.38047	3.93648	3.38047	4.58204	4.94579	3.38047	3.76323	4.22647	4.29145	4.83411	3.8721	4.21267	4.88255	3.87922	4.41571	4.86483	4.35074	4.46948	5.61021	3.35862	4.08588	4.50415	3.97054
DIMT1	10.4511	9.65593	10.4136	9.47821	10.2182	10.6619	10.2846	9.61146	10.2219	10.4729	10.2433	10.4765	10.1376	10.1956	10.0341	10.4637	10.2848	10.4945	10.1024	10.1944	10.0262	10.2708	10.292	10.7506	9.85306	10.0631
IPO11	9.40936	9.36363	9.37368	9.09775	9.30194	9.56346	9.25901	9.1863	9.83649	9.51351	9.36444	9.45232	9.45612	9.51411	9.42913	9.54559	9.3318	9.36103	9.10923	9.0958	9.36369	8.95692	9.59227	9.52236	9.24779	9.37443
FOLH1	6.31023	5.92664	5.68887	5.69704	4.14022	3.35862	6.16598	5.8739	6.91943	6.23436	5.71098	5.85326	5.47833	4.91978	6.83708	4.78128	6.27331	5.83956	5.34207	5.06178	5.77279	5.95688	5.37621	5.55784	6.2478	5.77775
EIF2AK1	10.951	11.445	12.2277	12.2787	11.736	11.8055	11.9468	11.5914	11.1881	11.255	10.7295	11.2189	10.8566	10.9649	11.5082	10.8015	10.9747	10.9135	11.3491	11.334	11.455	11.2991	11.4154	12.1299	11.0939	11.0463
NME8	5.86008	5.88809	5.52716	5.09286	5.71272	6.37186	5.93057	4.92394	4.97745	4.98359	6.33835	5.74745	5.52063	5.15384	5.28022	5.19194	5.83427	6.3784	5.48677	5.3983	5.13957	5.49244	5.79271	6.1418	5.99591	5.9348
EPDR1	7.14337	6.6514	6.01596	8.0729	5.89287	6.17684	6.63759	7.39768	7.05327	6.93053	7.31638	7.21496	8.14037	6.79086	7.08667	8.19355	7.27305	7.68757	7.30213	6.93606	7.0033	7.01508	6.3718	7.78993	8.0706	7.82086
SNX10	8.65507	7.76676	9.01388	8.43367	7.92009	8.69183	7.99567	7.25646	8.03063	8.0241	9.4518	8.77694	8.02489	8.12271	9.59979	7.4868	9.93663	9.54051	7.90248	8.54671	8.63115	7.44713	7.7353	9.26217	8.27297	8.28341
SEPHS1	8.46281	8.1296	7.71961	8.79675	7.30304	7.85459	7.97049	7.37753	8.4786	7.91764	7.99671	7.9358	7.99476	8.43988	8.05303	7.89309	8.17563	7.92692	8.20663	8.05566	8.09757	7.54553	8.2835	8.3944	7.68432	7.84462
MRPL28	10.4519	9.89029	9.99804	10.7819	10.0637	10.3363	10.0763	10.1625	10.1905	10.1655	10.2173	10.3835	10.373	10.6026	11.4276	10.5787	10.5638	10.7303	10.3986	10.5616	10.3259	10.0624	10.5779	10.8454	9.77595	10.0601
ITPKC	10.7647	10.8012	11.7143	10.2987	11.6314	10.687	10.4375	11.0243	10.5874	10.2459	11.0248	10.1866	12.0862	11.2356	11.1253	11.5618	10.72	10.177	11.1759	11.6219	10.487	12.0289	10.9945	10.9597	10.8657	10.3316
CEACAM6	8.14861	6.23211	7.88357	7.0761	5.75613	5.71467	5.3969	7.72323	6.05144	9.46629	7.72225	9.01391	7.98238	7.11717	9.88144	8.52686	10.1131	8.66968	7.97842	7.81486	6.82596	7.58534	7.51088	8.20425	6.83263	7.63062
FAT2	13.289	13.6387	13.3819	13.9188	12.8901	13.7878	13.4904	13.3609	13.5689	13.8548	13.3949	13.4917	13.1816	13.284	15.0742	12.7142	13.9284	13.5456	12.6295	12.0848	13.85	11.7114	12.9622	14.7632	13.3936	13.6305
RBM22	10.0563	9.79164	10.518	9.7903	10.0859	10.1119	10.1454	10.2767	10.075	10.2284	10.1859	10.1248	9.9573	9.91318	10.421	10.1368	10.3695	10.2352	10.0109	10.0226	10.1542	10.2445	10.0415	10.4055	10.1239	9.99979
TMED2	12.134	12.2361	12.0836	12.5815	12.666	12.3842	12.391	12.3591	12.2455	12.4201	12.1467	12.503	11.9404	12.1371	13.2472	12.1779	12.6896	12.4249	12.2506	12.2985	12.2717	12.3061	12.4324	12.354	12.0046	12.2305
ERO1LB	9.55916	9.72393	10.5236	9.56346	9.82798	9.69796	9.48828	9.58044	9.73936	9.41675	9.55751	9.4479	9.27746	9.80735	9.19866	9.47885	9.57373	9.50153	9.58947	9.80483	9.5727	9.61766	9.346	9.36654	9.76432	9.5645
ZFAND6	10.617	10.0696	11.2061	9.35117	10.6971	10.4372	10.4273	10.4368	10.7901	10.6853	10.567	10.622	10.9195	10.7761	10.2224	10.6426	10.8498	10.5261	10.6438	10.6038	10.442	10.5803	10.8619	10.2141	10.4645	10.5476
HSD17B2	6.45131	7.50058	8.22167	6.08025	9.56288	7.6633	6.90237	5.69973	6.26272	5.84984	6.54825	5.7104	8.12567	9.00348	8.57342	8.42321	7.73371	6.30473	9.34518	9.97275	9.31404	9.38844	10.5551	5.77617	4.50415	5.21065
TXLNG	8.983	9.62212	9.83935	9.43709	10.4071	9.89902	9.48525	9.97321	9.36551	9.84808	9.75226	9.64939	9.95398	9.70502	9.58008	10.1927	9.20129	9.39214	9.56721	9.67775	9.54073	9.9861	9.85011	9.77638	9.11625	9.5336
PPEF1	5.07946	5.63032	5.34254	4.92655	4.31028	4.12419	4.76538	5.36641	5.08529	5.54365	6.09979	5.38775	5.0771	4.98279	6.66318	4.69562	4.80144	5.97596	4.52092	4.60629	5.27032	4.869	4.6053	5.46656	5.01197	5.14459
LAT2	8.89488	8.45849	8.91627	8.06404	8.42928	8.5121	8.48685	7.65987	8.24574	8.32133	9.2218	9.04931	8.18338	8.51667	9.01712	8.44829	9.68541	9.04357	7.80699	8.64804	8.51248	8.10743	8.02886	8.52953	8.48646	9.01673
HUWE1	13.6655	13.9303	14.1265	14.0662	13.9086	13.8008	13.8323	14.0675	13.8174	13.8751	13.3637	13.8302	13.7551	13.6736	14.0639	13.7019	13.3826	13.3849	13.6222	13.4935	13.9286	13.6619	13.8653	13.8433	13.7853	13.788
ZW10	10.1049	9.68352	10.3243	9.72873	10.307	10.2022	10.3511	10.0386	10.529	10.5781	10.1649	10.4568	9.93184	10.245	10.553	10.01	10.1654	10.0869	10.1087	9.83883	10.4028	10.0567	10.4515	10.0218	10.0359	10.2216
MYBPC2	4.72679	4.47987	6.03116	5.18222	5.59498	5.21872	4.69409	4.49838	3.92127	4.33428	5.19078	4.6567	5.02411	4.76485	4.75346	5.49751	5.62734	5.35696	5.40965	5.58381	4.82928	5.03649	5.07738	5.2471	6.15544	5.12895
NOX4	6.64985	6.16983	5.40707	6.77756	5.23968	4.84162	5.77525	6.47897	6.8655	6.60952	7.84905	6.51888	5.88261	6.43721	8.00862	5.88939	6.7306	7.52522	5.6906	5.85368	6.4988	5.83802	5.43755	6.41737	7.54725	6.52873
ACOX3	9.56445	9.881	9.74684	9.77001	10.5929	10.1074	10.0458	9.69116	9.44097	9.75388	9.18895	9.51326	10.0928	10.4428	8.70768	10.0019	9.50331	9.16782	9.91051	10.3309	9.76296	9.81585	10.0612	7.93537	9.37073	9.72216
MTMR2	10.3349	10.0612	10.0197	10.162	10.2893	10.3451	10.2968	10.2165	10.5225	10.3986	10.177	10.4314	10.0026	10.0688	10.8721	10.0783	10.1992	10.381	9.80179	9.63043	10.2458	9.76419	10.1699	10.3965	9.99423	10.3536
PPP1R15A	10.8192	11.2343	12.2163	11.065	12.432	10.9985	11.6056	13.4696	10.5983	10.7227	11.1528	11.0979	12.0412	10.6608	11.1482	11.4223	11.2729	10.4879	12.3982	13.0641	11.0415	13.5317	11.2892	10.5499	12.9942	10.9977
HSD17B14	6.99129	7.12818	6.93875	7.84209	7.06761	6.52006	7.09841	7.33713	6.87199	7.21066	7.37475	7.10817	7.57082	7.4332	7.27453	7.48559	6.39765	6.73216	7.25132	7.11841	6.92216	7.19	6.45817	6.89077	7.04606	7.12567
TRIP6	11.7625	11.5757	11.5079	11.743	11.2074	11.1182	11.4611	12.5595	11.8866	11.6373	11.6447	11.7671	11.9733	11.4238	12.2467	11.515	11.3685	11.7233	11.2715	11.0622	11.4443	11.5831	11.1608	12.316	11.8771	11.7099
ACHE	6.7097	6.81751	7.38345	8.80081	6.53839	6.51235	6.87124	6.58582	6.58192	5.59664	6.90331	6.82504	6.59132	6.56264	6.69029	7.04823	6.65773	6.14467	6.94213	7.85772	6.52298	6.92206	5.62111	5.90096	7.4786	6.37394
FTL	11.3972	10.1528	10.0806	10.1916	9.98242	10.3878	10.5012	10.751	10.3469	10.2545	11.7106	10.8583	11.0988	10.7874	11.7743	11.401	11.9163	11.5319	10.6579	11.0097	11.477	10.3664	9.51738	10.6801	11.7312	11.2827
SRRT	11.3135	12.1928	12.394	12.8787	11.9642	12.2924	11.8204	12.7461	11.0306	11.5292	11.2487	11.6409	11.4267	11.0547	11.8056	11.1519	11.1788	11.2924	11.5514	11.7303	11.5642	11.7921	11.4017	12.209	11.7191	11.5914
BAX	10.0968	9.49278	10.9409	10.1651	9.7838	10.1604	10.3446	9.54211	9.72632	10.0728	10.1606	10.5266	9.54529	9.90698	10.36	9.40683	10.4002	10.2207	9.72133	10.1736	10.163	9.7111	9.88127	10.9827	10.0942	10.3716
NLK	9.73985	10.0591	10.2206	10.6301	10.1415	10.1949	10.5086	10.0225	9.70357	9.91883	9.89843	10.1562	9.56321	9.7641	9.8598	9.81816	9.88844	10.113	9.67439	9.80959	10.0021	9.60122	10.0826	10.4617	9.8351	10.5225
PIGS	10.5925	10.4911	10.5168	10.2977	10.4027	10.5467	10.3947	10.5069	10.5602	10.3635	10.4644	10.4007	10.3489	10.5342	10.7359	10.4675	10.6744	10.6302	10.6266	10.7951	10.5906	10.5009	10.4903	11.4029	10.5229	10.333
ADAMTS2	12.0588	9.75297	9.72657	10.858	10.1183	10.1127	11.436	10.4039	11.3467	12.1389	12.6549	12.0837	10.3713	10.7395	11.9443	10.4919	11.3391	11.7631	9.5422	9.86467	11.2005	9.57505	9.21364	10.397	11.9215	12.0603
TMPRSS11E	7.87327	9.26116	5.5833	7.90963	10.9831	8.65524	8.71833	8.09261	7.87649	7.29762	8.22121	6.18549	10.5963	11.5598	8.16398	10.5688	8.7234	9.16987	10.4084	10.4212	9.87136	10.3598	11.1723	7.50221	5.48779	6.23697
ATXN7L3	11.3049	10.9786	11.193	11.1588	11.2647	10.8684	11.1145	11.25	11.0783	11.2444	11.3462	11.5059	10.832	10.9828	11.8006	10.6792	11.2661	11.4537	10.9884	10.9713	11.2553	11.1328	11.0318	11.3754	11.0236	11.2191
PGS1	9.80186	9.60263	9.82262	9.50891	10.1802	9.45222	9.42506	10.1587	9.35386	9.70277	10.068	10.0625	9.91528	10.1619	10.0364	10.2741	10.4	10.0026	9.84378	9.997	9.85993	9.9553	9.95632	10.0711	9.9616	10.1245
PSMC5	11.5229	11.3055	11.3144	11.455	11.7135	11.2951	11.2173	11.4259	11.9736	11.4804	11.4757	11.4679	11.377	11.4305	12.107	11.01	11.6603	11.4026	11.4629	11.4736	11.3797	11.2078	11.6002	11.3935	11.047	11.2707
UIMC1	10.007	10.367	10.4572	11.166	10.3689	10.4525	10.3054	10.1715	10.1155	10.2377	9.98193	10.1162	9.94295	9.96498	9.92201	9.90002	9.8483	9.92129	9.8341	9.78505	10.0941	10.0285	9.90327	10.3059	10.1591	9.92452
CETP	6.09858	6.28556	6.70762	6.91667	5.2769	6.45974	6.55863	5.43303	5.5621	6.19962	5.91415	6.14241	5.51574	6.00731	6.23685	6.69097	6.07872	6.06482	6.0403	6.53189	6.13174	4.8381	5.04738	5.65461	6.04556	6.15976
MMP2	15.4776	14.0106	11.51	12.1147	13.3591	12.9279	15.0771	15.2599	14.4877	15.1626	15.2744	15.3386	13.7185	13.6567	13.2435	13.7458	14.408	14.3029	13.1876	13.6712	14.0522	13.7042	12.4184	12.619	15.1359	15.3575
MT3	3.86171	3.86171	3.86171	5.87268	3.86171	3.86171	3.86171	3.86171	3.86171	3.35862	3.86171	3.35862	3.86171	3.86171	3.86171	3.86171	3.86171	3.86171	4.17795	3.86195	3.70109	4.51518	3.86146	4.27293	4.03139	3.35862
LPCAT2	10.1134	9.76582	10.1516	10.1301	9.47769	9.56909	9.76066	9.83552	10.5472	10.4057	10.6947	10.2838	9.83974	10.1985	10.0032	9.95998	10.3696	10.1358	9.94834	9.49336	10.1683	9.83124	9.79764	9.35878	10.1687	10.3664
GNAO1	7.60747	7.85395	9.24342	11.2418	7.95873	9.55928	7.74239	8.19738	7.34868	7.4715	7.74112	7.81987	7.63482	6.93149	6.86836	7.66793	7.54685	7.75122	7.67375	7.80976	7.02288	8.17849	7.02772	7.3449	8.58369	8.16062
OGFOD1	9.59838	9.47201	9.56177	10.0506	9.49938	9.88103	9.73537	9.21486	9.68437	9.73804	9.42157	9.82262	9.16808	9.37727	10.0453	9.4288	9.49669	9.52332	9.1753	9.19887	9.59311	9.29476	9.44453	9.57816	9.36189	9.68273
SH3BP2	11.6135	11.6432	12.1881	11.4279	11.4572	10.9024	11.5718	12.055	11.7266	11.923	11.5913	11.9476	11.474	11.3026	11.9114	11.4649	11.2422	11.0444	11.4935	11.2382	11.4607	11.4399	11.5523	11.3907	12.6067	12.0514
NOP14	10.1346	10.3395	10.9557	10.4316	10.7316	10.5638	10.57	10.7104	10.2832	10.5029	10.0278	10.5277	10.1231	9.83611	10.6295	10.1555	10.2023	10.1102	9.88653	10.1246	10.3091	10.3136	10.6203	10.733	9.88509	10.2093
ADD1	12.0516	12.4097	12.2325	12.4067	11.8886	12.0174	12.1543	12.3353	12.0607	12.0615	11.9327	12.0508	12.0611	11.8774	12.2688	11.7568	11.8815	11.8821	12.0438	12.018	11.9757	12.1588	11.9244	12.1557	12.2567	12.1357
L2HGDH	8.66288	9.10669	9.14849	9.24002	9.42037	9.58028	8.88866	8.26654	9.19417	8.92255	8.40768	8.76964	8.85164	8.82423	8.27176	8.81367	8.6227	8.10804	8.76732	8.60634	9.16641	8.53863	9.51924	8.5707	8.92359	8.90624
TXNDC16	8.81788	9.13494	9.82001	9.3876	8.88813	9.83973	8.97333	9.16972	9.45207	9.24026	8.89602	8.86829	9.37367	9.03084	8.18154	9.23532	8.60903	8.61389	9.25136	8.91214	8.66198	9.21302	9.09014	8.78112	9.45983	9.07564
C14orf166	10.5523	9.72393	9.98292	10.2278	10.3122	10.3419	10.3326	9.7517	10.5482	10.6409	10.8341	10.6258	10.563	10.7958	10.5189	10.5219	10.9058	10.8251	10.496	10.5894	10.4902	10.4287	10.5447	10.8622	10.0731	10.4466
NID2	10.0876	9.44002	8.41297	9.25192	9.1338	9.12153	9.43272	9.81967	9.80306	10.6588	10.8986	10.5294	10.2312	9.87544	10.404	10.062	10.1164	10.3738	9.44034	9.45078	10.0189	9.43203	8.58573	9.67621	11.7194	11.3783
GMCL1	8.99233	9.15873	9.14405	9.50498	8.5918	9.44296	8.80844	8.77412	8.95871	9.16823	9.08471	9.05347	9.04283	9.28847	8.64096	9.03429	9.32624	9.11927	9.07408	8.88118	9.16829	9.03503	9.49299	9.30581	8.93385	9.02025
SF3B2	11.9584	11.6214	11.9953	11.9174	11.8217	11.9227	11.8833	11.9287	11.791	12.0162	11.811	12.0666	11.8831	11.6275	12.4265	11.7347	11.942	12.024	11.8103	11.8659	11.8642	12.1381	11.7798	11.9136	12.0555	11.8871
KLHDC5	10.0147	9.67529	10.0342	10.3564	9.89262	9.64032	10.1047	9.78744	10.0778	10.2996	10.1326	10.2263	10.0666	10.197	9.96991	9.816	9.65132	9.89814	9.48419	9.32029	9.8487	9.46431	10.1359	10.5993	9.67736	10.215
GNAS	13.6088	13.454	13.0636	14.7811	13.4658	13.4214	13.6097	13.6381	13.4522	13.5534	13.689	13.6152	13.729	13.3596	13.6969	13.8175	13.6025	13.7067	13.6013	13.7262	13.6826	13.6629	13.0244	13.4092	13.7475	13.6033
DNM1L	11.5168	11.0663	11.2928	11.8238	11.3268	11.3961	11.1755	11.0371	11.496	11.6237	11.5108	11.8306	11.4655	11.5724	11.5849	11.6365	11.5416	11.5657	10.9099	10.908	11.434	10.9558	11.5936	12.7697	11.2329	11.5728
PTHLH	9.69917	6.44212	7.05869	12.1321	7.21553	5.75887	10.9068	7.1125	6.20912	10.2812	10.6392	11.3123	7.17938	9.14603	13.4081	7.24433	10.6704	12.1794	6.54647	7.32066	10.9684	7.1953	7.92415	10.5214	5.08222	8.4662
PHACTR3	6.11513	5.58206	6.19172	6.03693	5.36081	5.67176	7.08532	6.60909	6.52541	7.09549	6.27098	6.29152	6.24321	4.7822	4.96233	6.1082	5.86624	5.89577	6.14462	6.00052	5.96336	5.87387	5.21353	5.87054	6.68914	7.20418
ERGIC2	11.0835	11.0861	11.3008	11.6192	11.273	11.0346	11.1432	11.0799	11.3904	11.1978	11.2719	11.2674	10.9702	11.3121	10.9996	11.1095	11.4443	11.3346	11.1312	11.2559	11.2173	11.1966	11.5642	11.8765	10.815	11.1579
TFAP2C	10.9333	11.1834	11.4014	11.5589	11.6502	11.3582	11.1835	11.1064	11.0995	11.2429	10.8657	11.0381	11.0772	11.5029	10.4063	10.8713	10.8541	10.7435	11.0696	11.1222	11.2329	10.9807	11.5438	11.4506	11.0837	10.6736
AURKA	7.49775	7.1095	8.13715	9.53776	7.51925	8.34318	7.94353	6.47897	6.99669	7.04656	6.6159	8.04217	6.76675	7.29423	9.06638	6.55011	7.6671	8.00639	7.16924	7.20552	8.67652	6.43577	8.47829	8.33382	7.13895	7.81147
CASS4	6.61772	6.26223	8.15492	5.7445	6.82889	6.89098	6.98526	6.68176	6.23516	5.63042	6.75297	6.89153	7.08222	6.57263	6.66318	7.55078	9.28387	6.83804	6.77097	7.62302	6.47326	6.82416	6.31329	6.81089	8.3133	6.64189
PIR	8.46138	8.24476	7.81084	7.54012	9.26135	8.4461	8.2429	8.15704	8.92669	8.10831	8.44631	7.66241	9.03742	9.52485	8.05652	8.85723	8.41131	8.11357	9.04445	9.1792	8.7491	9.4449	9.75978	6.61044	7.2108	7.20759
AAMDC	6.98742	7.75638	7.16497	6.73256	6.82889	7.18447	7.46494	7.40602	6.9714	7.34463	6.75297	6.85522	7.09563	7.09181	6.74488	6.81783	6.47032	6.82396	7.10359	6.73325	6.68652	7.18986	6.8115	6.50301	7.24224	7.13621
RFX2	8.88675	9.76997	8.71389	9.17307	8.93305	9.08736	8.87581	10.5372	8.53371	8.86467	9.53214	9.07181	10.3011	9.36129	9.58211	10.2148	8.15622	8.82473	9.1449	9.74888	8.30806	10.8038	9.31266	9.12441	9.13602	8.13197
SLC6A14	10.7883	9.42375	9.91683	7.66993	11.3854	9.94086	10.692	10.0901	10.4148	11.2173	10.6883	10.1241	10.8256	11.6321	11.4303	10.8192	11.9042	10.4845	11.1038	11.4115	10.2765	11.7653	13.0793	8.74414	9.19835	9.83819
METTL2A	6.51015	6.79066	6.39876	6.67326	6.55683	6.62272	6.81208	6.66895	6.62121	6.56889	6.34935	6.4981	6.4792	6.3428	6.19831	6.14781	6.5988	6.35003	6.4475	6.47085	6.75236	6.6626	6.90341	7.18441	6.21291	6.27096
SULT2B1	12.3066	11.2219	12.6482	9.2306	12.3448	11.2223	12.5105	11.3712	11.3847	11.2042	11.6931	11.4463	11.6772	12.3391	11.3398	11.7294	12.3714	11.4219	12.1698	12.3775	12.3726	11.924	12.5106	9.83079	10.4064	11.3933
ALG6	9.52743	9.54901	10.156	9.46122	9.38751	9.78274	9.4009	8.83847	9.72816	9.41298	9.28271	9.26222	9.24192	9.56541	8.87472	9.2026	9.12334	9.1335	9.59736	9.55466	9.40117	9.15757	9.64938	9.38724	9.03221	9.11668
CNOT3	10.3988	10.7077	10.5674	10.9872	10.6592	10.8138	10.6854	10.3574	10.1751	10.0443	10.1738	10.3507	10.0901	10.3421	10.6052	10.1828	10.2986	10.0979	10.3714	10.3175	10.3847	10.6253	10.3436	10.6233	10.4309	10.3892
GP6	5.80279	5.92664	5.83305	6.48316	5.62142	5.20484	5.34083	6.53247	5.55244	5.95055	5.93399	5.94325	5.38934	6.41675	6.61179	6.34656	5.95788	5.4413	5.94692	5.45162	5.33248	5.84306	5.52684	5.52284	5.91664	6.80212
PTPN4	10.7677	10.7951	10.9671	11.1385	10.8448	11.1573	10.9479	10.847	11.0173	11.0207	10.8949	10.7143	10.8445	10.6381	10.4686	10.6118	10.6307	10.9094	10.5595	10.5455	10.4609	10.3918	11.1078	11.2243	11.0618	10.9775
DDX18	10.84	10.8846	11.575	11.8244	11.4377	11.3486	11.3381	11.351	11.0432	11.4015	10.8187	11.4125	10.5582	10.5826	11.0983	10.8213	10.8984	11.0428	10.8212	10.8949	10.9407	11.0097	11.1915	11.3407	10.9948	11.0763
KHSRP	11.2666	11.7573	12.6923	12.9309	11.8595	12.0398	12.1754	12.1573	11.6017	11.5442	11.0368	11.6962	11.3074	11.0361	11.7629	11.2293	11.3773	11.2892	11.476	11.6961	11.3098	11.9445	11.63	12.224	11.7784	11.6629
GNA11	10.6926	10.7303	10.9069	10.5565	10.8122	10.3581	10.7179	11.2883	10.5628	10.6358	10.8112	10.8548	10.9808	10.9073	11.6083	11.1729	10.6459	10.7112	10.8639	10.6866	10.4449	11.128	10.5761	11.2438	10.9658	10.6703
ASAP3	10.982	11.0773	9.90112	10.2761	10.5375	10.2317	10.813	10.8434	11.2363	10.8439	11.0897	10.5709	10.9896	10.9801	9.29755	10.6244	10.7427	10.6052	11.0841	10.6548	10.6637	10.8442	10.7117	8.65878	11.0141	10.8596
EDEM2	9.18142	9.02482	9.00053	9.56111	9.00366	9.30428	9.12045	8.58656	9.03106	9.1634	9.4966	9.42631	8.87237	9.15399	9.79906	9.03509	9.61251	9.7549	8.91224	9.27339	9.37716	8.98741	8.93057	9.64944	9.11104	9.02194
DNMT3B	8.97663	7.63843	8.83176	8.48963	7.71462	8.02189	8.50539	8.011	8.21153	8.78187	8.79527	8.45529	7.5277	8.43814	8.49784	7.10909	8.76212	8.28198	7.60976	7.07157	8.37527	7.24215	8.05986	8.55632	8.34485	8.98507
REM1	6.27475	6.72991	6.07183	4.0879	5.18052	5.15859	6.54507	6.15625	5.52342	5.7177	5.8878	5.77254	5.91943	5.58239	5.96194	5.51056	5.60244	5.52359	5.9937	6.07716	5.68866	5.54239	5.29399	5.41057	7.55488	7.09286
TPX2	9.78756	9.37393	11.4168	12.334	9.58071	11.0231	10.5244	9.63489	9.60356	9.80193	9.09554	10.0391	9.12826	9.53108	11.4852	8.11258	9.89818	10.4403	8.69983	8.44877	9.98426	8.29866	10.2902	10.032	9.06128	9.62052
PDRG1	8.60337	8.06869	8.95353	9.56793	8.19138	8.85936	8.37606	8.1145	7.91127	8.4102	8.59775	8.70611	8.80202	8.83697	9.05416	8.68638	8.88572	8.89339	8.68321	8.78229	9.14966	8.87023	8.94539	9.10919	8.64845	8.49647
EPB41L1	9.02756	10.1922	8.20363	10.0244	9.77894	10.1163	9.23435	10.4728	9.37593	9.42785	9.34019	9.23489	9.94346	9.10678	8.57226	9.61144	8.57558	10.2825	9.66446	9.53003	9.34401	9.73393	9.13181	9.45734	9.83724	9.74229
SLC15A1	10.4168	11.2003	10.2642	8.52157	12.678	10.6366	11.2354	10.0901	10.5849	9.62093	10.5966	9.39052	11.7083	12.5869	8.76646	11.7591	10.4016	9.72099	11.3761	11.534	11.1459	11.4297	12.0904	7.71454	9.17836	10.0357
DOCK9	12.6508	12.539	12.9012	11.1775	12.9408	12.4569	12.6255	12.6412	12.717	13.1541	12.6958	12.6412	12.8007	13.0907	12.5328	12.5694	12.542	12.2511	12.6627	12.4305	12.622	12.4322	13.2752	12.2476	12.6256	12.7989
ANKRD10	11.6197	11.1811	11.1184	11.4608	10.829	11.3535	10.878	11.3482	11.391	11.4227	11.8149	11.4593	11.3603	11.2386	11.4037	11.6161	11.4223	11.7414	11.1106	11.3287	11.2532	11.2441	10.8093	11.4489	11.583	11.5572
TGDS	8.72017	8.08119	8.36797	8.15786	7.82496	8.50471	8.19459	7.66515	8.76021	8.62778	8.84377	8.70245	8.12597	8.45025	9.10368	8.66303	8.82936	8.82863	8.47877	8.41161	8.45834	8.47619	8.24254	9.21647	8.30834	8.49348
DOCK3	8.03269	8.68878	10.5116	9.18313	8.14146	8.5338	8.42738	8.19456	9.10165	8.22631	8.40768	8.34667	8.29174	8.76161	6.74488	7.84231	8.22281	7.64959	8.69191	7.48261	7.73915	8.35275	8.0925	9.46774	8.49464	8.52069
C3orf18	7.41045	7.87905	5.90075	7.41912	6.76269	7.15743	7.27598	7.72527	7.61324	7.08616	7.52279	7.11399	7.92473	7.1818	6.59566	6.76963	7.26585	7.19297	7.38692	7.56202	7.45097	7.07388	7.15491	6.81026	7.6273	7.40731
COQ9	9.57246	9.84732	9.4491	10.0213	10.1178	10.0107	9.78038	9.33148	9.5242	9.49922	9.57541	9.54577	9.91462	10.1118	10.1375	10.3296	9.57714	9.36453	10.4901	10.3952	10.0903	10.0609	10.5707	9.56675	9.30877	9.43382
TMEM40	10.8884	10.8983	11.5824	9.37937	11.6132	10.3724	10.9114	10.9416	10.7587	10.7867	11.2324	11.0638	11.0547	11.3539	11.0595	10.6529	11.3324	10.982	10.8936	11.0212	11.258	10.9742	11.414	9.46389	10.2354	10.9494
KIF9	7.45422	7.47311	6.45432	6.15373	7.94856	7.65876	7.47482	7.36952	7.51459	7.08616	7.4958	7.37852	7.24915	7.90042	7.07517	7.30958	7.38485	7.29969	7.53219	7.47235	7.46055	7.29245	7.71488	7.58058	6.78682	7.02491
ARHGAP28	8.93864	9.02277	8.10093	8.86951	9.26984	8.25507	9.04509	8.83847	8.78927	8.7964	9.90208	8.1135	9.84961	10.5995	8.5849	8.84794	8.70639	9.10778	9.17489	8.95478	8.75102	8.90494	9.59876	8.45683	8.90321	9.16513
CRLS1	9.55497	9.14291	8.87079	10.2197	9.50858	9.82098	9.28016	9.00193	9.47907	9.70099	9.50802	9.66169	9.31216	9.61051	10.0533	9.86909	9.65354	10.0242	9.52428	9.53927	9.74087	9.29288	9.48446	9.85019	9.02094	9.26078
PPP1R13B	10.179	10.6016	9.91135	10.0381	10.6376	11.2184	10.4792	10.7231	10.5227	10.2186	10.298	10.1934	10.7313	10.7922	10.0076	10.3624	10.3268	10.1162	10.6358	10.4599	10.3778	10.5278	10.3408	10.4425	10.3991	10.4972
ATRN	11.3105	11.3299	10.9481	12.2602	11.4545	11.4466	11.4841	11.2765	11.2797	11.4654	11.1335	11.3437	11.3782	11.4262	11.3824	11.1657	11.1023	11.2451	11.1111	10.9491	11.5583	10.6886	11.1869	11.2967	11.3629	11.5463
SMOX	10.6884	8.67517	9.86712	9.60026	10.3071	8.89071	9.75877	8.6413	8.92716	9.64978	10.108	10.4102	9.44411	10.2201	9.53307	10.115	10.8603	10.4178	9.67049	9.82208	10.6796	9.80381	10.4916	8.29752	9.59814	10.1033
SIGLEC1	9.90954	10.1075	9.64467	8.92722	8.13761	9.67876	10.1613	9.47718	9.25991	8.90191	9.75697	10.0422	9.65882	9.4948	9.3239	9.05591	9.23373	9.85039	9.32849	9.81098	9.25354	9.0716	9.31266	10.0046	11.1825	10.7165
FKBP1A	10.2684	10.5087	10.3597	11.0891	10.7213	10.5288	10.3607	10.7737	10.4349	10.4747	10.3824	10.7794	10.7401	10.3013	10.4887	10.722	10.1945	10.5786	10.4996	10.5884	10.7129	10.6277	10.4979	10.4491	10.273	10.491
NSFL1C	10.6899	10.6018	10.8004	10.8142	10.9044	10.8116	10.4699	10.956	10.9771	10.8215	10.7531	10.8805	11.0561	10.8677	11.0463	10.7325	10.5835	10.7974	10.7906	10.8733	10.8662	10.9179	10.6986	10.1078	10.7624	10.4211
SLC4A11	9.23791	9.18527	8.38177	8.43761	9.0266	8.92673	8.8346	9.08995	8.72852	8.47095	8.85587	8.61505	9.71961	9.434	9.17315	9.69165	9.55126	9.2573	9.84378	9.8927	10.0717	9.5649	9.32687	7.60057	8.8922	8.93623
C20orf194	10.7901	10.9279	10.5573	11.5945	10.546	10.6487	10.8523	11.1171	10.8764	10.9493	10.9638	11.0044	11.0086	10.8792	10.8105	10.6704	10.3736	10.8751	10.5727	10.4605	10.7893	10.6101	10.5682	10.9381	11.2372	11.2687
ZNF343	8.48036	8.49054	8.41297	9.15804	8.53289	8.36924	8.45865	8.32014	8.49506	8.67844	8.56816	8.61638	8.74984	8.61432	8.84198	8.71036	8.21079	8.60983	8.18006	7.79345	8.69449	8.37258	8.28428	8.89452	8.66625	8.41157
EBF4	7.83528	8.43364	7.70536	9.26741	8.07554	7.20444	8.00857	7.90298	7.15696	7.36852	8.23676	8.04914	7.84115	7.92199	8.80815	8.70938	8.16434	8.41452	8.24272	8.03497	7.8939	8.23855	7.39057	7.06835	8.52258	8.08955
CPXM1	12.4681	8.39979	8.86147	11.4221	9.62674	9.29049	10.3192	10.1054	10.908	11.748	12.4118	11.581	11.0802	11.3406	10.0543	10.4096	11.5951	11.7542	8.67123	9.3742	9.97013	10.2104	10.4941	10.8235	12.1915	12.097
MAVS	9.52592	10.7428	10.779	11.0316	10.3486	10.6337	10.5711	10.557	9.57328	9.60534	9.59002	9.82187	9.45694	9.56596	9.82133	9.59784	9.67413	9.86056	9.48176	9.30682	10.2308	9.4192	10.0873	9.86002	10.271	10.1721
PROSAPIP1	7.47471	7.36021	7.5513	9.13244	7.75275	7.73144	7.52556	8.15473	6.98133	7.45149	7.67583	7.1198	7.92803	8.16936	7.72408	8.69713	7.51009	7.07917	7.77594	7.77272	7.72164	8.74087	7.27759	7.53561	7.98899	7.67827
XRN2	11.5603	10.9371	11.4231	12.2568	11.6156	11.3889	11.2163	11.2736	11.3821	11.6079	11.6841	11.7165	11.4059	11.3505	11.7528	11.659	11.6672	11.9515	10.8623	11.0062	11.5385	11.1716	11.4603	11.6	11.4065	11.5231
DYNLL1	12.8572	9.82811	10.1072	10.1827	10.9229	10.7319	12.0668	10.9242	12.3011	12.1472	13.0495	11.9486	11.1159	11.7681	12.2872	10.8394	11.8306	11.5937	11.2308	11.0325	11.6867	11.0703	11.4788	11.0124	11.1235	11.6915
TESC	6.58449	7.41563	5.99645	6.73606	6.45632	6.17954	5.17046	7.18044	6.07162	6.27862	6.56436	6.78898	6.88953	5.36731	5.55929	8.06702	6.58568	6.44096	7.0943	7.24437	6.40768	7.54553	6.10237	5.88765	6.6033	6.41738
SNX5	10.3759	10.1879	10.7227	11.0424	10.6001	10.4434	10.2635	9.83552	10.0837	10.1906	10.3753	10.3838	10.2537	10.2677	10.6221	10.2402	10.4056	10.618	10.2034	10.3673	10.5366	10.1238	10.4367	10.4743	10.142	10.4685
RPL6	9.51238	9.31154	9.76905	9.69425	10.321	9.88329	9.6185	9.48987	9.49679	9.84724	9.98365	9.81645	9.75403	9.8736	9.98997	9.86491	9.87328	10.1443	9.3117	9.50323	9.81751	9.4135	9.89765	10.1949	9.62809	9.83508
SIRPG	6.24139	5.99962	7.86384	6.88562	5.84121	7.31003	6.33744	5.7178	6.40318	4.8619	6.45142	6.36648	5.34827	5.2151	5.07762	4.97804	7.08775	7.35906	6.21234	7.47235	6.67996	4.98319	6.12914	6.88423	6.09548	6.72368
MAPKAPK5	10.1884	10.3097	10.2985	10.2034	10.1116	10.448	10.1399	10.314	10.3346	10.312	9.94344	10.3213	9.85746	9.98053	10.3839	10.1349	9.96551	10.0104	10.0243	10.0001	10.105	10.2232	10.0166	10.8276	10.2579	9.95355
P2RX7	8.65507	9.06534	8.61898	7.4935	7.83476	8.68147	9.00755	8.85412	8.73429	8.63337	8.32837	8.55116	8.56554	8.30953	8.70305	7.71792	8.0446	7.66538	8.45704	7.9266	8.64226	7.95043	9.39075	8.25117	9.55283	9.0128
ESF1	9.91192	10.0779	10.0952	11.1628	10.7485	10.5019	10.0728	10.3402	10.2365	10.3781	10.3353	10.3108	10.1992	10.255	10.3585	10.2142	10.2263	10.4163	9.72425	9.70169	10.5664	10.1171	10.3105	10.7251	10.1326	10.181
RBBP9	9.69104	9.55798	9.5684	10.1808	9.96567	9.92777	9.74554	9.81967	9.94696	10.1224	9.70075	9.97071	9.56561	9.63472	9.45341	9.55858	9.47426	9.81405	9.55092	9.67573	9.71606	9.20236	9.6742	8.84012	10.2457	9.79101
ANAPC5	12.1941	12.0053	11.9641	12.0479	11.6923	12.3168	12.2423	11.9155	12.2036	12.2943	11.8899	12.0423	11.7782	11.8209	12.0275	11.5923	11.9844	11.8963	11.7501	11.779	11.8177	11.7234	11.9652	12.3844	12.0679	11.9833
SLC23A2	10.6781	10.5659	10.8453	11.1271	10.2052	10.5483	10.4528	10.5155	10.4289	10.561	10.31	10.5058	10.412	10.0307	10.2817	10.3629	10.4168	10.5108	10.3759	9.95545	10.3285	10.1266	10.1919	10.6632	10.5553	10.7106
SLC24A6	10.6829	9.97227	10.4919	9.4003	10.0612	9.9695	10.4309	10.4996	10.217	10.1093	10.3313	10.469	10.0082	9.79594	11.1366	10.1263	10.2461	10.2382	9.88895	10.1149	10.3402	10.0624	9.75663	10.8146	10.6649	10.551
TMEM230	8.45941	7.81337	7.55014	8.42207	6.99129	8.35532	7.6682	7.70985	8.45468	8.60045	8.7338	8.65734	8.24912	7.99167	8.93234	8.37097	9.01856	8.99917	8.05243	8.07268	8.35493	7.96623	7.38513	8.37136	8.52258	8.44566
DZANK1	7.26007	7.30773	7.7259	8.43367	7.44431	8.57356	7.10133	7.03522	7.19525	7.36695	7.31273	7.21256	7.42764	7.6116	7.17927	6.86916	7.06221	7.0341	7.46516	7.085	7.33376	6.78102	7.23439	7.33342	7.50287	7.11969
KDM2B	10.0705	10.5235	10.8138	10.1537	10.1907	10.6717	10.6957	10.4519	10.068	9.93836	9.80978	10.1735	9.86243	9.73549	9.51383	9.45983	9.87907	9.79403	10.0428	10.0926	9.98922	9.93337	10.1966	10.0459	10.2142	10.1705
C20orf26	6.18326	5.80754	5.5833	5.16806	4.45124	7.15468	5.85514	6.50597	5.8677	5.87433	5.71098	6.03287	4.81225	4.53577	4.6081	5.00453	5.50587	5.13596	5.60341	5.2242	5.48577	4.45406	4.74959	4.34998	6.36877	5.8644
LHX5	4.40245	3.93338	3.93338	5.50132	3.93338	4.69895	3.93338	3.93338	4.40421	4.40928	3.93338	4.44571	3.93338	4.42502	5.94504	3.93338	4.43214	5.06286	3.72896	4.06692	4.188	3.8225	4.14784	5.9782	3.69728	4.76936
TASP1	8.98611	8.58137	8.66309	9.74567	8.85485	9.29118	8.62221	8.80665	8.9231	8.91711	9.09113	9.06225	8.92073	8.99386	9.16671	8.97352	8.92805	9.3317	8.78278	8.55183	9.01515	8.69363	8.6331	9.34456	9.37948	8.98446
OAS1	9.22754	9.72445	11.9056	9.63233	10.2203	11.4336	10.055	9.34761	9.16939	9.42615	9.69457	9.68848	9.56942	10.5037	11.1866	9.48822	9.88574	10.164	10.1329	10.5101	9.92171	9.16061	10.7554	10.2992	9.56715	9.34793
GCN1L1	11.8152	11.5451	11.5984	11.7425	11.8877	11.7127	11.6387	11.7918	11.7033	11.716	11.5919	11.8083	11.7269	11.6662	12.492	11.7865	11.8621	11.5871	11.54	11.5402	11.8029	11.6127	11.7426	12.1576	11.5797	11.7235
RPLP0	10.2525	9.77904	10.1492	9.92366	10.8344	10.3268	10.0466	10.2136	10.0463	10.7258	10.4482	10.3972	10.3656	10.2515	10.3282	10.4594	10.3792	10.4448	10.2267	10.2689	10.3785	10.3104	10.1708	10.5519	10.1128	10.1946
PXN	11.3989	11.3985	11.6044	11.589	11.634	11.0275	11.4381	12.2708	10.8861	11.4473	10.8587	12.0213	11.0811	10.8215	12.7476	11.7054	11.5914	11.3168	11.0944	11.2472	11.3897	11.8111	10.9088	11.0157	11.7895	11.7376
SIRT4	4.97267	5.21306	5.6589	5.89965	5.35729	5.39234	5.59266	4.59737	5.04597	5.07164	4.79088	4.73013	5.26816	5.40567	5.62211	5.25637	5.19241	5.22947	5.48111	5.34442	5.54594	4.8381	5.2689	5.86063	5.25563	5.04135
RPH3A	4.07179	3.96989	3.41129	5.93028	4.62608	3.41129	3.41129	4.39821	3.41129	3.35862	4.10528	3.69344	3.41129	3.90292	4.24349	3.93208	3.41129	3.41129	4.32309	3.97354	3.70109	4.63437	3.86146	4.01045	4.03139	3.35862
KIF16B	10.2271	10.667	10.3913	11.5646	10.6453	10.5166	10.2368	10.7004	10.321	10.9202	10.1154	10.3501	10.551	10.4611	11.4418	10.5351	10.2646	10.2209	10.1826	9.74765	10.4716	10.3103	10.6307	10.5061	10.717	10.7352
TRMT6	9.5758	8.55173	9.82279	10.2157	9.9455	10.0754	9.45458	9.02054	9.45661	9.67707	9.55983	9.81452	9.49187	9.77602	9.74846	9.8332	9.69077	9.90976	9.65142	10.0935	9.99738	9.61894	9.76216	9.86978	8.96275	9.20084
CHGB	4.38999	4.14381	5.04488	8.74586	3.91463	3.90309	5.3969	3.93573	4.1671	4.4242	3.85168	4.49707	3.86137	4.53577	4.42359	4.38412	5.76796	6.89302	4.26066	5.11455	4.90911	4.59258	4.23698	4.34992	3.96132	4.32752
PEBP1	11.4751	11.7042	10.5506	11.0732	12.0942	11.2465	11.3459	10.9916	11.2875	11.1883	11.038	11.0174	12.1395	12.1911	11.4998	12.3493	11.788	11.4359	12.2355	12.3513	11.7189	11.6427	11.8195	11.2683	11.0002	11.0135
TBX5	6.60138	6.8792	5.04488	7.03973	3.91463	4.12419	6.87763	7.50214	6.94565	7.29723	6.81683	6.49947	3.86137	3.35862	3.35862	3.35862	4.21419	4.28839	4.238	4.07248	3.71567	3.71567	4.07213	5.09526	6.87246	6.51682
BRAP	10.0147	9.95426	9.909	9.80073	10.357	10.2866	10.0565	10.0635	10.1551	10.1372	10.016	10.15	10.0868	10.1134	10.4494	9.88979	10.1561	9.99329	9.89484	9.82931	10.1384	9.86276	10.1617	10.2824	9.97926	9.98279
ERP29	10.446	11.2631	10.5715	10.8068	10.8455	11.0049	10.9358	10.827	10.7196	10.6541	10.7534	10.5694	10.6929	10.491	10.4499	10.5816	10.8337	10.694	10.9065	11.1315	10.6918	10.7812	11.0838	10.9971	10.6899	10.4841
NOS1	9.3208	7.7248	6.35693	8.287	9.87614	8.84819	9.99608	10.4609	9.80661	9.3841	7.50822	8.5025	8.5751	8.1657	8.85298	8.52156	8.50954	7.3406	8.55537	8.41437	8.16022	8.54129	9.30725	5.54197	9.40625	8.66309
FUS	11.9661	12.8751	13.2865	13.0319	12.9796	12.7162	12.593	12.8273	12.7688	12.6841	11.4562	12.82	12.6432	11.8617	10.9988	12.1516	11.3883	11.309	12.3786	12.509	12.5564	12.5432	12.5669	13.119	12.6692	12.7586
IGBP1	9.14325	9.58427	9.03449	9.20268	9.76586	9.24649	9.02275	9.12413	9.03827	9.29049	9.32475	8.94915	9.41095	9.83011	9.39662	9.53807	9.16307	9.35755	9.41867	9.68177	9.28075	9.39648	9.47844	9.0938	8.95135	8.98329
FXYD5	10.9476	10.2879	12.1488	9.62716	9.626	10.3982	10.4168	9.98747	9.6192	10.1807	10.635	11.0805	9.62003	9.57682	10.9214	9.83648	10.904	10.9911	9.98401	10.9196	10.209	9.97153	9.69223	10.5261	10.5439	10.4771
ZNF302	8.97674	9.62212	9.2511	9.57614	9.02263	9.45517	9.12519	8.87984	9.48352	9.44473	9.3022	9.3421	9.28912	9.44856	9.07266	9.21578	9.54771	9.36344	9.18683	9.00942	9.24922	8.64844	9.81799	10.0452	8.82331	9.67596
GRAMD1A	10.1853	10.2317	10.4879	10.6561	9.90641	10.0491	9.7188	10.1474	9.35675	9.69006	10.7579	10.1955	10.3848	9.92481	9.83016	10.7035	10.8268	10.6645	9.93576	10.5848	9.73767	10.2214	9.1998	10.5793	10.3728	10.3696
HEPH	9.23433	8.71576	6.91545	7.09394	8.0769	7.39001	8.7987	8.72389	8.83875	9.51016	9.31047	9.1229	9.79956	9.91732	9.08825	9.16573	9.01006	8.80748	9.02928	8.44145	8.59967	8.61695	8.21187	7.57385	9.74037	10.318
CDIP1	8.99379	9.5079	8.52319	9.83196	9.53121	9.24368	9.52111	9.71667	9.16972	9.23128	9.21947	9.40284	9.78623	9.44744	9.50078	9.84408	8.69883	8.99667	9.96451	10.1586	9.3048	10.5225	9.69332	8.44381	9.54538	9.16381
CMTM1	5.94171	6.00063	6.55966	6.75524	6.12751	6.39778	6.03643	5.36641	5.81031	5.75093	5.84288	5.90844	5.6774	5.7053	5.67833	5.40438	5.5862	5.55267	5.05154	5.38067	5.90226	4.93335	5.9234	6.29086	5.73914	6.01029
GANAB	12.2552	12.555	12.5655	13.2129	12.5284	12.6259	12.5948	12.8384	12.4273	12.5721	12.2934	12.6893	12.2631	12.1127	12.8388	12.3979	12.7101	12.7837	12.463	12.5817	12.7389	12.4744	12.5484	12.5446	12.5425	12.6239
GMIP	9.9759	9.62492	10.9271	9.51199	9.71247	9.69923	9.80923	9.49783	9.071	9.34016	10.1613	10.1219	9.37245	9.62802	9.91867	9.37097	10.451	10.1168	9.4158	10.0934	9.54921	9.47991	9.40263	9.8625	9.96078	9.95238
RBM41	10.0671	10.1607	10.8643	10.758	10.2257	10.5582	10.1628	9.82497	10.169	10.419	10.1527	9.94759	9.88461	10.3591	10.15	9.50323	10.1763	10.3545	9.37834	9.35768	10.3024	9.12217	10.9187	11.3149	10.0294	10.3875
BIRC5	9.24868	8.56026	9.71068	10.7215	9.06142	9.64273	9.08739	8.72737	8.99886	9.22737	8.5106	9.51545	8.33317	8.57746	10.7607	7.72072	9.19753	9.45247	8.21986	8.40108	9.3193	7.65324	9.84519	9.34604	8.3871	8.92144
LAG3	7.01592	7.64239	6.53035	6.99597	7.5798	7.08635	7.71432	7.17241	6.55624	5.98929	7.14961	7.36883	6.62396	6.86886	7.12483	6.41374	6.71457	7.24798	6.21234	7.76016	6.24876	7.5538	7.4228	7.86778	6.73344	6.67999
MLF2	12.3508	11.7245	11.6519	13.2576	12.5684	11.7363	12.2892	12.2474	12.0055	12.0643	12.3063	12.1316	12.3237	12.3824	12.1021	12.6544	12.4895	12.413	12.3605	12.4295	12.2696	12.4196	12.4707	12.5051	11.7707	11.897
OTUB2	10.4908	9.16193	9.53927	9.33557	11.2532	9.97687	10.8177	10.1205	10.2757	9.38817	10.2801	9.51216	10.3457	11.1727	9.09384	10.6147	10.3107	9.6128	11.0498	11.0057	10.6084	10.4411	11.1283	8.15909	9.0412	10.1148
DDX24	11.9889	11.7868	12.0772	12.2937	12.2643	12.1565	11.9153	12.1716	12.0769	12.0162	12.0475	12.013	12.3228	11.7786	12.034	12.3591	12.0512	12.1075	12.1434	12.1378	11.7892	12.568	11.9742	12.3588	12.6898	11.9874
ZBTB25	8.30166	8.50298	8.91835	8.6886	8.0603	8.41374	8.35611	7.99235	8.16984	8.15714	8.19759	7.85201	8.29174	8.25371	7.80447	8.12707	8.05809	8.3321	8.37708	8.49222	7.96959	8.08219	8.16837	8.60046	8.85563	8.47434
NECAP1	9.36425	9.12754	9.26642	9.7858	9.07942	8.89096	9.06501	9.34402	9.42306	9.39863	9.46024	9.14154	9.43264	9.09614	8.75006	9.73338	9.84037	9.61063	9.29297	9.36732	9.01682	9.56999	9.34095	10.2906	9.53216	8.927
ARHGAP4	10.9563	10.3827	10.9613	10.4735	9.6479	10.5974	9.73036	9.83359	9.76418	9.29049	10.9717	10.6119	9.9152	10.0406	9.42634	10.3821	11.4028	11.3486	10.1529	11.2208	10.1439	9.72302	9.79599	11.5847	10.9974	10.7742
ANKRD24	5.29974	6.15608	4.91855	5.56393	5.30387	4.63356	5.03017	5.56145	4.89757	5.10946	5.65443	5.18992	5.29169	5.05875	4.92128	5.3328	5.28254	5.45626	5.71407	5.91637	5.29745	5.80936	5.29399	5.26873	5.95358	5.26226
DHX32	11.1123	10.3923	10.665	9.88721	10.926	10.7586	11.024	10.6279	11.0671	11.285	11.0001	10.9828	10.5303	11.0961	11.7415	10.623	11.0306	10.9453	10.5421	10.3477	10.9214	10.5359	11.0456	10.9499	10.6269	11.0906
RCOR1	10.9779	10.6306	11.0619	10.7214	11.3586	10.3983	10.7077	10.9452	10.8422	10.9844	10.5842	10.9998	11.1383	10.8065	11.2179	10.8815	10.8604	10.7045	10.5133	10.4773	10.7942	10.6629	10.8172	11.0805	11.0216	10.8854
GPATCH2L	11.7283	11.6662	11.8658	11.9624	11.7366	11.7934	11.7778	11.6922	11.7854	11.8577	11.6724	11.6441	11.6782	11.6694	12.1008	11.6068	11.5517	11.5068	11.2778	11.0632	11.4462	11.3915	11.7764	11.8447	12.0004	12.117
LTBP4	11.4596	12.5452	11.5335	11.1645	11.5912	11.5591	11.4599	11.8704	11.8997	11.5379	11.3009	11.4617	11.6944	11.2234	11.585	12.1847	10.7711	11.0814	12.1305	11.7613	11.0545	12.5646	10.9883	11.5546	11.9055	11.4433
BLVRB	10.5641	10.0842	10.6576	10.0613	10.8001	10.0696	10.7958	10.2618	10.4785	10.267	10.6539	10.4914	11.2048	11.0829	11.4925	11.3376	10.9168	10.7615	11.3412	11.4235	10.7124	11.1811	11.2057	10.0452	10.7066	10.4891
SLC9A1	10.2562	10.8595	11.0041	11.0654	11.0664	10.4741	10.6793	11.2096	9.85576	10.2536	9.78368	10.7481	9.98712	9.96732	11.1632	10.4746	9.81464	9.97159	10.5469	10.9512	10.7707	11.1976	10.4018	10.3601	10.2776	10.2919
SPTLC1	10.9007	10.3889	11.575	10.6602	10.8771	10.5751	10.7861	10.6065	11.005	11.0219	10.9533	10.9932	10.8969	11.1103	11.364	10.7953	11.1071	10.9397	10.7337	10.5997	10.732	10.8092	11.4156	10.7207	10.9884	11.0569
PAPOLA	12.3164	13.2009	13.729	13.7537	12.8831	13.4415	12.982	13.197	12.6702	12.9561	12.3229	12.8039	12.353	12.287	12.5632	12.4037	12.492	12.3613	12.3818	12.3762	12.577	12.4873	12.8358	13.0472	12.5208	12.6564
CCNK	10.0274	10.022	10.5598	10.3093	10.6912	10.5616	10.2932	10.6441	10.298	10.1848	9.88308	10.3623	10.4128	9.87287	10.114	10.2381	9.80309	9.95531	10.1903	10.3782	10.2754	10.8051	10.084	10.2559	10.6502	10.1705
PCBP4	10.151	9.86516	9.2484	9.65111	9.51887	9.39692	9.79645	9.72856	9.36713	9.61433	10.0247	9.7315	9.68656	9.96926	9.59523	10.0594	9.70302	9.85781	9.77604	9.6379	10.0764	9.71478	9.40532	10.5041	9.71681	9.70499
RGS1	9.88045	9.09029	12.5598	10.2237	11.0222	10.8154	9.56781	9.75725	8.56396	7.76703	10.9489	9.7409	11.8503	9.27172	10.6961	9.64878	10.5814	11.9923	11.4222	12.5716	10.1194	11.2936	9.78998	10.6858	12.7953	9.12498
YPEL3	9.53338	9.14175	9.93018	8.41151	9.32188	9.65164	9.44894	9.57622	9.84001	9.27355	9.68118	9.24812	9.42219	9.70684	9.31836	9.3574	9.57882	9.60957	9.98691	9.81502	9.91738	9.23934	9.28962	9.32583	9.8665	9.78376
MRPS33	8.85654	8.89245	8.8745	9.54703	9.3436	8.99814	9.20223	8.64991	9.01368	9.09432	9.29547	8.80436	9.3018	9.5962	9.19743	9.39807	9.36642	9.44965	9.50083	9.57367	9.40338	9.00855	9.61905	9.5484	8.32453	8.64348
NDUFB2	10.4113	10.0681	10.2599	10.3104	10.8398	10.4413	10.2402	10.2451	10.663	10.3873	10.4053	10.4554	10.6665	10.7662	10.2694	10.8066	10.4626	10.5549	10.4674	10.5434	10.3972	10.3862	10.6992	10.9171	9.97306	10.2775
NUDC	8.8355	8.64544	8.83188	9.04375	8.56747	8.80396	8.71634	8.93869	8.44523	8.77117	8.72415	9.06285	8.69326	8.65445	9.24847	8.89895	8.8716	8.93874	8.68798	8.86466	9.08939	9.17136	8.88902	8.58463	8.7318	8.76242
MAEA	11.4259	10.8545	11.0514	11.3329	11.1697	11.0096	11.1398	11.2415	11.2076	11.3206	11.2288	11.4182	11.1734	11.2918	12.6087	11.1441	11.4535	11.3152	11.1154	11.2573	11.209	11.2061	11.4329	10.9344	11.2053	11.2274
ICAM1	10.4866	10.0107	10.4973	9.62645	11.1037	9.39907	9.65645	11.843	9.41751	9.96088	11.3423	10.7771	10.2185	9.79421	10.8928	12.0838	11.5706	10.6803	10.0659	11.4142	9.33884	12.4101	9.30263	10.8727	11.7854	10.2068
STRN4	11.4949	11.2876	11.5848	11.6143	11.2224	11.3281	11.2736	11.5215	10.9306	11.1877	11.348	11.3563	11.3253	11.2404	11.5845	11.2715	11.4681	11.3119	11.2312	11.4627	11.1915	11.6671	11.2633	11.7728	11.5027	11.2971
IRAK3	10.1177	10.343	9.5914	9.07112	10.6836	9.98573	10.3643	10.2023	10.1964	10.031	10.3094	10.1926	10.6537	9.95628	9.59762	10.4302	10.8303	10.1872	10.2386	10.2061	9.7689	10.1567	10.4577	10.4435	10.0815	10.4127
LYZ	12.0364	9.66751	10.4007	9.9305	9.87008	10.1637	10.4747	9.28052	10.4358	10.3644	12.2878	11.0731	9.44372	9.82866	8.88787	9.87789	12.388	11.8743	9.01631	10.4849	9.72979	8.87517	9.60162	8.53783	10.9368	11.0552
MUL1	9.80201	9.46872	9.93018	9.98961	9.7957	9.61328	9.54724	9.70234	10.0193	10.0443	10.0514	10.1255	9.91984	9.97986	10.9941	10.1571	10.0791	10.2474	9.99077	10.0934	10.3015	9.83033	9.87645	9.15574	9.88914	9.91927
TFAP4	8.22039	7.94759	8.2708	8.41981	7.66639	8.83097	8.26199	7.89939	7.88543	8.05636	7.36318	8.4644	7.54641	7.95269	8.0835	7.85848	8.41885	8.1783	7.87971	7.89266	8.38283	7.86708	8.0496	9.21383	7.66826	7.98659
PDCD7	8.67243	8.84073	8.73163	8.65252	8.94817	9.11261	8.74399	9.19718	9.04714	8.64507	8.45752	8.679	8.68515	8.71311	8.46858	8.6973	8.66316	8.92709	8.73018	8.71456	8.8597	8.71354	8.90426	9.14356	9.02399	8.69876
SPG21	10.5556	10.4264	10.8317	10.4059	10.5287	10.9014	10.2986	10.6743	10.871	10.6541	10.6442	10.8273	10.504	10.6862	10.6209	10.2434	10.6447	10.6834	10.5978	10.7609	10.4515	10.5872	10.7989	11.0682	10.3647	10.611
FETUB	7.55472	7.62821	6.18183	6.23705	7.59045	7.30657	7.92358	7.4336	7.54305	7.02412	8.39832	6.37631	7.6926	8.65616	7.00195	6.57894	7.90313	6.87974	7.99585	7.9998	7.75701	7.52467	8.18386	4.83506	5.88387	7.5731
DNAJB11	11.1208	10.3186	10.8232	11.835	11.3535	10.9444	10.9424	10.7542	10.9918	11.3784	11.33	11.4603	11.0537	11.1444	11.5844	11.2744	11.4634	11.4848	10.8357	11.1451	11.0058	11.2192	11.1477	11.1201	10.8793	10.9542
LEPREL1	9.14514	8.92444	9.02358	10.5196	8.78085	7.90908	9.17871	9.56151	9.06054	10.42	9.57135	10.8795	9.17123	8.99726	12.6524	8.82662	7.95371	9.771	8.87121	8.45481	8.94751	9.37247	9.25816	7.63301	8.61364	9.78564
THPO	4.89883	3.97256	4.98179	5.10716	5.48477	3.97256	3.97256	5.62385	5.00768	5.24997	5.15299	5.21351	4.68006	4.81615	4.92925	5.30956	4.82814	5.10203	5.0424	4.73653	4.46948	4.86864	4.40747	4.6317	5.71658	5.51369
CHRD	9.78884	8.95671	7.28132	8.23283	8.62694	8.54691	9.05574	9.43127	9.3263	9.08787	9.37266	8.87772	8.77807	8.96791	8.04914	9.69386	8.97823	9.0901	8.97402	9.06828	8.73146	8.97212	7.94276	8.38523	9.83545	9.46475
FLT3LG	7.69434	8.83022	8.27003	7.85835	7.63719	8.43239	8.04441	8.06965	7.59311	6.99669	7.27236	7.69764	7.35684	7.41766	7.29704	7.11838	7.23604	7.86445	8.19996	8.82707	7.47006	7.6339	7.48006	7.97872	8.1008	7.63349
RAB11FIP3	10.1236	10.4938	9.8526	10.6279	10.1671	10.2026	10.1897	10.5509	10.0827	10.0487	9.94501	9.9785	10.3732	10.0692	9.81576	10.1	9.51158	9.88209	10.1277	10.0959	10.0371	10.3458	9.67788	10.2054	10.2809	10.1493
GNPTG	10.7229	10.1134	9.8548	9.89935	10.2024	10.323	9.97398	9.99729	10.3336	10.0531	10.7188	10.2319	10.7043	10.5841	10.3238	10.5179	10.6057	10.6843	10.6009	10.6435	10.2889	10.567	10.3685	10.2388	10.4632	10.225
ZNF268	8.85586	9.32561	8.63172	8.64712	9.1729	9.72594	8.94713	9.01127	9.32393	9.5042	9.57593	9.42544	9.25683	9.42603	10.2407	9.1174	9.80302	9.46373	9.01097	8.96757	9.36742	8.82433	9.1694	9.32667	9.25409	9.36284
GOLGA3	11.7651	11.5578	11.0429	11.6989	11.7477	12.1036	11.5653	11.7224	11.7818	12.0569	11.8052	12.0767	11.636	11.6847	12.5268	11.6722	11.8597	11.6523	11.5177	11.4433	11.8121	11.505	11.5537	11.9088	11.7032	11.7181
PABPC4	10.8095	10.8534	11.1816	11.1192	11.4768	11.1636	10.7216	11.8394	10.9067	10.9371	10.9931	11.0449	11.4893	10.6964	11.07	11.3362	11.0314	10.9381	10.8879	11.162	11.0254	11.2198	10.709	11.7749	11.3903	11.0565
CD209	8.38969	9.86772	8.90912	9.59698	9.154	8.98681	9.05598	9.6806	9.2552	9.26596	8.89498	10.8617	8.3751	8.18603	7.78163	9.18191	8.70028	10.3271	8.57417	8.98271	8.812	9.06007	8.11993	6.49451	11.2813	11.0573
CERS4	11.3476	11.5461	10.5365	10.1818	12.5599	11.2101	11.4229	10.8195	11.1111	10.9685	11.5841	10.6974	12.2533	12.7727	11.1628	12.4314	11.3833	10.8831	12.3303	12.5325	11.7624	11.8681	12.3874	9.27836	10.7189	10.8514
MCOLN1	9.41767	9.84507	9.88133	9.61552	9.11806	9.54946	9.93084	10.0852	9.76119	9.52808	9.45514	9.51107	9.24084	9.51423	9.21685	9.23751	9.86703	8.92138	9.53561	9.66841	9.39594	9.58514	9.57567	9.49723	9.82375	9.44291
USP48	11.5254	11.4162	12.1805	11.8881	11.3912	12.1353	11.5689	11.5728	11.7845	11.6922	11.3989	11.5685	11.5903	11.369	11.7449	11.3458	11.6152	11.4798	11.336	11.2774	11.5733	11.2673	11.5892	11.1974	11.7052	11.6169
EFNB1	11.9979	11.3107	11.822	12.0282	11.8395	11.0368	11.2185	11.514	11.6198	11.4874	11.7081	11.756	12.0766	12.0018	13.4975	11.7525	11.6969	12.412	11.8185	11.9087	12.4374	12.2103	12.0127	11.2011	11.5654	11.3812
PDPR	9.27124	9.67747	10.0343	9.66497	8.36315	9.14711	8.93205	9.99209	10.0108	9.56258	9.23564	9.29732	8.94044	9.08205	8.92735	8.86066	8.93037	8.96918	8.5137	8.11602	8.93184	8.28634	9.5565	8.91908	9.77408	9.83201
AARS	10.7186	10.889	10.8566	12.5579	10.7713	11.7922	11.4041	10.7849	11.0203	10.9591	10.7517	11.0124	10.766	10.5472	11.6222	10.7426	11.5056	11.0056	10.6891	10.6366	11.0752	10.6428	10.703	10.8874	10.8582	10.8941
GLG1	11.8539	12.2036	11.9508	12.4499	12.1067	11.9813	12.0403	12.1912	12.2468	12.0401	11.8858	12.0834	12.0982	11.876	12.1891	11.9966	11.8707	11.7649	11.9556	11.9968	11.9125	12.0602	11.8884	11.9503	12.5725	12.3867
KIF4A	7.17231	7.24688	8.77915	9.15212	6.74953	7.95467	7.34913	6.96346	6.76491	7.74779	6.75313	7.77662	6.47168	6.76694	8.78111	5.82837	7.02596	7.66045	6.21234	6.40705	7.72164	5.85141	7.75757	7.33538	6.48793	6.86289
TNRC6A	11.9262	12.164	12.2057	12.4836	11.7522	11.858	11.9192	12.1564	12.0512	11.9468	11.4963	11.7796	11.8059	11.7294	11.4641	11.5507	11.4672	11.6076	11.31	11.0962	11.5835	11.0981	11.8843	12.0725	12.0266	12.1145
FCGBP	9.97259	12.1634	10.7796	7.98911	11.568	11.2182	10.3656	10.4711	11.1479	10.2186	10.8718	10.6503	12.2207	10.804	10.86	10.4631	9.59966	9.58991	11.599	11.563	10.5295	11.1359	10.5016	10.9333	11.6252	9.47997
[truncated: 15,113 more rows]

## Sheet: NS-AK gene signature
Gene	log2 Fold Change AK/NS	P-value	Q-value	Fold Change AK/NS
TNMD	-0.787268	0.0205495	0.164086	0.57944
SCYL3	0.347602	0.0131432	0.132542	1.27244
C1orf112	0.407792	0.00826712	0.104119	1.32665
[truncated: 2,828 more rows]

## Sheet: NS-SCC gene signature
Gene	log2 Fold Change SCC/NS	P-value	Q-value	Fold Change SCC/NS
[truncated: 4,714 more rows]

[truncated: 3 more sheets: AK-SCC gene signature, Diff expressed in 2 comp, Diff expressed in 1 comp]
