# Supplementary material for: Cross-species identification of genomic drivers of squamous cell carcinoma development across preneoplastic intermediates
Source: Nat Commun. 2016 Aug 30;7:12601. doi: 10.1038/ncomms12601 (PMC5013636; doi:10.1038/ncomms12601)
Supplement: Supplementary Data 3 — Differentially-expressed genes in mouse samples. [file ncomms12601-s4.xlsx]

## Sheet: Mouse mRNA Correlation
Supplementary Data 3: Differentially-expressed genes in mouse samples
Groups	CHR	CHR	CHR	CHR	CHR	CHR	PAP	PAP	PAP	PAP	PAP	PAP	SCC	SCC	SCC	SCC	SCC	SCC
Sample	HR10_CHR	HR2_CHR	HR3_CHR	HR7_CHR	HR8_CHR	HR9_CHR	HR10_PAP	HR2_PAP	HR3_PAP	HR7_PAP	HR8_PAP	HR9_PAP	HR10_SCC	HR2_SCC	HR3_SCC	HR7_SCC	HR8_SCC	HR9_SCC
HR10_CHR	1	0.701852	0.534921	0.732671	0.678319	0.719006	-0.516916	-0.460517	-0.471531	-0.501306	-0.435419	-0.423468	-0.51116	-0.153434	-0.391986	-0.0495593	-0.181992	-0.500083
HR2_CHR	0.701852	1	0.584845	0.58276	0.771663	0.679395	-0.523358	-0.484052	-0.427362	-0.403354	-0.349024	-0.324891	-0.439881	-0.106097	-0.463171	-0.180243	-0.266593	-0.50832
HR3_CHR	0.534921	0.584845	1	0.769078	0.772868	0.709527	-0.622861	-0.609327	-0.391457	-0.510159	-0.410819	-0.456237	-0.605072	-0.143201	-0.358339	0.148633	-0.000633944	-0.483738
HR7_CHR	0.732671	0.58276	0.769078	1	0.746293	0.835982	-0.670953	-0.541705	-0.525194	-0.673548	-0.603701	-0.524905	-0.677427	-0.119619	-0.300445	0.257281	0.0361526	-0.48915
HR8_CHR	0.678319	0.771663	0.772868	0.746293	1	0.802012	-0.666932	-0.622709	-0.479885	-0.545703	-0.430939	-0.425128	-0.60801	-0.0728019	-0.405612	0.0305132	-0.0713871	-0.548255
HR9_CHR	0.719006	0.679395	0.709527	0.835982	0.802012	1	-0.694498	-0.552766	-0.553957	-0.695869	-0.619027	-0.483411	-0.678935	-0.0672877	-0.245147	0.198032	0.00758624	-0.495667
HR10_PAP	-0.516916	-0.523358	-0.622861	-0.670953	-0.666932	-0.694498	1	0.422931	0.369963	0.518939	0.422173	0.260629	0.605517	-0.0477242	0.0985878	-0.307948	-0.125956	0.315299
HR2_PAP	-0.460517	-0.484052	-0.609327	-0.541705	-0.622709	-0.552766	0.422931	1	0.303855	0.259661	0.251189	0.193295	0.388061	-0.0720618	0.310152	-0.127837	-0.0293538	0.320965
HR3_PAP	-0.471531	-0.427362	-0.391457	-0.525194	-0.479885	-0.553957	0.369963	0.303855	1	0.446586	0.503311	0.206357	0.509496	-0.0655576	0.0414511	-0.283896	-0.173145	0.0860915
HR7_PAP	-0.501306	-0.403354	-0.510159	-0.673548	-0.545703	-0.695869	0.518939	0.259661	0.446586	1	0.705561	0.434466	0.596589	-0.054271	-0.0659672	-0.412222	-0.15699	0.213878
HR8_PAP	-0.435419	-0.349024	-0.410819	-0.603701	-0.430939	-0.619027	0.422173	0.251189	0.503311	0.705561	1	0.296396	0.54695	-0.0240632	-0.0751888	-0.428159	-0.174004	0.0424296
HR9_PAP	-0.423468	-0.324891	-0.456237	-0.524905	-0.425128	-0.483411	0.260629	0.193295	0.206357	0.434466	0.296396	1	0.368173	-0.00990402	0.0419598	-0.147574	-0.17141	0.293404
HR10_SCC	-0.51116	-0.439881	-0.605072	-0.677427	-0.60801	-0.678935	0.605517	0.388061	0.509496	0.596589	0.54695	0.368173	1	-0.0956734	0.0373074	-0.395962	-0.226104	0.24048
HR2_SCC	-0.153434	-0.106097	-0.143201	-0.119619	-0.0728019	-0.0672877	-0.0477242	-0.0720618	-0.0655576	-0.054271	-0.0240632	-0.00990402	-0.0956734	1	0.155991	0.0469429	0.159024	-0.0316225
HR3_SCC	-0.391986	-0.463171	-0.358339	-0.300445	-0.405612	-0.245147	0.0985878	0.310152	0.0414511	-0.0659672	-0.0751888	0.0419598	0.0373074	0.155991	1	0.26686	0.312829	0.252903
HR7_SCC	-0.0495593	-0.180243	0.148633	0.257281	0.0305132	0.198032	-0.307948	-0.127837	-0.283896	-0.412222	-0.428159	-0.147574	-0.395962	0.0469429	0.26686	1	0.336235	0.107537
HR8_SCC	-0.181992	-0.266593	-0.000633944	0.0361526	-0.0713871	0.00758624	-0.125956	-0.0293538	-0.173145	-0.15699	-0.174004	-0.17141	-0.226104	0.159024	0.312829	0.336235	1	0.0777475
HR9_SCC	-0.500083	-0.50832	-0.483738	-0.48915	-0.548255	-0.495667	0.315299	0.320965	0.0860915	0.213878	0.0424296	0.293404	0.24048	-0.0316225	0.252903	0.107537	0.0777475	1

## Sheet: Mouse mRNA Expression
	THR10CHR	THR10NL	THR10PAP	THR10SCC	THR2CHR	THR2NL	THR2PAP	THR2SCC	THR3CHR	THR3NL	THR3PAP	THR3SCC	THR7CHR	THR7NL	THR7PAP	THR7SCC	THR8CHR	THR8NL	THR8PAP	THR8SCC	THR9CHR	THR9NL	THR9PAP	THR9SCC
0610007P14Rik	9.24909	9.13959	9.48996	9.32432	9.14747	9.09182	8.41726	9.25469	8.93792	8.97133	9.09956	8.90793	9.00677	9.10252	9.34782	9.07475	9.05118	8.9425	9.15485	9.13385	9.02865	9.06442	9.44203	9.10923
0610009B22Rik	8.23199	8.23934	8.24266	8.40843	8.37342	8.38719	8.38794	8.27224	7.96647	8.48708	8.30073	8.1802	8.13314	8.25388	8.36708	8.16956	8.2456	8.26975	8.32902	7.98574	8.12578	8.1299	8.29009	8.50563
0610009D07Rik	9.90366	9.90855	10.4258	10.335	10.182	9.99507	10.043	9.92223	9.76426	9.84671	10.0976	10.0316	9.72764	9.80983	10.1935	9.80757	9.85996	10.1304	10.0831	10.1101	9.77446	9.84457	10.4611	10.2764
0610009L18Rik	6.66645	6.33489	6.29898	6.45385	6.6617	6.61289	6.83331	6.96874	6.51968	6.36221	6.4723	6.45926	6.86038	6.84065	6.52082	6.71653	6.82223	6.69381	6.70074	6.29487	6.67735	6.80495	6.49188	6.64468
0610009O20Rik	9.21439	9.07736	9.42961	9.30394	9.4543	9.51055	9.62689	9.62407	9.28859	9.46012	9.38037	9.31302	9.32559	9.35467	9.20923	9.28204	9.38208	9.61393	9.45242	8.90337	9.26986	9.26857	9.16508	8.70668
0610010F05Rik	10.0164	10.0351	8.94729	9.62608	9.797	9.70205	10.0302	9.58547	9.62062	9.8451	9.52115	9.52391	9.89041	9.86027	9.64407	9.88467	9.67678	9.68162	9.38315	9.76822	9.92139	9.7842	9.64403	9.64865
0610010K14Rik	8.03608	8.0891	8.24266	8.2666	8.02787	8.13461	8.54878	8.50756	7.93535	8.05422	8.51286	7.9491	7.97872	8.22291	8.22106	8.24016	8.04137	8.02315	8.10391	8.09175	8.19708	7.91079	8.17312	8.49816
0610011F06Rik	8.03067	7.75188	7.78997	7.30509	7.92462	8.09447	8.11472	7.43734	7.53556	8.15327	7.60005	7.74602	7.7086	8.10535	7.46781	7.84445	7.90708	7.64037	8.2018	7.40725	7.79685	7.83132	7.36481	7.84089
0610030E20Rik	10.0204	9.93211	10.3947	9.83191	9.76489	9.89285	9.51896	9.505	9.87093	9.95098	9.96529	9.42418	9.90449	9.94868	10.0658	9.6574	9.85711	10.0962	9.89848	9.77532	9.83614	10.079	9.82491	9.77189
0610031J06Rik	10.0716	10.17	10.0072	10.0031	9.98989	9.78557	9.99695	9.91135	10.2525	10.0069	10.0361	10.0484	10.1007	9.72309	10.0658	10.2089	9.96014	9.81819	10.1371	9.89622	10.0417	10.1482	10.3528	9.68983
0610037L13Rik	9.22372	9.19085	9.3689	9.36225	9.22997	9.42476	9.62067	9.07088	9.04475	9.39087	9.59004	9.17504	9.12617	9.30883	9.10876	9.21977	9.11471	9.20802	9.17227	8.80911	9.12196	9.24343	9.31433	9.53568
1100001G20Rik	9.69853	8.43338	5.69783	6.41631	9.77137	11.3596	6.32962	6.82799	8.06731	10.5814	6.89688	6.63887	8.62576	10.2964	7.06107	6.86285	9.02851	12.1088	7.01452	7.14262	9.06201	10.4534	6.46791	6.56259
1110001A16Rik	7.40111	7.42636	7.60087	7.47602	7.43455	7.37125	7.84705	7.6552	7.38303	7.40953	7.92542	7.3023	7.29259	7.55995	7.57913	7.46377	7.43979	7.63092	7.52059	7.34404	7.49156	7.23889	7.5889	7.53139
1110001J03Rik	7.85772	7.74405	8.29745	7.19609	7.97722	7.95159	7.95742	7.59998	7.56902	7.984	7.57905	7.35245	7.80473	7.91568	8.02878	7.80871	7.75816	7.95022	8.08066	7.50383	7.59679	7.73346	7.02219	8.44083
1110002E22Rik	8.40787	7.26728	8.21184	5.93943	9.20859	7.60477	6.88097	9.55582	8.40582	8.50784	6.55875	7.19564	8.31012	9.21872	6.41524	8.58573	8.62965	10.2949	5.76656	8.58322	8.4287	6.09617	6.18591	8.05731
1110002L01Rik	6.39288	6.64678	6.65574	6.94424	6.75571	6.59806	6.4767	6.614	6.81414	6.58925	6.88465	6.63887	6.68467	6.4777	6.75304	6.56762	6.6353	6.63094	6.91527	6.65646	6.52333	6.66939	6.49188	6.24103
1110004E09Rik	8.34014	8.17201	8.72758	8.17858	8.39481	8.33106	8.9416	7.68576	8.15056	8.3371	8.84904	8.54161	8.16919	8.45337	8.5077	8.51787	8.07673	8.44295	8.4918	8.51635	8.17077	8.03558	8.71324	9.50646
1110004F10Rik	8.52668	8.36998	8.87776	8.69044	8.61815	8.48973	9.32391	8.67255	8.39229	8.52424	8.89625	8.78644	8.25545	8.32552	8.78068	8.45115	8.40808	8.49455	8.68113	8.64394	8.35696	8.43773	8.69652	8.94144
1110007C09Rik	9.1399	9.13378	7.8385	8.06008	8.73296	8.79247	8.58467	8.51172	8.79883	8.95036	8.04557	8.33532	9.26124	9.00511	7.96237	9.01786	8.61274	8.87053	8.16258	8.37983	9.0923	9.27535	8.40839	8.60626
1110008F13Rik	10.6863	10.6431	11.3907	11.2176	10.7791	10.4892	11.0934	11.0933	10.5608	10.5421	11.097	10.6418	10.5365	10.4777	11.1155	10.3712	10.4751	10.3332	10.8386	10.6505	10.4293	10.4375	10.8342	11.0687
1110008J03Rik	7.47678	7.44617	7.70251	7.9413	7.2796	7.39429	7.64685	7.52543	7.34438	7.47248	7.89785	7.52131	7.49279	7.38597	7.64325	7.58038	7.51744	7.41515	7.81801	7.46752	7.46947	7.43947	7.52166	7.68158
1110008L16Rik	8.29609	8.42381	8.96873	8.86263	8.72289	8.45521	8.6102	8.62351	8.51375	8.54045	8.87145	8.74549	8.38833	8.33133	8.75983	8.27675	8.36818	8.60184	8.65025	8.45333	8.53501	8.67986	8.66678	8.44861
1110008P14Rik	9.76703	9.68313	8.48466	9.09671	9.3102	9.09405	8.49145	8.91092	8.67463	9.46855	8.67503	8.42001	9.22795	9.42884	9.09223	7.90651	9.09546	8.9645	8.78707	8.68707	9.01411	9.2776	8.66678	8.6607
1110012L19Rik	7.6088	7.54093	7.78997	7.75057	7.86372	7.76357	8.49832	7.68576	7.68747	7.81151	8.29238	8.32336	7.55944	7.7844	7.50307	7.60589	7.75185	7.76608	7.69319	7.89784	7.5557	7.59833	7.24854	7.43722
1110032A03Rik	8.07334	7.98783	7.98065	7.88064	8.36042	8.1906	8.1764	8.39933	7.99691	8.23074	8.09953	7.89565	8.11475	8.29612	8.1255	7.92658	8.15904	8.23361	7.99358	7.96556	8.14395	8.13999	8.16086	7.91689
1110032F04Rik	5.29007	5.93287	5.29007	5.29007	6.13121	5.84578	5.58996	5.75822	6.12671	5.7558	5.86392	5.66278	6.13893	5.92287	5.52534	5.70595	6.13202	5.80346	5.76656	5.99214	5.76832	5.84149	5.85108	7.06156
1110034G24Rik	7.67372	7.4944	7.22732	7.40551	7.61109	7.59827	7.3003	7.1642	7.52707	7.7488	7.2338	7.18633	7.40181	7.7495	7.33627	6.95092	7.32264	7.84113	7.254	6.93606	7.56263	7.78653	7.03672	6.57954
1110037F02Rik	11.2164	11.2459	11.402	11.6568	11.2702	11.3084	11.6117	10.9738	11.2287	11.2807	11.4686	11.4234	11.2489	11.1933	11.5069	11.1177	11.1959	11.2021	11.3308	11.2909	11.3095	11.2246	11.4283	11.1623
1110038F14Rik	8.07859	8.17201	8.47609	8.50524	8.0498	8.15208	8.55866	8.52825	8.46297	8.2257	8.61969	8.35502	8.31547	8.02104	8.45226	8.40954	8.19156	8.03728	8.24828	8.36846	8.2314	8.08877	8.60087	9.21029
1110051M20Rik	8.27353	8.02668	8.45442	8.16488	8.18445	8.598	8.28018	8.27224	8.17194	8.40967	8.56556	7.96473	8.22158	8.29016	8.03466	7.64735	8.21433	8.64348	8.23156	7.80959	8.42132	8.44178	7.96975	8.18945
1110057K04Rik	10.2278	10.1414	9.78809	9.84745	10.3654	10.3466	9.51896	9.77402	9.76944	10.2036	9.79645	9.92503	10.0651	10.3467	9.81283	9.56457	10.0857	10.2043	9.68968	9.94866	10.3199	10.1071	9.65051	9.55008
1110058L19Rik	7.94115	7.82039	7.90495	7.85215	7.85747	7.77505	7.93194	8.37665	7.75382	7.71996	8.23684	7.91728	7.96504	7.89994	7.80525	7.78681	7.85533	7.97985	7.67438	7.63982	7.85375	7.66404	7.80469	7.97806
1110059E24Rik	8.1988	8.33972	8.82497	8.86542	8.60358	8.33867	9.01959	8.54863	8.29376	8.24075	7.96841	8.76611	8.36274	8.34288	8.74929	8.70099	8.33956	8.24576	8.72624	8.71114	8.36469	8.17965	8.88889	9.14767
1110059G10Rik	8.38285	8.35996	8.37351	8.50883	8.40328	8.36873	8.64149	8.30631	8.18251	8.29935	8.3458	8.3113	8.39844	8.5004	8.24648	8.33237	8.25002	8.32228	8.29728	8.42804	8.41761	8.22768	8.33427	8.47551
1110065P20Rik	8.21786	8.18915	8.0407	8.13708	8.11357	8.16073	7.98739	8.15938	7.89705	8.32776	8.83485	8.08855	8.10857	8.15883	8.04635	8.04734	7.94602	8.05127	8.03781	7.8489	8.12578	7.9915	8.02517	8.61318
1190002N15Rik	10.237	10.0945	9.77949	9.44085	10.0215	10.4184	9.39131	9.59716	9.38416	10.4131	9.68283	9.457	9.5949	10.1436	9.42891	9.13228	9.62249	9.86162	9.10809	8.90857	9.94703	9.87902	9.47652	9.13338
1190007I07Rik	6.25687	6.4107	6.52411	6.66844	6.38088	6.19631	6.97079	6.29445	6.39161	6.36221	6.76835	6.47699	6.17256	6.31034	6.41524	6.68121	6.32516	6.3313	6.31695	6.08004	6.11111	6.25901	6.33803	6.57954
1200014J11Rik	9.9674	10.0164	10.439	10.261	9.86219	10.0372	10.1188	10.0166	9.82523	9.91757	10.1199	10.1774	9.86543	9.9672	10.046	10	9.99161	9.95389	10.1481	10.245	9.97222	9.99962	10.0474	9.97735
1300002K09Rik	8.98365	9.37684	5.99175	6.48999	8.05523	7.92627	6.44203	7.03327	9.21692	8.3829	6.4723	7.41642	9.69356	8.40472	6.4373	8.75345	8.01031	8.7489	6.25305	7.85993	9.16862	9.22254	7.18615	6.79206
1500002C15Rik	6.6173	6.56718	5.86484	6.12383	6.48357	6.52049	6.20086	6.55788	6.26948	6.82065	6.24872	6.56114	6.74037	6.57504	5.98981	6.52681	6.58713	6.3313	6.13423	6.20642	7.03086	6.701	6.21863	5.9135
1500009L16Rik	6.30457	6.09218	5.29007	5.82174	6.40233	6.41864	5.88667	6.47786	6.26948	6.23726	5.66715	6.92712	6.23584	6.24682	5.95049	6.3689	6.18476	6.23845	5.81157	6.55	6.29978	6.18177	6.44333	6.45445
1500011B03Rik	7.49301	7.4944	6.97583	7.19609	7.18925	7.28305	7.86877	7.17544	7.24232	6.98699	7.2338	7.21405	7.57788	7.15728	7.23332	7.49162	7.35721	7.44823	7.44018	7.55991	7.39301	7.27777	7.26066	8.16591
1500012F01Rik	9.12002	9.32939	9.93933	10.4513	9.29226	9.13143	10.058	9.82127	9.47587	9.14734	10.0929	9.77138	9.08022	9.12587	9.97437	9.42222	9.37014	9.33137	9.90888	9.7409	9.38899	9.15059	10.4188	10.1804
1500015O10Rik	6.03135	6.38612	5.69783	5.50814	6.21426	5.71125	6.15305	8.96021	6.09473	6.08996	5.77596	8.79792	6.939	6.01886	5.52534	9.24605	6.07532	5.73526	5.65982	7.77497	6.341	5.79395	7.16029	9.18972
1600002H07Rik	8.08901	7.98783	8.09825	8.11347	8.0498	8.2646	8.44954	8.03655	7.9227	8.16911	8.30489	8.5987	7.99899	8.25388	8.34847	8.09518	7.93501	8.03728	8.36005	7.92951	8.02136	8.11462	8.11072	8.17065
1600002K03Rik	7.74235	7.51321	7.63297	7.51361	7.67704	7.71668	7.96748	7.4909	7.60968	7.69049	7.39778	7.73992	7.50252	7.83513	7.6354	7.71888	7.43176	7.61182	7.70559	7.43774	7.60351	7.67115	7.92667	8.17537
1600012H06Rik	10.0164	9.98454	9.88426	9.82336	10.0174	10.0545	9.85194	10.0928	9.5278	9.74473	9.47635	9.74655	9.75511	9.79332	9.76165	9.64563	9.57821	9.67942	9.55705	9.55521	9.75426	9.72777	9.8134	9.84077
1600014C10Rik	9.73319	10.2268	8.1909	9.32027	10.3231	10.2682	8.56847	9.13927	10.3977	10.4486	11.3388	9.53248	9.8851	9.99273	9.11423	10.2816	10.1534	9.6926	9.27657	9.9246	10.2024	10.0906	8.73795	9.39722
1600016N20Rik	6.56574	6.85546	7.51702	7.38113	6.93579	6.86181	8.08742	7.33301	7.04714	6.85009	7.58608	7.48481	6.62595	6.39778	7.37524	7.30429	7.09268	6.8096	7.72397	7.04375	6.63348	6.87372	7.6075	6.94666
1600029D21Rik	12.2689	11.9631	10.6878	11.4432	10.155	10.7578	11.2549	8.4083	9.96874	11.8214	9.82814	11.3156	11.2822	12.206	11.7133	9.82853	10.5771	10.3651	10.9665	10.8047	10.4846	11.3594	11.9409	10.5482
1700001O22Rik	6.32748	6.60774	7.44588	7.26081	6.6617	6.62752	6.30946	7.14141	6.68556	6.66057	6.71251	6.77915	6.54214	6.42518	6.99782	6.50576	6.65088	6.75322	7.01452	6.4665	6.39948	6.80495	6.56051	7.13596
1700012P22Rik	7.03198	6.70278	5.29007	5.29007	6.77062	7.52457	5.29007	5.81291	6.24286	7.19982	5.66715	5.50565	6.23584	7.26404	5.98981	5.29007	6.82223	7.28606	5.76656	5.96005	6.95488	7.48917	6.1518	5.51198
1700014D04Rik	5.68027	5.63568	6.29898	5.97393	5.51783	5.84578	6.74477	6.02554	5.9079	5.94591	5.97405	6.02946	5.89457	5.65736	6.12751	5.70595	5.90895	5.80346	5.99306	5.71607	5.50473	5.84149	5.95222	5.51198
1700016C15Rik	6.12392	6.01726	6.72419	5.77587	5.84513	5.50122	5.98782	5.29007	5.81336	5.85925	6.20114	5.29007	5.89457	5.7393	5.75908	5.29007	5.60128	5.65404	5.85285	5.59184	5.50473	5.79395	5.29007	5.51198
1700016H13Rik	5.88374	5.93287	6.21877	6.39696	5.84513	5.58842	6.85739	6.18614	5.86268	5.69384	6.0678	5.89594	5.89457	5.80811	6.32134	6.20769	5.86953	5.80346	6.05296	5.89038	5.8135	5.92553	6.44333	6.43521
1700017B05Rik	9.35053	9.55451	9.44928	9.60627	8.668	8.65677	9.41669	9.1943	9.78487	8.72523	9.47635	9.01251	9.61647	8.86128	9.37764	9.81983	9.10512	9.15491	9.37002	9.40561	9.2617	9.28881	9.75446	9.90789
1700019D03Rik	6.47351	5.97646	5.69783	5.50814	6.00377	7.11452	5.50231	6.126	6.21536	6.79043	5.29007	5.72005	6.32259	6.76556	5.52534	6.26486	6.07532	6.5408	5.59225	5.65933	6.50657	7.03556	5.54222	5.51198
1700019G17Rik	6.2063	6.36087	6.98907	6.55853	6.38088	6.48771	6.54257	6.41325	6.21536	6.28942	6.43547	6.57716	6.23584	6.42518	6.18776	6.20769	6.57056	6.30144	6.468	6.6419	6.55603	6.56849	6.3655	6.8327
1700021F05Rik	8.4365	8.27716	8.29745	8.74311	8.48126	8.51675	8.6384	8.65013	8.19821	8.47447	8.42801	8.27863	8.21586	8.43196	8.46525	8.08929	8.29337	8.53452	8.34074	8.08711	8.23985	8.32787	8.82121	8.87413
1700021K19Rik	10.698	10.6236	11.1549	10.9519	10.5527	10.5422	10.5482	10.1321	10.8063	10.656	10.7245	10.505	10.756	10.7888	10.9945	9.97048	10.7932	10.8919	11.1101	10.7072	10.5387	10.7925	10.4525	10.1676
1700024P16Rik	6.30457	6.83949	5.81533	6.99003	6.82837	6.32448	6.28882	6.75054	6.88762	6.23726	6.93279	6.40403	6.54214	6.10278	7.92475	6.50576	7.10316	5.86331	7.88449	7.07426	6.64831	6.30681	6.30969	6.19124
1700025G04Rik	10.253	9.97647	10.183	10.9055	10.5852	10.972	9.64539	11.1365	10.4022	10.6896	10.9433	9.5461	10.2223	10.7992	10.9685	9.63177	10.6213	11.3099	10.3436	10.2714	10.3432	10.6586	10.5991	10.7882
1700029I15Rik	6.698	6.45803	6.77285	6.50757	6.44381	6.76375	6.44203	6.66725	6.43623	6.64319	6.41651	6.40403	6.62595	6.72603	6.5006	6.39313	6.58713	6.65231	6.59861	6.43101	6.57199	6.701	6.46791	6.50999
1700029J07Rik	6.97242	6.64678	7.12578	6.97875	6.99824	7.23223	7.24965	6.78217	6.82922	7.1556	7.50653	6.60847	6.96903	6.94478	6.4373	6.68121	6.91131	7.08568	6.86831	6.44892	6.69158	7.08125	6.93104	6.47332
1700030K09Rik	7.60139	7.74405	8.27777	8.10392	7.89451	7.8089	8.68116	7.90813	7.93535	7.90366	8.32549	7.95433	7.74949	7.86792	7.7701	7.772	7.87857	7.87319	8.06178	7.49665	8.00648	7.95174	7.82841	7.52379
1700034H15Rik	6.58321	6.45803	5.76039	6.09628	6.38088	6.3441	5.92231	6.21458	6.09473	6.66057	6.00678	6.05897	6.47439	6.4777	6.32134	5.53073	6.50145	6.5408	6.15946	6.10706	6.39948	6.68531	5.95222	6.05073
1700037C18Rik	6.9352	6.88677	7.13748	6.94424	7.09185	6.87349	7.01326	7.00788	6.49947	6.92054	6.85981	6.62378	6.98376	6.9111	6.88905	6.8475	6.94749	6.73377	6.78121	6.67082	6.70563	6.71646	6.49188	6.93453
1700037H04Rik	8.0575	8.02028	8.67252	8.51242	7.90663	8.12579	8.62906	8.19629	7.99691	8.15857	8.32958	8.3113	7.86522	7.89201	8.24648	8.17512	7.98389	8.11253	8.11767	8.101	7.92961	8.11462	8.24447	8.3688
1700049G17Rik	7.91783	7.82779	7.9745	7.55735	8.05523	8.38719	7.76817	7.99506	7.78229	8.21558	7.90341	8.11204	7.93725	8.24158	7.36561	7.91993	7.78312	7.94271	7.4477	7.70909	7.95571	8.14501	7.41922	7.34448
1700052N19Rik	8.84198	8.94745	9.4601	9.13648	8.92344	8.81974	9.37845	9.17879	8.81908	8.87285	9.19129	9.65846	8.76443	8.84525	9.24951	9.0148	8.89275	8.85096	9.07836	9.18609	8.88681	8.8292	8.80183	9.13338
1700055N04Rik	8.66409	8.81544	6.50384	8.29195	8.76925	8.85442	6.75785	7.45544	8.46727	9.20151	7.54329	7.24118	8.41346	8.80024	8.6954	6.41675	8.71762	9.1389	8.24828	7.14262	8.4864	8.96712	7.308	6.8327
1700061G19Rik	6.41369	6.28055	6.67326	6.2251	6.15988	6.12378	6.28882	6.29445	5.75862	5.94591	6.35721	6.23796	6.42647	6.17809	6.36949	6.81616	6.18476	6.44179	6.25305	6.02271	6.1373	6.20834	6.58239	6.54536
1700066B19Rik	5.60899	6.05572	5.86484	6.17609	5.9297	5.65515	6.26768	5.98853	6.15739	5.7558	5.90297	6.26053	5.89457	5.55013	6.39265	6.39313	6.01374	5.65404	6.05296	5.99214	5.89339	5.74121	6.18591	7.60502
1700066M21Rik	8.06808	8.06447	7.96212	8.54777	8.02233	8.05779	8.40999	8.07683	8.193	8.10463	8.61969	8.45323	8.10236	8.06383	8.38087	8.07146	8.27619	8.15192	8.69027	8.36083	7.92961	7.86244	8.46399	8.49065
1700086D15Rik	6.39288	6.56718	5.52601	5.50814	6.24014	6.72464	5.92231	5.90737	6.02616	6.4296	5.66715	5.81572	6.20482	6.68502	5.62243	6.07931	6.18476	6.30144	6.05296	6.27361	6.39948	6.45652	5.90386	5.78436
1700094D03Rik	7.34809	7.46568	7.21644	7.45294	7.59598	7.62408	7.05428	7.40037	7.30454	7.4548	7.51397	7.38483	7.62289	7.63902	7.42235	7.23897	7.53243	7.65906	7.27131	7.31123	7.61686	7.45625	7.47144	7.23503
1700102P08Rik	6.63394	6.72082	6.50384	6.84692	6.38088	6.45379	6.4767	6.78217	6.47884	6.4296	6.92094	6.44121	6.75832	6.57504	6.88905	6.54742	6.60343	6.71397	6.81936	6.69899	6.67735	6.68531	6.58239	6.67579
1700109H08Rik	7.39242	7.38583	7.51702	7.69999	7.43455	7.46105	7.57511	7.55908	7.43893	7.46367	7.51397	7.36874	7.35923	7.35059	7.3559	7.21642	7.27807	7.74883	7.27131	7.67175	7.58323	7.54488	7.09319	7.24452
1700112E06Rik	6.88366	7.13648	6.02892	5.72499	6.89667	6.83808	6.20086	6.53846	7.13127	6.80564	6.15056	6.4944	7.43285	6.59798	6.0955	7.205	7.11355	6.71397	5.89117	7.06418	7.20685	7.00012	6.39217	6.77818
1700123I01Rik	5.74018	5.88588	5.69783	5.66707	5.68376	5.76055	5.29007	5.29007	6.51968	5.69384	5.59824	5.50565	5.71906	5.29007	5.29007	5.87622	6.32516	5.29007	5.71664	5.89038	5.89339	5.60972	5.90386	6.79206
1700123O20Rik	9.02702	9.24304	9.39169	9.31213	9.06785	8.89342	8.91122	9.44371	8.95019	8.91677	8.81474	9.22253	9.12013	8.93122	9.46993	9.10381	9.08574	8.6795	9.17227	9.28916	9.03346	8.92742	9.51019	10.0011
1810009A15Rik	8.43245	8.31399	8.82833	8.80267	8.55894	8.49653	9.27119	8.82365	8.30345	8.34175	8.11864	8.65673	8.23862	8.30205	8.94342	8.20259	8.33542	8.1712	8.65648	8.50604	8.46145	8.15001	8.94646	9.47285
1810011H11Rik	6.6173	6.54628	5.69783	6.1504	6.4639	6.48771	6.12799	6.66725	6.91575	6.55166	6.12399	6.81798	6.82738	6.64239	5.98981	7.34605	6.60343	6.3313	5.89117	6.65646	6.57199	6.51408	6.4181	6.56259
1810011O10Rik	9.75744	10.2159	11.5318	11.0787	10.7367	10.307	11.3012	11.5866	10.5317	10.1484	11.7	11.4086	10.1068	10.0425	11.793	11.2149	10.3743	10.0879	11.3698	11.5714	10.1394	9.9582	11.3463	10.8315
1810013L24Rik	11.2532	11.166	11.3078	11.2001	11.0788	11.038	11.0616	11.1649	11.0116	11.118	10.986	11.0925	10.8724	11.0653	11.1869	11.084	11.0057	11.1975	11.1835	11.2769	11.2025	11.2528	11.2523	10.8678
1810019J16Rik	8.33144	8.29833	9.17227	9.46122	8.33407	8.139	8.68116	8.85334	8.34623	8.32306	9.82386	8.68797	7.83531	8.24775	9.24951	8.4328	8.10634	8.13891	9.16793	8.48168	7.8256	8.29227	9.29236	9.15241
1810022K09Rik	7.31149	7.35457	7.48194	7.60661	7.1469	7.53145	7.65318	7.48213	7.34438	7.55746	7.62754	7.2322	7.32634	7.33858	7.39429	7.33573	7.2598	7.34635	7.41737	7.269	7.26909	7.37009	7.13388	7.50074
1810026J23Rik	9.43727	9.28556	9.09652	9.38571	9.32131	9.2075	9.56991	9.24976	9.33601	9.23403	9.37452	9.09609	9.25023	9.3348	9.19125	8.98698	9.38604	9.2798	9.47886	9.04937	9.13097	9.19658	9.75246	9.22159
1810030O07Rik	9.79698	9.75851	9.98939	9.96219	9.90111	9.94302	10.1232	9.9739	9.84172	9.8959	9.97947	9.85573	9.82528	9.87604	9.9116	9.8058	9.92797	9.92998	9.87878	9.70265	9.81819	9.93846	10.2242	10.1178
1810032O08Rik	8.47248	8.47566	8.78058	8.85983	8.26592	8.29235	8.8323	8.63878	8.50959	8.351	8.74964	9.15515	8.16325	8.34288	8.83812	8.68949	8.33542	8.11253	8.80398	8.80633	8.56206	8.44583	8.527	9.29829
1810033B17Rik	6.75848	7.1613	5.81533	6.35701	7.06912	6.55223	6.99221	6.3907	6.57798	6.40767	6.20114	6.77915	7.04094	6.39778	5.9085	7.99146	6.55372	6.13386	6.43246	7.12348	7.50609	6.56849	6.53815	7.24452
1810037I17Rik	6.87041	7.03184	8.1535	7.87499	7.02233	6.94123	7.01326	7.35261	7.02199	6.96086	7.08738	6.85552	6.86038	6.24682	7.44072	6.97887	7.16423	6.69381	7.42502	7.18924	6.53981	6.55068	7.33102	7.14623
1810043G02Rik	7.56369	7.4944	7.28038	7.40551	7.62603	7.66189	7.92678	7.97689	8.05582	7.44587	7.47637	7.84003	7.93022	7.39755	6.99782	8.07146	7.84946	7.49108	7.46261	7.69676	8.00648	7.67822	7.5605	7.58336
1810043H04Rik	7.92954	7.86421	7.91786	7.81716	7.90059	7.831	8.1237	7.96464	7.65689	7.91001	7.95245	7.9904	7.60507	7.71368	7.98081	7.85849	7.8197	7.78312	7.92183	7.31123	7.64967	7.66404	7.84399	8.39725
1810055G02Rik	7.99222	8.27182	7.99287	8.23205	7.83857	7.78075	8.70503	8.68363	7.90993	7.86493	7.93629	8.67244	8.13314	7.96937	8.54891	8.88677	8.06169	7.58265	8.36005	8.56679	8.32562	8.02469	8.52225	8.94144
2010002M12Rik	5.79281	6.30814	5.95233	6.41631	6.50286	5.9191	6.07521	6.15665	6.92956	5.85925	6.45406	6.21476	6.20482	5.7393	6.66963	6.48426	6.58713	5.91722	6.59861	6.67082	6.11111	5.74121	6.79729	6.21651
2010003K11Rik	6.75848	6.4107	5.62337	5.50814	6.69395	6.73783	5.58996	5.98853	6.06128	6.60754	5.50819	5.77036	6.10374	6.74597	5.9085	5.53073	6.42713	6.01238	5.81157	5.71607	6.45451	6.37397	5.72571	5.51198
2010012O05Rik	7.86385	7.89266	7.39937	7.14773	7.66987	8.01533	7.85796	7.59998	7.60968	7.95366	6.78188	7.47738	7.8726	7.90783	7.23332	7.40625	7.73914	8.07199	7.60304	7.44525	7.86485	7.9915	7.53148	7.26329
2010015L04Rik	6.09437	6.33489	5.29007	5.59818	6.21426	6.14872	5.71342	6.6498	6.45777	6.18162	5.59824	6.45926	6.376	6.17809	5.62243	6.48426	6.50145	6.13386	5.65982	6.48378	6.64831	6.03302	6.1161	6.28801
2010016I18Rik	7.68773	7.72028	6.1606	7.38931	8.09264	7.63046	6.36864	7.09453	8.03256	7.64504	7.32272	6.19087	7.74141	7.6954	7.78427	7.10961	8.04137	8.27569	7.53469	6.9694	7.5764	7.6569	8.21518	7.85881
2010107E04Rik	10.413	10.1254	10.5623	10.3209	10.4272	10.1419	10.2064	10.588	9.97324	10.1948	10.2773	10.1217	10.2362	10.2442	10.4037	10.0365	10.1592	10.0644	10.2649	10.0726	10.0942	9.99006	10.5259	10.193
2010107G12Rik	6.45398	6.70278	6.65574	6.66844	6.77062	6.45379	6.77079	6.84286	6.6509	6.64319	6.63843	6.71127	6.47439	6.99358	7.33627	6.83194	6.99407	7.02626	6.88023	7.20741	6.3804	6.55068	7.44036	7.78568
2010107G23Rik	7.60139	7.42636	8.17499	7.76292	7.99431	8.56606	8.30004	7.4909	7.36385	8.2105	7.53602	7.3928	7.26958	8.00647	7.88607	7.23897	7.53987	8.47927	8.02322	7.38391	7.50609	8.09398	7.88971	7.34448
2010109I03Rik	8.58617	8.94412	8.95345	9.93865	9.93325	9.40158	10.1739	9.44586	9.43293	8.91058	8.92598	8.24517	8.32081	8.41568	10.5293	6.60687	9.15013	9.39467	9.89848	7.72738	9.0992	8.75324	10.2557	8.60278
2010111I01Rik	12.058	12.1743	11.4109	11.833	11.8493	11.7732	12.7756	12.0595	12.026	11.8686	12.3184	11.8983	12.105	12.0538	11.9549	11.3747	11.8068	11.6606	12.253	11.7059	11.9163	12.1417	11.6024	11.1256
2010300C02Rik	7.41831	7.4944	8.8216	9.18636	8.00559	7.60477	7.99232	9.74105	8.23925	7.79783	9.79791	6.98361	7.46316	7.64858	8.84143	6.60687	8.27186	8.4324	9.5735	7.18005	7.32841	7.70612	8.78613	8.44861
2010315B03Rik	8.49596	8.38979	8.24773	8.5582	8.78866	8.97079	8.79113	8.75187	8.47156	8.67118	8.22809	8.52784	8.70086	8.58999	8.2911	9.02091	8.61614	8.81909	8.28519	8.39484	8.65598	8.63464	8.23867	8.27543
2200002D01Rik	8.4365	8.25025	9.7232	8.12768	7.85747	7.93645	7.5818	8.38121	7.56902	7.98999	8.05553	7.89019	7.90171	7.96937	8.48238	8.24016	7.75816	7.97251	8.38666	8.68099	7.54872	7.9746	8.167	8.80347
2210016F16Rik	9.41098	9.51714	9.58785	9.27701	9.54227	9.36702	9.93944	9.53571	9.23204	9.52417	9.35484	9.73768	9.31771	9.29714	9.87033	9.67295	9.31719	9.10963	9.57186	9.52854	9.40019	9.26403	10.0925	9.78259
2210016L21Rik	8.30945	8.37992	8.86801	8.82006	8.42837	8.54654	8.80774	8.70191	8.75045	8.41849	8.57244	8.58547	8.6804	8.43734	8.58104	8.44658	8.60249	8.40026	8.69027	8.60267	8.61142	8.59521	8.75419	8.71313
2210018M11Rik	9.82019	10.0211	10.0832	10.2117	9.73037	9.81551	10.3984	9.76714	9.92609	9.94345	10.298	10.1069	9.88154	9.79124	9.98333	9.71486	9.70714	9.7229	9.966	9.72924	9.82512	9.94271	9.76843	9.58718
2210404O07Rik	6.43405	6.64678	6.19022	6.2251	6.4233	6.3441	6.12799	6.15665	6.79886	6.45103	6.22527	6.77915	6.54214	6.55157	6.54065	6.64469	6.55372	6.01238	6.43246	6.58155	6.48952	6.41615	7.18615	6.11014
2210404O09Rik	6.82972	6.88677	6.63793	7.22424	6.93579	7.05616	7.23231	6.76647	6.71914	6.80564	6.92094	7.01626	6.75832	6.62042	7.0975	6.75074	6.88655	6.93121	7.12565	7.06418	6.78633	6.701	7.06528	6.76412
2210408I21Rik	8.11474	7.95459	7.67205	7.99421	8.32517	8.28842	8.19778	7.98297	8.03841	8.06558	7.84677	8.15785	8.12704	8.09165	7.93741	7.85849	7.97854	8.07883	7.83493	8.1772	8.37237	8.14501	7.92667	7.93945
2300002M23Rik	5.29007	5.29007	5.62337	5.90285	6.07035	5.50122	6.89258	9.43938	5.86268	5.29007	5.82184	6.05897	5.29007	5.29007	6.63437	5.82575	5.90895	5.29007	5.92707	6.37513	5.89339	5.29007	7.5889	6.76412
2300005B03Rik	8.98365	7.57701	5.69783	5.86381	8.69914	10.0916	5.80765	6.06062	6.97006	8.93214	5.93955	5.72005	7.97189	9.32043	6.72044	5.53073	7.98389	10.4771	6.5675	5.71607	7.90836	9.16771	5.79247	5.67369
2300009A05Rik	6.9966	7.09828	7.18321	7.00121	6.94855	7.09537	7.32489	7.03327	6.99631	7.01256	6.94452	7.10922	7.28114	6.92806	6.99782	7.45436	7.07145	7.04139	6.91527	7.02297	7.26909	7.10346	7.22395	7.36185
2310002J15Rik	10.3357	9.83549	11.434	10.4177	11.0511	11.0845	9.77564	10.7031	10.3199	10.6523	9.62165	9.68638	9.38969	10.2335	10.6551	9.72235	10.4648	11.0209	10.3398	9.31087	10.2801	10.6201	11.3681	11.065
2310002L09Rik	6.97242	6.09218	5.29007	5.29007	7.30834	6.40056	5.71342	6.70134	7.03463	7.0376	5.29007	6.23796	7.10881	7.32645	5.29007	6.14619	6.91131	8.04429	5.29007	6.37513	6.8494	5.29007	5.29007	6.47332
2310003H01Rik	9.2582	9.12794	10.2945	9.44457	9.02223	9.04877	9.78541	9.85895	9.20674	9.00947	9.26278	9.30703	9.10185	9.12917	9.59616	9.50497	8.97416	9.03891	9.46482	9.01123	8.87074	9.33711	9.7444	9.81122
2310005G13Rik	5.99754	5.71286	5.95233	6.83416	6.03787	5.88364	5.76297	5.94929	5.86268	5.81021	7.36496	5.77036	5.64077	5.7393	6.47995	5.53073	6.01374	5.65404	5.92707	6.08004	5.89339	6.15429	5.64621	5.6036
2310007B03Rik	8.87206	8.6496	6.54398	7.66738	9.17468	9.52216	7.47781	7.80149	8.68571	9.46645	8.74052	7.46992	8.31012	9.20314	7.92475	6.66311	8.74886	9.69697	7.99857	7.38391	8.89742	9.38175	8.09144	6.99395
2310009B15Rik	6.80176	6.54628	6.7886	6.62274	6.62844	6.45379	6.44203	6.92827	6.47884	6.58925	6.52507	6.40403	6.66546	6.76556	6.56009	6.50576	6.60343	6.77233	6.64359	6.4665	6.57199	6.41615	6.60382	6.62877
2310011J03Rik	9.68848	9.76039	9.50047	9.74405	9.42168	9.51885	9.77004	9.63734	9.5278	9.56205	9.52994	9.63318	9.70367	9.52712	9.8394	9.883	9.41346	9.35923	9.66994	9.50307	9.46915	9.65527	9.89752	10.2067
2310014L17Rik	10.2161	9.8585	9.06279	9.91605	10.8458	10.4714	8.33509	9.72694	10.6901	10.3116	8.92331	9.20544	9.4913	10.104	10.5262	8.34226	10.6396	11.3113	10.4055	8.71709	9.99942	10.4233	10.45	9.05462
2310015B20Rik	6.17979	5.63568	5.95233	5.86381	6.5941	5.76055	5.80765	5.94929	6.32036	6.4296	5.90297	5.85733	6.34969	6.31034	5.81387	5.82575	6.18476	6.79112	5.81157	5.76593	6.11111	5.68116	5.79247	5.8738
2310022A10Rik	8.68121	8.56964	8.69848	8.41612	8.57398	8.62615	7.92678	8.37207	8.86197	8.56442	8.34176	8.1713	8.76054	8.83312	8.68806	8.41889	8.543	9.01102	8.61867	8.24113	8.7732	8.92165	8.3397	8.33976
2310022B05Rik	9.8032	9.51044	11.1186	10.0624	9.58523	9.67408	9.84928	10.1664	10.0951	10.0552	10.0641	10.8567	9.51217	9.93557	10.5425	9.74643	9.49637	9.92441	9.90499	9.64796	9.57171	9.93419	9.76446	10.1512
2310030G06Rik	8.56784	8.60386	9.63249	9.15937	7.97147	7.93645	9.42207	8.76582	7.89056	8.34638	9.06115	8.86221	8.29936	8.50553	8.88695	8.65443	7.89005	7.74883	8.99998	8.59945	8.03118	8.13999	9.28403	8.1176
2310033P09Rik	8.0575	7.98125	7.57627	7.7873	7.86993	7.97646	7.6082	7.37193	7.68747	7.92263	7.65448	7.57078	8.15728	8.09165	8.01098	7.92658	7.84356	8.03023	7.92708	7.20741	7.94011	8.21821	7.67942	7.32688
2310035C23Rik	11.4796	11.3108	11.4708	11.6338	11.8308	11.767	10.5886	11.5822	11.375	11.5758	11.3816	11.3076	11.2876	11.4712	11.6421	10.7081	11.4967	11.8099	11.3404	11.5331	11.3934	11.4527	11.6751	11.7101
2310036O22Rik	10.4352	10.3215	11.2179	10.54	10.359	10.2955	10.7922	10.3615	10.2188	10.2568	10.3052	10.6082	10.4335	10.3325	10.5813	10.4866	10.2046	10.1544	10.3953	10.4532	10.2475	10.4152	10.0193	10.9587
2310039H08Rik	8.11983	7.96131	8.36887	8.24943	8.15955	8.04379	9.1181	8.32066	7.78931	7.92263	8.46923	8.14426	8.05808	8.07781	8.37169	7.91323	7.867	8.03023	8.5126	8.27813	7.87036	7.85627	7.26066	8.17065
2310042D19Rik	7.57132	6.38612	5.76039	5.59818	7.48509	6.43638	6.28882	6.51867	8.03256	7.46367	5.86392	6.40403	8.10236	7.70457	5.69669	6.07931	7.46357	8.6205	6.08107	6.58155	7.40086	5.29007	5.90386	6.08105
2310044G17Rik	11.1362	10.8784	10.0392	9.60793	10.5319	10.7166	8.81871	10.1807	10.5448	10.9277	9.35285	9.31103	10.9121	10.8449	9.85414	9.65349	10.5771	11.093	9.79156	9.69068	10.8785	11.1928	9.50304	9.07472
2310045N01Rik	8.73794	8.86199	8.90026	8.7821	8.68883	8.69562	8.42089	8.70191	8.7783	8.86646	8.71902	8.13513	8.77218	8.71896	8.85459	8.26639	8.65958	8.62974	8.75553	8.40969	8.69309	8.61685	8.82506	8.47169
2310047M10Rik	8.96982	8.93746	8.4235	8.68094	8.81413	8.81974	8.37304	8.73423	8.59451	8.8143	8.09471	8.18904	8.90138	8.75804	8.86112	8.69334	8.83577	8.76573	8.4883	8.6155	8.77031	9.03805	8.77424	8.4602
2310050C09Rik	10.8272	10.5603	7.26994	9.26229	11.7812	11.9742	7.47057	8.82031	10.8435	11.5596	8.74052	8.03543	10.3095	11.2298	9.97586	5.63003	11.2672	12.3248	9.71954	8.22858	11.0383	11.4542	8.33427	5.9135
2310057M21Rik	8.84502	8.59538	8.90026	8.70301	8.68192	8.57572	8.74299	8.75187	8.62172	8.63774	8.61304	8.44592	8.50505	8.52586	8.94649	8.21882	8.44687	8.78236	8.66268	8.42804	8.52817	8.44987	8.68809	8.77604
2310061I04Rik	7.39242	7.51321	7.3313	7.24266	7.15763	7.02589	7.64685	7.1642	7.09592	7.07421	7.76944	6.83063	7.38069	7.26404	7.41306	7.43533	7.2598	7.39262	7.50633	7.18924	7.21593	7.08125	6.84929	6.85902
2310067B10Rik	9.80009	9.78092	10.3513	10.1674	9.92455	9.84484	10.0988	10.3887	10.5796	10.0524	10.5715	10.6066	9.88332	10.0249	10.4689	10.234	10.0071	10.3692	10.6292	10.0598	9.80983	10.079	9.89933	10.3985
2410002F23Rik	9.64406	9.75095	10.2165	10.2882	9.56671	9.66364	9.46266	10.0338	9.6033	9.56008	10.4802	10.3246	9.68542	9.63078	10.1883	9.90784	9.70872	9.77754	10.1081	10.1268	9.69948	9.89667	10.1408	10.5074
2410004B18Rik	8.44054	8.55222	8.39645	8.84575	8.33407	8.32723	8.34659	8.46955	8.41921	8.44028	8.61637	8.5987	8.36274	8.34861	8.59683	8.53085	8.31034	8.33369	8.47068	8.73481	8.46862	8.44583	8.6364	8.72912
2410015M20Rik	10.208	9.98935	9.80175	10.0429	10.2964	10.1966	10.0717	9.99465	9.63204	10.1731	10.4305	9.66783	9.90799	10.1338	10.1793	9.7111	9.94682	10.2702	10.0842	9.59914	9.98341	10.0037	10.3568	9.57668
2410016O06Rik	8.6292	8.7823	9.08257	8.99851	8.26126	8.12579	8.81049	9.29118	8.68202	8.43595	8.89898	8.73358	8.63004	8.37133	9.10876	8.846	8.412	8.29918	8.93505	8.55352	8.4397	8.61327	9.08736	9.33412
2410018M08Rik	6.75848	6.79016	6.93522	7.20554	6.79987	6.71129	7.16044	7.10642	6.41418	6.69451	7.01257	7.36062	6.89247	6.55157	6.65215	6.8475	6.88655	6.23845	6.8318	6.50075	6.63348	6.73171	6.77941	7.20613
2410066E13Rik	7.63804	7.73617	6.52411	7.42944	7.59598	8.09447	7.55486	7.19763	7.89705	8.0019	7.20586	7.28513	7.96504	7.81843	7.08548	7.61428	7.86118	8.10586	7.01452	7.13309	8.0934	8.52058	6.83222	6.64468
2410089E03Rik	10.6191	10.5516	10.0363	10.0056	10.5583	10.6518	11.2049	10.6565	10.5205	10.6262	10.8335	10.8145	10.6504	10.6341	9.97736	10.4499	10.5198	10.5035	10.204	10.3703	10.7115	10.734	9.94923	10.0257
2410127L17Rik	7.14297	6.85546	6.93522	7.41354	6.92289	6.87349	7.03394	6.99497	6.76765	6.89287	6.68349	7.11913	6.8105	7.11476	7.03617	6.81616	6.93555	7.1832	6.81936	7.26038	6.97709	7.00012	6.94673	7.16651
2410131K14Rik	9.04821	9.10733	9.49206	9.47221	8.48923	8.598	8.9416	8.65013	9.10903	8.86325	9.39007	9.37159	9.48896	9.52211	9.61359	9.63177	9.32546	9.42134	9.55539	9.51671	8.79325	8.85666	8.80183	9.05209
2510002D24Rik	8.47642	8.23934	8.02296	8.33322	8.36042	8.71901	8.47414	8.33015	8.0787	8.70027	8.49846	7.84003	8.21586	8.37695	8.1255	7.9529	8.2891	8.4324	8.29326	7.67805	8.13035	8.55839	8.39804	7.84689
2510003E04Rik	9.45321	9.45104	9.0485	8.90938	9.28547	9.5304	9.40767	9.31972	9.42199	9.51809	9.07326	9.31899	9.55748	9.5196	8.97083	9.37779	9.33574	9.50599	9.01697	9.13607	9.56344	9.56055	9.29788	9.14767
2510009E07Rik	9.84303	9.91363	8.57972	9.19303	9.60533	9.78419	9.53228	9.95133	9.62444	9.7568	9.28167	9.34845	10.1113	9.91854	9.4135	9.5955	9.67031	10.0216	9.55705	10.0316	9.80843	9.92419	8.40839	8.14678
2510039O18Rik	10.4442	10.427	10.7673	10.6695	10.2073	10.2323	10.1569	10.1949	10.3662	10.2507	10.8802	10.451	10.4311	10.2846	10.763	10.6087	10.3247	10.2226	10.6277	10.0173	10.3296	10.3622	10.5857	10.8842
2510046G10Rik	6.30457	6.05572	6.6198	6.24854	6.07035	6.28386	6.73152	6.29445	5.94985	5.98496	6.0678	5.99861	6.20482	6.21318	6.32134	6.04341	6.15884	6.0956	5.96094	6.20642	6.23404	6.15429	5.79247	6.31057
2510049J12Rik	8.49984	8.18915	5.95233	5.82174	7.1788	7.09537	6.4767	5.98853	6.32036	7.87797	5.82184	5.85733	7.75752	8.26	6.21624	6.04341	7.24126	6.9146	6.15946	6.43101	6.99889	7.71301	5.90386	6.33257
2610001J05Rik	9.48264	9.51714	10.5693	9.80321	9.3904	9.43357	10.4236	9.91135	9.23705	9.37751	9.66219	9.63795	9.43897	9.46844	9.95172	9.43368	9.51456	9.40539	9.81801	9.71748	9.47622	9.37335	9.66979	10.1334
2610002J02Rik	7.83916	8.02028	8.53917	8.46139	8.21375	8.19902	7.77396	8.43926	8.26925	8.18996	8.99644	8.28276	8.17511	7.86792	8.07514	8.01657	8.27619	7.90453	8.59938	7.85993	8.13943	8.22768	8.31787	8.30582
2610002M06Rik	8.88686	8.8899	8.4235	8.38512	8.94663	9.03723	9.30267	8.66884	8.93483	8.91368	8.67503	9.10764	9.01657	8.89279	8.19517	8.78257	8.82116	8.75312	8.14926	9.11151	8.90006	8.96712	8.49827	8.63033
2610008E11Rik	9.66985	9.28817	9.17227	9.56752	10.0617	10.3099	10.1352	9.90823	9.41539	10.0355	9.78475	9.61392	9.57301	9.84832	9.33385	9.28711	9.7415	10.2526	9.6249	9.66643	9.80563	9.82933	9.44701	8.89692
2610015P09Rik	8.11983	8.38486	8.97176	8.62256	8.3207	8.44468	8.66604	8.08249	8.36021	8.28493	8.68774	8.58879	8.31012	8.31384	8.05215	8.30736	8.22334	8.40026	8.42381	8.2577	8.26075	8.32787	8.20329	7.86473
2610018G03Rik	8.78618	8.70182	10.0291	9.30599	8.78544	8.97806	10.4457	10.2089	8.61787	8.57625	9.17566	9.93152	8.472	8.72336	9.03282	9.65935	8.73645	8.51966	9.3084	9.08422	8.46504	8.65917	9.74238	10.2112
2610020H08Rik	7.58644	7.82039	7.92427	7.76906	7.6408	7.85814	7.78547	8.11044	7.82391	7.69792	8.03552	7.95954	7.75752	7.39755	7.66653	7.91323	7.70683	7.14235	7.73004	7.93991	7.58323	7.74021	7.62585	7.88234
2610021A01Rik	8.52668	8.61648	8.90344	9.06068	8.48923	8.64765	8.36553	8.7762	8.49703	8.67851	9.03413	8.90263	8.5236	8.50553	8.67326	8.49598	8.51776	8.59713	8.64399	8.93939	8.54522	8.61685	8.68385	8.86259
2610034B18Rik	9.22605	9.21306	9.87137	9.92273	9.43808	9.3707	10.6951	9.9004	9.19392	9.35722	9.00911	9.62037	9.349	9.39086	9.79597	9.94031	9.40178	9.21414	9.89456	9.39826	9.37013	9.33711	9.79597	10.3116
2610044O15Rik8	6.68234	6.56718	6.89316	6.69785	6.69395	6.89651	6.82108	6.68443	6.75172	6.49252	6.90897	6.7659	6.77599	6.72603	6.65215	6.52681	6.68137	6.99541	6.74171	6.92473	6.74672	6.62016	6.46791	6.69102
2610203C22Rik	6.32748	6.50314	5.99175	6.09628	6.55858	6.3441	5.80765	6.29445	6.32036	6.20992	6.09643	6.32488	6.20482	6.57504	6.12751	6.26486	6.44625	6.58685	6.05296	6.02271	6.7195	6.35214	5.99708	6.69102
2610301B20Rik	8.04147	8.28248	7.94962	8.16488	8.02787	8.02488	8.50174	8.23225	8.00889	8.15327	7.97895	8.37058	8.40847	8.05679	7.7119	8.42354	8.06169	8.11917	8.06652	8.22015	8.10737	8.29677	8.3397	8.38107
2610305D13Rik	8.74772	8.73687	6.27308	8.21887	9.04924	9.05107	7.13238	8.013	8.67463	8.53237	7.22456	7.68376	8.829	8.64207	8.16879	8.91331	8.74577	8.63433	8.25657	8.75809	8.9027	8.6311	8.72153	9.4012
2610507B11Rik	12.8595	12.9184	12.9737	12.9246	13.0286	12.8153	13.1977	12.9558	13.2704	12.941	13.3637	12.9713	13.0671	13.0783	13.2016	13.3278	13.2172	13.0894	13.3102	13.0935	13.0525	12.9455	13.335	13.3432
2610524H06Rik	6.63394	6.50314	6.80414	6.69785	6.72526	6.48771	7.52736	6.614	6.59669	6.64319	6.27153	7.04805	6.95411	6.62042	6.70377	6.78393	6.80892	6.63094	6.70074	6.62713	6.8246	6.62016	7.02219	7.55391
2610528A11Rik	8.49596	10.8318	13.6223	13.4205	11.1716	7.71668	11.0593	12.5549	11.844	7.79783	12.2952	9.27054	10.9156	8.24158	13.2235	11.6201	11.7913	8.42709	13.0579	11.985	10.4311	8.17965	13.7904	12.4723
2610528J11Rik	7.64525	7.51321	8.31203	8.38903	7.74671	7.56528	7.49216	8.11597	7.39252	7.7053	8.34176	7.26773	7.24615	7.46494	8.5929	7.50985	7.56919	7.70469	8.3677	7.49665	7.28632	7.51334	8.55515	8.65736
2700029M09Rik	8.83283	8.75977	10.0013	9.10381	8.74957	8.89086	9.15309	8.94193	8.73631	8.80096	9.13465	8.96754	8.93279	8.72336	9.05005	8.88677	8.81822	8.82713	8.76132	9.13828	8.80458	8.88064	9.28959	9.56963
2700049A03Rik	9.13495	9.08039	9.95316	9.69489	9.26491	9.50387	9.27913	9.80793	9.18358	9.28268	9.9219	9.5359	9.11102	9.10588	9.48475	9.16572	9.18923	9.21719	9.44349	9.37222	9.03105	9.15795	9.37308	8.92768
2700050L05Rik	10.6209	10.5614	10.7043	10.9001	10.4874	10.421	10.7003	10.5171	10.4384	10.4822	10.7947	10.3864	10.3318	10.453	10.7612	10.1725	10.4028	10.4347	10.702	10.5146	10.313	10.3441	10.5991	10.4348
2700060E02Rik	7.43528	7.40625	7.46403	7.6135	7.33644	7.47544	7.45599	7.44642	7.24232	7.13289	7.11808	7.3108	7.06854	7.32645	7.23332	7.38649	7.44776	7.31052	7.27131	7.46014	7.40866	7.48917	7.28455	7.63337
2700062C07Rik	6.58321	6.72082	6.8788	6.78162	6.86983	6.88506	7.25824	6.6498	6.78336	6.60754	6.76835	6.84314	6.9237	6.57504	6.76899	6.48426	6.73989	6.9146	6.86831	6.75322	6.61844	6.87372	6.93104	6.41557
2700073G19Rik	7.21512	7.31167	7.68737	7.4987	6.48357	6.78908	6.91546	7.39096	6.81414	6.85009	7.03442	7.37681	7.13493	6.96127	7.39429	7.15822	7.07145	6.9146	7.10619	7.20741	7.22495	6.80495	7.33102	7.34448
2700081O15Rik	8.66409	8.59113	8.31686	8.52312	8.43251	8.6598	9.05705	9.15257	8.7434	8.51196	7.9417	9.33281	8.72104	8.72336	8.46955	8.83909	8.71446	8.48438	8.92479	8.98441	8.70222	8.7694	8.53173	9.17352
2700089E24Rik	11.0552	10.9235	11.3806	10.9759	11.0045	10.9756	11.4517	10.9997	10.8088	11.0656	10.4964	10.8208	10.9859	11.019	10.64	10.5584	10.9075	11.0722	10.8997	10.9434	10.9911	10.9372	10.3984	10.2513
2700094K13Rik	8.4566	8.45703	10.439	9.81332	8.75944	8.53668	10.0137	9.46088	8.60624	8.22065	9.80372	9.86118	8.19854	8.45337	10.0099	9.63376	8.62628	8.47927	9.73131	9.48757	8.5654	8.26954	9.79402	10.3644
2700097O09Rik	7.52489	7.52252	8.51428	8.02501	7.44311	7.42439	7.67822	7.81529	7.40193	7.41871	8.07526	7.76415	7.41224	7.49738	8.05794	7.58894	7.41556	7.29835	7.91126	7.46014	7.41642	7.48917	7.68814	7.83487
2810004N23Rik	8.67439	8.63314	10.1081	9.53993	8.82043	8.68971	9.68169	9.21471	8.84234	8.7636	9.42256	9.47847	8.713	8.70124	9.22951	9.05703	8.68244	8.77822	9.18734	9.00639	8.69309	8.73689	8.49342	9.51932
2810006K23Rik	7.23499	7.04543	7.5512	7.63396	7.23021	7.28305	7.74477	7.51689	7.32462	7.4548	7.62072	7.06878	7.34836	7.14327	7.04868	7.53674	7.15426	7.33452	7.3705	6.9133	7.447	7.08125	6.81489	7.094
2810021J22Rik	7.71531	7.96798	7.43671	7.55735	7.80647	7.91084	7.31674	7.96464	7.65689	7.85177	7.80568	7.56382	8.02557	7.85162	7.22255	7.75704	7.73274	7.4373	7.24525	7.56676	7.90836	7.9915	7.61671	7.26329
2810025M15Rik	7.91783	7.79036	8.44125	8.14641	7.97722	7.91084	8.30791	8.59246	7.89705	7.79783	8.23247	7.56382	8.13921	7.85979	8.32485	8.05341	7.97318	7.94271	7.88449	8.1772	8.02628	7.92261	7.96267	8.65401
2810403A07Rik	11.1763	11.0918	11.2064	11.4988	11.1231	11.2003	11.2895	11.1694	11.0694	11.1173	11.6437	11.434	11.101	11.1126	11.3428	11.2183	10.9954	11.1062	11.3025	11.1501	11.0707	11.03	11.4728	10.8813
2810408A11Rik	6.39288	6.60774	7.19438	6.43527	6.69395	6.96297	7.96246	7.05815	6.41418	6.38522	6.3774	6.47699	6.68467	6.68502	6.57917	7.09715	6.66623	7.08568	6.61382	6.65646	6.63348	6.73171	6.88269	6.59621
2810408M09Rik	8.02525	7.96798	8.31203	8.21887	7.80647	7.50374	7.99232	8.18585	7.64914	7.84515	8.30489	7.91728	7.86522	7.99175	7.97469	7.9529	7.83763	7.80828	8.02322	7.72131	7.71913	7.74021	8.11072	8.05731
2810417H13Rik	7.40973	7.55909	8.14262	8.06502	7.5417	7.35566	8.12817	7.71564	7.21003	7.07421	7.91995	8.43487	7.28114	7.45395	8.13099	7.85149	7.38254	6.99541	8.07596	7.39952	7.27773	7.05862	8.6495	7.7794
2810428I15Rik	9.24909	9.11325	9.50883	8.89031	9.22051	9.08958	9.23698	9.10138	8.80899	9.04944	9.02418	8.94709	9.10797	9.14884	9.19898	8.97129	9.04617	8.97897	9.03852	8.78949	8.98706	9.0513	8.93228	9.28543
2810474O19Rik	11.6988	11.9384	12.1074	12.362	11.6748	11.2911	12.767	12.078	11.9415	11.3363	12.4115	12.1954	11.886	11.3768	12.4502	11.8529	11.6859	11.4293	11.8813	12.83	12.0182	11.5782	12.9389	11.8526
2900026A02Rik	9.51147	9.32685	9.7481	9.83475	9.28773	9.50052	9.6515	9.91135	10.0673	9.69895	9.90849	9.40749	9.16189	9.61205	9.73536	9.17942	9.40568	10.1417	10.1171	9.48583	8.96958	9.57891	8.97093	9.50276
3010026O09Rik	6.96015	6.91725	7.53422	7.34789	7.22009	7.33987	7.15116	7.89524	6.8441	6.93413	7.39778	7.02695	7.0269	7.14327	7.14444	7.07185	7.11355	7.15612	7.48465	7.08426	6.98804	7.1678	7.17328	7.00549
3100002H09Rik	6.06356	6.05572	6.06416	6.50757	6.61141	6.67022	6.26768	6.02554	6.88762	6.3386	6.6981	6.19087	6.29463	6.36956	6.61629	5.82575	6.68137	6.79112	6.97143	6.22942	6.47218	6.65323	6.03905	5.67369
3110001I22Rik	7.78839	8.02668	7.64088	7.99939	7.35484	7.41693	7.49216	7.33301	7.45704	7.62954	7.82931	7.69011	8.04517	7.63902	7.65881	7.5631	7.59788	7.61182	7.47734	7.82094	7.95053	7.81868	7.83622	7.68833
3110002H16Rik	9.64406	9.82114	10.1686	9.89717	9.78904	9.65312	10.0717	9.87343	9.8119	9.74646	10.1303	9.92112	9.67519	9.57627	10.0055	9.95468	9.71973	9.64592	9.99312	9.55521	9.71001	9.71456	10.1082	9.28973
3110009E18Rik	6.92253	6.88677	6.81947	6.96736	6.90985	6.96297	6.60441	6.9005	6.82922	6.93413	6.96764	6.95004	6.844	7.14327	6.9582	6.43978	6.91131	7.22277	6.78121	6.76637	6.97709	7.04714	6.99257	7.02823
3110021N24Rik	6.43405	6.50314	6.1606	6.63819	6.4639	6.41864	6.44203	6.18614	6.34474	6.55166	6.60729	6.32488	6.52006	6.50294	6.45886	6.23677	6.42713	6.69381	6.55159	6.08004	6.55603	6.53255	6.49188	6.08105
3110040N11Rik	7.82034	7.91362	8.5717	8.46879	8.26126	8.13461	8.47762	8.40382	7.94163	7.96588	8.20599	8.1713	7.98551	7.8434	8.47812	8.08337	8.01031	8.07199	8.32902	8.01547	7.903	8.00265	8.31787	8.44861
3110043O21Rik	10.2654	10.3555	9.4644	10.1379	10.3319	10.118	10.2372	9.39316	10.2986	10.2677	10.1623	9.68945	10.508	10.1948	9.94256	9.67102	10.2268	9.98991	9.84263	9.81308	10.2669	10.1058	9.50543	9.32158
3110052M02Rik	7.26422	7.23294	6.92137	7.1673	7.29883	7.48257	6.98155	7.35261	7.27381	7.37214	7.47637	7.25894	7.587	7.19839	7.14444	6.9926	7.36571	7.42627	6.99317	7.09419	7.3201	7.33396	7.27266	6.79206
3110057O12Rik	8.04683	8.03305	8.54328	8.78801	7.99431	8.13461	8.04543	8.27715	8.02668	8.0019	8.24553	8.05499	7.95814	7.8268	8.23129	7.76454	8.02074	8.00167	8.44563	7.99572	7.84816	7.94016	8.24447	7.38746
3110062M04Rik	8.31829	8.37992	8.89706	8.40843	7.90663	8.10349	8.39533	8.33957	7.87749	8.08245	8.46553	8.20655	8.16325	8.01377	8.37629	7.91323	8.10634	7.98717	8.14479	7.96047	8.06503	8.25573	7.95554	7.82274
3110082I17Rik	7.47678	7.51321	8.12615	8.19214	7.61109	7.61124	8.18499	7.78756	7.64134	7.27362	8.13749	7.69011	7.57788	7.6954	7.7701	7.91323	7.51744	7.35807	7.88449	7.58034	7.63664	7.47281	8.14849	8.78525
3222401L13Rik	6.68234	6.62744	5.76039	5.82174	6.69395	6.95215	8.31962	7.25142	6.87329	6.94757	6.55875	7.3928	6.72212	6.80373	6.21624	6.83194	6.75404	6.75322	5.89117	6.94728	6.95488	6.87372	6.66558	6.47332
3425401B19Rik	8.7248	7.36507	5.52601	5.29007	8.9947	7.51072	6.42421	8.17003	9.42419	8.89811	5.50819	7.32762	9.25023	9.25243	5.29007	7.31486	8.83577	10.4373	5.29007	7.81528	8.45061	5.60972	5.29007	7.66798
3632451O06Rik	7.46034	7.08528	5.86484	6.17609	7.61858	7.93645	6.74477	7.6552	7.35416	7.83849	6.57519	7.33595	7.37	7.68616	6.27041	7.14625	7.62596	7.74883	6.75503	7.08426	7.63664	7.80591	6.97749	6.69102
3830406C13Rik	9.22837	9.07736	8.99879	9.03366	9.49994	9.54185	9.40405	9.10412	9.15476	9.44312	8.82052	8.73955	9.10491	9.24636	9.06142	8.80403	9.30678	9.35647	9.27254	8.60589	9.08768	9.1555	9.04192	8.85679
3930402G23Rik	5.84024	5.29007	5.69783	5.50814	5.51783	6.19631	5.65703	5.69594	5.29007	6.89287	5.50819	5.59467	5.71906	5.92287	5.62243	5.76974	5.51034	5.65404	5.65982	5.59184	5.71822	6.03302	5.54222	5.67369
4632404H12Rik	7.7289	7.63787	7.94332	7.73182	7.79996	7.8635	7.58845	8.00704	7.58543	7.75591	7.65448	7.25894	7.67497	7.50802	7.59545	7.53674	7.71985	7.70469	7.98858	7.63982	7.80265	7.92261	7.33102	7.36185
4632415L05Rik	7.0203	7.34397	7.08999	6.93251	6.82837	6.94123	7.55486	6.94192	7.02199	7.09802	7.25209	7.14838	7.24615	7.02503	6.70377	7.10961	7.11355	7.16973	6.81936	7.01245	7.09237	7.15731	7.23631	6.88474
4632428N05Rik	11.7896	11.9781	7.10203	9.06796	11.3202	11.4476	9.39678	10.3593	11.9403	11.5137	9.47088	10.3778	12.3562	11.6501	8.63556	11.7205	11.5976	11.5726	9.00242	11.0074	12.1398	12.3588	9.55236	10.3896
4632433K11Rik	6.23197	6.22253	5.91022	6.06766	6.35892	6.41864	6.22374	6.55788	6.24286	6.28942	5.97405	6.26053	6.32259	6.36956	6.02687	6.34401	6.07532	6.60913	6.43246	6.51744	6.25653	6.51408	6.39217	6.11014
4632434I11Rik	8.07334	8.06447	9.01064	8.68094	8.03339	7.78643	9.58596	8.31589	7.87749	7.81831	8.75568	8.49988	7.75752	7.8268	9.095	8.56487	8.14011	7.84113	8.65337	8.90857	7.79685	7.49728	8.87783	9.89669
4732456N10Rik	6.09437	5.71286	6.27308	6.3772	5.74419	5.29007	8.4245	6.21458	5.9079	6.26374	5.93955	7.5777	5.94222	5.29007	6.47995	6.9223	6.07532	6.01238	6.13423	6.53385	5.71822	5.74121	6.07861	8.29721
4732465J04Rik	5.99754	6.25204	5.52601	6.99003	6.74059	6.04348	6.30946	6.3907	6.78336	6.0567	6.24872	6.79224	6.02779	5.55013	7.16726	5.53073	6.51917	5.80346	6.79407	6.02271	6.341	6.03302	5.72571	6.16514
4732471J01Rik	5.99754	6.05572	6.81947	6.50757	6.21426	5.98429	6.07521	6.78217	6.47884	5.94591	6.27153	6.52833	6.10374	6.10278	6.63437	6.3689	6.25788	6.13386	6.70074	6.35573	6.08396	6.09617	6.74276	6.79206
4833403I15Rik	7.87603	7.58587	5.62337	6.17609	7.46006	7.86884	6.92674	7.37193	8.73276	8.08803	6.27153	7.41642	8.12704	8.08475	6.06202	7.7266	8.73645	7.96512	6.25305	7.62029	8.45423	7.43099	6.86611	6.49183
4833420G17Rik	10.2161	10.198	9.9744	10.2419	10.2885	10.5316	10.8993	10.1756	10.1998	10.329	10.4258	10.2968	10.1606	10.1901	9.97437	10.0077	10.2334	10.3416	10.1677	10.0017	10.3228	10.3495	10.24	9.93827
4833423E24Rik	10.8678	10.7185	12.9206	11.7309	11.552	11.2623	11.183	12.282	11.1262	11.2633	11.6737	10.7711	10.5722	10.8479	12.4225	11.5287	11.2736	11.3304	11.5213	11.1846	10.7978	10.928	12.822	11.9734
4833439L19Rik	10.5093	10.3228	10.28	10.2419	10.3406	10.4808	10.3476	10.0424	10.2289	10.5089	10.1735	10.0567	10.1679	10.5084	10.1411	9.98767	10.3329	10.6868	10.2291	10.1478	10.2433	10.3988	10.2684	10.2381
4921524J17Rik	7.12156	7.20951	7.52565	7.45294	7.22009	7.14269	7.73885	7.33301	7.08391	7.19982	7.20586	7.72146	7.17312	6.97754	7.02352	7.3765	6.98259	6.9146	7.22758	7.72131	7.1792	7.03556	7.09319	7.27257
4922501C03Rik	9.48069	9.55017	9.53156	9.66329	9.58339	9.51554	9.73736	9.36834	9.47587	9.41506	9.70939	9.96481	9.70367	9.57627	9.48896	9.38253	9.55731	9.44493	9.32016	9.49964	9.51622	9.57159	9.94748	9.5083
4922501L14Rik	6.49265	6.09218	5.29007	5.82174	6.28961	6.50423	6.52651	5.75822	6.02616	6.36221	5.86392	5.81572	5.84256	6.80373	5.9085	5.87622	6.42713	6.49254	6.23064	6.58155	5.99564	6.15429	5.54222	6.77818
4930402H24Rik	10.2056	10.3023	10.9126	10.4281	10.0852	10.0116	10.1771	10.301	10.3409	10.1718	10.2773	9.86661	10.5421	10.3051	10.3155	10.5791	10.2861	10.0337	10.3282	10.3972	10.467	10.4465	9.88658	9.60107
4930412O13Rik	6.9966	6.73857	6.29898	7.49119	7.29883	7.40943	6.60441	6.84286	7.02199	7.19982	7.76944	6.47699	6.8105	7.08558	6.97155	6.60687	7.27807	7.46983	7.74211	6.51744	7.04133	7.13605	7.36481	5.95069
4930422G04Rik	8.8019	8.72915	9.4362	9.2194	8.97792	8.76747	9.63154	9.33378	8.75045	8.48708	9.25004	9.65218	8.65124	8.67877	9.34782	9.25384	8.70811	8.52463	9.17227	9.5911	8.86804	8.74346	9.1861	9.30043
4930427A07Rik	7.54055	7.8856	8.70581	8.11347	7.5417	7.20604	8.35798	8.31589	7.64914	7.25297	8.34176	8.47854	7.75752	7.66751	8.56908	8.46023	7.69369	7.28606	8.55666	8.16845	7.71913	7.43947	8.08496	8.35228
4930429B21Rik	6.81583	6.66577	6.32414	6.27135	6.90985	7.00528	6.42421	7.02064	6.49947	6.99984	6.0678	5.96624	6.64588	7.00941	6.87471	6.14619	6.68137	7.33452	6.62881	6.37513	6.61844	6.76159	6.49188	6.57954
4930430F08Rik	8.48427	8.26108	8.76313	8.61259	8.90875	8.93138	8.73432	8.53643	8.193	8.87603	7.93087	8.26618	8.05808	8.39921	8.16345	8.03511	8.32711	9.13568	8.75263	8.34931	8.48993	8.6522	8.83653	8.5993
4930438A08Rik	10.3874	9.57819	7.19438	8.38119	10.7524	11.1532	8.33124	7.97689	9.5278	11.0869	8.27552	7.59824	9.03275	10.6049	9.70858	7.58038	10.1798	11.1804	9.31429	7.64627	10.1449	10.6542	8.45903	9.5411
4930449A18Rik	6.75848	6.91725	5.29007	5.29007	7.13609	7.17928	5.58996	5.69594	6.06128	6.82065	5.29007	5.59467	6.376	6.59798	5.29007	5.29007	6.48339	6.17028	5.50393	5.65933	6.83707	6.41615	5.29007	5.29007
4930452B06Rik	5.88374	5.63568	5.52601	5.29007	5.74419	6.12378	5.80765	6.55788	5.69629	5.7558	5.50819	6.80518	5.53835	5.55013	5.69669	6.04341	5.67086	5.80346	5.65982	5.85211	6.27843	5.51633	6.03905	6.05073
4930453N24Rik	9.22372	9.25913	9.25419	9.42018	9.01677	9.10071	9.41848	8.52001	8.99233	9.17339	9.26489	9.46956	9.0551	8.9198	9.06989	9.05405	9.05865	9.09974	9.03614	9.3741	9.10607	8.94457	9.09056	9.43262
4930486L24Rik	6.66645	6.87122	5.29007	5.97393	6.54035	6.65618	5.76297	6.36758	6.51968	6.69451	5.86392	6.36531	7.01269	6.66392	6.0955	6.8475	7.07145	6.75322	6.08107	6.6419	7.00964	6.51408	6.07861	6.41557
4930502E18Rik	5.51581	5.71286	6.3486	6.65342	5.61184	5.29007	6.246	6.47786	5.98913	5.52369	6.49021	6.71127	5.29007	5.65736	6.06202	6.31841	5.94588	5.29007	6.08107	6.44892	5.71822	5.68116	6.03905	6.59621
4930503L19Rik	7.98664	8.36498	6.27308	6.94424	7.7736	7.85275	7.73885	7.70823	7.94163	8.00781	7.3141	8.28276	8.33668	7.6954	7.17852	7.99778	7.73914	7.59245	7.22758	7.83779	8.2314	7.91671	7.70542	7.53139
4930506M07Rik	11.2083	11.1878	10.8318	11.1228	10.9328	11.1204	11.0026	10.4808	11.0072	11.0113	10.4565	10.573	11.2253	11.1744	10.942	10.4645	10.788	11.2074	11.1385	10.5556	11.0341	11.2437	10.9304	10.5056
4930518I15Rik	7.24481	7.27852	7.26994	7.41354	7.10306	7.08569	7.1788	7.02064	7.45704	7.19982	7.33978	6.99459	7.26958	7.25118	7.244	7.27205	7.23189	7.26112	7.13527	6.93606	7.30332	7.43947	7.23631	6.76412
4930522L14Rik	6.6004	6.45803	6.69051	7.10762	6.62844	6.78908	6.61931	6.70134	6.43623	6.71109	6.55875	6.32488	6.62595	6.36956	6.4373	6.23677	6.66623	6.77233	6.61382	6.50075	6.41818	6.56849	6.49188	6.26485
4930523C07Rik	9.56745	9.61403	7.60897	8.34939	9.19416	9.66364	8.30398	9.68009	9.39091	9.74819	9.33488	8.81215	9.73751	9.68329	8.26649	8.63457	9.4154	9.71216	8.21463	9.08193	9.79579	9.84305	8.37182	9.24615
4930538K18Rik	6.54796	6.83949	7.11396	7.8579	7.1469	6.77648	6.88097	7.20857	6.88762	6.98699	7.49154	6.57716	6.86038	7.02503	7.37524	6.89296	6.98259	6.65231	7.83493	6.79222	6.67735	6.68531	7.53148	6.16514
4930546H06Rik	9.035	9.2618	9.24671	8.90667	8.63615	8.80617	9.38397	9.06527	9.07865	8.88869	8.6622	9.4588	9.1171	9.09915	8.57308	8.85972	8.79148	8.81101	8.80678	9.17966	9.14437	9.14813	8.79007	8.53876
4930550C14Rik	5.84024	6.36087	6.29898	7.28757	6.26524	6.43638	5.98782	6.78217	6.76765	6.0567	7.19641	6.11454	5.84256	6.06207	6.57917	5.96538	6.80892	6.49254	6.61382	6.20642	6.341	6.18177	7.308	5.83101
4930553J12Rik	5.29007	5.29007	5.29007	5.29007	5.29007	5.58842	5.29007	5.29007	5.29007	7.0376	5.29007	5.59467	5.29007	5.29007	5.29007	5.29007	6.25788	6.97969	5.29007	5.29007	5.29007	5.29007	5.29007	5.29007
4930578C19Rik	6.89676	7.14895	5.95233	6.48999	6.90985	6.87349	6.15305	6.81292	7.07177	6.99984	6.50779	6.7659	7.10881	7.02503	6.34574	6.95092	7.04984	6.94759	6.61382	6.99112	7.08233	6.90012	6.46791	6.41557
4930579G24Rik	7.04355	7.1613	7.70251	7.45294	7.06912	7.05616	7.96246	7.55075	7.19908	7.19982	7.52136	7.65151	7.13493	7.1291	7.6354	7.67961	6.94749	6.96375	7.6994	7.46752	7.26909	7.10346	7.31956	7.59784
4930579K19Rik	6.17979	6.16009	6.65574	6.06766	6.00377	6.17288	6.42421	6.18614	6.1869	6.12176	6.15056	6.14084	6.17256	6.31034	6.12751	6.1135	6.3033	6.05523	6.25305	6.18274	6.16261	5.99914	6.03905	6.33257
4931406C07Rik	7.99778	8.45233	8.0926	7.80529	8.19918	8.19482	8.26812	8.11044	8.58664	8.30413	7.91446	7.81135	8.59106	8.16537	7.26509	8.39064	8.30612	8.29918	7.67438	7.89784	8.47931	8.26954	7.81264	7.64732
4931406P16Rik	10.6677	10.6038	10.5299	10.4532	10.7243	10.7752	10.1504	10.6368	10.8839	10.8028	10.516	10.8553	10.6619	10.8064	10.1896	10.6485	10.8219	10.8708	10.531	10.8054	10.8222	10.7799	10.4339	10.6675
4931414P19Rik	7.13231	7.09828	7.42748	7.32239	7.39087	7.16112	7.01326	7.39096	7.34438	7.29395	7.37324	7.27646	7.32634	7.18483	7.54586	6.8475	7.33137	7.12842	7.33828	7.35212	7.16042	7.12528	7.1069	7.23503
4931428F04Rik	6.85701	6.87122	8.82833	7.75057	6.72526	7.00528	8.05487	7.75925	6.76765	6.67768	7.79971	7.5777	7.05482	6.74597	7.93741	7.46377	6.79545	7.08568	7.7481	7.31952	6.94362	7.05862	7.1069	7.754
4932418E24Rik	6.12392	6.33489	6.41827	6.48999	6.40233	6.32448	5.98782	6.15665	6.26948	6.28942	6.09643	6.32488	6.23584	6.27917	6.5979	5.87622	6.68137	6.60913	6.48529	6.02271	6.50657	6.20834	6.56051	6.62877
4932438A13Rik	12.601	12.6487	12.616	12.3732	12.8526	12.8761	12.6012	12.4899	12.7187	12.8325	12.5072	12.5275	12.7082	12.663	12.4302	12.6009	12.6464	12.8773	12.4709	12.2911	12.6533	12.7316	12.5089	11.8097
4932438H23Rik	7.36601	7.26728	6.21877	6.57496	6.77062	6.75087	6.22374	6.15665	6.95671	6.85009	6.12399	5.99861	7.55012	7.35059	6.57917	6.48426	6.8484	7.28606	6.29617	7.94507	7.69429	7.58328	6.1518	6.26485
4933408B17Rik	6.58321	6.60774	6.462	6.60705	6.31332	6.38212	6.67688	6.614	6.45777	6.15227	6.84719	6.51151	6.45073	6.50294	6.36949	6.43978	6.60343	6.67326	6.62881	6.62713	6.60319	6.51408	6.56051	6.01903
4933411K16Rik	6.12392	6.45803	6.41827	6.00665	6.4639	6.21908	5.95593	6.41325	6.32036	6.3386	6.35721	6.08729	6.45073	6.57504	6.12751	6.14619	6.55372	6.4675	6.1839	6.05197	6.36091	6.35214	6.39217	5.7326
4933411K20Rik	9.07428	9.01546	9.76388	9.43898	8.99191	9.07611	9.64845	9.24232	9.01294	9.08007	9.56801	9.14398	9.14711	8.96864	9.25446	9.25642	9.0784	9.00749	9.08758	9.39087	9.08536	8.98933	9.24737	9.11652
4933426M11Rik	12.0661	12.0512	11.5771	11.7711	12.0856	11.7949	12.2483	12.1791	12.0421	11.991	12.1934	11.4705	11.9382	12.0931	11.9663	12.0473	12.0896	12.0997	11.6702	11.9805	11.8405	11.8105	12.0091	11.8638
4933427D14Rik	9.52473	9.5082	9.83864	9.46122	9.47631	9.40517	10.0999	9.79953	9.66764	9.46855	9.88129	10.1375	9.46061	9.5196	9.8295	9.72608	9.44985	9.43187	9.67147	9.83092	9.38711	9.47099	9.40413	10.0398
4933430I17Rik	6.25687	6.62744	5.95233	5.97393	6.07035	6.17288	6.01822	6.02554	6.55891	6.20992	5.86392	5.99861	6.72212	6.4777	5.98981	6.41675	6.23422	6.3313	5.89117	5.96005	6.69158	6.25901	5.90386	5.67369
4933434E20Rik	9.13743	9.1162	9.14299	9.14568	9.07838	9.10071	9.03844	9.39539	9.05045	9.00947	9.11838	9.0821	9.06772	9.06158	9.095	9.09515	9.03358	9.06627	9.12161	8.94446	9.15985	9.01119	9.18908	9.00571
5031414D18Rik	7.46858	7.857	6.06416	6.3772	7.72618	7.67426	6.55839	6.88636	7.78931	7.5492	7.0015	6.77915	7.78917	7.63902	6.8602	7.66358	7.89575	7.23568	6.50229	7.12348	7.94011	7.88683	7.03672	7.07247
5031425E22Rik	9.70354	9.71065	9.54381	9.93336	9.83616	9.81685	9.4851	9.58547	9.57989	9.79913	9.50161	9.29093	9.60573	9.74688	9.39568	9.44506	9.85854	9.93368	9.8111	9.39641	9.92139	9.85815	8.75823	9.27246
5031439G07Rik	12.3615	12.2707	10.3513	10.743	11.7631	11.9367	11.0097	11.2387	12.1117	12.0859	10.849	10.8396	12.3629	12.2815	11.133	11.4953	11.8492	12.1499	11.2812	11.2699	12.0837	12.5222	11.1265	11.4623
5033430I15Rik	6.52986	6.52494	6.92137	6.99003	6.21426	6.41864	7.51339	6.73439	6.47884	6.45103	6.83442	6.40403	6.45073	6.50294	7.23332	6.31841	6.42713	6.01238	7.0663	6.6419	6.50657	6.51408	6.77941	6.87195
5330426P16Rik	7.71531	7.79793	7.83167	7.21493	7.45161	7.33987	7.56164	6.99497	7.33454	7.73445	7.17728	7.61175	7.7251	7.40903	7.244	7.51888	7.39916	7.14235	7.47734	7.22531	7.41642	7.84386	7.1069	7.18648
5430403G16Rik	7.03198	7.09828	6.67326	7.64071	7.43455	7.62408	7.58845	7.18658	7.22089	7.32383	7.28789	7.20488	7.32634	7.26404	6.99782	7.18183	7.38254	7.41515	7.35449	7.19835	7.447	7.14672	7.47144	7.18648
5430421N21Rik	5.88374	5.93287	5.29007	5.50814	5.61184	5.58842	5.71342	5.81291	5.52511	7.10976	5.50819	5.50565	5.84256	5.55013	5.62243	5.92247	6.71102	7.05633	5.59225	5.65933	5.76832	5.68116	5.29007	5.6036
5430427O19Rik	7.45204	7.75966	6.21877	6.54183	7.70534	7.4318	6.80872	7.14141	7.9227	7.41871	6.79525	7.18633	7.95814	7.19839	6.73686	7.76454	7.84356	7.15612	6.68674	7.52514	8.0934	7.66404	6.72397	7.30903
5430435G22Rik	11.4212	11.3741	9.39395	9.44643	10.6017	10.8656	8.79391	9.44154	10.9067	10.9406	9.12305	9.10072	11.7651	11.2616	9.55263	9.78807	10.6916	11.3042	9.36435	9.59914	11.4351	11.8423	9.61338	8.97928
5730409E04Rik	9.10998	8.83712	7.67205	7.59272	8.80145	9.23804	7.87415	8.36286	8.49281	9.18368	8.07035	8.48925	8.74093	9.089	7.1094	8.69717	8.81822	8.19022	7.48465	7.68431	8.8788	8.98104	8.0587	7.64732
5730455P16Rik	9.21906	9.18525	9.47297	9.29157	9.50189	9.36518	9.55693	9.54981	9.20419	9.09105	8.88253	9.01986	9.33083	9.3603	8.88375	9.41529	9.26651	9.38657	9.11261	9.33804	9.2719	9.14072	9.10325	9.39123
5730508B09Rik	8.50756	8.60808	8.98083	8.87099	8.43664	8.62305	8.45308	8.19629	8.69305	8.60348	8.40501	7.79384	8.35757	8.37133	8.59683	9.06	8.49576	8.56858	8.40535	7.8322	8.24825	8.65917	8.65817	8.56043
5730559C18Rik	9.14236	9.09243	9.57398	9.50469	8.90875	9.07836	8.82144	9.84922	9.07305	9.10736	9.42256	9.7047	8.64702	9.303	10.2674	8.50039	9.06856	9.32007	9.57676	9.96738	8.50744	9.2776	9.66553	9.55365
5830411N06Rik	7.2928	6.77323	5.52601	5.77587	7.44311	8.11691	6.0473	6.126	7.31461	7.81151	6.17625	6.36531	6.42647	7.80152	5.9085	6.23677	8.02074	7.44823	6.10813	7.00183	7.34487	7.48917	5.72571	6.16514
5830415F09Rik	7.06635	7.12388	7.34125	7.26979	6.88333	6.93021	7.672	6.98193	7.07177	6.90679	7.06647	7.36874	7.10881	6.80373	7.01074	7.04601	6.6963	6.69381	6.8318	6.93606	6.90918	6.90012	6.84929	7.68158
5830418K08Rik	10.4805	10.4412	11.1727	11.0032	10.6089	10.5511	11.1628	10.7768	10.4652	10.4738	10.9154	10.7711	10.3537	10.3211	10.9427	10.768	10.3633	10.5549	10.9275	10.4907	10.4027	10.5051	10.9611	10.8627
6030419C18Rik	7.46858	7.20951	5.95233	6.20097	7.10306	7.27472	7.68441	7.93353	6.88762	7.21063	6.39716	7.5498	7.57788	7.6954	6.34574	7.75704	7.35721	7.1001	6.67255	7.22531	7.64967	7.5292	7.16029	7.48515
6030458C11Rik	9.6178	9.58458	9.96382	10.0466	9.66051	9.44408	10.043	9.50086	9.75906	9.58353	10.2679	10.0182	9.57961	9.63542	9.99519	9.82158	9.66869	9.6093	9.97592	10.0005	9.593	9.48274	9.83821	10.0219
6330403A02Rik	6.58321	6.82328	5.29007	5.82174	7.38196	6.87349	6.34934	6.71799	7.13127	6.99984	5.59824	6.40403	7.14779	6.76556	5.9085	6.66311	7.41556	7.02626	6.1839	6.98031	7.24279	6.91309	6.21863	6.37501
6330403L08Rik	8.04683	8.13117	8.66125	8.22767	7.43455	7.34779	8.48455	8.05971	8.05582	7.62954	8.56211	7.48481	8.19272	7.77576	8.05794	8.10688	7.83763	7.85725	8.45284	7.97569	7.79685	7.6569	7.48164	8.23987
6330408A02Rik	7.38368	7.35457	7.60087	7.7381	7.40852	7.47544	7.24965	8.07683	7.76099	7.52412	8.22809	7.49953	7.42258	7.71368	7.43157	7.23897	7.59076	7.56284	7.3301	7.51097	7.60351	7.40524	7.18615	7.44533
6330416G13Rik	10.1432	10.1529	7.75422	8.01992	9.46234	9.1763	8.4317	8.56872	9.48851	9.54821	8.63291	8.80931	10.1037	9.98184	8.24144	9.88801	9.69443	9.12271	8.09929	9.30891	9.77732	9.62733	8.47879	8.70344
6430548M08Rik	11.1769	10.8853	11.1328	11.1651	11.4589	11.0795	10.0418	11.663	11.4499	11.164	11.1378	10.677	11.0242	11.2526	11.9602	10.7708	11.4136	11.7393	11.7982	10.8254	11.2293	11.2972	10.7574	10.9226
6430571L13Rik	6.47351	6.28055	5.95233	6.50757	7.02233	6.58301	6.44203	6.3195	6.70248	6.64319	6.41651	6.51151	6.56374	6.50294	7.47671	6.64469	7.00543	6.9146	7.17302	6.85436	6.66293	6.35214	6.18591	7.91119
6430573F11Rik	6.68234	6.43466	5.69783	6.33636	6.94855	7.24084	7.22355	6.36758	6.21536	6.98699	6.29375	6.34532	6.42647	6.94478	6.36949	5.82575	6.78182	7.40394	6.53542	6.27361	6.58771	6.73171	6.1518	5.51198
8030462N17Rik	9.99348	9.91363	10.1921	10.2809	10.043	10.0034	10.3037	9.93148	9.78828	9.92981	10.251	10.1926	9.85821	9.878	9.99666	9.53508	9.67678	10.0128	10.0029	10.1291	9.78587	9.87011	10.0441	9.36907
8430408G22Rik	7.44369	7.34397	6.63793	7.24266	7.86372	7.74618	7.11332	7.39096	7.84425	8.69305	6.75465	7.19564	6.56374	7.19839	6.41524	7.35628	7.21293	7.4805	6.68674	6.81748	7.34487	7.74021	6.86611	7.21584
8430419L09Rik	9.45717	9.3645	9.22148	9.24315	9.89816	10.0545	8.41363	9.6411	9.68054	9.98509	9.59843	8.86494	9.52591	10.046	9.70677	9.42452	9.92254	10.5549	9.99067	9.13828	9.63465	9.8278	9.74642	8.89692
8430427H17Rik	7.30218	7.55909	6.74065	6.79498	6.99824	7.17023	7.00278	7.12986	7.68747	7.06213	7.01257	7.2322	7.80473	7.36249	6.98476	7.67162	7.39916	7.54273	7.17302	7.48217	7.447	7.3155	6.53815	6.69102
9030617O03Rik	8.13498	8.23934	7.96212	8.08461	8.25189	8.20321	8.55866	8.70915	8.46297	8.11012	8.10911	8.82903	8.59544	8.42113	8.31049	8.54796	8.36413	8.33369	7.99857	8.24113	8.2895	8.07829	7.72248	8.29721
9030624J02Rik	10.3325	10.4839	10.2152	10.1897	10.3536	10.4263	10.402	10.4053	10.6672	10.4634	10.4295	10.4465	10.541	10.4543	10.1857	10.2327	10.3319	10.3458	10.1148	10.6256	10.6411	10.6095	10.5469	10.3593
9130008F23Rik	7.46858	7.87851	9.23162	8.65852	7.59598	7.89	8.74299	8.08812	7.50991	7.46367	9.13927	8.16235	7.26958	7.18483	8.37629	8.45115	7.35721	7.28606	8.51947	8.44615	7.99145	7.88683	9.10955	8.6607
9130011E15Rik	8.96425	8.81544	9.23667	8.94148	9.081	9.05107	9.25117	8.8888	8.95019	9.03244	8.57587	8.75142	8.85475	8.96495	9.10602	8.88006	8.90941	9.33418	9.16793	9.13385	8.89213	9.03539	8.7461	8.76368
9130019O22Rik	7.32074	7.42636	7.43671	7.57161	6.98601	7.19718	7.99232	7.45544	7.09592	7.13289	7.71955	7.3023	7.31519	7.32645	7.30625	7.62263	7.4714	7.0711	7.33828	7.29451	7.53466	7.56037	7.17328	7.60502
9130023H24Rik	8.60785	8.62484	8.71311	9.09196	8.59624	8.72768	9.11589	8.90148	8.66345	8.59187	8.95511	8.5921	8.86203	8.74081	8.96781	8.82517	8.83867	8.96085	9.03614	8.70516	8.72329	8.70025	8.81349	8.86549
9130204L05Rik	6.32748	6.16009	5.29007	5.29007	6.03787	8.76747	5.50231	5.29007	5.29007	7.35304	5.29007	5.59467	5.29007	6.14136	5.52534	5.29007	5.29007	5.73526	5.29007	5.29007	5.71822	6.15429	5.29007	5.29007
9130221H12Rik	7.78191	7.58587	7.94332	7.7873	7.38196	7.56528	7.51339	7.76638	7.88404	7.61385	7.95779	7.85696	7.51218	7.68616	7.82591	8.05945	7.67373	7.70469	8.01341	7.72738	7.61686	7.77346	8.05206	7.6748
9130230L23Rik	6.28105	6.38612	5.81533	5.86381	6.35892	6.48771	6.0473	5.75822	6.12671	6.45103	5.97405	5.72005	6.06678	6.14136	5.69669	5.82575	6.01374	5.9666	5.76656	5.99214	6.60319	6.30681	6.77941	5.9135
9130401M01Rik	9.16919	9.09243	9.27641	9.11088	8.94376	9.06932	9.7171	8.81361	8.91305	9.04379	9.35087	9.01251	9.05193	9.09578	9.10052	9.23821	9.07349	9.04923	9.18948	9.07038	9.02139	9.00575	9.21852	9.93963
9130409I23Rik	7.40973	7.66313	5.29007	5.66707	6.69395	5.98429	5.58996	5.29007	7.50991	9.42158	5.72507	6.28252	6.54214	6.7848	6.29624	5.29007	6.60343	6.01238	5.65982	5.96005	7.52758	7.11442	5.54222	5.29007
9230110C19Rik	7.24481	7.27852	7.34125	7.48363	7.71232	7.8635	7.6967	7.95848	7.43893	7.74164	7.97369	7.26773	6.86038	7.07072	7.13287	6.878	6.94749	7.04139	7.00389	7.16148	6.98804	6.88699	7.34238	7.51615
9230112E08Rik	7.61617	7.72825	7.87876	7.26979	7.53376	7.68652	7.32489	7.82213	7.78931	7.62954	8.05553	7.45485	7.82773	7.77576	7.36561	7.73427	7.61199	8.00167	7.59636	7.65268	7.83128	7.89886	7.47144	7.16651
9330151L19Rik	8.33144	8.48948	8.56364	8.41995	8.30268	8.34246	8.05016	8.37665	8.29376	8.39188	8.80021	7.99548	8.32612	8.16537	8.26151	8.07146	8.39623	8.35063	8.33684	8.35317	8.45784	8.48567	8.1913	7.93945
9330154J02Rik	6.47351	6.52494	6.19022	6.45385	6.50286	6.67022	6.55839	6.70134	6.47884	6.49252	6.60729	6.73892	6.58489	6.55157	6.4373	6.66311	6.57056	6.67326	6.41418	6.55	6.74672	6.66939	6.53815	6.49183
9330159F19Rik	7.48492	6.60774	5.29007	5.77587	7.93649	6.83808	5.80765	6.34386	8.02668	7.77703	5.82184	6.16626	7.70027	7.54972	5.62243	5.82575	7.78928	8.13236	5.50393	6.62713	7.4318	6.09617	5.64621	5.9135
9330160F10Rik	6.52986	6.85546	6.3486	6.3772	6.48357	6.52049	6.32962	6.53846	6.63314	6.51263	6.24872	6.23796	6.98376	6.72603	6.63437	6.64469	6.6353	6.71397	6.48529	6.44892	6.87369	6.62016	6.33803	6.43521
9330161L09Rik	6.6173	6.58766	6.8788	6.69785	6.55858	6.52049	6.26768	6.71799	6.8441	6.40767	6.66868	6.4944	6.74037	6.42518	6.93102	6.20769	6.65088	6.49254	6.68674	6.69899	6.73319	6.66939	6.81489	6.56259
9330182L06Rik	6.30457	6.38612	6.12982	6.03783	6.4233	6.67022	6.84541	6.98193	6.34474	6.64319	5.86392	6.96134	6.32259	6.4777	6.56009	6.54742	6.72555	6.36019	6.41418	6.85436	6.41818	6.74675	6.4181	6.11014
9430015G10Rik	8.7542	8.77108	9.28374	9.54167	8.59624	8.77306	8.76017	8.61581	8.85219	8.86646	9.62493	9.50311	8.57782	8.77507	9.37537	9.24344	8.52863	8.56858	9.17659	8.46047	8.76452	8.78856	8.98816	9.22384
9430016H08Rik	8.44457	8.33972	8.51846	8.59244	8.38201	8.34625	8.99809	8.51587	8.29862	8.34175	8.49484	8.69106	8.22728	8.36568	8.38544	8.41422	8.4392	8.28748	8.5831	8.65329	8.38761	8.31018	8.7461	8.85679
9430020K01Rik	9.79698	9.96183	8.65747	9.65849	9.75347	9.82758	9.61911	9.95587	10.5378	9.91295	10.742	10.065	10.1881	9.82819	10.6249	10.574	10.2755	9.63685	9.87878	10.3002	10.5046	9.92848	10.1285	9.59588
9430023L20Rik	9.265	9.36202	9.44493	9.42396	9.19416	9.1784	9.72727	8.53643	8.96236	9.27308	9.40927	9.3387	8.86565	9.09578	9.27167	8.81464	9.01319	9.07302	9.22328	8.9991	9.00678	9.14813	9.58207	10.0089
9430038I01Rik	8.20359	8.28778	8.23246	8.32507	8.33407	8.21985	8.23133	8.44363	8.43249	8.32306	8.08987	7.94385	8.16919	8.06383	8.08083	7.93981	8.17772	8.32228	8.05224	8.03977	8.41761	8.20387	8.09144	8.1176
9530068E07Rik	11.0611	11.1759	10.4946	10.8735	10.7532	10.916	11.2954	11.1694	10.9911	10.9548	11.2094	11.3805	11.1696	10.9444	10.9047	11.5094	10.9687	10.863	10.8521	11.3471	11.0395	11.0004	11.2266	11.3968
9630033F20Rik	8.7015	8.62484	8.81146	8.47616	8.82357	8.20739	8.89319	8.27224	8.64842	8.67851	8.39726	8.37445	8.58225	8.58516	8.73868	8.35207	8.42761	8.6205	8.44563	8.65018	8.53842	8.19906	8.78613	8.74178
9830107B12Rik	6.89676	6.80684	5.52601	5.93943	6.57649	6.95215	5.92231	5.62182	6.15739	6.20992	5.66715	5.72005	6.58489	6.4518	5.29007	6.26486	6.18476	6.30144	5.76656	5.71607	6.43652	6.45652	5.29007	5.83101
9930012K11Rik	9.07428	8.80814	6.58259	7.0449	9.36488	9.40338	6.88097	7.5919	8.37405	9.10466	7.2338	7.1675	8.55548	9.06849	7.91198	6.46228	9.16866	9.59063	7.86817	7.31952	8.69003	8.83841	8.527	6.74988
9930013L23Rik	7.90602	8.88644	11.2172	11.0454	10.3739	8.19482	11.0186	11.9367	10.4577	7.22135	11.1326	11.6619	9.12013	7.83513	11.8953	11.3117	10.2713	8.61586	11.5141	10.9491	9.71449	8.62399	11.7039	11.3509
9930021J03Rik	10.6471	10.57	11.0539	10.8014	10.7751	10.8194	10.8391	10.6546	10.5548	10.8804	10.1452	10.468	10.6804	10.6909	10.6718	10.2063	10.741	11.0261	10.687	10.7212	10.6061	10.7463	10.5732	10.3042
9930111J21Rik1	6.6173	6.97593	5.81533	6.2251	6.81421	6.48771	6.0473	6.24206	7.36385	6.87879	6.27153	6.54487	6.82738	6.34044	6.56009	6.9223	7.09268	6.60913	6.4504	6.79222	6.93225	6.77623	6.66558	6.39551
9930111J21Rik2	6.52986	6.4107	5.81533	5.86381	6.6452	6.38212	6.01822	6.21458	6.8441	6.49252	6.15056	6.08729	6.58489	6.36956	6.06202	6.3689	6.5366	6.30144	6.23064	6.25181	6.55603	6.3953	6.18591	6.16514
A130010J15Rik	8.58981	8.52567	8.89066	8.83724	8.53608	8.4587	8.87493	9.27427	8.32738	8.46175	8.93132	8.55864	8.63856	8.74513	9.13589	8.40954	8.64636	8.6661	8.52289	8.98687	8.5787	8.42548	8.84792	8.92213
A130050O07Rik	6.72865	6.43466	5.76039	5.93943	6.40233	6.48771	6.20086	6.47786	6.43623	6.28942	5.97405	6.4228	6.79338	6.68502	6.0955	6.3689	6.465	6.60913	6.05296	6.39413	6.8494	6.88699	5.90386	5.8738
A230046K03Rik	11.4912	11.5336	11.754	11.5963	11.4311	11.4337	11.7132	11.5105	11.551	11.3831	11.5985	11.7869	11.6208	11.3008	11.4719	11.8786	11.4523	11.2768	11.305	11.7273	11.5833	11.502	11.8327	11.7347
A230050P20Rik	7.50106	8.08298	8.1535	8.45021	8.05523	7.53828	7.27523	7.62393	8.79202	7.69792	8.81474	8.48212	8.21586	7.43168	8.23129	8.68178	8.32294	7.22277	8.05224	8.07777	8.04094	7.6206	9.45444	8.44861
A2m	5.84024	5.93287	5.29007	5.29007	5.51783	5.76055	5.71342	7.44642	5.98913	6.4296	5.50819	8.98268	6.20482	5.92287	5.29007	9.87463	6.04522	5.65404	5.50393	7.60711	6.47218	5.68116	6.33803	9.1989
A330021E22Rik	6.41369	6.30814	6.90735	6.06766	6.50286	6.53648	7.08415	7.45544	6.36848	6.40767	6.15056	8.09328	6.29463	6.84065	6.9582	7.9529	6.465	6.67326	6.23064	8.37605	6.90918	6.53255	7.27266	8.86837
A3galt2	6.65032	6.88677	7.63297	6.60705	6.5941	6.64195	6.12799	6.47786	6.53949	6.55166	6.3774	6.30396	6.56374	6.68502	6.54065	6.14619	6.48339	6.67326	6.37652	6.77937	6.66293	6.81904	6.6854	6.13814
A430005L14Rik	7.59393	7.52252	7.86547	7.96801	7.38196	7.42439	7.22355	7.48213	7.34438	7.19982	8.10433	7.64496	7.45314	7.38597	7.36561	7.4824	7.29609	7.16973	7.72397	7.33592	7.42413	7.24872	7.6075	7.98349
A430033K04Rik	8.20359	8.19481	8.51846	8.61259	8.51675	8.6043	7.95236	8.69827	8.20859	8.4446	8.09471	8.11669	8.24986	8.33712	8.74929	7.81593	8.36413	8.44295	8.76132	8.02524	8.13035	8.354	8.27883	8.03662
A430078G23Rik	6.80176	7.14895	5.69783	6.03783	6.6452	6.89651	6.07521	6.24206	6.98326	6.67768	6.29375	5.77036	7.24615	6.85867	5.95049	6.878	6.8484	6.23845	5.99306	6.37513	6.83707	6.45652	6.18591	6.01903
A430093F15Rik	6.09437	6.56718	5.91022	6.2251	6.35892	6.26282	5.98782	6.41325	6.51968	6.0567	5.90297	5.89594	6.72212	6.34044	6.15822	6.04341	6.61949	6.13386	6.13423	6.13313	6.41818	6.43655	5.95222	6.88474
A430105I19Rik	10.2643	9.88461	11.9663	11.2413	10.6242	10.3298	10.8263	11.9726	10.1701	10.1935	10.6444	11.2054	10.0822	10.449	11.2569	10.7526	10.5412	11.0988	11.5874	11.7476	10.369	10.4039	10.7703	11.2713
A4galt	8.69477	8.64139	6.19022	7.01228	8.81097	9.01149	7.41122	8.12695	8.74693	8.98022	7.07697	8.23668	8.89785	8.65133	7.44072	8.89012	8.633	8.78236	6.86831	8.2577	9.65659	8.84147	7.29632	7.92822
A4gnt	6.6173	6.58766	5.29007	5.29007	7.2099	7.50374	5.71342	5.52491	6.34474	7.29395	5.29007	5.72005	6.23584	7.11476	5.75908	5.53073	6.36732	6.23845	5.59225	5.50365	6.45451	6.3953	5.29007	5.51198
A530016L24Rik	6.66645	6.87122	5.29007	5.29007	7.42593	6.36331	5.65703	5.98853	7.30454	7.01256	5.29007	5.72005	7.64918	6.99358	5.29007	5.53073	7.59788	7.46983	5.29007	6.08004	7.3201	6.35214	5.29007	5.29007
A530054K11Rik	9.91807	9.96347	9.568	9.74405	9.97313	10.2354	9.72727	9.74456	9.85153	10.1769	9.67968	9.82537	10.0382	9.96351	9.60393	9.57081	9.81374	10.0995	9.66228	9.65722	9.84572	10.0306	9.65697	9.28112
A530064D06Rik	6.51143	6.77323	5.29007	5.82174	6.21426	6.73783	5.76297	5.69594	6.26948	6.12176	5.66715	5.59467	6.40158	5.92287	5.29007	6.04341	5.9807	5.86331	5.50393	5.96005	6.05575	6.47608	5.72571	5.78436
A530084C06Rik	6.72865	6.66577	6.92137	7.01228	6.40233	6.28386	6.82108	6.99497	6.51968	6.58925	7.08738	6.62378	6.376	6.70572	7.17852	6.68121	6.60343	6.27053	6.96041	6.80492	6.32063	6.41615	6.53815	7.21584
A530099J19Rik	7.38368	7.38583	5.52601	5.50814	7.63344	8.12136	5.95593	6.126	7.40193	7.84515	5.50819	6.05897	7.61401	7.51857	5.75908	6.07931	7.92947	7.54273	5.71664	6.37513	7.37716	7.8376	5.54222	5.6036
A630001G21Rik	6.87041	7.08528	5.52601	5.93943	7.7736	7.68652	6.5893	7.36231	7.80326	7.25297	6.39716	6.91549	7.09553	6.72603	5.95049	6.96498	6.76802	6.69381	5.99306	6.61216	8.02628	7.86858	6.53815	6.92228
A630007B06Rik	10.9188	10.8697	11.1001	11.0864	11.1488	11.1404	10.9639	10.8321	10.8476	11.1133	10.4286	11.0556	10.8046	10.9509	11.0874	10.7398	10.8916	11.0705	10.9628	10.7978	11.0442	10.9929	10.9242	10.9741
A630023A22Rik	6.41369	6.91725	7.19438	8.07974	7.0342	6.45379	6.45952	7.40971	7.466	6.57062	7.7633	6.54487	6.56374	6.64239	8.25151	7.31486	7.27807	6.75322	7.93752	6.86639	6.63348	6.43655	7.41922	6.97054
A630033H20Rik	8.1746	8.19481	5.86484	6.33636	7.42593	7.7578	6.20086	7.80149	7.92904	7.85837	6.4723	7.05846	8.38325	7.90783	6.4373	7.25009	7.72631	7.76608	6.62881	7.19835	8.52129	8.24644	7.1069	6.92228
A830010M20Rik	7.68074	7.57701	8.43683	8.25374	7.88228	7.95159	7.7028	8.11597	7.67989	7.69792	7.96841	7.75209	7.91604	7.68616	7.64325	7.85849	7.76444	7.99444	7.73609	7.46014	7.80265	7.86858	7.35364	7.76676
A830080D01Rik	9.28742	9.08943	9.29588	9.26441	9.19174	9.29724	9.15524	9.1366	9.02169	9.23156	9.06843	9.02962	9.13817	9.16502	9.0472	8.85288	9.0003	9.18015	8.86969	9.36092	9.00188	9.17256	9.03531	8.86837
A930004D18Rik	7.2928	7.28967	7.40881	6.94424	7.06912	7.21483	7.64048	7.41898	7.15429	7.10976	7.40585	7.53563	7.14779	6.87641	7.49435	7.26112	6.95931	7.14235	7.45517	6.81748	6.96604	7.29678	7.24854	7.18648
A930005H10Rik	7.0203	6.99015	6.48314	6.80819	7.01035	7.17023	6.79622	6.99497	6.70248	6.77501	6.74078	6.23796	6.98376	6.97754	6.93102	6.52681	6.60343	6.67326	6.468	6.29487	7.08233	7.03556	6.81489	6.61261
A930018M24Rik	7.13231	7.07214	5.29007	5.86381	7.2502	7.17023	6.01822	6.51867	7.1196	7.08618	5.66715	6.45926	6.98376	7.1291	5.95049	6.89296	7.33137	7.26112	5.71664	6.62713	7.04133	7.15731	6.03905	6.16514
A930033H14Rik	6.56574	6.54628	6.44038	6.57496	6.57649	6.48771	6.9379	6.76647	6.41418	6.69451	6.62297	6.34532	6.75832	6.70572	6.36949	6.8475	6.50145	6.8633	6.64359	6.61216	6.70563	6.62016	6.33803	6.37501
A930039A15Rik	7.22509	6.97593	5.29007	6.00665	6.52178	6.41864	5.95593	6.3907	6.76765	6.89287	6.00678	6.14084	6.89247	6.82234	5.9085	6.46228	7.07145	6.88066	5.92707	6.3359	7.062	7.23889	6.07861	6.08105
AA386476	6.84345	6.97593	7.07782	7.00121	6.78534	6.72464	7.09395	6.9005	7.07177	6.77501	6.71251	7.01626	6.72212	6.68502	6.93102	6.86285	6.86126	6.79112	6.71457	7.04375	6.66293	6.79068	6.28041	6.76412
AA415398	6.90972	6.88677	6.58259	6.8966	6.6617	7.02589	6.5893	7.00788	6.76765	6.62551	7.70679	6.57716	6.9237	6.87641	6.5006	6.68121	7.12386	6.89775	6.98235	6.76637	6.89747	6.71646	6.53815	6.45445
AA467197	6.52986	6.94695	6.74065	6.62274	6.38088	5.88364	6.64848	6.24206	6.82922	6.3386	6.09643	6.7659	6.54214	6.27917	6.12751	7.93981	6.55372	5.65404	6.13423	7.38391	6.45451	5.96341	6.60382	9.58194
AA474331	7.91194	8.01385	7.57627	7.68704	7.85747	7.752	8.38794	7.92722	7.85764	7.51565	7.42979	7.37681	8.15128	7.67687	7.15591	8.19714	7.96238	7.71364	7.52766	7.80959	8.01146	7.89886	7.07931	7.51615
AA474408	6.51143	7.58587	7.00215	6.65342	6.33641	6.28386	6.5893	6.45681	6.43623	6.0567	6.60729	6.21476	6.939	6.36956	6.8455	6.73377	6.72555	7.12842	6.92672	6.685	6.48952	6.56849	6.53815	6.26485
AA986860	10.5889	10.348	9.70696	9.43524	10.5907	10.429	8.26812	9.64299	9.8885	10.401	8.71282	9.69098	9.92017	10.5702	10.0825	8.44658	10.1843	10.6758	9.4945	8.78383	10.0965	10.5099	10.2585	9.26811
AA987161	9.30511	9.3243	9.06847	9.23886	9.41548	9.55483	9.78262	9.43069	9.26673	9.42592	9.48542	9.31501	9.349	9.3405	9.31026	9.31963	9.21397	9.31153	9.16793	9.17536	9.34136	9.34786	9.50543	9.53568
AB041803	8.56045	8.79713	6.96245	7.54293	8.69228	8.61371	7.56164	8.25737	8.79543	8.88554	8.40114	7.65151	8.93624	8.63741	7.27551	8.16956	8.72078	8.72327	7.85718	8.21166	8.85176	9.0139	7.24854	6.93453
AB124611	7.90602	8.21168	6.12982	6.99003	8.12392	7.81446	7.1788	7.34285	8.43688	7.56566	7.20586	7.64496	8.28305	7.67687	6.56009	8.81464	8.05663	7.44823	6.96041	8.1056	8.51784	8.02469	7.00747	7.91119
AF251705	9.39868	9.98131	6.58259	7.48363	9.3904	8.99009	7.78547	8.42165	9.78658	9.03813	8.04557	8.55864	10.1399	9.04417	7.36561	9.92579	9.31303	9.04923	7.32187	9.01365	10.0309	9.79051	8.19731	8.88557
AI118078	6.06356	6.22253	6.65574	7.08707	6.52178	6.21908	7.39594	6.95541	6.36848	6.02178	7.48398	6.77915	6.42647	6.21318	7.41306	6.52681	6.58713	6.3313	7.14482	6.27361	6.39948	5.96341	7.00747	5.6036
AI314180	12.5948	12.5018	12.5895	12.8644	12.8768	12.6562	12.7151	12.3898	12.5571	12.6606	12.5189	12.2599	12.4675	12.5813	12.589	12.0335	12.4835	12.8205	12.703	12.4231	12.5155	12.5108	12.5507	12.4803
AI413582	8.23199	8.34481	7.96212	7.71918	8.14439	8.17361	8.20202	8.45232	8.31307	8.21558	7.79971	7.6645	8.35757	8.13235	7.97469	8.17512	8.28051	7.98717	7.81801	7.96556	8.21005	8.33226	8.12974	7.69504
AI427809	6.54796	6.82328	5.29007	5.72499	6.13121	6.45379	5.50231	5.94929	6.24286	6.472	5.72507	6.08729	7.04094	6.50294	5.69669	6.54742	6.5366	6.13386	5.71664	6.13313	6.45451	6.73171	5.64621	6.11014
AI429214	7.94115	7.80546	8.29256	7.95739	7.95991	8.21571	7.79118	7.49962	7.73206	8.17435	8.33365	7.45485	7.52177	8.14565	7.48556	7.23897	7.8728	7.93516	7.83493	7.8489	7.74956	7.92261	7.49176	7.78568
AI462493	8.37864	8.419	7.94962	8.38119	8.53608	8.75339	8.40634	8.34893	8.33684	8.63774	7.91446	8.27034	8.55548	8.57056	8.04052	8.10688	8.39225	8.54921	8.48479	8.42073	8.38761	8.44583	8.20329	8.5278
AI464131	8.86908	8.68196	7.87876	7.96801	8.98913	8.28842	8.19353	8.07683	9.05897	9.00947	8.73135	7.98531	8.79898	8.93122	8.56507	7.84445	8.98468	8.9572	8.38289	8.54011	9.05255	8.1299	8.16086	7.52379
AI467606	8.51906	8.79713	6.21877	6.62274	7.95991	8.31184	6.61931	6.94192	8.54255	8.29456	6.92094	7.31924	9.06772	8.33712	6.66963	8.40954	8.43534	8.04429	6.68674	8.06837	8.6839	8.74018	7.06528	7.1256
AI481877	6.698	6.43466	5.69783	6.39696	6.70972	6.61289	5.80765	6.45681	6.36848	6.64319	6.35721	5.77036	6.26575	6.72603	6.65215	5.76974	7.16423	7.38121	6.58317	6.02271	6.53981	6.84671	6.39217	6.05073
AI593442	5.51581	5.77769	6.52411	5.50814	5.9297	5.71125	5.98782	5.94929	6.02616	5.52369	6.94452	5.59467	5.89457	5.92287	5.81387	5.29007	6.04522	6.17028	5.50393	5.65933	5.85493	5.60972	5.29007	5.29007
AI597468	9.42317	9.32175	8.61524	9.03366	9.18931	9.46829	9.35238	9.87823	9.02749	9.22908	8.88253	10.2796	9.42436	9.51457	9.04146	9.97676	9.32752	9.0458	8.99264	9.73654	9.58158	8.94457	9.22724	9.20802
AI597479	9.5711	9.59938	9.74457	9.80466	9.53276	9.69913	9.93444	9.73224	9.39315	9.72905	9.74455	9.84888	9.58618	9.62378	9.69954	9.58937	9.5361	9.69697	9.66074	9.69068	9.4815	9.5288	9.73223	9.82459
AI606181	8.0575	8.0009	7.98065	8.14641	8.04435	7.81446	8.05487	8.18059	8.2791	7.87146	7.81163	8.29097	7.97872	7.96937	8.14731	8.00407	8.07673	8.1648	8.14479	8.2577	8.10737	8.06774	8.06531	7.65425
AI607873	9.40484	9.52159	6.70748	7.11777	8.64685	8.52343	6.98155	7.61599	9.9807	9.43455	7.38965	8.27034	9.70568	8.92742	7.30625	8.74976	9.13607	9.40539	7.13527	8.6091	9.49897	9.68098	7.48164	7.52379
AI661453	9.46702	9.19922	10.3053	9.70734	9.54983	9.22996	9.605	10.1794	9.85802	9.46434	9.99097	9.44251	9.11406	9.6331	10.7776	9.65349	9.62584	10.0912	10.1612	9.81446	9.07139	9.35428	10.3003	10.3232
AI837181	8.6778	8.8118	8.70215	8.56856	8.53992	8.84118	9.33916	8.79333	8.7886	8.66382	8.25846	8.64722	8.99361	8.68329	8.58896	9.01786	8.61953	8.50465	8.66577	8.85298	8.87612	8.91006	8.61875	8.82147
AI846148	8.58981	8.65369	8.58371	8.61592	8.53608	8.6354	9.29682	8.71636	8.57873	8.52424	8.21929	8.84295	8.72104	8.74945	8.72081	8.55644	8.57131	8.41642	8.7899	9.20309	8.6839	8.62043	8.69231	8.85679
AI987944	7.98104	8.05199	7.28038	7.57868	8.02233	8.03908	7.38049	8.00106	7.72473	8.09358	7.27012	7.9699	7.91604	7.89201	7.15591	7.98511	7.9998	7.89676	7.70559	8.01547	8.13943	7.98026	7.49176	7.80433
AK010878	7.66666	7.79036	7.94332	7.92502	7.23021	7.37898	7.76236	8.17532	7.56073	7.49855	7.78768	7.65802	7.62289	7.44287	7.7119	7.54559	7.53987	7.44823	7.91126	7.67175	7.56263	7.6206	8.13602	7.90547
AK129341	6.81583	6.28055	7.12578	6.29356	6.55858	6.48771	6.90408	6.92827	6.63314	6.69451	6.71251	6.90374	6.40158	6.52755	6.5979	6.80016	6.83539	7.26112	6.68674	6.25181	6.74672	7.0924	6.99257	7.05055
AK157302	7.61617	7.47532	7.91142	7.98901	7.5807	7.27472	7.62766	7.64745	7.57725	7.41871	8.1328	7.60501	7.46316	7.44287	7.74131	7.41601	7.59788	7.74883	7.62942	7.43018	7.447	7.26816	7.82055	7.51615
ATF7	10.5689	10.4747	10.5009	10.2975	10.3373	10.377	10.381	10.1348	10.8386	10.4368	10.9485	10.4447	10.56	10.6741	10.6782	9.95944	10.5421	11.1045	10.7374	10.6825	10.5562	10.6663	10.1439	10.1641
AU018091	7.25455	7.75188	7.5512	7.08707	6.48357	6.41864	6.74477	5.98853	6.8441	7.44587	7.46872	6.98361	7.68346	7.08558	7.0975	6.52681	6.91131	6.49254	7.00389	7.07426	6.39948	6.76159	5.99708	6.08105
AU019823	8.58981	8.43338	8.90662	9.09434	8.32963	8.33867	8.90866	8.51587	8.44999	8.17957	8.6909	8.83183	8.38325	8.26608	8.68068	8.65837	8.2456	8.2518	8.65648	8.69614	8.40644	8.44583	8.77821	8.70344
AU021092	6.77309	6.93219	6.8788	7.38931	7.13609	6.91909	7.09395	7.11819	7.07177	7.0376	6.94452	7.02695	6.77599	6.68502	6.76899	6.58743	7.04984	6.84568	6.97143	6.7128	7.062	7.25848	6.99257	6.50999
AU022252	9.47094	9.45802	9.21126	9.74102	9.53847	9.41411	9.12252	9.84922	9.73983	9.5282	10.1117	9.82118	9.42191	9.45536	9.95779	9.56248	9.61239	9.77547	10.0412	9.54027	9.45491	9.4087	9.40413	9.19661
AU023871	6.54796	6.93219	6.27308	6.20097	6.67794	6.64195	6.01822	6.21458	6.39161	6.64319	6.00678	6.11454	6.49749	7.04045	6.4373	6.14619	6.76802	6.69381	6.48529	5.96005	6.63348	6.86029	6.3655	6.01903
AU040320	10.0298	9.95856	10.0478	10.3745	9.91873	10.0093	9.22059	9.98579	10.2138	10.0369	10.8156	10.0544	9.98289	10.016	10.1819	10.1574	10.0797	10.0912	10.3889	9.70712	9.97969	10.0253	9.86632	9.61995
AU041133	7.78839	7.82779	7.42748	7.89745	7.86372	8.04379	7.87951	7.94606	7.73935	7.81831	7.72589	7.92264	7.90171	7.8268	7.77721	7.84445	7.97854	7.88895	7.5693	7.81528	7.80265	7.94016	8.0587	7.56133
AW011738	7.08873	7.54093	8.27281	7.94668	7.38196	7.19718	7.42631	7.73033	8.03841	7.34337	7.91995	7.50683	7.52177	7.30185	8.01694	8.18066	7.74551	7.15612	8.14926	7.73342	7.33666	6.92593	7.70542	7.3532
AW112010	7.96976	9.45337	6.81947	7.9359	9.23468	8.24849	7.4036	8.04818	10.4811	9.11006	8.43937	8.83183	9.39469	7.95424	7.72669	10.0706	9.84711	7.89676	7.64242	9.5749	9.05965	7.71986	9.15901	10.55
AW146154	8.18917	7.91362	8.05822	8.22328	8.19428	8.41982	7.60165	8.08812	8.07302	8.3874	8.38555	8.12132	8.05164	8.09851	7.94995	7.73427	8.14011	8.42709	8.26891	8.24113	7.95053	8.21345	7.75597	7.69504
AW209491	8.26441	7.92741	8.43683	8.38119	8.22338	8.08994	8.93659	8.52001	8.15056	8.20539	8.46182	8.3783	7.94425	8.15226	8.37629	8.05945	7.93501	8.2397	8.47422	8.37605	7.9137	8.20867	7.94118	8.01561
AW549877	11.0375	10.921	11.2064	10.8351	11.027	11.167	11.4613	11.2688	10.9469	11.182	10.7245	10.9503	10.8777	10.8999	10.4604	11.0657	10.835	11.2927	10.7417	10.6704	11.007	11.1147	10.7065	10.6249
AW551984	8.95305	7.99438	5.29007	5.29007	8.66449	10.096	6.79622	8.08249	7.99691	8.47447	5.66715	8.24094	8.6428	8.73211	5.62243	8.84255	8.42761	8.54433	5.65982	7.38391	9.07139	9.20844	6.30969	7.1256
AW554918	8.72809	8.48489	8.88745	8.90938	8.98073	9.03258	9.40405	8.82365	8.57475	8.84387	8.832	8.84572	8.62576	8.80853	8.68437	8.68178	8.72707	9.14853	8.76995	8.40599	8.69003	8.83841	8.66248	8.31865
Aaas	8.70819	8.75977	9.31031	9.24956	8.63257	8.53338	9.58276	8.33487	8.70399	8.49126	9.38037	9.42603	8.70897	8.76232	9.43547	8.6779	8.633	8.42177	9.11261	9.29907	8.61142	8.52823	9.29788	10.209
Aacs	11.1941	11.0192	11.1734	10.6145	11.1691	11.0688	10.6185	10.5654	10.774	11.2241	10.0447	10.5638	10.6587	11.2616	10.8977	10.1491	11.0734	11.1402	10.9813	11.0734	11.0955	10.9674	10.8836	10.8891
Aadac	10.6314	10.1137	7.24881	7.23348	10.4933	10.7661	8.37304	7.77348	9.07865	10.6869	7.66775	7.46241	9.04237	10.5918	7.92475	6.9367	9.72129	9.62543	8.20609	7.62029	9.95716	10.5022	8.46894	6.97054
Aadacl2	9.42923	9.13378	9.79494	9.40305	10.608	10.2848	8.33124	9.27912	9.90585	10.0355	8.98108	8.74846	9.33864	9.57868	10.4721	8.50916	10.1568	10.7215	10.3627	8.76959	9.73231	9.8716	10.5457	9.71558
Aadacl3	10.9506	10.1798	6.02892	6.27135	10.6551	11.6467	6.55839	7.18658	9.62825	12.0659	6.92094	7.63178	9.20532	11.2004	7.74131	6.17754	10.4583	10.4123	7.54169	7.77497	10.3021	11.097	7.61671	6.19124
Aaed1	9.23761	9.15114	9.02824	8.82006	9.07838	9.19718	9.24713	8.80688	8.87491	9.16303	8.7796	8.51043	9.11102	9.26148	8.78756	8.68949	9.02342	9.18327	8.69633	8.89291	9.01411	9.1604	8.92872	8.55684
Aagab	10.1481	10.2104	10.2139	10.3209	10.2829	10.2701	10.1407	9.89252	10.2226	10.3104	10.2647	10.0219	10.2569	10.1853	10.1073	10.178	10.0857	10.3064	10.1182	10.214	10.3364	10.266	10.2585	10.0474
Aak1	9.70354	9.59938	9.41411	9.40113	9.48027	9.54022	9.2811	9.49878	9.77288	9.62556	9.44134	9.51181	9.67519	9.54698	9.49733	9.52225	9.60562	9.78371	9.33375	9.69967	9.57501	9.78893	9.04851	8.60626
Aamdc	7.50905	7.19763	6.83459	7.29636	7.93649	7.64312	7.44863	7.61599	7.54401	7.68302	7.38147	7.27646	7.65784	7.80152	6.76899	7.15822	7.68707	7.83299	7.254	7.1708	7.76749	7.53706	6.79729	7.00549
Aamp	11.2885	11.2345	11.1909	11.3898	11.2844	11.2867	11.6778	11.1668	11.1343	11.2837	11.3787	11.3984	11.2098	11.2473	11.3434	11.0752	11.1681	11.3861	11.4714	11.1915	11.1891	11.2517	11.4703	11.4096
Aar2	9.65616	9.6388	10.3731	10.0947	9.54606	9.54673	9.88083	9.61451	9.7451	9.69716	9.93783	9.76993	9.67313	9.54451	9.73004	9.69406	9.64577	9.82019	9.87746	9.81308	9.62196	9.65527	9.87925	9.80824
Aars	11.2309	11.2843	12.6852	11.7464	11.1513	10.8114	11.9401	11.3888	11.3744	10.9976	11.1841	12.0125	11.2537	11.229	11.9013	11.7898	11.3311	10.9487	11.8183	12.1345	11.4504	11.0433	11.0665	12.0286
Aars2	8.55674	8.419	8.96873	8.74918	8.49715	8.51004	8.49145	8.73067	8.50541	8.52016	9.36274	8.78066	8.28305	8.5459	9.01246	8.41422	8.46209	8.56376	9.03138	8.58648	8.48286	8.62043	8.60536	8.71954
Aasdh	8.60785	8.46638	9.24921	9.23024	8.65746	8.71029	9.20401	9.14194	8.68938	8.72169	9.13234	8.79792	8.62576	8.63741	8.63938	8.58158	8.69854	8.91641	8.80398	8.53674	8.54522	8.67299	8.55979	8.41723
Aasdhppt	9.47485	9.17397	9.88587	9.85446	9.48817	9.48195	10.4966	9.81295	9.28134	9.53021	9.85776	10.04	9.24469	9.3659	9.57851	9.48528	9.20502	9.39197	9.76462	9.54527	9.36251	9.2776	10.0829	10.2236
Aatf	9.52849	9.51714	10.2517	10.1077	9.74856	9.5304	10.4289	10.058	9.67871	9.53624	10.2825	9.92763	9.45822	9.53709	9.98779	9.79696	9.5678	9.41869	9.97097	9.85525	9.54002	9.63261	10.15	10.798
Aatk	7.70159	7.92741	6.19022	6.20097	7.65542	7.81999	6.75785	7.27231	8.49281	7.83179	6.49021	6.91549	8.50505	8.03545	6.45886	7.76454	7.92391	7.56284	6.468	7.67175	7.903	8.07303	6.6854	6.9099
Abat	6.6173	6.94695	5.95233	6.62274	6.97365	7.17023	6.4767	7.67818	7.19908	7.10976	6.3774	7.33595	7.52177	7.07072	6.12751	7.38649	7.73914	6.9146	7.0864	7.31952	7.27773	6.83296	7.13388	6.62877
Abca1	13.5966	13.8267	10.1285	12.334	13.5333	13.5621	11.6729	12.5203	13.6143	13.8116	12.3721	12.2542	13.9669	13.6168	12.0637	13.7829	13.6767	13.2613	12.3904	12.9187	14.1123	13.7867	11.1242	11.1762
Abca12	13.8792	13.5498	14.0848	13.9993	14.5405	14.2026	13.2874	13.7296	13.9034	13.9888	12.8464	13.3762	13.3519	13.8423	14.2581	13.1355	14.1211	14.6379	14.3582	12.7208	13.824	14.0117	14.5125	13.4879
Abca13	6.6004	6.73857	5.81533	6.93251	6.96117	6.75087	6.79622	6.49848	7.30454	6.23726	7.10793	6.69717	6.64588	6.01886	6.29624	7.50985	6.76802	5.91722	6.62881	7.09419	6.66293	5.92553	6.4181	7.03944
Abca2	10.3336	10.3826	9.97138	9.31824	10.2262	10.4499	10.058	9.74805	10.5558	10.3336	10.128	9.52563	10.57	10.5359	9.85739	10.0618	10.447	10.8026	10.3655	9.94363	10.1767	10.6909	9.93338	9.81421
Abca3	11.1418	10.9859	9.14299	9.42018	10.4343	11.2024	9.60184	9.88142	10.9476	11.0503	9.39007	9.8043	11.1018	11.3325	9.50774	10.6208	10.8706	11.9048	10.0517	10.3256	10.7593	11.2488	9.75847	9.18048
Abca4	6.84345	6.58766	6.21877	6.29356	6.61141	7.46827	6.26768	6.3195	6.66837	7.02515	6.31541	6.26053	6.54214	7.04045	6.24376	6.71653	6.57056	7.12842	6.27488	6.37513	6.53981	7.04714	5.99708	6.16514
Abca5	11.4217	10.639	9.8436	9.57433	10.6854	11.8741	10.4924	10.3281	10.0923	11.678	10.2489	10.1642	10.5973	11.5314	9.31263	10.138	10.5831	11.9105	9.69119	9.6603	10.9365	11.6574	9.48138	8.99784
Abca6	8.4243	7.79036	5.29007	5.66707	7.83857	9.2075	6.10208	6.76647	8.45866	9.27067	6.24872	6.44121	8.21011	8.46396	5.62243	7.28289	8.41592	8.85882	5.59225	6.685	8.63705	9.62909	5.79247	5.8738
Abca7	10.357	10.522	10.9816	10.3647	10.1599	10.1515	10.3344	10.4511	10.8071	10.0992	10.5959	10.4126	10.5689	10.2442	10.9118	11.0171	10.5701	10.5208	10.6332	10.8123	10.3345	10.4304	10.7604	10.7988
Abca8a	10.2518	9.48333	5.62337	5.50814	9.57229	10.7086	6.82108	7.90813	10.1047	11.1246	5.93955	7.76415	9.88687	10.1485	5.81387	7.98511	9.89645	10.4835	5.81157	7.99572	10.3228	11.3332	6.51529	6.11014
Abca8b	8.46456	7.96131	6.3486	6.09628	8.23771	8.97321	6.70455	7.24084	8.42365	9.11545	6.03797	7.15797	8.3679	8.5996	6.0955	7.07185	8.51412	8.88982	6.31695	7.05401	8.81021	9.2572	6.25009	6.01903
Abca9	10.9294	10.7919	5.95233	7.20554	10.9124	11.4014	8.28018	9.59716	11.2995	11.3505	6.96764	9.31103	11.297	11.1632	6.76899	10.3448	11.5895	11.0391	6.89203	9.50478	11.6898	11.5357	7.86704	7.93945
Abcb10	9.91377	9.7319	10.538	9.6129	9.78264	9.81281	9.62378	9.77402	9.83515	9.82394	9.71864	10.2653	9.8744	9.99634	10.1357	9.70733	9.7599	9.88477	9.92433	9.78239	9.64566	9.82011	9.13758	10.0474
Abcb11	5.9241	6.05572	6.39562	6.2251	6.07035	5.88364	5.95593	6.3195	6.32036	6.02178	6.12399	6.19087	5.78483	5.80811	6.21624	6.17754	6.07532	6.01238	6.08107	5.92623	6.11111	5.79395	6.97749	6.67579
Abcb1a	7.75566	8.13117	7.937	7.94668	7.88841	7.93645	8.45661	7.82895	8.15594	8.22065	7.82931	7.5777	8.23296	7.7844	7.39429	7.91993	8.00507	7.64975	7.88989	7.94507	8.38761	8.10948	7.35364	7.45339
Abcb1b	8.78618	8.94745	11.7852	10.6227	8.68192	8.76747	10.9978	9.52146	8.86197	8.90436	10.4937	9.49436	9.12617	8.94631	9.88634	9.20645	8.96357	8.89365	10.0588	9.41475	9.26986	9.0139	9.63752	9.41109
Abcb4	8.28711	7.4849	6.24637	6.29356	8.36042	7.61768	6.44203	7.18658	7.89705	8.0137	6.45406	6.54487	8.24425	8.33712	5.75908	6.66311	8.10634	9.05947	6.27488	7.12348	8.1349	7.37009	6.25009	6.87195
Abcb6	8.60785	8.42861	8.93801	8.61592	8.61452	8.45521	9.14876	9.21471	8.55471	8.61881	8.7647	8.18904	8.54645	8.60915	8.85131	8.41422	8.65958	8.69277	9.13278	8.45333	8.70222	8.64169	8.65384	8.80045
Abcb7	10.357	10.3202	10.2848	10.456	10.4726	10.3925	10.7142	10.0453	10.2289	10.4065	10.27	10.3892	10.2652	10.3037	10.3528	10.2156	10.1968	10.3021	10.356	10.2764	10.2547	10.2761	10.4879	10.0911
Abcb8	9.46112	9.28293	9.06847	9.24956	9.67095	9.63949	9.72147	9.62787	9.291	9.51199	9.31872	8.87581	9.26398	9.65385	9.17826	9.09225	9.73376	9.89241	10.1227	9.29511	9.28405	9.43716	8.94998	9.22833
Abcb9	7.83292	7.67145	8.017	8.97804	7.99996	8.16504	7.79687	8.91092	8.04424	7.92263	8.03552	7.21405	7.78133	7.85979	8.54485	7.81593	8.05663	7.96512	8.61867	7.8763	7.79685	8.03015	7.75597	8.0928
Abcc1	13.3176	13.0049	12.4491	12.5754	12.896	13.1	12.4881	12.4599	12.3641	13.0956	12.6565	12.0936	12.775	13.3282	12.6219	11.9721	12.7639	13.1935	12.7521	12.5083	12.7767	13.2179	12.235	11.83
Abcc10	8.32707	8.3996	7.98678	8.01482	7.98863	8.00572	7.56839	8.65764	8.55471	8.09912	9.24149	8.04524	8.15728	8.18482	8.47384	8.14142	8.32294	8.46382	8.67501	7.98574	7.91903	8.15499	7.74767	7.72811
Abcc3	9.12751	9.22676	8.75609	8.22767	8.92052	9.1784	9.10252	10.3164	9.44811	9.10466	9.37842	10.7293	9.78777	9.61205	8.56507	10.1766	9.18923	10.4202	8.53311	9.5749	9.64879	9.43313	8.54583	9.52843
Abcc4	10.2552	10.0069	9.84029	10.0281	10.359	10.355	9.34862	10.6321	10.4165	10.2833	9.93519	9.52391	10.0961	10.3954	10.3036	9.94351	10.4193	10.8067	10.6657	10.1045	10.2659	10.4974	10.3803	10.5464
Abcc5	11.7187	11.8419	9.6229	10.5093	11.4483	11.6654	10.3929	10.6877	11.8476	11.6501	11.4279	10.6654	12.1299	11.6524	11.0552	10.8411	11.3966	12.0001	11.1841	10.5539	11.6534	11.8656	10.4721	9.53025
Abcc9	10.0857	9.09542	7.71749	7.79932	10.0904	9.83557	8.1237	9.77916	10.0462	10.4644	7.16761	9.78291	9.97624	10.394	8.08649	9.84406	10.0649	10.8157	7.88449	9.83364	10.2278	9.9582	9.02534	8.82742
Abcd1	9.2097	9.43462	6.75686	7.3729	8.86984	8.99726	7.86877	8.31111	9.53188	8.98022	7.82344	8.12132	9.84732	9.303	7.44072	9.1351	9.26436	8.98973	7.40968	8.71412	9.56178	9.51552	7.73093	8.23536
Abcd2	9.24451	9.52602	5.76039	6.39696	10.1363	9.35408	6.98155	7.4909	9.88214	9.55613	6.49021	7.37681	9.94423	9.13576	5.81387	8.19714	9.80491	9.7229	5.89117	7.99074	10.0464	9.11574	6.18591	6.73546
Abcd3	12.1884	11.7854	10.4873	11.0739	12.4128	12.7636	11.077	11.2953	11.5026	12.6041	11.539	10.4107	11.5644	12.3316	11.227	10.6622	11.9125	12.4984	11.374	10.7445	11.927	12.3683	11.2287	10.4739
Abcd4	9.23531	9.10733	9.50674	9.00864	9.03039	9.2075	8.1764	9.46301	8.95629	9.27067	8.96034	8.78355	8.713	9.17784	9.10327	8.81464	8.9286	9.11619	9.40539	8.98687	8.9132	9.24343	8.88153	8.34812
Abce1	11.4248	11.3568	12.9992	12.3036	11.4921	11.2954	12.5274	11.8557	11.3255	11.2548	12.0493	12.6111	11.1991	11.275	12.0763	11.7683	11.2522	11.2621	11.9113	12.0575	11.3208	11.1791	12.2465	12.8273
Abcf1	10.8588	10.7984	11.2387	11.1349	10.8389	10.7151	11.4132	11.1272	11.0152	10.7827	11.5519	11.245	10.8065	10.8439	11.3247	10.8633	10.8839	10.9902	11.2887	11.082	10.8758	10.9716	11.3694	11.0781
Abcf2	10.5969	10.5231	11.2764	11.2567	10.6437	10.4307	11.2544	10.7544	10.5933	10.5058	10.9354	11.1436	10.5488	10.5408	11.1642	10.7735	10.5144	10.6647	11.1374	10.8308	10.645	10.5118	10.6201	11.503
Abcf3	10.5506	10.4986	10.5989	10.8065	10.3877	10.3448	10.5243	10.5283	10.4198	10.478	10.6589	10.198	10.4287	10.4829	10.6391	10.2089	10.3472	10.3733	10.4796	10.2844	10.2618	10.4162	10.4758	10.5102
Abcg1	11.8002	12.1062	8.90344	10.1228	10.8836	10.6831	9.52896	10.0566	12.0375	11.0951	9.51938	10.2098	12.1997	11.3001	10.4159	11.0072	11.3182	11.2451	10.3205	10.4576	11.8541	11.7965	9.7724	10.0886
Abcg2	10.1022	10.2417	9.03406	11.128	10.212	9.73945	10.5143	9.72161	10.301	10.0355	11.0798	8.88391	10.1279	9.79746	10.7904	10.8377	10.0637	9.62543	10.5124	9.57816	9.87673	9.5587	11.3396	8.78218
Abcg3	7.16401	7.75966	5.69783	6.79498	7.90663	7.97646	6.61931	7.64745	7.7466	7.7053	7.15786	7.6645	7.68346	7.04045	6.29624	7.772	7.83763	7.1832	6.43246	7.91903	8.06503	7.68525	7.12047	7.06156
Abcg4	7.04355	7.13648	6.27308	7.26081	7.48509	6.96297	6.4767	7.54237	7.40193	6.87879	7.10793	6.4944	7.08211	7.22506	7.94369	6.56762	7.63978	7.91225	7.86269	6.98031	7.10232	6.701	7.6075	6.28801
Abhd10	7.86996	7.93426	8.32646	8.18763	7.94238	7.92114	7.83606	7.56737	7.91633	7.86493	7.90894	8.1488	8.05808	7.93894	7.62751	8.03511	8.04137	7.74883	7.56245	7.93472	8.05063	7.9746	7.95554	7.80433
Abhd11	9.13743	9.12794	9.95468	10.0527	9.38829	9.30879	9.77424	9.51325	9.20929	9.29932	9.59843	9.35814	9.13218	9.22491	9.65159	9.67488	9.34797	9.42134	9.66074	9.116	9.08536	9.10562	9.76843	9.97735
Abhd12	11.2338	11.1738	11.2147	10.894	11.2662	11.2623	10.5193	10.8671	11.4397	11.2359	10.9128	10.6179	11.3519	11.1233	11.0798	10.7824	11.3589	11.4694	10.8263	10.9083	11.307	11.3862	11.4903	10.8078
Abhd12b	10.545	9.6244	6.29898	7.7381	9.71365	10.3364	6.98155	7.31309	8.70035	10.4935	7.75095	6.91549	8.95335	10.633	8.33907	7.43533	9.67839	10.4898	8.3979	7.63982	9.08072	9.81702	8.87413	5.67369
Abhd13	10.8862	10.9159	11.3209	11.0811	10.9248	10.9384	11.2023	10.8346	10.6819	10.8788	10.8476	10.8581	10.6926	10.8115	11.0679	10.5479	10.6779	10.7096	10.844	11.0307	10.7425	10.8143	10.9945	11.0398
Abhd14a	7.35708	7.12388	7.45499	7.47602	7.35484	7.46827	7.61472	7.61599	7.42978	7.42783	7.45329	7.59142	7.46316	7.49738	7.3848	7.51888	7.41556	7.41515	7.49914	7.11379	7.43942	7.43099	7.82841	7.94504
Abhd14b	7.66666	7.7674	6.27308	6.57496	7.61858	8.16933	6.61931	7.29287	7.76099	8.20026	6.72674	7.5498	7.84285	8.01377	6.8602	6.97887	7.76444	7.95022	6.55159	6.93606	7.74353	8.1299	6.56051	7.02823
Abhd15	7.71531	7.69608	6.27308	6.78162	7.64813	7.76357	6.5893	7.34285	8.17194	7.92263	7.06647	6.99459	7.99227	7.49738	6.90321	7.50985	8.13533	7.66831	6.7682	7.55303	7.97625	7.73346	7.14716	7.1256
Abhd16a	10.1772	10.1868	9.56399	9.61455	10.0956	10.0994	9.56181	9.76886	10.2842	10.1679	9.76851	9.51181	10.1708	10.1774	9.5015	10.0765	10.2113	9.98278	9.65147	9.68314	10.1372	10.0803	9.88292	9.82163
Abhd17a	9.79698	9.79016	9.93004	9.84745	9.94475	9.83557	9.94069	10.0107	9.87414	9.88021	9.89903	9.65532	9.84914	9.81189	10.2478	10.2905	9.78108	9.73357	10.1349	9.76108	9.69495	9.85965	10.2906	10.2513
Abhd17b	9.74779	9.66315	9.34108	9.80321	9.83307	9.66663	9.63154	9.60682	9.71139	9.68095	8.82052	9.77716	9.53273	9.62144	9.72292	9.78807	9.7415	9.59298	9.51849	9.71009	9.8168	9.52502	9.6178	9.65698
Abhd17c	10.0729	9.88288	10.0564	10.3098	10.3856	10.1935	10.4727	10.8775	10.0218	10.2519	9.71556	9.84476	9.57741	10.1726	10.6494	9.92741	10.0173	10.4412	10.4515	9.86992	9.66589	10.1762	10.3933	10.8663
Abhd2	12.2936	12.3285	11.4531	11.5432	12.066	12.0131	11.8227	12.3041	12.3169	12.0749	12.1093	12.1111	12.2696	12.3479	12.0227	12.1903	12.2493	12.0923	11.9397	12.2522	12.4407	12.2818	11.803	11.3753
Abhd3	7.37487	7.82779	5.69783	6.09628	8.10837	7.93645	6.66278	6.57692	7.43893	7.96588	6.29375	6.4944	7.34836	7.52904	6.02687	6.34401	7.71985	7.1001	6.23064	6.93606	7.71913	7.34309	6.1518	6.01903
Abhd4	10.1879	10.1657	9.18799	9.36619	10.1722	10.516	9.22059	9.99759	10.0965	10.5241	9.39007	9.7436	10.0557	10.2772	9.43547	9.95309	10.0588	10.2074	9.53874	9.94741	10.2099	10.3149	9.58207	9.70437
Abhd5	11.4552	11.2539	11.815	11.7389	11.8043	11.7293	11.5399	11.4672	11.4239	11.6956	11.3704	11.4394	11.1086	11.4516	12.0209	11.7008	11.4452	11.9485	11.6583	10.9745	11.4155	11.5483	11.6987	11.4326
Abhd6	8.16971	7.84247	8.26783	8.14641	8.28901	8.17361	7.84705	8.61195	7.94163	8.12103	7.46872	8.0156	7.78917	7.81	8.48663	7.66358	8.07673	8.29918	8.46713	7.51807	7.81417	8.04099	8.39804	8.21259
Abhd8	8.41611	8.53901	8.32646	8.20557	8.39481	8.69267	8.95408	8.81697	8.56677	8.54045	8.12337	8.64722	8.70086	8.57056	8.49931	8.88006	8.4545	8.64348	8.57654	8.13738	8.79609	8.50129	8.53173	8.58176
Abi1	11.5808	11.5673	12.4396	11.988	11.7311	11.7385	11.5329	11.5773	11.5856	11.6264	11.5403	11.4133	11.5842	11.5127	11.6811	11.5191	11.5814	11.6066	11.4849	11.5686	11.635	11.6643	11.7742	11.6083
Abi2	9.64406	9.61611	9.08817	8.98831	9.31688	9.60716	9.28702	9.16049	9.16268	9.44526	8.49484	9.85709	9.81971	9.69446	8.61245	9.34658	9.37413	9.66165	9.15704	9.08652	9.68431	9.70457	8.97439	9.13338
Abi3	7.86996	8.63727	6.50384	7.44515	8.03888	7.80331	7.45599	8.07683	8.83241	7.784	8.04557	7.90109	8.54191	7.81843	7.7913	9.03003	8.33542	7.8248	7.58965	8.52998	8.31768	8.10433	8.3451	8.58176
Abi3bp	9.86848	9.99416	6.21877	6.82125	9.98711	10.3906	9.12913	10.3864	10.3809	10.3744	7.24298	10.9056	10.4189	9.91282	6.90321	11.0912	10.2649	10.0457	7.82931	10.8026	10.0699	10.3006	9.01193	9.81122
Abl1	10.7391	10.7097	10.9567	10.7309	10.4566	10.5584	10.8583	11.0301	11.0984	10.6505	10.9854	10.774	10.8343	10.7825	10.691	10.9366	10.9191	10.7781	10.9954	11.2271	10.7957	10.8867	10.7604	10.6871
Abl2	11.1941	11.4447	12.1807	11.6134	10.7151	10.6675	11.3195	11.8038	11.3952	10.9615	11.7436	11.283	11.3748	11.209	11.6407	11.5223	11.1006	11.0235	11.0586	11.9841	11.5245	11.345	11.3503	11.7491
Ablim1	12.7745	12.4413	12.7235	12.5731	13.3998	13.2388	12.0964	12.4599	13.1537	13.3392	12.0281	11.9974	12.5576	13.0525	13.2734	11.8989	13.2664	13.746	13.2908	12.4614	12.7812	13.0725	13.2787	12.1709
Ablim2	7.26422	6.77323	5.69783	6.17609	7.24024	6.91909	6.42421	6.6498	7.35416	7.56566	5.90297	6.4944	7.43285	7.49738	5.98981	6.60687	7.305	7.93516	6.37652	6.8422	7.1977	6.60322	5.85108	6.31057
Ablim3	8.5114	8.16625	6.29898	5.97393	7.51773	8.56606	7.04415	7.00788	7.67989	9.09378	6.50779	6.7659	7.97872	8.66054	5.86324	7.61428	7.97854	8.36181	6.29617	7.29451	7.89221	8.53583	6.03905	6.67579
Abr	11.0552	11.5347	10.9658	11.0232	11.1488	10.8414	11.6418	11.4143	11.9751	10.9503	11.8413	11.2097	11.5983	11.0738	11.5567	11.8362	11.4409	11.2474	11.7764	11.9691	11.3854	11.2983	11.4532	11.273
Abra	7.63079	6.33489	5.29007	5.29007	7.34568	6.43638	5.88667	7.34285	7.93535	7.90366	5.29007	6.69717	8.13314	8.18482	5.52534	6.58743	7.45569	8.95354	5.50393	6.86639	7.46202	5.51633	5.29007	7.69504
Abracl	8.75097	8.8118	9.40519	9.47586	8.87891	8.63232	9.64692	9.1943	8.76792	8.59962	9.16438	9.43338	8.77989	8.70124	9.50774	9.16296	8.78246	8.49961	9.048	9.29313	8.58531	8.45389	9.30339	9.67678
Abt1	8.63273	8.7175	8.92554	9.02121	8.33407	8.365	9.28898	8.52825	8.45866	8.40081	8.75266	8.96245	8.50038	8.49525	8.90286	8.61848	8.5068	8.44295	8.72624	8.57339	8.53501	8.44987	8.14849	9.35888
Abtb1	8.62566	8.75217	8.99879	8.64229	8.93509	9.06251	8.59109	8.82031	8.86522	8.8792	9.05871	8.66618	8.84744	8.87712	8.54485	8.63457	8.85311	9.01804	8.90666	8.87441	9.03346	8.96992	8.49342	8.44861
Abtb2	9.61603	9.17679	9.41856	9.25382	8.9751	9.58202	9.2329	8.96626	8.91931	9.75508	8.61969	9.05848	8.93279	9.73179	9.76685	9.30721	9.00805	9.9	9.29853	9.08422	8.69003	9.4631	9.35199	8.65401
Acaa1a	9.61249	9.49469	8.78405	8.7821	9.41133	9.6726	8.51534	8.66512	9.40431	9.71142	8.81185	8.68178	9.0957	9.49425	8.82481	8.76809	9.3801	9.28562	9.26445	8.77815	9.31595	9.58619	9.28681	9.11409
Acaa1b	6.80176	6.54628	6.06416	6.09628	6.97365	7.33987	6.0473	6.15665	6.63314	6.87879	6.22527	6.23796	6.60562	6.68502	6.21624	6.17754	6.75404	6.71397	6.33725	6.13313	6.90918	6.84671	6.44333	6.24103
Acaa2	11.3813	11.0716	10.2088	10.7744	11.2303	11.5465	10.4119	10.5109	10.8362	11.6156	10.6508	9.89877	10.8777	11.2496	10.2857	9.40601	10.8671	11.1882	10.7176	10.1168	10.8825	11.057	10.2641	9.72987
Acaca	10.1903	10.0351	10.0957	9.9254	10.5779	10.2974	9.79924	10.0845	10.1998	10.2592	9.97562	9.64587	10.027	10.4265	10.1909	9.87126	10.2977	10.6479	10.3038	10.1445	10.126	10.1084	9.67404	9.78563
Acacb	11.3165	11.1794	7.08999	7.63396	10.9977	11.0294	7.71493	9.21977	11.1535	11.4328	7.57197	8.22385	10.3791	11.3204	7.7913	7.46377	11.1174	10.6923	8.47068	8.59622	11.0149	10.5952	7.12047	6.9099
Acad10	7.96976	8.02028	8.35018	8.18763	8.02787	7.98138	7.52736	7.92722	8.13431	7.984	8.24553	7.69011	7.97872	8.18482	7.7913	7.53674	8.12574	8.22749	8.08534	7.63334	7.84816	8.03015	7.36481	7.17654
Acad11	10.4201	10.3959	10.0915	10.6671	10.8014	10.663	10.5076	10.2938	10.5194	10.8094	10.7138	9.95465	10.2611	10.5184	10.516	10.2867	10.5857	10.5073	10.6526	9.83772	10.4147	10.3215	10.8199	9.44616
Acad12	7.08873	6.91725	6.52411	6.54183	7.02233	6.81384	6.45952	6.79765	7.07177	6.974	6.72674	7.00548	7.39129	7.15728	6.4373	7.23897	7.20334	7.34635	6.58317	6.55	7.10232	6.81904	6.28041	6.37501
Acad8	9.10998	9.08341	9.25668	9.29157	9.2626	9.34476	9.47133	9.31501	9.18358	9.34811	9.15302	9.36392	9.39968	9.31464	9.16515	9.18758	9.32958	9.52086	9.23783	9.14929	9.22645	9.35214	9.37308	9.39921
Acad9	12.0041	11.8582	10.5663	11.4943	12.3021	12.292	10.6154	10.8296	11.5664	12.1604	11.0952	10.468	11.5705	12.0599	11.5482	9.95468	11.919	12.0128	11.8914	10.6787	11.7206	11.8922	11.6745	9.85676
Acadl	10.1663	10.0567	9.84525	9.48854	10.043	9.86319	9.79924	9.82293	10.5548	10.1705	10.4463	9.63158	10.1294	10.0753	10.1948	9.54779	10.3113	10.5319	10.4814	10.4786	9.89266	10.0266	10.563	10.0625
Acadm	10.0857	9.79934	9.26658	9.17966	10.1649	10.4867	9.21439	9.4566	9.8368	10.3542	9.00406	8.79506	9.94933	10.1501	8.92796	9.00559	9.89089	10.3513	9.19161	9.28318	10.0285	10.0661	9.05832	8.76678
Acads	9.29186	9.15401	8.82497	9.0752	9.12987	9.10293	9.71272	8.99018	9.28134	9.31343	8.99389	9.28077	9.44381	9.1937	9.00069	9.2744	9.21173	9.12271	9.16359	9.22406	9.15765	9.09798	8.83272	9.74714
Acadsb	10.6574	10.5796	10.2467	10.1482	10.8851	11.0495	10.5474	10.2902	10.4926	11.022	9.84232	10.1387	10.5555	10.7752	10.046	10.2612	10.6682	10.8217	10.0911	10.0376	10.7337	10.7463	9.95796	9.95727
Acadvl	11.4227	11.1667	10.2279	10.6551	11.303	11.3545	10.9657	10.6518	11.0749	11.5152	10.9301	10.7869	11.1826	11.4197	10.967	10.3484	11.1078	11.2941	10.9985	10.684	11.1339	11.1779	11.1047	10.2839
Acap1	8.48035	8.90365	8.80465	7.79332	8.52838	8.62305	7.84157	7.75925	8.7783	8.41849	7.81163	8.2109	8.97026	8.21664	8.32008	8.6623	8.88154	8.27569	7.83493	8.31418	8.52129	8.44178	8.94293	8.97661
Acap2	12.4356	12.2494	12.2679	12.5133	12.6535	12.7353	12.0989	11.8378	12.355	12.5318	11.7973	11.7668	12.2971	12.4097	12.574	11.5851	12.4904	12.7943	12.3464	12.1575	12.4637	12.6884	12.5322	12.3541
Acap3	10.6014	10.5396	10.3617	10.8021	10.4596	10.5333	9.80061	10.5313	10.6317	10.5431	10.6557	10.2694	10.4041	10.6131	10.6937	10.2327	10.5377	10.8366	10.9223	9.87522	10.4741	10.7446	10.3475	10.2403
Acat1	10.9576	10.6153	10.2165	10.2964	11.1072	11.2863	10.082	10.3386	10.4758	11.0808	9.88677	9.8801	10.8158	11.0384	10.2893	10.3399	10.8457	11.175	10.5419	9.91434	10.7614	10.6386	11.1556	10.4231
Acat2	10.6297	10.4517	10.3969	9.68234	10.6152	10.4157	9.40224	9.59327	9.81525	10.5707	9.49803	10.0352	9.92363	10.5835	10.1973	9.95468	10.3563	9.84598	9.97962	10.1511	10.4239	10.1234	10.6592	10.3095
Acat3	6.63394	6.80684	6.72419	6.35701	6.82837	6.65618	6.38753	6.63205	6.15739	6.80564	6.20114	6.60847	6.40158	6.64239	6.75304	7.33573	6.58713	6.23845	6.53542	6.82991	6.69158	6.35214	6.64539	6.84593
Acbd3	11.0572	10.8836	10.4851	10.5828	10.9073	10.9292	10.2044	10.8671	10.7454	10.9881	10.6541	10.4061	10.9234	10.9822	10.68	10.3228	10.709	10.9919	10.2322	10.8026	10.802	10.9514	10.6135	10.5801
Acbd4	9.60538	9.4487	9.89066	9.47586	9.91142	10.3108	9.31622	9.76886	9.55408	10.0454	9.1689	9.18597	9.59707	9.81598	9.27655	9.17396	9.84711	10.2614	9.82626	9.107	9.50934	9.94836	9.41688	9.02134
Acbd5	10.5036	10.4952	10.6076	10.4869	10.7367	10.7827	10.3737	10.3842	10.4055	10.5911	10.2584	10.2775	10.4824	10.5774	10.3273	9.83546	10.4935	10.7215	10.503	10.0988	10.5226	10.6909	10.1994	9.85676
Acbd6	9.81403	9.73764	9.1376	9.2791	9.78424	9.83025	8.59109	9.41535	8.95933	9.70074	9.2543	8.56877	9.31771	9.60259	9.15723	8.39539	9.42506	9.24436	9.02419	9.02565	9.37959	9.53445	9.44452	9.19661
Accs	7.83916	8.12524	7.37064	6.96736	7.90663	7.80331	7.73291	7.70823	7.95411	7.80469	7.17728	7.73992	8.26101	7.74063	7.02352	8.00407	8.11607	7.83299	7.14482	7.80388	8.15743	8.13495	7.12047	7.70837
Acd	8.2273	8.37496	8.95958	8.5302	7.99431	8.22398	8.31573	8.32541	8.193	8.26056	8.44314	8.48925	8.31547	8.11891	8.43915	8.12426	8.18696	8.43768	8.37911	8.15964	8.2229	8.22295	7.85172	8.47169
Ace	11.4065	11.1338	6.63793	6.96736	10.4805	10.118	8.55537	9.65794	11.3412	10.7172	7.50653	9.79578	11.6613	11.2503	6.8306	10.9358	11.3494	11.0087	7.33828	10.2754	11.3637	11.538	7.91936	9.17584
Ace2	11.0611	11.125	9.57597	10.9874	11.4275	11.075	10.0921	11.8001	10.9977	11.1542	10.6492	9.46419	10.8508	10.8349	11.643	10.2327	11.2773	11.3212	10.8794	10.4514	10.6536	10.7035	12.2771	10.6952
Acer1	11.3619	10.791	8.67999	9.70113	11.3923	11.9064	8.34659	9.92532	10.0882	11.4756	9.25217	8.74846	10.1649	11.172	10.2589	7.75704	10.6707	11.575	10.0785	8.48869	10.6721	11.353	9.64835	9.04955
Acer2	10.0997	9.89492	7.58452	9.26018	9.01128	9.57089	7.83606	8.43488	9.44595	10.1808	10.2499	8.0106	9.26672	9.87995	8.52019	7.78681	9.22949	9.42398	8.54997	8.06364	9.30804	9.52312	8.3451	7.28179
Acer3	10.6854	10.697	10.1895	10.4044	10.6233	10.8984	10.6216	10.0453	10.6164	10.8365	9.87579	10.2581	10.8407	10.6167	10.1922	10.491	10.4953	10.8336	10.0588	10.2151	10.7893	10.7696	9.89024	10.1394
Ache	6.87041	6.58766	5.62337	5.86381	6.99824	7.51767	5.50231	6.26866	6.76765	7.24252	6.03797	6.26053	6.89247	7.23819	6.29624	6.52681	6.73989	8.00167	6.64359	6.3359	6.70563	7.28731	5.95222	6.21651
Acin1	11.21	11.2791	11.5707	11.4428	11.1862	11.2469	11.0708	11.3928	11.6843	11.3178	11.3572	11.6549	11.3564	11.4231	11.4201	11.2708	11.3554	11.4234	11.6683	11.5739	11.2836	11.3689	11.4685	11.8223
Ackr2	7.74235	7.22128	6.44038	6.39696	6.99824	8.3234	6.45952	6.82799	7.56073	8.04276	6.4723	6.71127	7.45314	7.57009	6.29624	7.39641	7.78928	7.53256	6.85627	7.22531	7.73138	8.31463	6.58239	6.95866
Ackr3	8.95305	9.41322	10.5593	10.4797	9.61618	9.93064	9.38765	9.63734	9.6565	9.35949	10.7556	10.0861	9.60141	9.53211	10.9503	10.8429	9.80638	9.76095	9.64682	10.7271	9.73966	9.49439	10.4137	10.0663
Ackr4	8.0575	7.53176	5.29007	5.93943	7.29883	8.7363	6.15305	6.70134	7.53556	9.17339	6.24872	6.34532	7.31519	8.49008	6.0955	6.14619	7.77692	8.49455	6.468	6.69899	8.56874	9.02199	5.90386	6.01903
Acly	12.966	12.8455	13.0169	12.4053	13.1761	13.1191	12.4416	12.6292	12.7251	12.9255	11.8031	12.6442	12.5826	13.0825	12.7125	12.6456	12.859	12.9058	12.7279	12.8985	12.975	12.9858	12.9529	12.7245
Acn9	7.7289	7.62076	8.13715	7.98901	7.79996	7.79771	8.06425	7.80149	7.4749	7.7488	7.47637	7.70901	7.88723	7.86792	7.6354	7.34605	7.67373	7.95769	7.68068	7.93991	7.56954	7.81868	7.49176	7.6748
Aco1	11.048	10.9041	10.6288	10.6194	10.8163	10.9629	11.1505	10.3998	10.7172	10.9383	10.885	10.7675	10.8417	10.9922	10.6791	10.6047	10.6932	10.4425	10.687	10.9491	10.9499	10.9165	10.1964	10.7184
Aco2	10.3832	10.1486	10.4574	10.3919	10.4765	10.1831	10.4518	10.3524	10.6439	10.3255	10.5984	10.3587	10.5297	10.502	10.4508	10.0881	10.584	10.8523	10.6588	10.507	10.4785	10.0687	10.6506	10.6658
Acot1	10.2744	10.2186	6.52411	6.84692	9.58155	9.92815	7.00278	7.92089	8.614	10.2495	7.75095	6.85552	9.40217	10.099	7.40371	6.17754	9.31511	9.17702	7.29684	7.31123	9.52817	9.79208	6.49188	6.31057
Acot10	9.23069	9.23492	10.5319	9.65689	9.29676	9.13143	10.1199	9.6709	9.37511	9.22908	9.34689	9.96228	9.19673	9.20314	9.84269	9.85943	9.0784	8.96085	9.23369	9.99562	9.27799	9.03805	9.82491	10.1907
Acot11	8.4243	8.70968	6.8788	7.91406	8.20405	8.35002	7.6082	7.57559	8.55067	8.30888	7.27904	7.98531	9.04875	8.6139	8.08649	8.29214	8.49206	8.33936	8.14031	8.04457	8.66535	8.89248	8.06531	7.73463
Acot12	6.63394	6.4107	5.52601	5.77587	6.61141	6.93021	5.98782	5.94929	5.86268	6.49252	5.50819	5.96624	6.20482	6.70572	5.29007	5.63003	6.34648	6.01238	5.89117	5.85211	6.41818	6.3953	5.72571	5.6036
Acot13	8.22259	8.07684	8.53092	8.12768	8.35169	8.33487	9.12031	8.50339	8.16129	8.466	8.62962	8.18462	8.10236	8.36568	8.34847	8.3763	8.33127	8.27569	8.18451	8.11931	8.05545	8.13999	7.31956	8.21718
Acot2	8.31388	8.20608	7.22732	6.59113	8.15452	8.44468	6.60441	7.97078	8.08437	8.34175	7.42186	6.72518	8.07723	8.33133	6.87471	6.9926	8.20072	8.31078	7.3301	7.18924	8.2649	8.3626	6.66558	6.77818
Acot4	7.19492	7.12388	7.18321	6.24854	7.01035	7.02589	6.28882	7.59998	6.81414	6.96086	6.8723	6.26053	6.66546	7.31421	6.8306	6.54742	6.50145	6.96375	6.59861	6.65646	6.79923	7.17821	6.79729	6.05073
Acot5	7.53275	7.23294	5.81533	5.29007	7.15763	7.60477	5.71342	6.09404	6.78336	8.11559	5.82184	6.02946	6.13893	7.19839	5.52534	5.29007	6.61949	6.3313	5.59225	5.59184	7.03086	7.56805	5.29007	5.29007
Acot6	8.0575	7.93426	7.30099	6.63819	7.94825	8.08539	6.70455	8.013	7.60968	8.20026	7.14804	6.97253	7.69189	8.06383	7.22255	7.12194	7.7707	7.8248	7.05612	7.06418	7.76154	7.85627	7.14716	6.45445
Acot7	8.77666	8.79343	8.41004	7.23348	8.19428	8.37614	8.31182	7.75208	8.34154	8.43595	8.10911	8.24094	8.59981	8.88105	7.5626	8.95861	8.52139	8.13891	8.1313	8.28218	8.69614	8.51675	7.73093	9.941
Acot8	9.14728	9.14538	8.70215	8.79095	8.62898	8.83318	8.06892	8.43926	8.61013	8.88869	8.71593	8.18462	8.67627	9.10252	8.65076	8.3124	8.71446	8.59713	8.66577	8.3299	8.59842	8.8687	8.91075	8.54602
Acot9	8.94741	9.01546	10.0492	9.23456	8.93798	8.94134	9.56018	9.35231	8.97142	8.88869	9.13696	9.39437	8.84009	8.78351	9.23704	9.29216	8.82994	8.82312	8.78139	9.67405	8.81021	8.8292	9.14987	9.39921
Acox1	12.2448	12.1494	10.8687	11.1193	12.2892	12.2426	11.0162	11.2875	11.9476	12.2904	11.1463	11.0954	12.0688	12.1836	11.4162	11.0285	12.1053	12.1415	11.3157	11.0951	12.0759	12.1253	11.6623	10.9219
Acox2	10.2833	10.0659	5.95233	6.27135	10.4656	10.543	6.77079	7.35261	8.87813	10.6206	6.93279	6.95004	9.37709	10.5247	7.39429	6.00555	9.89921	9.07975	7.27131	7.48943	9.83065	9.75384	6.66558	7.28179
Acox3	11.0196	11.0632	9.14568	9.66967	11.1922	11.2152	9.4851	9.9604	10.9544	11.1359	9.65899	9.60906	11.3102	11.2847	9.61359	10.5373	11.0904	11.1671	9.64682	10.2814	11.3139	10.9556	9.74642	9.47851
Acoxl	7.82034	7.58587	5.29007	5.50814	8.61452	9.77452	5.84863	6.3195	7.53556	9.55613	5.66715	6.36531	7.10881	8.00647	5.29007	5.53073	7.53987	7.27365	5.50393	6.08004	7.79685	8.18939	5.29007	5.51198
Acp1	7.76885	7.42636	7.91786	7.64743	7.50151	7.53828	7.58845	7.73033	7.24232	7.5492	7.79371	7.69011	7.29259	7.68616	7.84626	7.41601	7.27807	7.65906	7.54169	7.78661	7.53466	7.43099	7.40852	7.48515
Acp2	10.2609	10.6143	9.21382	9.12257	10.1734	10.0692	9.36919	9.87503	10.5923	9.92064	9.48361	9.94313	10.8911	10.2274	9.18866	10.71	10.3812	10.0005	9.10809	10.0197	10.6843	10.4405	9.05832	9.59241
Acp5	10.8141	11.1403	11.172	11.4179	11.1212	10.8228	11.1277	11.5248	11.2349	10.7434	11.9949	10.799	10.9867	10.7053	11.255	11.6191	10.8607	10.6934	11.3327	10.9314	11.1306	10.9429	12.2833	11.1196
Acp6	9.32908	9.30893	9.05137	8.95988	9.63407	9.65162	8.98357	8.87601	8.73276	9.23156	8.90442	8.45323	8.82155	9.60022	8.53257	8.58987	8.27186	8.00167	8.07596	8.11476	9.29809	9.18941	8.66678	8.41326
Acpl2	7.40111	7.32253	7.71749	6.94424	7.55743	7.63046	8.31182	8.88242	7.65689	7.42783	7.78768	9.18161	7.84285	7.53942	7.64325	9.13791	8.06169	7.31052	7.7481	8.89291	7.9137	7.71986	8.5782	8.40528
Acpp	12.4678	12.1704	10.3125	11.9272	12.8257	12.9364	10.6944	10.9391	12.0693	12.8036	12.4612	10.1532	11.9193	12.6392	11.8634	10.5511	12.6417	13.1869	12.1136	10.8054	12.2136	12.5815	12.3441	10.8152
Acrbp	7.42682	7.4944	7.32128	7.55016	7.43455	7.61768	7.21473	7.32309	7.695	7.58998	7.64108	7.29375	7.44303	7.43168	7.28584	7.03288	7.65346	7.73135	7.56245	7.29451	7.83693	7.75361	7.21148	6.9099
Acsbg1	11.8229	11.4517	10.9149	11.6492	12.094	12.481	10.9057	10.8139	11.1732	12.1752	11.856	11.8068	11.0314	11.9315	11.7249	10.737	11.4395	12.0635	11.4337	10.705	11.6358	11.8816	11.7761	11.2429
Acsbg2	5.60899	5.53475	6.77285	6.27135	5.74419	5.58842	5.71342	6.18614	5.75862	5.52369	7.47637	5.81572	5.71906	5.55013	6.68684	6.14619	5.72935	6.01238	6.51899	6.05197	5.71822	5.51633	6.1161	6.33257
Acsf2	6.75848	6.72082	5.95233	6.27135	6.81421	6.62752	6.246	6.51867	6.55891	6.36221	6.12399	6.71127	6.77599	6.96127	6.0955	6.50576	6.75404	6.44179	6.39554	6.43101	6.89747	6.95118	6.28041	6.08105
Acsf3	8.08381	8.15465	8.58371	8.11347	8.1393	8.30018	8.20625	8.12695	8.26925	8.16911	8.35784	8.35502	8.32081	8.204	8.1741	8.12426	8.09654	8.26379	8.21463	8.24113	8.10737	8.0571	7.6618	7.88816
Acsl1	11.9634	11.6965	11.5221	11.2927	12.6769	12.3801	10.3095	11.2369	12.4767	12.65	10.7881	10.3471	12.0488	12.1805	11.7222	10.8394	12.4968	12.9816	11.6545	11.0074	12.2868	12.0848	11.6751	11.514
Acsl3	9.11752	9.12502	10.6096	10.2684	8.95237	8.97806	10.5185	9.45446	8.92243	9.19897	9.78769	10.1442	9.12617	9.10923	10.129	9.78091	8.98468	9.07639	9.89717	10.0563	9.22014	8.99482	9.63534	9.28759
Acsl4	11.7912	11.6662	10.0363	10.2182	11.2793	11.6888	11.396	10.743	11.0094	11.4741	10.9301	11.2065	11.4116	11.6024	10.1701	11.9396	10.9481	10.9126	9.98945	11.627	11.3647	11.4282	10.4061	11.0251
Acsl5	12.8766	12.6943	12.0165	11.7696	12.8748	12.9489	11.9846	11.8068	12.335	12.9448	11.3523	11.6932	12.3173	12.7129	12.0623	12.1259	12.468	12.2772	11.9818	11.9963	12.5031	12.6013	12.1306	12.3319
Acsl6	7.00851	6.1269	5.62337	5.66707	7.04595	6.50423	5.88667	6.87204	7.02199	6.86453	5.59824	6.93864	7.24615	7.27677	5.81387	7.45436	6.8484	7.72252	5.89117	6.8422	7.08233	6.37397	5.90386	6.87195
Acsm1	6.30457	5.77769	5.29007	5.29007	5.68376	7.2494	5.50231	5.62182	5.62211	6.86453	5.59824	5.29007	5.78483	6.94478	5.29007	5.29007	5.82705	7.53256	5.29007	5.59184	6.18714	7.38779	5.29007	5.29007
Acsm3	8.46456	8.17201	5.91022	5.50814	8.49319	8.45521	5.92231	6.09404	7.96647	10.1731	5.77596	6.38487	7.57788	8.49525	5.95049	5.63003	8.31455	7.85725	5.65982	6.31562	7.9137	7.59083	5.29007	5.29007
Acss1	9.84906	9.89834	6.21877	7.12784	8.9117	8.97806	7.05428	7.85585	9.70419	9.49971	7.34823	7.73992	10.1679	9.53957	6.94469	8.63056	9.18695	9.5741	6.86831	8.0301	9.60433	9.92131	7.07931	7.38746
Acss2	9.84	9.86201	9.76911	8.50883	10.1046	9.81954	8.05487	9.72339	9.23705	9.83862	8.51643	8.51742	9.55077	9.83022	9.08946	8.71618	10.0563	9.41073	8.79837	8.42073	9.87673	9.51552	9.46675	8.50935
Acss3	7.15353	7.1613	5.29007	5.50814	7.26007	6.83808	5.88667	6.3907	8.00291	7.91634	5.59824	6.21476	7.17312	7.32645	5.69669	6.1135	7.62596	7.27365	5.59225	6.48378	7.67535	7.08125	5.64621	5.83101
Acta1	14.5851	12.3724	5.76039	6.43527	15.2528	12.808	10.9108	13.4647	15.1189	15.2352	6.27153	12.0301	14.5797	15.0793	6.57917	12.5448	14.6792	16.0576	6.15946	12.8095	14.1044	6.28324	6.64539	12.7469
Acta2	11.5344	11.3808	9.86163	10.182	10.5565	11.1941	10.4263	12.2044	10.1358	11.7418	10.1825	12.3342	11.2509	11.5076	10.9982	12.4442	10.5597	10.0929	10.1426	12.0976	11.0419	11.2983	11.9151	12.127
Actb	15.173	15.1768	14.9925	14.8677	14.6681	14.7172	15.1111	14.9897	14.7129	14.6515	14.5919	15.0092	15.0301	14.8414	14.7755	15.1034	14.8397	14.5504	14.7687	15.2799	14.7759	14.8763	14.948	15.2448
Actc1	5.60899	5.53475	5.76039	5.59818	5.84513	5.80501	5.92231	7.0704	6.09473	5.6201	5.59824	6.52833	6.02779	5.7393	5.62243	7.26112	5.78073	6.01238	5.81157	6.02271	5.6612	5.74121	5.54222	6.49183
Actg1	8.66064	8.74454	8.86475	8.77617	8.4571	8.49653	8.29609	9.10412	7.89056	7.94133	8.37374	8.84848	8.55097	8.44271	9.21687	8.58573	8.31455	8.05127	8.97287	8.42439	8.27315	8.4935	8.88153	8.77912
Actg2	7.42682	7.3333	6.90735	7.58572	7.09185	8.37244	7.84705	8.44363	6.73555	8.76015	7.07697	8.81497	7.21017	7.91568	7.244	8.35695	6.86126	6.79112	7.73004	7.73342	6.87369	7.83132	8.17921	8.50935
Actl6a	9.89349	9.88805	10.4444	10.3588	9.81906	9.84352	10.6592	9.93302	9.8119	9.73429	10.4229	10.5016	9.79535	9.74259	10.2539	10.1902	9.75073	9.65493	10.3205	10.0528	9.8754	9.72613	10.3166	10.5527
Actn1	12.8284	12.7912	13.3752	12.34	11.4295	11.3632	12.5118	12.6732	12.0339	12.0865	12.5203	12.3865	12.3456	12.468	12.7556	12.346	11.6576	11.6472	12.7621	12.7814	11.8278	12.3296	12.5116	12.1668
Actn2	10.3915	8.23934	5.99175	5.50814	10.0497	8.81974	7.32489	9.82127	10.956	10.5688	5.90297	8.36671	10.7905	10.9867	5.75908	9.21179	10.0401	12.9562	5.50393	9.49275	9.37581	6.32976	5.99708	10.1919
Actn3	10.7228	9.86026	5.69783	5.59818	12.3631	9.65312	8.14149	9.50293	10.8155	11.1775	5.59824	9.03205	10.1853	11.0713	5.98981	10.1875	11.7672	10.9822	5.59225	9.59914	12.0678	5.88508	5.95222	8.5424
Actn4	12.895	12.9135	12.9436	12.5601	12.4308	12.1638	12.2757	13.0035	12.6212	12.5052	12.7454	12.6141	12.7975	12.8778	13.263	12.7226	12.6324	12.8623	13.1749	13.1224	12.3814	12.6532	12.804	12.6791
Actr10	10.3791	10.3126	10.7991	10.5417	10.3771	10.3466	10.2514	10.8533	10.1998	10.2844	10.2804	10.6379	10.2828	10.3182	10.3723	10.2156	10.2113	10.3021	10.3282	10.3806	10.2578	10.2592	10.6146	10.4425
Actr1a	12.2253	12.2548	12.1672	11.9813	12.194	12.173	12.5455	12.0397	11.911	12.1352	11.4645	11.7478	12.15	12.2621	12.2966	11.8516	12.0338	12.1937	12.2535	12.1061	12.1151	12.1975	12.0942	12.1395
Actr1b	10.6888	10.6613	10.7133	10.7332	10.5395	10.397	11.1971	10.8296	10.6691	10.553	10.9161	11.0544	10.7017	10.5798	10.869	10.854	10.5261	10.8474	11.0725	10.7618	10.6912	10.636	11.0347	11.2637
Actr2	11.6992	11.7826	12.2905	11.8308	11.6037	11.4218	12.0614	11.7652	11.5475	11.3742	11.5558	11.9059	11.5171	11.3297	11.8957	11.7835	11.4949	11.4089	11.6918	11.9912	11.4509	11.4272	11.8421	12.0508
Actr3	9.66473	9.61611	10.0846	9.87252	9.77782	9.83291	9.29682	9.73929	9.64902	9.57771	9.6051	9.82816	9.58618	9.45536	9.74242	9.12096	9.57301	9.64817	9.26038	9.71009	9.34136	9.60958	9.75446	9.57316
Actr3b	6.56574	6.87122	6.29898	7.00121	6.67794	6.48771	7.90072	6.87204	6.51968	6.472	6.94452	6.63887	6.79338	6.62042	6.97155	7.205	6.60343	6.36019	7.09633	6.3359	6.87369	6.49526	6.18591	6.69102
Actr5	8.15493	8.17774	9.0224	8.38512	8.61815	8.598	8.71388	8.80012	8.64464	8.70745	8.8234	8.71248	8.19272	8.22916	8.4479	8.3811	8.25441	8.32228	8.41645	8.23278	8.58201	8.58427	8.61875	8.92768
Actr6	7.91783	7.89266	8.02296	8.18763	7.89451	7.97152	8.05957	8.00106	7.87749	8.03121	8.02032	8.18462	8.01235	7.76707	7.85298	8.04124	7.66025	7.88109	7.72397	7.92428	7.88133	7.87469	8.32336	8.21259
Actr8	9.55827	9.48105	9.47724	9.6195	9.53466	9.61647	9.77564	9.63166	9.67134	9.49971	9.11838	9.74064	9.7157	9.54204	9.38894	9.69786	9.51818	9.5184	9.73131	9.46664	9.69646	9.67928	9.64186	9.76574
Acvr1	9.38835	9.35954	9.75864	9.23456	9.43808	9.19718	9.36361	9.51119	9.32899	9.33895	9.6001	9.45339	9.32821	9.3687	9.71038	9.30221	9.12898	9.21719	9.53874	9.71305	9.33942	9.43515	9.01193	9.04191
Acvr1b	10.9485	11.0215	11.1335	11.5055	11.1269	11.0728	10.6115	10.2746	11.0043	10.9481	11.6278	10.2518	10.9251	11.1034	11.1417	10.6602	11.1268	11.1103	11.2676	10.5515	10.8222	11.1077	11.3242	10.6138
Acvr1c	7.40973	8.0009	5.52601	5.72499	9.03039	7.38666	6.54257	6.55788	8.69671	8.68943	6.12399	6.32488	8.56893	7.93123	5.52534	5.63003	8.70493	8.59242	5.50393	6.85436	8.2229	7.27777	5.85108	5.51198
Acvr2a	11.0695	10.973	10.8109	10.5348	11.0911	11.2202	10.3681	10.5811	10.625	11.1379	10.5186	10.4144	10.7306	11.0462	10.3528	10.1196	10.6771	11.1233	10.1327	10.0481	10.79	11.016	10.4061	9.79169
Acvr2b	6.98457	6.87122	7.37064	7.02325	6.84236	7.02589	6.99221	7.37193	7.08391	7.13289	6.99032	7.10922	6.99831	7.22506	6.72044	6.76746	7.00543	7.27365	7.0355	6.9133	7.04133	7.04714	6.86611	6.67579
Acvrl1	9.54903	9.67517	7.76863	8.57543	9.29676	9.43357	8.5652	8.76582	9.88054	9.3953	8.646	9.26231	9.95272	9.57627	8.76681	9.77732	9.68483	9.28852	8.77282	9.24267	9.9188	9.84609	8.957	9.08466
Acy1	7.69468	7.54093	8.30719	8.04516	7.83857	7.67426	8.44954	8.34426	7.71736	7.82507	8.19705	8.21523	7.41224	7.60992	8.48238	8.06547	7.77692	7.66831	8.02322	7.99572	7.85375	7.84386	8.43899	8.53146
Acy3	6.56574	6.58766	6.32414	6.20097	6.44381	6.61289	6.57396	6.34386	6.49947	6.55166	6.00678	6.34532	6.79338	6.34044	6.0955	6.29205	6.82223	6.4675	6.33725	6.51744	6.73319	6.73171	6.60382	6.39551
Acyp1	7.38368	7.24449	7.26994	7.69353	7.30834	7.73446	7.35695	7.64745	7.25291	7.57382	7.52136	7.52849	7.29259	7.33858	7.54586	7.14625	7.38254	7.64037	7.38631	6.81748	7.50609	7.20891	7.37587	7.23503
Acyp2	7.55602	7.04543	6.1606	6.06766	7.69127	7.10498	6.9379	6.614	7.33454	7.54089	6.17625	6.99459	7.41224	7.6954	6.41524	6.878	7.33137	7.53256	5.85285	7.15209	7.36916	6.9759	6.66558	6.59621
Ada	8.36592	8.62067	9.60353	8.81139	8.72289	7.69261	9.1617	8.88561	9.28134	8.23074	8.84054	9.21401	8.76831	8.18482	9.70858	9.59142	9.02087	8.17757	9.09901	9.09338	8.92102	8.50904	8.97439	9.90789
Adal	8.68801	8.58686	8.75962	9.11322	8.76272	8.84118	9.29682	8.43048	8.7886	8.7841	9.17116	8.78066	8.81407	8.75375	8.87732	8.64255	8.71762	8.72757	8.82622	8.57009	8.7173	8.76296	8.71324	8.67729
Adam10	11.5848	11.9065	12.4865	12.8259	11.8822	11.6242	12.3	12.1437	12.0246	11.5984	12.7979	12.2796	11.7226	11.5165	12.744	12.5404	11.88	11.5511	12.636	12.3526	11.6373	11.6427	13.0426	11.9411
Adam11	6.41369	6.83949	5.76039	6.00665	6.6452	6.50423	6.17732	6.49848	6.57798	6.23726	6.27153	6.68289	6.82738	6.31034	6.21624	6.73377	6.80892	6.05523	6.3571	6.685	6.66293	6.18177	6.49188	6.33257
Adam12	7.73564	8.52567	7.30099	8.13708	9.07049	8.16504	9.32774	11.5141	8.87813	7.77703	9.109	11.2559	8.49098	8.03545	9.11696	10.9115	9.86138	7.28606	9.65147	11.1198	9.33554	7.91079	10.4939	9.91485
Adam15	10.4659	10.5721	9.33873	9.67126	10.1759	10.1695	9.6727	10.7878	10.7817	10.1628	10.2414	9.7612	10.5919	10.2787	10.1504	10.1888	10.5053	10.3541	10.4282	10.1619	10.1582	10.4162	9.84576	9.96667
Adam17	11.9435	11.9744	11.3426	11.7076	12.0314	12.1995	11.2106	11.778	11.984	12.0383	11.6961	11.5294	12.0618	12.0421	11.5265	11.8836	11.8363	11.9095	11.435	11.6925	11.9729	11.957	12.1463	11.6334
Adam19	10.3997	10.6174	7.68737	8.55126	9.75184	9.81954	9.13351	10.6749	10.3696	9.79244	9.13234	10.4654	10.78	10.3396	8.78412	11.1169	10.4843	10.4016	9.13722	10.6002	10.5251	10.4504	10.0637	9.80374
Adam1a	7.45204	7.61213	7.55961	7.94668	7.0342	7.32389	6.99221	7.18658	7.33454	7.19982	7.2338	7.05846	7.87993	7.70457	7.49435	7.44488	7.56192	8.03023	7.77181	7.56676	7.78518	7.47281	7.5889	7.51615
Adam21	5.88374	5.97646	6.74065	6.24854	6.10141	5.9191	6.44203	6.09404	6.21536	5.9042	6.22527	6.08729	5.98642	5.92287	5.98981	6.00555	6.01374	5.80346	6.48529	6.08004	6.05575	5.79395	6.07861	5.9135
Adam22	8.20359	8.41418	5.76039	6.74053	8.18938	8.41263	6.80872	8.60419	8.49281	8.17435	7.03442	7.60501	8.66797	8.36568	6.8602	7.53674	8.96888	8.31078	7.15429	8.00563	9.63149	8.44178	7.73093	6.85902
Adam23	9.26047	8.84427	5.69783	7.28757	9.00301	9.66214	7.65318	8.63878	8.81908	9.42158	7.33128	8.57881	9.26945	9.50444	7.68182	8.27158	9.54851	8.76154	7.7481	8.57009	9.45491	9.8805	8.12343	8.43692
Adam28	5.60899	5.29007	5.52601	5.59818	5.51783	5.58842	5.76297	5.69594	5.69629	5.29007	5.50819	5.81572	5.64077	5.29007	5.52534	5.70595	5.72935	5.29007	5.59225	8.55018	5.59337	5.29007	5.64621	5.78436
Adam33	8.79877	8.36498	5.69783	6.31522	8.4571	9.26597	7.18788	8.38121	9.1574	9.37078	6.80846	7.94385	8.74093	8.86922	6.39265	7.67162	9.16405	8.82713	7.04585	7.88172	9.02139	9.2776	7.29632	6.88474
Adam4	6.87041	6.93219	7.07782	6.74053	6.98601	6.91909	6.78358	7.23018	6.95671	7.0376	7.15786	6.90374	6.9237	6.87641	6.66963	6.56762	6.9235	6.8096	6.98235	7.10403	7.02029	7.02386	6.81489	6.19124
Adam8	11.6397	12.079	11.3692	11.2187	11.1475	10.8114	10.8511	10.5364	12.063	10.8168	12.177	11.397	12.1122	10.9218	11.4543	12.5004	11.1909	11.1362	11.1766	11.528	11.6413	11.3773	11.8384	11.7125
Adam9	11.2611	11.4146	11.1556	10.7956	11.1046	11.0581	10.4966	11.0522	11.2658	11.0985	10.9687	11.1952	11.5325	11.2519	10.8874	12.173	11.3	11.0814	10.9911	11.5917	11.6561	11.3689	10.8652	10.8642
Adamdec1	5.74018	6.05572	5.95233	7.44515	6.21426	5.71125	6.82108	7.9017	6.21536	5.52369	9.01667	6.83063	5.71906	5.55013	7.26509	9.11811	6.01374	5.73526	5.96094	7.45272	5.8135	5.60972	7.33102	7.16651
Adamts1	11.7005	12.1512	12.6075	12.4696	11.3524	11.1527	12.1285	11.605	11.9918	11.4631	14.408	12.2229	11.9185	11.4224	12.9724	12.0399	11.7274	10.5928	12.429	11.7029	11.8185	11.8955	12.4271	12.533
Adamts10	9.60002	9.75095	6.56347	7.55735	9.22525	9.75077	8.43886	8.94805	9.66949	9.73778	7.86401	9.24151	10.0222	9.91282	7.51174	9.3849	9.87691	9.43449	7.77181	9.13828	9.86468	10.147	8.49827	8.19875
Adamts12	9.15218	9.36202	7.30099	8.08946	9.77943	9.88902	9.13132	11.1888	9.70058	9.10466	8.06543	11.3988	9.74927	9.40181	9.06707	11.3023	9.89506	8.99686	9.17443	10.6303	10.4881	9.62909	10.9568	10.248
Adamts14	8.26898	8.20608	5.69783	6.90869	8.08205	9.24006	7.00278	8.82698	8.19821	8.62641	8.09471	8.05983	8.14526	8.5996	7.48556	8.02896	8.41592	9.28271	8.06652	8.01056	9.07373	8.74673	7.42983	7.85881
Adamts15	9.97569	9.71453	6.1606	5.72499	9.60714	9.51221	8.05957	8.59246	9.66394	9.20403	6.96764	8.64404	10.1939	10.0196	6.15822	9.9062	10.0451	9.24436	5.99306	8.71412	10.1249	9.63612	7.21148	7.85286
Adamts16	5.68027	5.97646	5.86484	6.41631	6.4233	5.80501	6.82108	9.68557	6.57798	6.02178	7.18688	9.89479	6.20482	6.06207	6.81551	9.24344	7.8728	5.80346	7.77181	8.64394	6.58771	5.74121	8.40839	7.89396
Adamts17	6.54796	6.62744	6.72419	6.66844	7.18925	6.73783	6.73152	7.93981	6.78336	6.71109	6.74078	6.65375	6.42647	6.76556	6.72044	6.26486	7.53987	7.02626	6.91527	6.95839	7.2339	6.88699	7.05109	6.24103
Adamts18	6.9966	6.83949	5.29007	7.44515	7.18925	7.07592	7.25824	6.78217	7.08391	6.98699	8.36582	6.26053	6.98376	7.30185	7.04868	6.07931	7.09268	6.82778	7.67438	6.87829	7.63664	7.55265	5.54222	5.6036
Adamts19	5.68027	5.63568	5.29007	5.29007	5.84513	6.50423	5.29007	5.86219	5.94985	5.94591	5.29007	5.50565	6.29463	6.80373	5.29007	5.53073	6.07532	6.05523	5.50393	5.59184	5.8135	5.99914	5.54222	5.29007
Adamts2	11.5464	11.6343	7.65656	8.95464	11.008	10.8161	10.0999	12.2562	11.893	11.1614	9.47635	11.7474	12.1448	11.7618	9.99666	12.0706	12.21	10.8611	10.5659	12.0814	12.1759	11.6788	11.0912	11.0929
Adamts20	6.74367	7.01811	5.29007	5.29007	6.69395	6.64195	5.76297	6.84286	6.43623	6.62551	5.66715	6.28252	7.46316	6.85867	5.69669	6.54742	6.94749	6.60913	5.59225	6.51744	6.69158	6.79068	5.79247	6.05073
Adamts3	6.51143	6.58766	5.52601	5.72499	6.35892	6.28386	6.10208	6.76647	6.39161	6.64319	5.93955	6.68289	6.86038	6.59798	5.98981	6.9926	6.465	6.36019	6.05296	6.65646	7.14136	6.35214	6.21863	6.8327
Adamts4	7.18471	7.7674	8.38732	8.62917	7.8194	7.20604	8.85378	9.88301	8.21374	6.86453	8.18805	10.1498	8.45275	7.86792	8.63173	10.692	8.68244	6.9146	9.29456	10.4829	8.22716	6.84671	9.60228	9.11652
Adamts5	11.1497	11.3875	8.95958	8.77022	11.3975	11.4385	10.1633	10.4829	11.4124	10.9488	9.04401	9.97866	11.7066	11.1503	10.1437	10.97	11.5412	10.8966	9.68061	10.8611	11.614	11.4616	10.3475	10.2634
Adamts6	7.68074	8.16625	6.52411	6.96736	7.94238	7.67426	7.65948	8.9265	8.28889	7.7488	7.26114	9.23521	8.24425	7.8268	7.3848	9.54568	8.12091	7.24846	7.59636	8.80911	8.36469	7.70612	8.72153	8.23084
Adamts7	7.46034	7.55909	6.84952	6.96736	7.0342	6.90786	7.89545	8.60029	7.75382	7.31395	7.10793	8.86494	7.91604	7.07072	6.80022	9.32457	7.63289	6.99541	7.00389	9.17321	8.05063	7.42247	7.91201	9.03423
Adamts8	7.09977	7.01811	6.06416	6.29356	6.78534	7.2494	6.4767	6.70134	6.6509	6.75938	6.00678	7.06878	7.04094	7.15728	6.24376	6.64469	6.88655	6.89775	6.65817	6.50075	6.79923	7.64972	6.72397	6.16514
Adamts9	9.79542	10.0336	8.14262	9.06068	9.96891	9.57885	10.293	10.1401	10.1477	9.49766	10.2177	10.5663	9.99446	9.92424	8.88054	10.2314	9.9535	8.94619	9.26242	9.84178	10.1789	9.80305	9.84952	9.29829
Adamtsl1	8.96982	8.53458	5.76039	6.2251	8.73962	9.41232	7.1788	8.33957	9.52984	9.54821	6.8723	8.07427	9.05827	9.30592	6.15822	8.95861	9.36413	9.41339	7.0663	8.13738	9.50243	9.79679	6.94673	7.22547
Adamtsl2	6.68234	6.36087	6.39562	6.52484	6.44381	6.36331	6.4767	6.9005	6.82922	6.472	7.42979	6.59294	6.72212	6.97754	6.99782	6.34401	6.55372	6.13386	7.17302	6.61216	7.03086	6.37397	6.91515	6.28801
Adamtsl3	8.28711	8.38486	6.1606	6.33636	8.31172	8.04847	7.50635	7.33301	8.50959	8.36018	7.27904	7.61175	8.829	8.40472	6.94469	7.35628	8.85884	9.02851	7.65529	7.43018	9.29008	8.95871	7.5605	7.36185
Adamtsl4	8.23199	7.95459	6.06416	6.39696	7.53376	8.4482	6.61931	7.55908	8.36021	8.32776	6.89688	6.96134	7.97189	8.16537	6.32134	8.05945	7.87857	8.50967	6.4504	7.40725	7.67535	8.13495	6.39217	7.16651
Adamtsl5	9.41912	9.3115	9.92069	9.2791	8.97228	9.33161	8.87493	9.67459	9.27405	9.27548	8.84904	8.88121	9.27489	9.39635	9.04433	9.24865	9.01831	9.20495	9.35677	8.62187	9.20103	9.58255	8.99839	8.58176
Adap1	8.42838	8.93076	7.41817	7.7873	8.22817	7.86884	7.53429	8.63117	8.83904	8.23575	7.52871	7.43962	9.02953	8.10535	7.91838	8.45569	8.53224	8.05127	7.53469	8.05414	8.69309	8.64169	8.49342	9.15713
Adap2	9.12751	9.55017	6.39562	7.41354	9.17958	8.77585	7.50635	8.47809	9.85153	8.99199	7.6939	8.40875	9.83266	8.96495	7.51174	9.51364	9.56256	8.80289	7.254	8.84486	9.85794	9.4087	8.06531	8.31439
Adar	10.4727	11.3108	11.2198	11.1963	11.2238	10.3364	10.4649	10.9872	12.2088	10.797	12.0584	10.9213	11.4023	10.5159	11.9181	11.543	11.6597	10.649	11.6471	11.4218	11.1902	10.656	11.6516	10.8613
Adarb1	9.61071	9.77907	11.0178	11.2662	9.97734	9.54673	11.2767	11.267	10.2513	9.7568	11.5188	11.6047	9.69963	9.85032	11.3023	10.6602	9.71502	9.84007	11.3216	11.2558	9.74844	9.87902	10.0126	10.6887
Adat1	7.83916	7.79793	8.38273	8.32915	7.66987	7.72263	8.43528	7.74487	7.9603	7.76299	8.40501	8.50341	7.71688	7.93123	8.14731	7.68756	7.62596	7.79995	8.15372	7.7808	7.61021	7.74693	7.36481	7.91689
Adat2	7.94692	7.87138	8.73118	8.50164	8.03888	8.16073	8.49145	8.49079	7.96647	8.12103	8.57587	8.62479	7.8726	8.05679	8.51188	8.13	7.92947	8.05821	8.31324	8.09175	7.97625	8.01372	8.49342	8.65736
Adat3	7.80126	7.92053	8.25781	7.90301	7.51773	7.4538	8.03115	7.76638	7.78229	7.53253	7.97895	7.83434	7.63171	7.81	8.28131	8.07146	7.56192	7.6775	8.1131	8.00069	7.70054	7.72668	8.5031	8.83038
Adc	7.63079	8.10728	7.65656	7.64743	7.66266	7.35566	7.75652	8.72711	7.98481	7.24252	7.7322	8.5209	8.03213	7.39755	7.74131	9.10955	8.22334	7.1001	7.82367	8.64394	8.08401	7.63524	7.99774	8.13227
Adck1	9.1884	9.22403	8.97479	8.94148	9.23937	9.10956	8.84844	9.08205	9.33133	9.18368	9.03908	8.78355	9.19673	9.26749	9.17565	9.08935	9.29839	9.35647	8.98772	8.95204	9.16424	9.22954	8.69231	8.82445
Adck2	8.63273	8.66182	9.19579	8.65529	8.59991	8.85179	8.61337	8.7762	8.81236	8.8143	8.77663	8.2109	8.87646	8.67424	8.65453	8.45569	8.74577	8.84306	8.95786	8.92407	8.54182	8.84147	8.5505	8.51676
Adck3	9.94647	8.78602	7.12578	8.27085	10.1599	9.27778	7.80254	9.52962	10.3069	10.1744	8.39337	8.35893	10.6124	10.0512	7.74857	8.846	10.2702	11.2833	8.45284	9.21361	9.94576	8.65917	8.0979	8.67068
Adck4	9.69686	9.68907	8.92867	8.97546	9.38829	9.60404	8.11472	8.89198	9.37057	9.80745	9.04401	8.55526	9.39469	9.89744	9.09776	8.61036	9.44227	9.10963	9.20225	9.5099	9.41314	9.52312	9.01193	9.07222
Adck5	8.98365	8.69391	8.34547	8.2666	8.81729	9.32783	8.60068	8.47383	8.70762	9.21911	8.52711	8.29097	8.69271	9.17465	8.1255	8.45569	8.72707	9.18015	8.47775	8.35317	8.83252	9.05656	8.27883	8.83629
Adcy1	7.19492	7.35457	5.76039	6.8966	6.92289	7.4538	6.78358	6.82799	7.40193	7.58192	7.2338	6.71127	7.42258	7.85162	6.94469	7.28289	7.70683	7.26112	6.99317	6.7128	7.59679	7.44788	6.49188	6.64468
Adcy2	7.68773	7.41635	5.86484	6.2251	7.91865	7.74033	6.71812	8.22717	7.89705	7.66796	6.3774	7.58458	7.89449	7.8268	6.47995	7.67961	8.16841	8.1712	6.68674	7.40725	7.87036	7.33396	7.03672	6.88474
Adcy3	9.70852	9.80482	10.482	10.0331	10.1476	9.83424	9.54712	10.2278	10.6919	9.91757	10.6191	10.2172	10.0899	9.86027	10.5813	10.1168	10.5008	10.5597	10.8215	10.0305	10.3737	10.0778	10.401	9.87115
Adcy4	7.86996	8.20046	6.52411	7.14773	7.82582	7.94152	7.26676	7.70078	8.59451	8.18996	7.24298	8.05012	8.29394	8.204	7.07334	8.33237	8.27186	7.72252	7.53469	8.24944	8.13943	7.95174	7.40852	7.76676
Adcy5	8.17947	8.13117	5.95233	6.1504	8.40328	8.13021	7.49927	8.14326	8.36945	8.59962	6.49021	7.56382	8.75664	8.55582	6.12751	8.50478	8.25441	8.00887	6.41418	8.06364	8.26075	8.16491	6.81489	7.38746
Adcy6	9.56011	9.58032	7.08999	8.30031	9.47034	9.91061	9.64998	9.64299	9.95971	9.81241	8.25416	9.93022	9.81039	9.91282	8.46525	9.76287	9.87691	9.98813	9.19588	9.69518	9.86468	9.70624	9.40669	9.28973
Adcy7	12.0719	12.3567	7.16055	8.7522	11.3561	11.5368	9.68169	10.6611	11.8743	11.7098	9.24149	10.6331	12.5049	11.9409	8.98584	11.4733	11.8838	11.4655	8.92479	11.1793	12.1982	12.2399	9.88658	9.98398
Adcy9	9.87292	9.71453	8.74902	8.34537	9.51741	9.78005	9.15309	9.28154	9.75035	9.95398	9.31057	8.46775	9.97791	9.9318	9.03282	8.92314	9.65071	9.86357	9.31233	8.83942	9.74259	10.0491	8.80183	8.02616
Adcyap1r1	9.09479	8.77857	5.29007	5.29007	8.1795	8.05314	6.01822	6.78217	8.96236	8.96537	5.29007	7.08917	9.61647	8.86922	5.29007	7.68756	8.95291	8.8549	5.50393	8.17283	8.91058	8.66955	5.64621	6.11014
Add1	12.0459	11.8984	12.2256	12.2316	11.8762	12.159	11.8699	12.2082	11.9304	12.0739	11.842	11.8195	12.0416	12.2017	11.8666	12.0252	12.037	12.1778	12.0373	11.8916	11.9822	12.2332	11.9496	11.4175
Add2	6.75848	6.36087	6.54398	6.71226	6.84236	7.53828	7.45599	6.29445	6.1869	6.974	6.74078	7.04805	6.376	7.1291	7.36561	6.46228	6.6963	6.97969	7.0864	8.37226	7.15093	8.44583	6.28041	7.07247
Add3	11.1064	10.6359	9.18015	9.63913	10.8365	11.711	10.1718	10.3199	10.5235	11.4253	9.55945	9.89346	10.8297	11.3354	9.54659	10.329	10.8636	11.2279	9.76031	9.7307	10.9831	11.4487	9.63969	9.58194
Adh1	9.32908	8.66182	5.29007	6.12383	8.84843	9.29917	6.246	7.63965	9.03326	10.0454	6.49021	7.25894	9.06142	9.34618	7.47671	7.10961	9.67031	10.0661	6.468	7.45272	9.59787	9.7327	7.23631	6.57954
Adh5	10.1736	10.2214	10.6028	10.6374	10.2496	10.0726	10.7706	10.45	10.0673	10.1073	10.6109	10.7075	10.3344	10.1007	10.3666	10.6287	10.13	10.0111	10.5192	10.5129	10.2771	10.1433	10.5526	10.8721
Adh6a	9.98393	7.44617	5.29007	5.72499	7.26987	9.61182	5.50231	6.24206	7.6335	10.3867	6.27153	5.96624	9.0002	10.1057	7.42235	5.53073	7.80153	11.3304	6.48529	6.48378	8.00149	10.001	5.85108	5.51198
Adh6b	6.3716	5.63568	5.91022	5.97393	5.96782	6.50423	6.0473	6.02554	5.81336	7.1556	5.97405	6.05897	5.89457	6.70572	6.18776	6.1135	5.9807	7.91225	5.89117	5.89038	5.99564	6.30681	7.06528	6.08105
Adh7	11.6384	10.2007	7.35112	8.04516	10.302	11.6961	9.5223	11.1707	9.23455	11.3426	9.79645	7.63178	9.82343	11.5976	8.4951	6.9367	10.1855	11.5487	8.89619	8.43531	10.312	11.5077	7.5509	8.23536
Adhfe1	6.82972	6.88677	6.3486	6.33636	7.46846	6.64195	6.0473	6.47786	7.52707	7.41871	5.97405	6.11454	7.38069	6.97754	6.29624	6.46228	7.33137	7.45908	5.85285	6.25181	7.43942	6.71646	5.95222	5.8738
Adi1	8.46059	8.46638	8.35956	8.50524	8.61815	8.37614	8.59109	8.60807	8.50541	8.44891	8.3458	8.11204	8.50505	8.36002	8.25151	7.9529	8.28051	8.32799	8.46357	8.27813	8.59842	8.69687	9.09056	8.28854
Adig	8.25982	8.13117	5.62337	5.50814	7.32714	7.16112	5.58996	5.94929	6.76765	7.60594	5.77596	5.77036	7.94425	8.15883	5.86324	5.76974	7.9998	7.60217	5.85285	6.37513	7.09237	6.91309	5.64621	5.29007
Adipoq	9.20735	9.81753	5.52601	5.50814	10.7807	8.65374	7.03394	7.55075	10.5904	10.4728	5.29007	7.43962	10.346	9.51709	5.52534	6.20769	10.4385	10.0895	5.50393	8.13738	10.1971	8.90422	5.29007	5.29007
Adipor1	12.2287	12.1594	12.3537	12.3297	12.3772	12.2618	11.7194	12.6912	12.1245	12.2668	12.3642	12.1641	12.2018	12.2651	12.387	11.8184	12.1924	12.5348	11.9545	12.0414	12.2387	12.301	12.3767	12.3179
Adipor2	12.1934	12.0714	12.1447	12.0496	12.5136	12.371	11.29	11.3855	12.2417	12.4867	11.9936	11.5387	12.0329	12.2045	12.1486	11.7446	12.3032	12.6536	11.9827	11.3328	12.1816	12.237	12.0415	11.5258
Adk	9.65616	9.40361	9.23162	9.59793	9.88925	10.1758	9.83994	9.59132	9.44595	10.1406	8.97593	9.75682	9.5708	9.88775	9.67392	9.23821	9.62249	9.93553	9.71806	9.41839	9.71897	9.95399	9.54774	10.3795
Adm	7.67372	7.65476	13.0143	10.3667	8.41169	7.79771	10.8623	9.77058	8.63323	8.13186	9.73089	10.0292	7.32634	7.63902	9.24702	9.69215	8.60249	7.1832	8.94269	8.58322	8.23563	7.56037	10.7494	9.07222
Adm2	6.03135	6.01726	8.50588	7.42944	5.88899	5.80501	7.26676	7.24084	6.06128	5.52369	7.36496	6.47699	5.94222	5.97268	7.244	6.07931	6.10422	5.29007	7.09633	6.81748	5.85493	5.88508	7.31956	6.81932
Adnp	11.5767	11.5193	12.2385	12.0275	11.59	11.4992	11.8348	11.6165	11.6232	11.4803	12.1244	11.891	11.5516	11.4796	11.8866	11.355	11.4724	11.7938	11.9849	11.7698	11.5894	11.7317	11.6035	11.4136
Adnp2	9.63011	9.58458	9.92069	9.82193	9.74197	9.8369	10.1077	10.152	9.91211	9.83537	10.1452	10.0219	9.7137	9.75544	10.063	9.6652	9.67678	9.95206	10.2364	10.054	9.92269	9.97906	10.0972	9.39722
Ado	10.9252	10.8264	9.94087	10.1919	10.395	10.6089	10.613	10.079	10.3865	10.6697	10.4276	10.375	10.6357	10.7857	10.2428	10.4499	10.4843	10.403	10.2333	10.1983	10.6101	10.9716	10.5329	10.2436
Adora1	6.56574	6.62744	5.69783	5.59818	6.55858	6.21908	6.07521	5.90737	6.81414	6.51263	5.72507	5.81572	6.70356	6.39778	5.29007	5.53073	6.66623	6.44179	5.65982	6.08004	6.60319	5.99914	5.54222	5.29007
Adora2a	6.77309	7.26728	5.91022	6.03783	6.93579	7.13337	6.26768	6.29445	7.03463	6.72742	6.17625	6.38487	7.05482	6.52755	6.34574	7.08457	6.68137	6.44179	6.15946	6.56589	6.8494	6.701	6.21863	6.59621
Adora2b	7.99222	8.06447	8.23757	8.38119	8.54756	8.47257	7.92161	8.23225	8.16663	8.27036	8.59289	7.67737	8.24425	7.54972	9.05575	8.87669	8.48835	8.4482	8.66886	8.34931	7.96602	7.88683	8.66248	8.14196
Adora3	7.80126	7.7042	5.99175	6.59113	7.87612	8.22398	6.26768	6.96874	7.54401	7.81151	6.6981	6.72518	7.70027	7.68616	7.13287	7.44488	8.06169	7.44823	6.51899	6.9133	7.88133	7.91671	6.89903	7.14623
Adpgk	9.25593	9.26445	9.45145	9.90394	9.35411	9.28754	9.71564	9.83942	9.40654	9.21159	9.84514	9.75829	9.349	9.14558	10.0143	9.49625	9.28784	9.36474	9.66381	9.33611	9.11063	9.05918	9.46675	10.0525
Adprh	9.26951	9.24573	8.66125	9.17742	9.20379	9.23603	9.30072	8.9511	9.27891	9.23897	9.13234	9.06798	9.38466	9.19055	8.97083	9.56873	9.20726	8.9933	9.22119	9.34379	9.10378	9.35428	9.09056	9.26374
Adprhl1	6.77309	5.88588	5.62337	5.66707	7.01035	6.19631	5.71342	7.23018	7.1196	7.32383	5.72507	6.32488	7.25792	7.17113	5.29007	7.13415	6.94749	8.03023	5.65982	6.75322	6.86161	5.68116	5.54222	7.01691
Adprhl2	9.55827	9.41083	9.93314	9.97254	9.45228	9.69181	8.92649	9.43504	9.50519	9.62932	10.1372	9.42234	9.35672	9.63542	9.66466	9.31467	9.52358	9.62084	9.75023	9.34379	9.31989	9.50018	9.57072	9.55365
Adprm	7.88208	8.07067	7.82481	7.89187	7.98294	7.79208	7.92678	7.91452	7.99087	8.04276	7.82344	7.86813	8.09612	8.11891	7.58731	8.12426	8.06672	7.84921	7.60304	8.09639	8.06503	7.90484	7.85172	7.88816
Adra1a	8.67096	8.28248	5.29007	5.29007	7.46006	8.37244	5.65703	6.26866	8.75045	9.08282	5.59824	6.45926	8.60417	8.51064	5.75908	6.29205	8.22334	8.70155	5.50393	6.87829	8.82141	9.26403	5.85108	5.67369
Adra2a	6.51143	6.80684	6.19022	6.3772	6.84236	6.86181	6.74477	7.31309	6.70248	6.57062	6.43547	7.7338	6.74037	6.57504	6.66963	8.56487	6.65088	6.30144	6.43246	7.76323	6.74672	6.586	6.97749	7.23503
Adra2b	5.68027	5.63568	6.1606	5.72499	5.51783	5.65515	6.91546	5.52491	5.69629	5.7558	5.90297	5.59467	5.71906	5.92287	5.62243	5.70595	5.60128	5.86331	6.3571	5.65933	5.29007	5.60972	5.29007	5.6036
Adra2c	6.68234	6.4107	5.29007	5.29007	5.96782	6.45379	5.50231	5.52491	6.26948	7.10976	5.29007	5.85733	6.40158	6.50294	5.29007	5.53073	5.9807	6.05523	5.29007	5.85211	6.02636	6.66939	5.29007	5.29007
Adrb2	9.94787	9.94042	10.4735	9.29157	9.27408	9.5172	9.65455	8.8566	9.26428	9.91449	9.6781	8.54845	9.63137	9.60022	9.98184	8.14142	9.31095	9.63457	9.32016	8.48869	9.47269	9.7651	9.08417	7.42085
Adrb3	6.45398	6.73857	6.39562	6.71226	8.05523	7.36348	6.10208	7.32309	7.72473	7.36263	6.79525	6.02946	7.34836	7.05568	6.76899	5.63003	7.97318	7.58265	6.92672	6.9694	7.73138	7.02386	6.1161	6.01903
Adrbk1	11.3023	11.3912	11.0134	10.7415	11.1868	11.2702	10.9797	10.7733	11.4633	11.2542	10.482	10.8917	11.4366	11.3239	11.0812	11.4942	11.3564	11.4514	11.114	11.1397	11.3398	11.4967	11.1148	11.524
Adrbk2	9.39662	9.72421	6.29898	7.65411	9.45833	9.54511	7.66576	8.71276	9.80687	9.23651	8.79141	8.18462	10.1113	9.43685	8.78068	9.40368	10.0784	9.43449	8.25657	9.17321	10.0452	9.72448	8.80183	8.63033
Adrm1	7.8941	8.08298	8.10387	8.19663	7.67704	7.8089	7.89016	8.11597	7.80326	7.54089	8.06049	7.86255	7.80473	7.96937	8.23129	7.61428	7.90143	7.73135	8.03296	8.01547	7.78518	7.77346	8.20329	7.99428
Adsl	9.8032	9.6388	10.1921	9.97639	9.86825	9.66813	10.1898	10.072	9.81692	9.90057	10.3305	9.94313	9.65657	9.7597	10.0825	9.86958	9.79899	9.82019	10.1547	10.0257	9.8794	9.67246	10.5388	10.9965
Adss	10.7236	10.8309	11.897	11.1326	10.7285	10.8228	10.99	11.4072	10.5796	10.7495	10.9609	10.6591	10.6016	10.6491	10.9579	10.6317	10.5518	10.7321	10.4568	11.3433	10.7301	10.662	11.1722	11.4465
Adssl1	9.54718	9.0652	5.91022	6.47209	9.54416	8.2686	7.00278	8.21182	9.48431	9.23651	6.35721	7.69011	9.77249	9.69	6.36949	8.65837	9.15478	10.0779	6.33725	8.19022	9.39646	8.51675	6.86611	7.82274
Adtrp	9.83545	9.37929	8.61524	9.39151	10.2001	10.6912	8.11922	9.05113	9.07025	10.8812	8.66863	7.36062	8.58666	9.94868	8.74223	7.205	9.35203	9.997	8.85894	7.82094	9.31002	9.61493	8.29009	8.04701
Aebp1	11.9508	11.7452	6.80414	7.97855	11.3886	11.851	9.79648	12.2979	12.3193	12.0131	9.38813	11.9869	12.4391	12.013	9.37991	12.495	12.5737	11.7435	10.27	11.9545	12.3868	12.2123	11.1419	11.0493
Aebp2	11.2963	11.4241	12.5836	11.9816	11.4955	11.1696	12.0171	11.8901	11.5679	11.2463	12.0699	11.885	11.3729	11.226	12.1506	11.3381	11.439	11.4495	11.9663	11.562	11.2613	11.2047	11.7427	12.1068
Aen	9.6178	9.52823	9.92537	9.83758	9.44419	9.21776	10.0955	9.80289	9.39091	9.37751	9.92457	9.63158	9.57961	9.42347	10.1741	9.44506	9.22728	9.41073	9.64837	9.82408	9.40761	9.47099	9.45197	10.4463
Aes	10.913	10.7434	10.8016	10.6663	11.1789	10.9642	11.1671	11.2035	11.1423	11.0113	10.942	10.9713	10.9982	10.9463	10.9953	11.3141	11.0934	11.2436	11.2288	11.1474	11.0027	10.9013	11.2936	10.2303
Afap1	10.2518	10.1896	10.7854	10.1986	9.93035	9.8903	11.0374	10.3976	10.5337	10.0869	10.2814	10.9446	10.1369	10.4371	10.5211	10.8784	10.2334	10.4682	10.6619	10.7042	9.98341	10.2212	10.2795	9.89669
Afap1l1	9.3484	9.29599	8.48893	9.37207	8.59255	8.61994	10.1665	8.46955	8.68938	9.10195	8.82913	10.0744	9.23635	9.37705	9.38443	8.78617	9.12187	9.00749	9.25631	8.95707	9.05255	8.8657	8.79792	9.1828
Afap1l2	10.3032	10.1254	10.119	9.96867	10.3417	10.5398	10.2949	10.219	10.1844	10.3348	9.63311	9.96101	10.0791	10.5309	10.354	9.85432	10.2057	10.6389	10.3311	9.64641	9.94321	10.3707	9.92806	9.86253
Aff1	11.5141	11.6384	10.7974	11.5055	11.4121	11.3396	11.0978	10.9716	11.904	11.6222	11.3443	11.0268	11.6561	11.5389	11.1824	11.3694	11.4821	11.6421	11.5898	11.5217	11.5598	11.6703	10.8342	10.193
Aff2	6.39288	6.85546	5.69783	6.54183	7.30834	6.45379	8.28018	7.28263	7.13127	6.67768	6.85981	7.17695	7.05482	6.55157	6.8455	7.32534	7.09268	6.71397	7.0663	7.02297	7.09237	6.32976	6.83222	7.06156
Aff3	9.42923	9.21306	6.81947	8.11823	9.4862	10.18	8.9416	9.42632	9.47164	10.027	10.9466	7.65802	9.49829	10.3239	9.68312	8.30231	9.66543	10.3248	9.13055	8.91892	9.44593	10.405	9.44452	8.21718
Aff4	13.0469	13.0138	14.3006	13.5104	13.1637	13.1907	13.9264	13.389	12.9869	13.1842	13.2894	13.5929	12.9983	13.0663	13.5451	13.2956	12.9776	13.1313	13.3034	13.1739	13.1068	13.132	13.3841	13.0873
Afg3l1	10.2009	10.1784	11.3461	10.3794	10.182	9.94055	10.3523	10.5242	10.1557	10.0828	10.3011	10.9681	10.1547	10.2366	10.5852	10.1698	10.1775	10.1142	10.6726	10.4707	10.1438	10.0544	9.7055	10.7335
Afg3l2	10.4161	10.2417	11.0031	10.7164	10.5834	10.2819	11.1106	10.9923	10.4747	10.3621	11.0569	10.6946	10.3028	10.3339	10.911	10.0648	10.3911	10.3936	10.9954	10.572	10.3832	10.4203	10.9945	10.285
Afmid	6.77309	6.82328	6.89316	6.84692	6.82837	6.73783	6.67688	7.25142	7.13127	6.83547	6.66868	7.04805	6.77599	7.08558	6.65215	6.8475	6.91131	6.79112	6.80679	7.18005	7.00964	6.83296	6.66558	6.93453
Aftph	11.5575	11.5854	11.6104	11.8187	11.8168	11.8252	11.7033	11.4986	11.6956	11.7357	11.7694	11.5506	11.5798	11.5707	11.8488	11.4498	11.6843	11.8388	11.7219	11.4557	11.5975	11.6057	11.7121	11.3873
Aga	8.36166	8.33972	7.67205	7.96801	8.31172	8.57892	7.08415	8.71995	8.13975	8.53641	7.96311	8.1397	8.56446	8.49008	7.81217	8.21343	8.43534	8.35623	7.64242	8.31418	8.43238	8.60968	8.36119	7.36185
Agap1	10.9825	11.0192	9.20869	9.50469	10.3187	10.6525	9.62999	10.1105	10.7851	10.7452	10.0593	9.92763	11.1041	11.0627	9.71397	10.5822	10.3613	10.9505	9.673	10.2933	10.9016	11.4996	9.52674	9.81421
Agap2	8.20836	8.56964	6.1606	7.14773	8.02787	8.05779	7.06432	7.39096	8.18251	7.62954	7.27012	7.03754	8.37815	7.88402	7.08548	8.08929	8.38827	7.42627	7.45517	7.92428	8.02628	8.07829	7.22395	7.66113
Agap3	10.627	10.5881	11.0932	10.8851	10.2037	10.3596	10.6705	10.662	10.5225	10.559	10.8156	10.4237	10.5137	10.682	10.6382	10.6198	10.3773	10.6241	10.9776	10.4777	10.1864	10.6825	10.1801	10.6325
Agbl1	7.98104	6.22253	5.29007	5.50814	7.5417	6.80153	5.88667	6.79765	7.76813	8.13186	5.29007	6.26053	8.27208	8.13901	5.52534	6.46228	7.44776	9.85187	5.50393	6.51744	7.13172	5.51633	5.29007	6.59621
Agbl3	7.27382	7.3333	8.55553	8.82581	7.45161	7.10498	8.73721	8.48657	7.67227	7.22135	9.15758	7.85134	7.23427	7.19839	9.35706	7.47312	7.59076	7.31052	8.75843	8.96208	7.47688	7.05862	7.76421	7.28179
Agbl5	7.63079	7.56808	7.8385	8.18763	7.59598	7.71668	8.40268	7.70078	7.81018	7.79783	8.603	8.0838	7.44303	7.66751	7.87952	7.63916	7.80153	7.78312	7.99358	7.66542	7.32841	7.54488	7.74767	7.76676
Ager	6.43405	6.36087	6.32414	5.82174	6.18754	6.41864	6.30946	6.06062	6.29529	6.18162	6.39716	6.11454	6.49749	6.39778	6.21624	6.56762	6.32516	6.05523	6.25305	6.37513	6.76008	6.45652	6.1161	6.43521
Agfg1	11.2228	11.2093	11.3368	11.4571	11.2991	11.2304	11.4858	11.1062	11.2136	11.1259	11.0917	11.321	11.2399	11.1051	11.3851	11.1956	11.1473	11.2614	11.416	11.2634	11.2004	11.2316	11.3888	11.2374
Agfg2	8.42021	8.35493	8.26783	7.67397	8.21858	8.7248	7.90072	8.06544	8.28401	8.70027	7.60697	8.49635	8.58225	8.46396	7.6354	8.73866	8.37625	9.09974	8.23156	8.13738	8.5654	8.6661	8.08496	8.12251
Aggf1	10.6719	10.8662	10.6105	10.9963	10.9761	10.9995	10.8141	10.6245	10.9392	10.8702	10.8588	10.5837	10.9337	10.6931	11.0381	11.045	10.84	10.8679	10.9893	10.6248	10.7822	10.7933	11.4587	10.7008
Agk	7.04355	6.96153	6.80414	6.66844	6.99824	7.19718	7.09395	6.68443	6.97006	6.90679	6.80846	6.77915	7.0269	6.72603	6.72044	6.96498	6.899	7.24846	6.62881	6.82991	6.90918	7.1678	6.51529	6.43521
Agl	11.3828	11.1857	10.0349	10.1527	11.772	10.6764	10.0932	10.7316	11.2256	11.1851	10.2425	10.2622	11.633	11.4284	10.6057	10.3129	11.2027	11.4623	9.9192	10.4924	11.633	10.5907	9.80181	9.54649
Agmo	8.69139	8.48948	5.99175	6.24854	8.40328	8.7363	7.38824	7.20857	8.33684	8.69666	6.45406	6.97253	8.63856	8.89668	6.8602	7.32534	8.20072	8.53452	7.22758	7.33592	8.67156	8.83227	6.60382	6.57954
Ago1	10.8393	10.6813	10.2529	10.6169	10.5677	10.8394	9.94691	10.2902	10.9755	10.8906	11.4672	10.232	10.7394	11.0925	10.5303	10.1807	10.8643	11.3276	10.8867	10.309	10.6173	11.0531	10.2656	9.92592
Ago2	12.1166	12.0474	11.8998	11.4037	11.5877	11.3269	11.7985	11.5817	12.3712	11.6969	11.9426	11.7912	12.2532	12.0534	12.0756	11.6151	11.816	12.3729	12.2132	12.0111	11.9465	12.4024	11.1616	11.4292
Ago3	11.0976	11.0571	10.5752	10.9969	10.9677	11.0649	10.0887	10.4734	10.913	11.0517	11.3744	11.0104	11.101	11.0925	10.7403	10.7333	10.8776	11.0416	10.7547	10.6848	11.059	11.1899	10.5561	9.80074
Ago4	9.9962	9.6571	8.59956	9.34241	10.0215	10.6167	8.09658	9.58351	9.69695	10.3127	10.2658	8.5987	9.96117	10.3211	9.06707	8.92314	9.96807	10.9154	9.50826	8.87441	9.93299	10.316	9.022	7.72156
Agpat1	9.3484	9.43697	9.20612	9.13648	9.06521	9.34289	9.5223	9.46939	9.57792	9.44739	9.60343	9.67249	9.41946	9.26749	9.33619	9.63772	9.26436	9.0458	9.29655	9.37971	9.24522	9.51742	9.18908	9.08961
Agpat2	8.69813	9.03119	10.2788	9.11322	9.20859	8.6598	9.52563	9.25715	9.16531	8.68943	9.02418	9.04412	9.25299	8.64207	9.55263	9.08353	9.29629	8.81909	9.17875	9.32839	9.36823	8.70698	9.24452	9.91068
Agpat3	11.0578	10.791	10.4346	10.5357	11.2495	10.9323	10.4821	11.4138	10.9036	10.8638	10.1117	9.66471	10.7858	11.1559	11.0686	10.0199	11.0178	11.2392	11.3656	10.9788	10.8718	10.772	10.5399	10.1021
Agpat4	9.42317	9.33446	6.27308	7.45294	9.89222	10.1343	7.13238	8.17003	9.0476	9.71496	7.57905	7.86813	9.4096	9.15209	7.40371	8.56907	8.99771	9.72504	7.5829	8.03977	9.47446	9.69282	7.67064	7.93945
Agpat5	10.5055	9.89492	10.9943	9.93997	10.2298	11.1495	10.489	9.47151	9.63772	10.7408	10.3505	9.82397	9.83818	10.3761	10.0287	9.8662	9.84854	11.0287	9.86949	9.63708	10.1799	10.9351	9.76446	10.131
Agpat6	10.532	10.608	11.2356	10.761	10.3525	10.3232	10.831	10.7387	10.5855	10.4325	10.5431	10.687	10.7117	10.6548	10.9366	10.8565	10.4944	10.5561	10.7417	10.8171	10.7234	10.5429	10.5341	10.9939
Agpat9	8.64675	8.7175	8.25781	8.74615	9.40299	8.69857	8.18927	8.07683	9.18099	8.93824	7.64108	9.01742	8.59106	8.6923	8.81138	8.24016	9.2836	9.41604	8.41276	8.52998	8.90006	8.61685	9.43202	8.63374
Agps	11.1076	11.2365	12.666	11.5518	10.9726	10.8506	11.5607	11.5329	11.0645	10.7555	11.4293	11.601	11.1905	10.8618	11.4057	11.9283	10.9811	10.7853	11.2437	11.5941	11.0949	10.8555	11.1442	11.97
Agrn	11.5758	11.7822	12.2835	12.3791	11.7533	11.7182	11.6852	12.2333	12.5658	11.7067	13.5889	12.3579	11.6102	11.8432	12.8744	12.2406	12.0338	11.7922	12.901	12.1479	11.4871	11.7613	12.5154	12.4871
Agt	6.15236	6.62744	5.29007	5.29007	7.30834	6.4709	5.58996	6.21458	7.35416	6.51263	5.29007	5.96624	6.62595	6.34044	5.29007	5.53073	7.32264	6.93121	5.59225	6.44892	7.25161	6.20834	5.29007	5.7326
Agtpbp1	10.2911	10.3875	10.4798	10.1953	10.3482	10.2741	10.5523	10.4142	10.3753	10.2761	10.4125	10.3826	10.5421	10.358	10.2613	10.4386	10.1718	10.4216	10.269	10.3041	10.3316	10.2895	10.1161	10.2135
Agtr1a	7.28334	6.83949	5.29007	5.29007	7.32714	7.62408	6.0473	6.55788	7.51851	7.57382	6.0678	6.38487	7.31519	7.77576	5.29007	6.71653	7.78928	7.60217	5.50393	6.48378	7.5557	7.58328	5.79247	6.13814
Agtrap	9.17402	9.46265	7.34125	8.01992	9.12987	9.28364	7.81381	8.42608	9.81525	9.40411	8.81474	8.58215	9.69559	9.2494	8.39454	9.57495	9.31926	8.98257	8.32115	8.58648	9.45848	9.37545	8.35585	9.17817
Ahctf1	11.9892	11.9524	13.1112	12.4036	11.7504	11.7687	11.9019	12.8208	11.7459	11.8361	12.463	11.9436	11.9314	11.8159	12.3811	11.6678	11.6609	11.7655	11.7732	12.6553	11.9945	12.0237	12.4337	12.824
Ahcy	6.58321	6.56718	6.89316	6.94424	6.33641	6.19631	6.5893	6.45681	6.41418	6.31435	6.78188	6.81798	6.45073	6.4777	6.70377	6.62595	6.71102	6.8096	7.42502	7.27756	6.23404	6.28324	6.70486	6.73546
Ahcyl1	11.7679	11.6637	11.6608	11.3685	11.6864	11.5611	11.3878	11.4698	11.588	11.6046	11.6131	11.2733	11.6457	11.6241	11.8926	11.5099	11.5942	11.6567	11.8892	11.2603	11.5582	11.6409	11.8083	10.9587
Ahcyl2	10.8218	10.8879	12.5484	11.8617	11.203	11.0581	11.6533	11.4683	11.4305	11.007	12.29	11.9778	11.0282	10.895	11.9775	10.9856	10.9634	11.4662	12.1632	11.763	10.8083	10.9208	11.2922	11.4613
Ahdc1	9.65616	9.55668	9.8551	9.66967	9.25799	9.43181	8.8854	9.6874	9.80519	9.67004	10.5089	9.55117	9.417	9.62845	9.93488	9.46307	9.27508	9.52579	9.76031	9.72631	9.01897	9.52691	9.57299	9.75492
Ahi1	9.32258	9.27504	8.33124	8.95988	8.85151	9.18468	8.35419	8.46096	8.55067	9.01236	8.92598	8.08855	9.27489	9.27942	8.15271	8.40012	8.86455	9.07975	8.82622	8.40969	9.07373	9.36279	8.46894	8.24437
Ahnak	17.2865	17.1464	17.3061	16.8187	17.3329	17.5438	16.7513	17.25	17.1533	17.4196	16.1299	16.3417	17.3463	17.4987	17.187	16.8171	17.2309	17.8415	17.0754	16.5895	17.4077	17.729	17.1639	15.8773
Ahnak2	12.9235	12.753	11.368	11.2203	12.4991	12.8774	10.9815	11.9838	12.5534	12.9624	10.6492	10.7233	12.8768	13.0935	11.6203	11.0375	12.5573	13.53	12.0176	11.5534	12.6918	13.4116	11.2706	9.41109
Ahr	11.5653	11.4247	10.2317	11.2719	11.5283	11.8118	11.3499	10.8395	11.5021	11.8296	11.194	9.94826	11.3467	11.6863	11.145	10.9221	11.6229	11.5015	11.1696	10.8274	11.3149	11.6881	10.7443	9.69954
Ahrr	7.90602	7.54093	6.1606	6.27135	7.70534	8.47946	5.98782	6.95541	7.28414	8.40967	6.39716	6.62378	7.54074	8.27817	6.97155	6.71653	7.98389	7.94271	6.90371	6.69899	7.85375	8.59157	7.1069	6.73546
Ahsa1	10.4302	10.4793	10.7551	10.9355	10.4765	10.2534	10.806	10.9176	10.4705	10.5028	10.8664	10.8124	10.3779	10.3954	10.9541	10.5996	10.4203	10.2317	10.7875	10.6303	10.3775	10.3548	11.2113	11.1051
Ahsa2	9.22605	9.48788	8.61913	9.38958	9.0358	9.15937	9.74453	9.17619	9.23204	9.29932	9.77739	9.63795	9.38969	9.2942	9.1332	9.56873	9.12898	9.03199	9.217	9.38158	9.35101	9.13078	9.49345	9.44037
Ahsg	6.66645	5.97646	5.29007	6.06766	6.33641	6.36331	5.76297	6.68443	6.06128	6.4296	5.66715	5.81572	6.17256	6.4777	6.21624	5.53073	6.01374	6.41537	6.13423	5.71607	6.08396	5.96341	5.29007	5.6036
Aida	8.74121	8.70575	8.42796	8.42377	8.55136	8.7248	8.3504	9.03972	8.9684	8.72169	8.63947	8.55864	8.84377	8.5309	8.52019	8.27158	8.71446	8.62974	8.07125	8.92663	8.66846	8.74346	8.7461	8.87986
Aif1	7.75566	8.63314	6.24637	7.22424	8.94663	7.91084	7.41878	8.17003	9.27648	8.03121	8.00495	8.37058	9.04875	7.86792	7.3848	9.26673	9.31303	7.38121	7.24525	8.76672	9.08536	7.77346	8.28447	8.91378
Aif1l	10.3884	9.63059	6.92137	8.99851	10.7024	11.5113	7.24101	8.87279	9.86288	10.7365	7.92542	8.07904	9.2195	10.5384	9.22699	8.47822	10.4327	11.6866	8.92221	8.20313	10.4037	10.984	9.42447	7.07247
Aifm1	9.24909	9.33446	9.38262	9.36422	9.32131	9.25407	10.0065	9.19687	9.30536	9.2439	9.51762	9.66938	9.17068	9.2494	9.10327	9.40834	9.21397	9.04923	9.25222	9.37034	9.31792	9.09031	9.46429	9.44808
Aifm2	8.46852	9.19085	9.03696	8.59244	9.04924	8.33106	8.7516	8.65389	9.61487	8.90436	8.45438	8.67867	9.26945	8.50553	8.49931	9.28711	9.10512	8.54433	8.20609	9.13607	9.00433	8.3626	9.00856	9.49348
Aig1	10.003	9.87422	9.20097	9.2895	9.31909	9.55967	9.77284	9.62787	9.66394	9.84671	9.57822	9.86525	10.0992	9.70554	9.10602	9.5499	9.1171	9.80004	8.95282	9.43105	9.66743	10.2024	9.26158	9.59588
Aim1	12.6527	12.5569	12.7993	13.187	13.1787	13.035	12.3957	13.2563	13.0928	12.8909	13.0174	11.8693	12.5661	12.8886	13.629	11.9756	13.1125	13.6158	13.5781	12.7782	12.6496	12.8678	13.234	12.482
Aim1l	10.7648	10.5053	10.372	10.828	10.421	10.6472	8.76301	10.0886	10.4011	10.6995	10.1555	8.99767	10.1234	10.9639	10.6718	9.01174	10.488	11.2511	10.7366	9.891	10.2891	10.9265	10.4175	9.83637
Aim2	8.05217	8.57828	7.42748	7.20554	8.32517	8.11691	7.06432	7.77348	8.49703	7.87797	8.53418	7.41642	8.64702	7.86792	8.23637	8.19714	8.53584	8.00167	7.42502	9.92715	8.50046	8.34534	8.56442	10.64
Aimp1	9.72009	9.74906	10.5268	10.4887	10.0537	9.94548	10.322	10.1612	9.72568	9.84833	10.1578	9.99363	9.67313	9.73179	10.1649	9.82853	9.74458	9.95935	9.98822	10.0852	9.67359	9.61137	10.4314	10.5482
Aimp2	9.03765	8.79343	10.0873	9.96996	9.06521	8.74772	9.97032	9.36606	9.08144	8.93824	9.74756	9.457	8.713	8.84928	9.80274	9.24083	8.92315	9.07639	9.50997	9.14049	8.96454	8.71034	9.823	10.1606
Aip	9.32041	9.34956	8.95038	8.78801	9.24405	9.20338	9.5223	9.04258	9.31959	9.39751	8.57244	8.93155	9.48427	9.33765	9.04433	9.42222	9.20502	9.04923	9.03614	8.87707	9.41314	9.47687	9.10955	9.16885
Aipl1	5.68027	5.77769	5.91022	5.82174	5.88899	5.50122	5.98782	6.63205	5.81336	5.85925	5.50819	5.96624	5.53835	5.55013	5.69669	6.04341	5.90895	5.54778	5.81157	5.85211	5.92941	5.60972	5.64621	5.9135
Ajap1	5.29007	5.53475	5.62337	5.82174	5.61184	5.50122	7.56164	5.62182	5.81336	5.7558	6.24872	6.38487	5.29007	5.7393	5.69669	6.3689	5.78073	5.73526	6.02368	6.15833	5.29007	5.60972	5.79247	7.96165
Ajuba	11.1189	11.0066	12.4633	11.6862	10.6455	10.8314	10.3401	11.5028	10.9323	10.9719	11.1187	12.0039	10.5788	10.9795	11.9071	11.3883	10.7578	10.9624	11.9695	11.6207	10.272	10.7925	11.7553	11.8443
Ak1	10.6997	10.838	10.4957	10.8329	11.1783	9.80605	11.0815	10.6685	10.7706	10.5421	11.3071	11.2951	11.1689	10.9639	11.5427	10.9374	10.9082	10.8766	11.2676	11.6124	10.9153	9.97214	10.2486	9.7346
Ak2	10.9137	10.9705	11.7204	11.9065	11.1679	10.8228	10.6028	10.8775	11.1256	10.7928	11.5584	10.922	10.9051	10.7206	11.7644	11.4064	11.152	10.8465	11.5153	11.0325	10.7779	10.6342	11.5206	11.8029
Ak3	11.1894	10.7753	9.49837	9.95439	10.8813	11.3141	9.45218	11.259	10.5904	11.4204	9.11838	9.58289	10.623	11.2556	9.49524	9.70166	10.7647	11.2949	9.50654	9.29709	10.7722	11.0817	9.823	10.6459
Ak4	9.12002	9.15688	11.1799	11.1808	9.01128	8.73344	10.4553	9.43069	9.33133	8.89498	11.1082	9.73768	8.8364	8.93122	10.9266	9.08353	9.0361	8.42177	10.5285	9.4962	8.45784	8.59157	10.4276	10.0911
Ak5	6.82972	6.58766	5.52601	5.82174	6.44381	6.41864	6.20086	6.63205	6.47884	6.66057	5.93955	7.05846	6.72212	7.19839	5.69669	7.07185	6.61949	6.88066	5.71664	6.87829	6.79923	6.74675	6.4181	6.89739
Ak8	6.49265	6.90211	5.52601	5.29007	6.33641	6.58301	5.80765	5.86219	6.36848	6.45103	5.66715	6.02946	6.8105	6.85867	5.52534	6.29205	6.465	6.73377	5.50393	5.92623	6.64831	7.17821	5.64621	5.7326
Akap1	9.96463	9.87942	10.1258	10.6137	10.0787	9.95774	10.4396	9.80457	10.2611	10.0815	10.9134	10.4126	9.95611	10.1273	10.3734	9.96576	10.1229	10.2658	10.8501	10.0598	9.9317	9.93276	9.97526	10.3232
Akap10	10.5735	10.4633	10.2945	10.347	10.6393	10.6229	10.4245	10.2902	10.4449	10.5311	10.3692	10.4564	10.6916	10.4621	10.3167	10.3936	10.4981	10.6445	10.2609	10.4137	10.6458	10.7454	10.2712	10.2078
Akap11	11.6362	11.6532	11.9607	12.0681	11.7022	11.8302	11.4199	11.5645	11.3372	11.7422	11.4507	11.6951	11.6351	11.7902	12.0248	11.5441	11.584	11.6466	12.0074	11.7955	11.6592	11.7524	11.4439	11.8048
Akap12	9.30511	8.8407	7.47302	7.85215	9.2603	10.1842	8.69613	9.4043	9.28376	9.91757	8.57244	9.74064	9.65865	9.92991	8.10335	9.27185	9.76143	9.91507	7.62288	9.33804	9.47975	9.97214	9.15597	8.90256
Akap13	13.6469	13.6263	11.9488	12.2425	13.2454	13.3184	12.2892	12.8525	13.3218	13.4915	12.5063	12.5678	13.6961	13.765	12.5927	13.0272	13.3959	13.4975	12.3917	12.8124	13.5454	13.7392	12.4686	11.9295
Akap17b	7.96409	7.7674	6.1606	6.65342	7.93057	8.21156	7.64048	7.29287	7.78931	8.20539	7.03442	7.3928	8.03213	7.93123	6.68684	7.75704	7.68707	7.95022	6.89203	7.40725	8.01642	7.95174	7.21148	6.77818
Akap2	8.76066	8.88644	6.67326	6.97875	8.43664	8.49653	7.69057	8.04818	8.75045	8.64897	7.29669	8.39361	8.85839	8.79608	6.9582	8.04124	8.62291	8.39483	7.5829	8.29427	9.186	8.80119	7.47144	7.70172
Akap5	6.80176	6.60774	6.63793	6.52484	6.4639	6.88506	6.4767	6.85754	6.39161	6.58925	6.65366	6.28252	6.66546	6.7848	6.5979	6.69901	6.6353	6.71397	6.65817	6.59696	6.64831	6.701	6.83222	6.56259
Akap6	8.75097	8.05824	7.82481	8.66175	9.04119	8.02012	7.64048	9.2767	8.75045	8.73229	8.09953	8.0106	9.17068	9.04767	7.94995	8.69334	9.0361	9.93922	7.78932	10.1993	8.82141	7.74021	7.13388	7.89973
Akap7	8.51906	8.36998	7.98065	7.55016	8.50502	8.69857	8.1237	8.15403	8.2791	8.54045	7.57905	7.89565	8.48152	8.51064	7.06107	8.48268	8.26316	8.54433	7.20966	8.07777	8.48993	8.47779	7.34238	7.7731
Akap8	11.2509	11.1954	11.4649	11.5436	11.1357	11.2809	11.6684	11.0836	11.2343	11.2352	11.6788	11.559	11.1498	11.1527	11.4532	11.2567	11.1982	11.1726	11.5047	11.3357	11.1199	11.2425	11.3615	11.3732
Akap8l	9.64059	9.71841	9.44928	9.31008	9.88477	9.95529	9.58276	9.45874	9.86933	9.88021	9.67176	9.58783	9.67929	9.89551	9.20667	9.6397	9.76295	9.66388	9.49104	9.60234	9.79155	9.84609	9.39386	8.98461
Akap9	12.5706	12.4888	13.2602	12.6976	12.7971	12.8345	12.8532	12.6289	12.4885	12.7917	12.6905	12.6889	12.5283	12.6824	12.5809	12.5438	12.5687	12.9044	12.5983	12.1259	12.5243	12.5903	12.3973	12.2197
Akip1	8.23667	8.26646	8.76313	8.52312	8.41588	8.31956	8.72851	8.70915	8.37405	8.47024	8.84338	8.16235	8.35238	8.30205	8.60466	8.45569	8.35598	8.07883	8.51604	8.22858	8.31768	8.19906	8.51749	8.61663
Akirin1	8.47248	8.44289	8.336	8.61259	8.16956	8.139	7.72095	7.87569	8.00291	8.06558	8.1328	7.98531	8.19272	8.30796	8.21076	8.02896	8.11607	7.98717	8.0281	8.03494	8.34529	8.19906	8.04539	8.06755
Akirin2	9.32692	9.21306	9.68133	9.87114	9.25799	9.1336	9.77144	9.33611	9.30774	9.3274	9.61174	9.30703	9.22514	9.22182	9.74242	9.3221	9.05865	9.20495	9.62016	9.33996	9.20743	9.38384	9.80955	9.77954
Akna	9.73645	10.1486	7.19438	7.92502	9.46234	9.53204	8.00213	8.76582	10.2226	9.42592	8.59627	8.4012	10.3147	9.57868	8.2911	9.87463	10.0007	9.13568	8.18885	9.35523	9.84844	9.80461	8.75419	8.97394
Aknad1	6.94774	7.19763	9.1131	8.98575	8.10315	7.60477	8.66604	9.43069	7.99087	7.40953	9.91923	9.19682	7.25792	7.38597	9.23704	7.82312	7.74551	8.05127	9.05975	8.17283	7.40086	7.10346	8.52225	8.94144
Akr1a1	13.1448	13.1857	12.493	12.942	12.9038	12.7811	12.3245	12.4915	12.974	12.8876	12.9645	12.7475	13.3302	12.9996	12.6	13.1257	12.8859	12.8235	12.6759	12.6551	13.1121	13.1881	13.0907	13.2031
Akr1b10	7.83916	8.20608	8.0407	7.32239	7.99996	7.73446	7.73885	7.78054	8.23925	8.0019	7.39778	7.90109	8.46241	7.93894	7.44981	8.27675	8.16373	7.78312	7.2006	8.11019	8.2895	8.04638	7.82841	8.25331
Akr1b3	6.56574	6.75603	8.0524	6.60705	6.44381	6.32448	6.94897	6.63205	6.63314	6.4296	6.78188	6.98361	6.74037	6.74597	6.5006	6.78393	6.75404	6.4675	6.75503	7.05401	6.57199	6.62016	6.60382	7.36185
Akr1b8	9.42722	9.49695	12.7929	10.4082	9.65351	9.03955	11.4136	11.395	9.85315	8.98022	10.7261	11.1968	9.85459	9.32043	11.1733	11.0049	9.66869	9.46813	10.985	10.9572	9.93555	9.65872	10.7076	11.539
Akr1c13	7.07759	7.35457	5.95233	6.63819	6.99824	6.78908	6.38753	6.92827	6.78336	6.62551	6.0678	6.4228	7.17312	7.04045	6.39265	6.9367	7.11355	6.60913	6.13423	7.33592	7.25161	6.9759	6.81489	6.57954
Akr1c14	8.98914	8.07684	5.52601	6.06766	7.95409	8.33867	6.07521	6.71799	8.75045	9.04379	6.15056	6.11454	9.72962	10.1646	5.52534	7.29363	9.36613	9.45012	5.76656	6.75322	9.87406	9.74899	5.85108	5.95069
Akr1c18	9.33555	9.6244	7.53422	7.7381	10.0323	9.84879	7.86877	7.92089	9.39986	10.1059	8.33365	7.74602	9.26124	9.3603	9.69591	7.76454	9.71187	8.76573	8.49529	8.77815	9.6904	9.84154	9.45197	6.59621
Akr1cl	6.43405	6.33489	5.29007	5.29007	6.5941	6.73783	5.29007	5.75822	6.39161	6.58925	5.29007	5.50565	6.60562	6.96127	5.29007	5.29007	7.13408	6.58685	5.29007	5.89038	6.45451	6.66939	5.29007	5.29007
Akr1d1	6.74367	7.12388	11.3513	9.49035	8.94663	6.72464	8.74299	11.717	8.71124	6.12176	9.4376	7.9491	7.0269	5.97268	10.2502	8.01034	8.8064	7.64975	9.72984	8.55685	8.34529	6.53255	11.2502	8.28418
Akr1e1	7.07759	7.12388	8.17499	8.21445	7.12518	7.09537	5.84863	8.013	6.75172	6.94757	6.20114	6.84314	7.56869	7.77576	6.41524	6.80016	7.19368	7.08568	6.31695	7.7808	7.45453	7.77346	7.96975	8.31011
Akr7a5	8.41199	8.0457	8.02296	8.16488	8.27057	8.23629	7.79687	8.03655	8.55471	8.3556	8.70347	7.92797	7.99227	8.29016	8.30567	8.08929	8.61614	8.50465	8.56332	8.09175	8.06503	8.18453	7.98382	8.53146
Akt1	11.4946	11.5533	11.6157	11.4395	11.2542	11.21	11.7574	11.939	11.558	11.2735	11.8989	11.8682	11.7126	11.4751	11.7892	11.9954	11.4107	11.2399	11.7553	11.6641	11.5279	11.5044	11.8298	12.1531
Akt1s1	9.49809	9.57819	9.64958	9.74102	9.65175	9.44756	10.0615	9.85247	9.72568	9.58159	9.97562	9.57793	9.52591	9.63542	9.86387	9.6397	9.54143	9.58357	9.94721	9.50649	9.43509	9.52691	9.91377	9.81421
Akt2	9.05346	9.03744	8.79095	8.90667	8.77899	8.99964	8.09201	8.64636	9.07585	8.84062	8.82913	8.76319	9.05193	9.06849	8.94342	8.71618	9.06114	9.14532	9.11936	8.77245	8.99449	9.0139	8.83272	8.46404
Akt3	9.95348	9.99096	7.39937	8.01482	9.58155	9.68445	9.42743	9.2448	10.1088	9.81572	8.90442	9.93152	10.2528	9.75544	8.36708	9.99541	9.70555	9.55978	8.22312	9.79363	10.1305	10.2397	9.47164	9.79622
Aktip	10.9123	10.6613	11.1661	10.5836	10.8754	10.9465	10.2403	10.124	10.2036	10.9277	9.60343	10.1675	10.4323	10.8298	10.2303	9.76105	10.6044	10.9955	10.1838	9.92204	10.5226	10.8073	9.57299	10.2656
Alad	10.1494	9.65306	8.65747	8.58566	9.52126	10.1289	8.6102	8.43048	9.11721	9.86276	8.38555	8.78066	9.35672	9.9873	8.36245	8.50039	9.36613	9.49348	8.76995	8.50604	9.23899	9.7699	8.32336	9.23281
Alas1	11.1643	11.2533	9.83698	10.6004	10.9719	10.7231	10.5515	10.5986	11.1316	10.9208	10.5774	10.231	11.2413	11.0992	11.2746	10.6514	10.9673	11.0459	10.901	10.9064	11.0984	10.9172	11.1133	11.0756
Alas2	10.1663	9.40361	11.8486	11.5749	7.76692	8.49314	9.43277	8.11044	8.49281	9.46645	12.4747	8.58879	7.92315	8.90056	7.70444	8.09518	8.87023	9.11291	8.23156	7.69055	8.05063	9.45517	8.91436	7.79814
Alb	5.60899	5.97646	5.29007	5.93943	6.21426	5.80501	5.98782	6.45681	6.02616	5.98496	6.22527	5.77036	6.06678	5.7393	6.34574	5.53073	7.33137	6.20508	6.97143	6.7128	8.05063	5.74121	5.54222	6.01903
Alcam	12.703	12.7561	8.46746	8.24077	11.4891	11.7157	10.2342	9.14194	11.4643	12.2767	9.01917	9.81136	12.5623	12.3602	8.41702	10.6554	11.4442	11.4884	8.59938	10.2774	11.8548	12.3142	9.28681	10.1203
Aldh16a1	9.5416	9.67916	10.1299	10.1147	9.60714	9.3762	10.1331	9.68375	9.84008	9.45589	10.1634	9.65689	9.82343	9.71654	9.97287	9.69786	9.78558	9.54773	10.0819	9.78098	9.70099	9.67417	9.91914	9.38522
Aldh18a1	9.48845	9.75662	9.27886	10.2073	9.86219	9.49716	9.87823	9.91602	9.8302	9.26342	9.91923	10.1364	9.81413	9.44481	10.5485	10.1168	9.96939	9.32855	10.6518	10.0245	9.80142	9.47883	9.96837	10.218
Aldh1a1	8.7248	7.96131	7.16055	6.99003	8.34731	7.89	6.52651	6.79765	8.31307	8.59187	7.24298	6.47699	8.72903	8.76232	5.62243	6.58743	8.53584	8.94987	5.89117	6.77937	7.85375	7.05862	6.07861	5.7326
Aldh1a2	6.34981	6.93219	5.76039	5.93943	6.35892	6.52049	6.15305	6.3195	6.21536	6.67768	5.82184	6.96134	6.82738	6.21318	5.52534	6.97887	6.57056	5.9666	6.05296	6.31562	6.3804	6.32976	7.6075	5.67369
Aldh1a3	8.8267	8.97048	8.25278	8.71237	8.27057	8.28052	9.9691	11.0836	8.67091	8.79424	7.60005	8.55526	8.77604	8.93501	9.02122	12.0717	8.85884	8.07883	9.198	10.2327	8.5886	9.37965	12.3498	11.6359
Aldh1b1	7.33904	7.56808	6.02892	6.45385	7.16826	7.11452	6.38753	6.57692	7.53556	6.90679	6.50779	6.63887	7.59607	7.35059	6.34574	7.53674	7.37415	7.04139	6.3571	7.08426	7.53466	7.59833	6.74276	6.93453
Aldh1l1	8.67096	9.04675	8.73118	8.77617	9.15742	8.09447	9.0314	8.85007	9.54806	8.43595	9.82386	9.10764	9.19099	8.83717	9.35936	9.04209	9.66869	8.53943	9.71213	9.94363	9.0784	8.40483	9.92271	9.29829
Aldh1l2	7.88811	7.82039	11.4898	10.2409	8.51675	7.62408	9.2572	10.2328	8.79883	7.65272	10.0702	9.35233	8.03213	7.85979	10.5813	9.61576	8.96888	8.20898	10.107	9.95117	8.99449	7.38779	9.51019	10.2447
Aldh2	11.2012	10.9713	8.29256	9.67443	10.9852	11.135	9.46613	10.3797	11.206	11.3247	9.56117	9.90274	11.0362	11.3052	9.44633	10.2457	11.3068	11.4559	10.0352	9.68012	11.1795	11.4017	9.95098	9.71877
Aldh3a1	11.1715	10.4353	5.52601	6.72649	9.55736	11.2116	8.44954	7.96464	8.70762	11.2309	8.16988	7.07902	9.71969	11.202	6.56009	5.63003	9.74458	10.1576	7.62288	7.56676	9.83477	11.6931	6.39217	5.7326
Aldh3a2	11.7504	11.4856	9.35041	9.74556	11.0018	11.3582	10.4155	10.0005	10.6193	11.6325	9.99097	10.133	11.0849	11.6449	9.71038	10.4465	11.0746	11.0322	9.59137	10.3002	11.1577	11.4675	9.71996	9.89105
Aldh3b1	8.74772	8.82632	6.12982	6.76809	8.19918	8.22398	6.54257	7.23018	8.4801	8.11559	6.3774	7.36062	9.13218	8.58516	6.52082	8.78617	8.11122	8.36181	6.41418	7.90847	8.83529	8.96152	6.86611	8.1176
Aldh3b2	10.8056	10.6653	9.71059	9.9214	10.6905	10.7675	9.07084	9.98283	9.99108	10.8218	9.32075	8.69106	10.2362	10.7647	10.5036	8.46475	10.4602	10.506	10.4046	9.82682	10.2961	10.7535	9.62221	9.85676
Aldh4a1	9.44924	9.31407	9.33639	9.48131	9.25799	9.40875	8.38423	9.26451	9.38641	9.54423	10.7322	8.85124	9.35928	9.59308	9.73359	8.71995	9.43082	9.66388	10.0029	8.73481	9.29809	9.41689	9.2359	8.44083
Aldh5a1	8.68121	8.21725	8.29256	8.17858	8.75616	8.77027	8.33124	8.39482	8.44126	8.60348	8.68457	7.69644	8.27208	8.80439	8.30567	7.77942	8.81232	8.81101	8.73215	8.28218	8.56206	8.79173	7.27266	9.31104
Aldh6a1	10.3087	10.0659	9.33403	9.48312	10.4844	10.342	8.76868	10.2575	10.3258	10.644	9.32075	9.22465	10.2487	10.3196	8.87409	8.9166	10.3753	10.6022	9.05741	9.06341	10.3832	10.1046	8.88153	7.80433
Aldh7a1	8.83283	8.59113	9.19838	8.50164	8.76599	9.02559	9.56343	9.16836	8.98042	8.98906	8.71282	9.78722	9.08644	9.1618	8.73868	8.95542	9.13842	8.81101	9.08528	9.20731	9.30606	9.12077	9.36521	8.97661
Aldh9a1	9.6458	9.53924	9.1376	9.27282	9.48423	9.58835	9.03375	9.78768	9.6187	9.67187	10.0952	9.07976	9.54853	9.47104	9.61167	9.06296	9.4574	9.46813	9.36435	9.56016	9.55011	9.54756	9.37046	9.66691
Aldoa	13.1464	12.5066	13.5622	13.0187	13.349	12.1524	13.0203	12.5702	13.0812	12.9266	12.9311	12.6997	12.8227	12.8796	12.8157	12.3502	13.0957	13.217	12.8643	12.4847	12.8301	12.0635	12.9895	12.8972
Aldoart1	6.92253	6.83949	7.11396	6.75439	6.85618	6.3441	6.5893	6.43528	6.63314	6.64319	6.66868	6.63887	6.47439	6.70572	6.41524	6.56762	6.76802	6.77233	6.64359	6.35573	6.66293	6.18177	6.51529	6.45445
Aldoart2	8.34879	7.82039	8.58371	8.14175	8.54375	7.66189	8.28417	7.92722	8.31307	8.0485	8.00495	7.99548	7.91604	8.02826	8.1794	7.87238	8.14961	8.20898	8.00848	7.73943	8.17519	7.47281	8.14849	8.00499
Aldoc	8.20836	8.35493	9.60158	8.63246	8.38629	8.23629	8.81324	8.65764	8.0787	8.14261	9.68598	8.62155	8.22158	8.09165	8.82481	8.78976	8.412	8.19022	9.12385	8.53674	8.25243	8.41313	9.65051	9.22159
Alg1	8.83283	8.93746	8.89066	9.12954	8.90284	8.70444	9.23901	9.08482	9.05897	8.88554	9.14387	9.15738	9.07086	8.7919	9.09223	9.04209	8.92315	8.59713	9.07605	8.91634	8.90796	8.89542	8.92872	9.03166
Alg10b	9.85656	9.94374	10.1921	10.173	9.76813	9.56609	10.2096	9.95587	9.72568	9.68276	10.1969	10.1785	9.90624	9.83022	10.2126	9.75559	9.78558	9.83017	10.1382	10.3505	10.044	9.67417	10.3058	10.5818
Alg11	9.39868	9.43933	10.4553	10.0244	9.41133	9.43181	9.97276	9.81295	9.32899	9.43455	10.0024	9.76703	9.47249	9.25243	9.78918	9.63177	9.34391	9.10963	9.62332	9.89361	9.49549	9.4087	10.2809	10.0219
Alg12	8.54928	8.60808	8.34074	8.34939	8.37342	8.45171	8.2478	8.20149	8.6522	8.42287	8.57929	8.44958	8.40346	8.34861	8.48238	8.19714	8.48463	8.2397	8.55999	8.21166	8.4864	8.31463	8.39283	8.57823
Alg13	7.72212	7.75966	7.87876	7.95739	7.78684	7.81999	8.03593	7.75925	7.51851	7.68302	7.87538	8.1713	7.50252	7.6954	7.84626	7.58894	7.56192	7.56284	7.82931	8.44254	7.59679	7.67822	7.68814	7.66113
Alg14	9.0691	8.91388	8.25278	8.90667	9.04924	9.12053	8.68417	8.64636	8.36945	9.17081	8.82627	8.35502	8.44303	9.05465	8.68068	8.21343	8.66615	8.53943	8.58963	8.46758	8.60168	8.81058	8.42377	7.7604
Alg2	8.63273	8.74454	8.68741	9.10617	8.42422	8.365	9.2451	8.67995	8.68571	8.42725	9.33488	9.0984	8.65544	8.55582	9.03859	8.77535	8.55013	8.63892	9.15704	9.03519	8.54522	8.4579	8.57362	8.82147
Alg3	7.78191	7.90667	8.05822	8.25804	7.80647	7.55858	8.23959	8.09374	7.58543	7.67551	8.27976	7.91728	7.61401	7.70457	8.37629	8.13572	7.7707	7.69569	8.08534	7.82658	7.61021	7.85008	8.13602	8.15159
Alg5	9.09987	9.13959	9.18277	9.20187	9.20379	9.20338	9.69507	9.49253	9.03614	9.07731	9.51938	9.38113	9.1881	9.07878	9.57654	9.72608	9.14779	8.98973	9.35486	9.32646	9.31398	9.07223	9.59108	9.5447
Alg6	8.07334	8.23934	8.60742	9.22592	8.54375	8.30796	9.13351	8.25737	8.41921	8.31363	9.11604	8.50341	8.21011	8.26	8.6583	8.40954	8.26752	8.20275	8.75263	8.47817	8.30567	8.26035	8.29009	8.40127
Alg8	7.70159	7.7751	8.46312	8.28776	7.90059	7.81999	8.59749	8.55267	8.04424	7.57382	8.70659	8.31935	7.74949	7.74063	8.34377	8.19167	7.79542	7.76608	8.45284	7.89248	7.63008	7.71301	8.08496	8.22174
Alg9	9.34627	9.4012	9.64201	9.30394	9.39461	9.33726	9.65303	9.37741	9.22198	9.45801	9.45249	9.67713	9.2585	9.40726	9.74242	9.4314	9.2317	9.20495	9.38502	9.14929	9.32382	9.36913	10.0425	9.49906
Alk	5.51581	5.63568	5.76039	5.59818	5.61184	5.29007	5.65703	5.69594	5.29007	5.6201	6.17625	5.66278	5.53835	5.29007	5.62243	5.70595	5.60128	5.54778	5.71664	5.71607	5.50473	5.51633	5.79247	7.19634
Alkbh1	9.51337	9.61611	10.0748	9.9828	9.41961	9.54673	9.60342	10.2477	9.45671	9.56402	9.88814	9.88679	9.42681	9.50698	9.81451	9.64168	9.36413	9.46044	9.73861	9.78661	9.43327	9.4631	9.71172	9.49906
Alkbh2	7.08873	7.22128	8.20141	7.68704	7.0342	7.02589	7.85252	7.51689	7.21003	7.07421	7.6478	7.75814	7.16052	7.02503	7.43157	7.65549	7.25056	6.8633	7.54169	7.27756	7.05171	7.19876	7.52166	7.55391
Alkbh3	8.69813	8.58686	9.28861	8.47982	8.74626	8.76466	8.65075	8.98424	8.60234	8.6527	8.37769	8.63765	8.67213	8.73211	8.56507	8.70861	8.77337	8.73614	8.66577	8.85568	8.69309	8.71703	8.40839	8.52413
Alkbh4	7.93536	7.98125	8.35018	8.48348	7.92462	7.8089	8.44243	8.17003	7.99087	7.85837	8.45438	8.24094	8.09612	7.85162	8.46093	8.04124	7.93501	7.73135	8.42013	8.26999	7.94533	7.89886	7.9768	8.25331
Alkbh5	11.3999	11.527	12.7355	12.1709	11.4974	11.1701	12.2314	11.9952	11.9866	11.3997	12.3986	12.1128	11.5655	11.4076	12.4244	11.9059	11.5797	11.5426	12.363	11.9694	11.5784	11.6057	12.0986	12.1625
Alkbh6	8.08901	7.98783	7.71749	7.64743	8.20405	8.47946	7.30855	7.97078	8.15594	8.2105	8.04055	7.82863	7.83531	8.16537	8.25652	7.85849	8.2456	8.4324	8.2018	7.76911	8.1349	8.24178	8.14849	8.02616
Alkbh7	8.21786	7.91362	7.937	7.79332	8.25189	8.05779	8.12817	8.18059	7.78229	8.05991	8.05553	7.81713	7.83531	8.09851	8.19517	8.04734	7.96238	7.74883	8.2018	7.60046	7.68169	7.79302	8.23867	7.86473
Alkbh8	8.88686	8.74454	8.90979	9.046	9.00577	9.03491	9.40586	8.99018	8.78174	8.93214	8.97851	9.11681	8.79138	8.88889	8.91232	8.79334	8.62965	8.87441	8.82622	8.91892	8.83529	8.82302	9.22143	8.80347
Alms1	9.2097	9.12794	10.5247	9.51889	9.31243	9.43357	9.70687	9.21977	9.20674	9.19643	9.59004	9.96986	9.2585	9.03363	9.46139	9.5158	9.18923	8.91264	9.31429	9.49103	9.32382	9.45119	9.07453	9.79471
Alox12	7.47678	7.12388	7.22732	7.66738	7.71232	8.16073	7.18788	9.9284	7.50124	7.36263	7.80568	6.85552	7.3374	7.59015	8.89969	6.60687	7.52496	8.69717	8.24412	9.09793	7.63008	8.09398	8.08496	9.29188
Alox12b	9.8744	9.1162	11.0765	10.4504	10.5658	10.8147	9.1724	10.0955	10.2697	10.3733	9.39778	10.2836	9.24469	10.1566	11.5452	9.40601	10.2012	11.1835	10.8708	9.62454	10.0758	10.6404	10.2126	12.3207
Alox12e	12.5196	12.4714	5.81533	6.62274	11.5525	12.5941	8.1764	8.15403	10.7037	11.7383	7.4455	7.64496	11.6798	11.748	8.005	7.33573	11.1618	10.106	7.64887	8.66875	11.1356	12.1039	6.1518	6.70604
Alox15	8.51906	8.53458	5.62337	6.55853	8.76925	9.24808	6.634	12.956	8.41921	7.68302	7.45329	6.87988	8.37303	8.15226	6.47995	9.03305	8.41983	7.33452	5.92707	7.41494	8.01146	8.09398	6.33803	7.19634
Alox5	8.98914	8.70968	6.06416	7.32239	8.86376	9.08061	6.92674	7.50828	8.80561	9.02959	7.4455	6.89187	8.91193	9.09239	7.98689	8.25071	9.12898	9.03545	7.71174	8.03494	9.00923	9.0618	7.79669	7.754
Alox5ap	9.88471	10.032	6.97583	7.76906	9.84847	9.83557	7.93707	8.34426	9.59943	9.72378	8.19256	8.22814	10.0557	9.66978	7.99899	9.77372	9.71187	9.20187	7.80086	8.87972	10.014	9.99962	8.52225	8.85969
Alox8	6.71343	7.37549	6.48314	7.82306	7.05759	6.78908	6.45952	7.29287	7.76099	6.66057	7.29669	6.71127	8.17511	7.28937	10.6182	7.80871	8.89833	7.81657	8.7642	8.1859	7.29485	6.56849	9.022	7.00549
Aloxe3	9.39662	8.8407	9.66835	9.62771	9.85763	10.1987	8.52209	9.30076	9.65836	9.99823	8.9393	9.72876	8.70492	9.73179	10.0488	8.79692	9.58683	10.8177	9.71658	8.24529	9.31792	10.1701	9.16205	9.87829
Alpk1	9.4729	9.68313	8.30719	8.85421	9.12227	9.28364	8.91888	9.59132	9.37284	9.11813	8.88528	9.09609	9.54853	9.45536	9.10602	9.48968	9.26651	9.13245	8.66886	9.0423	9.45491	9.57526	9.34667	8.64391
Alpk2	7.76227	6.83949	5.62337	5.82174	7.24024	7.16112	6.20086	7.1642	7.60165	7.79783	5.77596	6.54487	7.78917	8.31969	6.12751	7.10961	7.24126	8.85096	5.81157	7.11379	7.49885	6.47608	6.18591	7.16651
Alpk3	9.47875	7.96798	5.52601	5.59818	9.3713	7.92114	6.86924	8.87922	9.78146	9.65537	5.90297	7.75814	9.74927	9.97271	5.75908	8.36181	9.65891	10.6813	5.92707	8.43893	9.22645	5.99914	5.79247	8.30582
Alpl	6.56574	6.90211	5.69783	5.90285	6.77062	6.32448	6.20086	7.48213	6.59669	6.66057	6.27153	6.14084	6.939	6.84065	6.06202	5.87622	7.00543	6.3882	6.80679	6.72644	7.08233	6.49526	6.56051	6.43521
Als2	10.153	10.1514	9.56199	9.62771	10.0669	9.96988	9.85061	9.93762	10.1934	10.1019	9.99858	9.99114	10.0027	10.0477	10.2796	9.77192	10.1312	9.92441	9.84398	10.0772	10.2618	10.1482	10.1726	9.68983
Als2cl	10.5188	10.4092	12.2231	11.8541	10.6621	10.7159	11.1342	11.2851	11.1823	10.7039	11.8041	10.8124	10.582	10.6399	11.8253	11.632	11.1132	11.6031	12.1026	11.3533	10.6636	10.7217	11.3276	11.1576
Alx4	6.97242	6.93219	5.29007	6.17609	6.6452	6.59806	6.5893	6.9005	6.68556	6.92054	5.93955	6.51151	7.3374	7.27677	6.18776	6.14619	7.01669	6.89775	6.15946	7.10403	6.79923	7.05862	6.44333	5.29007
Alyref	9.81865	9.86026	10.5441	10.5075	10.0669	9.91187	11.0233	10.26	9.72568	9.73778	10.4021	11.0803	9.7157	9.81189	10.5901	10.3712	9.88532	9.83414	10.4779	9.83907	9.85929	9.68437	10.5153	11.3349
Alyref2	7.00851	6.70278	7.25942	7.03413	7.0342	7.03606	6.83331	7.76638	6.85879	6.92054	6.89688	6.96134	6.89247	6.9111	7.08548	6.86285	7.08211	6.89775	6.8318	7.24297	6.95488	7.02386	6.72397	7.10462
Amacr	8.02525	7.86421	7.74695	8.06008	8.35606	8.17788	8.80499	8.11597	8.13975	8.17957	9.00659	7.91728	8.01897	7.99175	8.02287	7.9529	8.05156	7.96512	8.04264	7.88172	8.36083	7.98589	8.14849	7.79192
Ambra1	10.8949	10.7462	11.4633	10.7156	11.027	11.1258	10.2763	10.704	11.0511	10.9917	10.6067	10.6747	10.8362	11.0323	10.7904	10.4041	10.9831	11.3554	10.9179	10.7249	10.8977	11.2141	10.4806	10.4005
Amd1	7.64525	7.45596	7.7323	7.72552	7.01035	7.40188	7.87951	7.64745	7.14283	7.08618	7.80568	7.3928	7.3374	7.63902	7.44981	7.30429	7.21293	7.65906	7.59636	7.34404	7.43942	7.53706	7.53148	7.49297
Amdhd1	6.03135	6.22253	5.52601	5.66707	6.07035	6.14872	6.01822	5.62182	5.98913	6.02178	5.50819	6.36531	6.10374	6.06207	5.98981	5.96538	5.9807	6.65231	5.85285	6.25181	6.11111	6.37397	6.33803	6.01903
Amdhd2	8.96704	9.03432	8.0289	8.21002	8.80781	8.75904	8.52545	8.56872	9.2982	8.61116	8.04055	8.48212	9.25299	8.77083	7.75579	9.12946	9.05865	8.70155	8.24828	8.79231	9.25554	9.16771	7.89718	8.5993
Amer1	9.3095	9.20754	9.19579	9.13417	9.46034	9.48535	9.66969	9.33611	9.57397	9.44098	9.64773	9.48024	9.31771	9.45273	9.1332	9.07475	9.4574	9.49097	9.28459	9.71157	9.40205	9.47099	9.19205	8.6235
Amfr	11.9136	11.8406	12.4474	11.6236	11.6127	11.6832	12.3465	11.9179	11.7038	11.7182	11.7771	12.2136	11.8843	11.8432	11.8233	12.1437	11.6548	11.8049	11.8425	12.0962	11.8655	11.758	10.8726	11.7848
Amhr2	6.58321	6.50314	7.85878	7.17697	6.72526	6.72464	8.1807	7.24084	6.68556	6.66057	7.41388	6.59294	6.56374	6.62042	7.77721	6.07931	6.93555	6.60913	7.62942	6.82991	6.57199	6.55068	8.36119	7.82882
Amica1	8.59705	9.29078	6.86425	7.84059	8.82043	9.20338	7.49216	7.80841	9.41539	9.03529	7.70679	8.57212	9.15599	8.42655	7.61957	9.22242	9.44796	8.24576	7.62942	8.54348	9.20956	8.81682	8.04539	9.3711
Amigo1	8.75743	8.68994	7.96212	8.59244	8.65039	8.76185	8.51534	8.38121	8.80899	8.8536	8.84904	8.5987	8.64702	8.82088	8.5929	8.39539	8.8064	8.82312	8.90143	8.06837	8.63069	9.11574	8.37182	7.70172
Amigo2	6.97242	7.37549	5.81533	6.00665	7.0342	7.24084	6.51018	6.29445	7.8375	7.41871	6.0678	6.71127	7.67497	7.00941	6.06202	6.48426	6.99407	6.73377	5.71664	6.56589	7.16985	7.24872	6.1161	6.21651
Amigo3	7.33904	7.78275	7.40881	7.81124	7.38196	7.36348	7.16965	7.49962	8.06158	7.08618	7.7322	7.49953	7.46316	7.25118	8.43034	8.02278	8.09162	7.29835	8.03296	7.62683	7.45453	7.17821	8.5505	7.85881
Ammecr1	11.1971	11.0956	11.8621	12.1213	11.6847	10.9977	11.7715	11.536	11.5515	11.0277	11.6574	11.0304	11.0402	11.1034	12.0122	10.9763	11.4175	11.4042	12.254	11.7712	10.7992	10.9888	11.4476	10.7822
Ammecr1l	10.7138	10.7156	10.625	10.7721	10.284	10.3979	10.7352	10.4964	10.4726	10.4894	10.4154	10.6692	10.6102	10.6202	10.6466	10.5063	10.3713	10.5208	10.6726	10.5605	10.4828	10.6059	10.5446	9.53749
Amn1	8.25522	8.29833	8.0926	8.35741	8.18938	8.25657	8.71682	8.20149	7.89705	8.32776	8.00495	8.18904	8.28305	8.38812	8.07514	8.16398	8.14961	8.22135	8.15372	8.46758	8.25243	8.25573	8.31236	7.46141
Amot	9.00007	8.27716	5.62337	6.09628	8.91465	8.4482	7.20584	8.54458	9.3819	9.02674	7.4455	8.48212	9.46775	9.48656	6.5006	8.05341	9.15013	10.5048	6.94929	8.23696	8.98954	8.16491	7.59823	7.84089
Amotl1	12.9495	12.7741	13.1728	13.1222	12.7963	13.0065	13.2163	12.3918	12.7891	13.0677	13.3271	13.2069	12.784	13.2735	12.9994	13.0185	12.9214	13.46	13.1423	12.9217	12.6877	12.9713	13.338	11.5195
Amotl2	11.579	11.2352	10.9771	11.0558	11.065	11.3646	11.0216	11.1914	11.2755	11.3686	10.297	10.5016	11.226	11.5296	11.5632	10.6844	11.3584	11.5402	11.381	11.2689	11.0293	11.1383	11.6135	10.3148
Ampd1	8.40787	7.45596	6.65574	6.2251	9.84079	7.63681	7.09395	7.44642	8.04424	8.81762	6.3774	7.09924	8.16919	9.04417	6.52082	7.19347	8.99771	9.41869	6.20761	7.37604	9.25142	5.68116	6.44333	7.6748
Ampd2	9.76384	9.81753	9.93933	9.66329	9.4543	9.53695	9.64692	9.79277	9.85964	9.51809	9.58499	10.0255	9.75122	9.70995	9.80948	10.2036	9.57821	9.7035	9.80415	9.78098	9.64879	9.74087	9.79012	9.88397
Ampd3	10.1591	10.319	11.2312	10.7543	10.3098	10.0545	10.159	10.0873	10.7269	9.87864	11.2375	10.5878	10.4371	10.0736	10.9079	10.4723	10.5456	10.3346	11.0736	10.2522	10.2215	10.1641	9.95796	9.61995
Amph	5.9619	6.05572	5.29007	5.59818	5.9297	5.9191	5.29007	5.94929	5.98913	5.94591	5.29007	5.72005	5.89457	6.21318	5.52534	5.63003	5.82705	5.91722	5.29007	5.96005	6.95488	6.25901	5.54222	5.67369
Amt	6.47351	6.73857	6.29898	6.55853	6.6617	6.4709	6.92674	6.55788	6.47884	6.40767	6.79525	6.32488	6.74037	6.52755	6.27041	6.26486	6.3033	6.27053	6.50229	6.29487	6.48952	6.32976	6.46791	6.33257
Amtn	5.29007	5.29007	5.29007	5.86381	5.29007	5.29007	6.10208	5.29007	5.75862	5.29007	6.45406	5.72005	5.29007	5.29007	8.18993	5.29007	5.29007	5.54778	5.59225	6.44892	5.59337	5.29007	5.29007	5.29007
Amy1	7.14297	6.90211	5.29007	5.82174	7.50965	7.29954	5.84863	6.18614	7.53556	7.76299	6.3774	6.02946	7.44303	7.10026	5.69669	6.17754	7.53987	7.35807	5.89117	6.3359	7.54171	6.77623	5.90386	5.7326
Amz1	9.09224	9.22949	6.92137	7.21493	8.24718	8.52009	7.09395	7.62393	8.87813	8.60733	7.63433	7.15797	9.41207	8.94631	7.53742	8.04124	8.51776	9.02851	7.32187	7.67175	9.13097	9.47295	8.25602	7.6748
Amz2	9.03234	9.11325	9.65524	9.36815	9.3035	9.31262	9.50382	9.38643	9.16004	9.27548	9.52643	9.77427	9.12918	9.20939	9.17565	9.1602	9.15246	9.1957	9.36435	9.10925	9.23064	8.99756	9.26441	9.28328
Anapc1	12.1716	12.1552	13.1774	12.7113	12.3447	12.1897	12.6188	12.3346	12.289	12.1784	12.6084	12.7706	12.2135	12.186	12.5236	12.1703	12.2253	12.1578	12.5489	12.4815	12.2223	12.2178	12.5458	12.53
Anapc10	7.28334	7.24449	7.43671	7.07667	7.01035	7.01563	7.19689	6.91447	6.91575	7.04993	6.93279	7.34423	7.12194	6.96127	7.07334	6.9926	7.00543	7.01093	6.91527	7.36014	7.00964	6.92593	6.94673	7.07247
Anapc11	8.92465	8.96721	9.1403	9.00359	9.05458	9.05337	9.49704	8.96324	8.87491	8.98612	9.14845	9.49436	8.87287	8.89668	9.24951	9.07181	8.82994	8.88982	8.89619	8.48869	8.84629	9.06703	9.15292	9.49348
Anapc13	8.22259	8.07067	8.14262	8.4007	8.43664	8.4482	8.38794	8.28206	8.03256	8.21558	8.39726	8.20655	7.91604	8.04971	8.15809	7.9594	8.30188	8.31078	8.22734	7.49665	8.2566	8.20387	8.28447	8.09779
Anapc15	8.05217	8.15465	8.10387	8.18763	7.86372	8.04379	8.61652	8.21182	7.97261	7.79783	7.94708	8.05012	8.01897	7.94661	8.21592	8.16398	8.25879	8.1648	8.3172	8.1772	8.12578	7.96322	7.91936	8.44083
Anapc16	9.46309	9.43697	9.40519	9.69957	9.47432	9.52546	9.85061	9.62025	9.48641	9.54024	9.63475	9.76848	9.52591	9.39908	9.56861	9.46977	9.43273	9.3229	9.6312	9.46664	9.51622	9.43111	9.7862	9.65864
Anapc2	10.2822	10.4873	11.1382	10.2568	10.1977	10.307	10.4753	10.3512	10.4154	10.3666	10.3554	10.4246	10.4883	10.409	10.4026	10.442	10.4327	10.5905	10.6386	10.5744	10.2194	10.5204	10.392	10.2281
Anapc4	10.1712	10.2617	10.7965	10.6607	10.2262	10.2682	11.3291	10.5664	10.1649	10.1563	10.5782	10.8047	10.2473	10.1453	10.3226	10.7287	10.208	10.1224	10.4762	10.5663	10.3393	10.1857	10.6982	10.7738
Anapc5	11.3514	11.1177	11.7342	11.6743	11.4239	11.3765	11.6725	11.3663	11.1874	11.2884	11.4917	11.4952	11.3653	11.4008	11.2825	11.3526	11.3995	11.4181	11.1809	11.2609	11.3835	11.2385	11.6201	11.613
Anapc7	9.6458	9.62233	10.5832	10.2409	9.50189	9.61956	10.2291	10.0064	9.54201	9.6424	10.1187	9.85162	9.52819	9.7766	9.96082	9.87126	9.69603	9.66165	10.0447	9.87257	9.65659	9.67758	9.97354	10.209
Ang	7.2928	7.37549	6.60136	7.26081	7.32714	7.42439	6.57396	7.0704	7.42978	7.47248	6.99032	6.59294	7.47312	7.18483	7.81906	6.76746	7.67373	7.45908	7.60968	6.85436	7.52758	7.82502	6.74276	6.59621
Ang2	6.58321	6.50314	5.99175	6.2251	6.62844	6.71129	5.88667	6.126	6.43623	6.15227	5.97405	5.81572	6.26575	6.4518	6.32134	7.10961	6.86126	7.02626	5.89117	6.20642	6.43652	6.45652	5.72571	5.78436
Angel1	7.77539	7.7751	7.86547	8.1087	7.91266	8.07626	7.6082	8.22207	7.90351	7.93512	8.25846	7.55683	7.83531	7.98433	8.15271	7.5631	8.02074	8.30499	8.1975	7.51807	7.63664	7.87469	7.53148	7.25394
Angel2	10.2021	10.1966	10.2566	10.261	10.0363	10.2404	9.66366	10.6453	9.98218	10.1458	10.1303	9.48732	10.1925	10.2182	10.0686	9.81809	10.0426	10.1655	9.68364	10.4478	10.2881	10.2501	10.1454	10.2067
Angpt1	8.03067	8.00739	5.95233	6.31522	8.40328	8.08994	6.42421	8.04818	8.46297	7.984	6.33655	8.22385	8.59981	8.24158	6.39265	7.66358	8.32711	8.13236	6.05296	7.82094	8.46862	7.56037	7.1069	7.34448
Angpt2	8.24133	8.27182	9.05137	9.29157	7.85747	8.16504	8.61337	8.49501	8.0787	8.14261	9.78181	9.42603	8.46721	8.39921	8.38544	9.19029	7.88432	7.88109	8.14926	8.95204	8.18399	8.13495	8.79792	9.36092
Angpt4	7.85772	7.94785	5.69783	5.72499	7.88841	7.01563	6.32962	6.76647	8.31307	7.72723	5.90297	6.96134	8.38833	7.65808	5.95049	7.35628	6.68137	6.17028	5.76656	6.6419	8.74993	8.03558	6.33803	6.31057
Angptl1	7.32992	7.87138	5.29007	5.77587	8.12392	8.30018	6.61931	8.50756	8.15056	8.33244	5.72507	8.38598	8.21586	8.06383	5.62243	7.93981	8.51776	8.2816	6.02368	7.31123	8.55871	8.53583	6.30969	7.31799
Angptl2	11.1164	11.0978	7.60897	9.65689	10.8716	10.9768	11.1505	12.0574	11.0735	10.77	10.3953	12.5695	11.1379	11.2004	9.98481	12.7955	11.4593	10.7709	10.6703	12.2874	11.9189	11.5809	11.709	12.006
Angptl4	9.53973	9.82294	6.97583	7.99939	10.3514	10.0245	9.34673	9.14461	10.1609	10.0011	9.06358	9.60744	10.0713	9.58109	7.54586	9.71674	9.16636	8.67505	7.70559	9.58626	10.1034	9.41689	7.42983	8.57114
Angptl6	6.49265	6.56718	7.06554	7.02325	6.92289	6.75087	6.84541	7.11819	6.8441	6.49252	6.92094	6.62378	6.58489	6.68502	7.1094	6.68121	7.12386	6.67326	6.86831	6.31562	6.70563	6.47608	6.64539	6.8327
Angptl7	7.18471	7.18564	5.29007	6.03783	7.28925	7.00528	6.07521	6.82799	7.58543	7.23198	6.09643	6.52833	7.7086	7.28937	6.27041	7.25009	8.15904	7.15612	6.13423	6.93606	7.79103	7.22897	6.3655	6.41557
Ank	11.5889	11.4383	10.4081	10.0912	11.3991	11.5453	10.2281	10.5474	10.8823	11.5493	10.2133	9.85162	11.2069	11.6615	10.6153	9.79163	11.2043	11.8825	10.4354	10.1909	11.376	11.5394	10.4562	10.1907
Ank1	8.15493	7.60343	8.59956	8.51242	8.55136	7.36348	8.22718	8.69827	8.41921	7.90366	9.32683	7.82863	8.28305	8.5309	8.28622	7.55437	8.31875	8.69717	8.08534	8.08711	8.18836	7.3155	6.99257	7.11516
Ank2	9.57475	9.40361	6.39562	7.0449	9.31466	9.66514	7.76236	9.28396	9.53999	9.73952	7.65448	9.07976	9.77249	9.70995	7.69694	9.21445	9.87691	9.90567	7.72397	9.20731	9.9201	9.74737	8.79007	8.31865
Ank3	11.1454	10.9484	10.7516	10.9075	11.209	11.1827	10.4932	11.8001	10.8138	11.3073	10.5222	9.90538	11.0056	11.3878	10.9886	10.1505	11.0776	11.6153	11.0679	11.311	10.8537	11.0642	10.5165	10.4664
Ankdd1a	7.94115	7.68792	5.76039	5.59818	7.35484	7.78075	5.71342	6.3195	7.7466	7.71996	6.20114	6.02946	8.31012	7.96937	5.75908	6.20769	7.32264	8.32799	6.10813	6.31562	7.72527	8.59157	6.28041	5.9135
Ankfy1	11.9689	12.1534	12.3435	12.2516	12.299	12.0128	12.0242	12.3976	12.5431	12.0156	12.6255	12.1884	12.2411	12.0303	12.7237	12.3381	12.3558	12.2452	12.5335	12.3224	12.195	12.06	12.3861	12.1225
Ankhd1	12.3074	12.267	12.5637	12.3365	12.4988	12.5035	12.2715	12.3241	12.4115	12.4846	12.4425	12.112	12.2675	12.3451	12.4462	12.0312	12.2936	12.6483	12.4104	12.0662	12.2433	12.4192	12.2192	11.2357
Ankib1	11.1133	11.2079	11.542	11.7006	11.2628	11.1627	11.8264	11.2905	11.213	11.1106	11.5082	11.5884	11.1877	11.1167	11.4628	11.26	11.2864	11.0797	11.517	11.5804	11.1881	11.0804	11.1457	11.147
Ankk1	6.41369	6.1269	7.36092	7.59968	6.4639	5.84578	8.67815	7.36231	6.55891	6.38522	6.72674	8.65357	6.10374	7.00941	7.6354	9.11811	6.95931	6.73377	7.41737	8.29427	6.21093	5.88508	7.96267	10.4123
Ankle1	7.2928	7.41635	8.63074	8.25374	7.42593	7.26633	8.36929	8.14866	7.35416	7.10976	8.7617	7.83434	7.09553	7.38597	8.53668	7.77942	7.26897	7.15612	8.48128	7.72131	7.062	7.05862	7.9908	8.20799
Ankle2	10.9742	10.8913	11.2813	11.3473	10.8046	10.931	11.1173	11.043	11.0138	11.0801	11.0367	11.1553	10.9285	10.8227	10.7341	10.9926	10.7828	10.9542	10.8588	10.8625	10.8818	10.9136	10.8295	10.473
Ankmy2	9.16193	8.98024	9.44057	9.24743	9.37557	9.21161	9.35238	9.51941	9.17055	9.33434	9.29206	9.47135	9.10185	9.21251	9.16252	9.17396	9.30886	9.30582	9.33954	8.977	9.1197	9.35428	9.25875	8.85096
Ankra2	9.18362	9.30893	9.38034	9.33641	9.38406	9.38532	10.0255	9.53773	9.02459	9.29458	9.40927	9.19032	9.18521	9.303	9.3031	8.97129	9.24267	9.18327	9.24401	9.09109	9.1989	9.24343	9.10325	9.33203
Ankrd1	7.18471	7.34397	5.86484	5.97393	6.88333	6.38212	6.55839	9.91913	7.98481	6.96086	5.50819	8.75437	8.8364	7.02503	5.52534	10.1394	7.39916	6.82778	5.65982	9.33996	7.69429	6.12579	5.72571	10.0775
Ankrd10	10.0218	9.93044	10.7214	10.164	9.55736	9.8249	10.9254	10.2587	9.89641	9.96294	10.4097	10.3958	10.0254	9.98911	9.74066	10.5626	9.68804	9.8222	9.94595	10.4734	9.85116	9.75061	9.93868	10.5975
Ankrd11	12.2781	12.2397	12.9578	12.5824	12.4465	12.4387	12.5197	12.4572	12.6505	12.474	12.8136	12.4784	12.3186	12.5244	12.5898	12.2377	12.5521	12.8477	12.8181	12.8317	12.3225	12.5379	11.7412	12.1908
Ankrd12	11.1325	10.9526	10.4563	10.5521	10.8148	10.9714	10.2044	10.7836	10.8362	11.0041	10.6565	10.6521	10.9726	10.771	10.1517	10.3605	10.8131	11.1127	10.0956	10.4786	11.2094	11.3093	10.3621	9.43457
Ankrd13a	11.4268	11.5938	12.182	12.0726	11.6181	11.1334	11.777	12.0361	11.5424	11.1601	11.653	11.543	11.5302	11.3268	12.2204	11.7893	11.554	11.2775	12.0995	11.9369	11.4256	11.3882	12.1413	12.0346
Ankrd13b	8.71486	8.66991	8.16429	8.33728	7.81295	8.10798	8.75732	8.12695	8.33684	8.12103	8.57929	8.21523	8.70897	8.12565	8.55297	8.27675	7.89005	8.15837	8.55999	7.89784	8.05063	8.57692	7.67064	9.05209
Ankrd13c	10.7456	10.6287	10.5472	10.7354	10.9907	11.1436	10.6667	10.7049	10.4641	10.9368	10.8192	10.4428	10.5331	10.9509	10.7879	10.1752	10.6995	11.2956	10.63	10.8116	10.5997	10.9401	10.6036	10.2623
Ankrd13d	7.77539	7.67145	6.92137	7.00121	7.78684	8.11245	7.55486	7.40971	7.78931	8.12103	6.79525	7.02695	7.95814	7.91568	7.29608	7.36643	7.79542	8.46382	7.36252	7.20741	7.75556	7.98589	7.4508	7.91689
Ankrd16	9.30731	9.40361	9.68318	9.29983	9.25567	9.48873	9.26322	9.33611	9.34299	9.16822	9.38231	9.40935	9.32821	9.27942	9.2911	9.28964	9.38208	9.40806	9.13278	9.31478	9.47093	9.31536	9.3783	9.02909
Ankrd17	12.2195	12.2733	13.0443	12.894	12.3657	12.1824	12.6375	12.3912	12.4573	12.2635	12.7043	12.6686	12.2965	12.298	12.7418	12.3399	12.3268	12.463	12.7614	12.6616	12.3067	12.3079	12.3298	12.4498
Ankrd2	6.88366	5.88588	5.62337	5.82174	6.4639	6.32448	6.01822	7.63965	6.97006	7.43688	5.50819	6.47699	7.01269	7.8434	5.69669	7.0196	6.18476	8.46382	5.65982	7.3029	6.32063	5.92553	5.54222	8.23084
Ankrd22	9.70852	9.57177	10.5522	10.2653	10.0242	9.74653	9.5553	9.35461	9.49687	9.84671	8.96556	9.96734	9.1996	9.70554	10.4869	9.9985	9.57994	9.50599	10.0459	9.65722	9.35294	9.34357	10.6698	10.319
Ankrd23	9.16919	8.25025	7.16055	7.24266	9.664	7.94656	8.15468	10.2673	10.5825	9.77048	8.26702	10.034	10.2665	9.45799	7.61957	10.1847	10.1832	9.81217	7.7951	10.084	9.94576	7.48102	7.82841	9.80524
Ankrd24	7.26422	7.53176	7.28038	7.55016	7.43455	7.68041	7.64048	7.8625	7.73206	7.56566	7.78163	7.38483	7.53129	7.39755	7.15591	7.52784	7.59076	7.53256	7.26268	7.26038	7.59679	7.32477	7.36481	7.34448
Ankrd26	8.79563	8.67394	9.65147	9.1819	8.63615	8.78695	9.69063	8.94499	8.79543	8.7773	9.30237	9.27054	8.8364	8.72336	9.10052	9.02396	8.59562	8.74466	8.88035	8.87707	8.77608	8.76619	8.94646	8.84804
Ankrd27	10.2688	10.16	10.3697	10.243	10.3395	10.5608	9.49704	10.0566	10.2049	10.3621	10.2457	10.1138	10.2583	10.4582	10.1223	10.0199	10.4308	10.9042	10.2312	10.2834	10.3277	10.5336	10.2053	10.3664
Ankrd28	10.5385	10.4517	10.8318	10.749	10.634	10.5373	10.914	10.5584	10.3798	10.4728	9.78622	10.5919	10.3917	10.3789	10.5252	10.6505	10.4797	10.4809	10.5518	10.549	10.8291	10.5943	10.6909	11.157
Ankrd29	7.94692	7.69608	8.0289	7.62718	7.93649	8.54326	8.9491	8.83361	7.44801	8.22065	8.63619	7.76415	7.64048	8.10535	8.15271	7.62263	7.79542	8.12578	7.91126	7.38391	7.79685	7.92849	7.94838	7.68158
Ankrd32	9.21673	8.85493	9.58192	9.40496	8.92344	9.06478	9.67571	9.14727	8.93792	9.03813	9.14616	9.49436	8.89431	8.80439	9.18347	9.33439	8.79448	8.85882	9.09445	9.44718	9.05729	9.02199	9.41941	9.91485
Ankrd33b	8.75743	8.50769	7.37064	7.46068	8.48126	8.16504	9.26322	7.6552	8.82576	8.32306	7.67434	8.262	9.12918	8.67424	7.01074	9.06296	8.4545	8.98616	8.44924	8.12837	9.15323	8.48173	7.96975	7.7731
Ankrd35	10.6745	9.89149	8.77711	9.01368	10.9705	11.5025	8.1764	9.52758	10.0743	11.2741	8.86029	8.3783	10.0729	10.9795	10.0516	8.35695	10.6027	11.9152	10.1902	9.36092	10.2392	10.9984	9.78424	8.877
Ankrd37	8.07859	8.32948	9.61518	8.6936	7.38196	7.41693	8.49489	8.07683	7.50124	7.40029	8.1653	8.20655	7.29259	7.11476	8.43915	8.25071	7.53243	7.46983	8.1313	7.51807	7.31174	8.34968	9.21561	8.83924
Ankrd39	7.69468	7.61213	7.55961	7.90855	7.67704	7.63681	7.94728	8.11597	7.87749	7.69049	8.44314	8.64722	7.74949	7.89201	7.91838	8.23486	7.97318	7.74883	7.89526	7.78661	7.80843	7.60579	8.167	8.1176
Ankrd40	10.3065	10.1399	9.42077	9.78572	10.2227	10.2829	10.2463	10.0367	10.4556	10.4842	9.92989	10.4347	10.5022	10.394	9.79597	10.3179	10.2638	10.7427	10.2312	10.0679	10.3296	10.358	9.79402	9.78259
Ankrd42	7.63079	7.82039	7.53422	8.01992	7.76692	7.57857	8.3504	8.15403	7.7025	7.66036	7.91995	7.77014	7.70027	7.63902	7.97469	7.59744	7.63978	7.66831	7.8461	7.83779	7.73138	7.71986	7.85172	7.94504
Ankrd44	10.5616	10.5287	7.84529	8.53373	10.7879	10.9924	8.87756	9.47151	10.6279	10.6375	9.03165	9.32097	10.8544	10.6662	8.88695	10.4018	10.6715	10.9432	8.94015	9.97727	10.7914	10.8823	9.28681	9.3812
Ankrd46	9.7718	9.62026	9.33168	9.31008	9.664	9.93684	10.1622	9.79277	9.32195	9.837	9.56801	9.55117	9.78967	9.7808	9.1115	9.76468	9.60052	9.58828	9.30643	9.31478	9.62196	9.67417	9.44203	8.89974
Ankrd49	9.29186	9.2618	9.84029	9.95699	9.48225	9.43357	9.98491	9.65048	9.18617	9.3274	9.75358	9.56461	9.07398	9.38259	9.89111	9.35867	9.32958	9.44232	9.74733	9.30498	9.16204	9.30435	9.87556	9.89387
Ankrd50	10.4442	10.7329	12.1702	12.2885	10.7775	10.7309	12.1475	12.1166	11.1803	10.5461	12.189	11.6584	10.9225	10.7315	12.1888	11.6942	11.0197	10.4334	12.0858	12.3024	10.9023	10.7259	11.6767	11.2605
Ankrd52	10.415	10.4104	10.5401	10.335	9.90259	9.87358	10.2219	10.4306	10.7507	10.0098	10.7608	10.4428	10.2733	10.3913	10.9358	10.9074	10.1786	10.5147	10.9979	10.7256	10.0476	10.3127	11.3817	10.5509
Ankrd54	8.59705	8.70575	8.67999	8.7522	8.33849	8.50668	8.90352	8.79673	8.58664	8.61881	8.81763	8.69106	8.51899	8.77083	8.86112	8.81464	8.60933	8.60184	8.99754	8.69313	8.59188	8.67986	8.87041	9.19202
Ankrd55	6.75848	7.1613	5.76039	6.55853	7.15763	7.03606	6.4767	6.55788	6.76765	6.72742	6.22527	5.81572	7.19794	6.4518	6.75304	6.54742	7.08211	6.89775	6.55159	6.44892	6.90918	6.68531	6.66558	6.24103
Ankrd6	7.32992	7.05886	6.58259	6.84692	7.36395	7.84192	7.18788	7.4909	7.1196	7.5492	8.45811	7.74602	7.29259	7.52904	7.1212	7.19347	7.58361	7.54273	6.71457	7.08426	7.8199	7.73346	7.84399	7.86473
Ankrd9	8.00332	8.0009	8.27777	8.29195	8.21375	7.65567	8.18927	9.16049	8.40132	7.92889	8.6909	8.47854	7.87993	7.71368	8.9186	8.86653	8.10634	8.00167	8.65025	7.64627	7.97114	7.61322	9.58433	9.01094
Anks1	10.5338	10.3911	9.8436	10.0733	10.3109	10.3725	9.88473	10.1807	10.6458	10.4915	10.3235	10.0791	10.57	10.6571	10.362	9.99387	10.4667	10.5811	10.447	10.245	10.3471	10.6095	9.89752	9.57668
Anks3	9.51717	9.6871	9.2417	9.64561	9.45833	9.65914	9.42564	9.47995	9.63961	9.60279	9.70629	9.38492	9.64403	9.58349	9.3031	9.41761	9.61576	9.78165	9.6312	9.50649	9.65659	9.63085	9.33059	9.11409
Anks6	7.20506	6.70278	5.62337	6.06766	6.67794	6.91909	6.49358	6.73439	6.99631	6.92054	6.17625	6.92712	7.04094	6.97754	5.95049	7.15822	7.10316	6.89775	6.31695	6.6419	7.09237	7.06998	6.21863	6.49183
Ankzf1	9.21906	9.23763	9.832	9.65046	9.38406	9.62264	9.63771	9.51941	9.35224	9.47065	9.90039	9.47313	9.18232	9.39086	9.51188	9.27695	9.53253	9.66165	9.8111	9.21571	9.35294	9.48469	9.43202	9.15477
Anln	10.208	10.3215	12.1962	11.3192	10.6455	10.6305	12.558	11.3428	10.1411	10.2749	11.7849	11.66	10.1324	10.4278	11.7587	11.8815	10.2681	10.5245	11.5268	10.9745	10.5268	10.1259	12.1259	12.0001
Ano1	10.1506	10.4918	12.0003	11.5863	11.3372	10.9372	11.3123	11.1701	11.1738	10.8446	11.6749	10.1476	10.4287	10.6594	11.8145	11.6095	11.0443	11.4175	12.2479	10.5777	10.9224	11.0752	12.2788	10.0787
Ano10	10.0137	9.87769	9.64201	9.47949	10.0865	10.2701	9.95928	9.98431	9.78658	10.2224	9.29206	9.67868	9.84367	10.0442	9.56264	9.92579	9.89089	10.2226	9.68666	9.73362	10.0954	10.1272	9.30613	9.51382
Ano3	6.23197	6.43466	5.99175	6.24854	6.67794	6.50423	6.07521	6.45681	6.51968	6.26374	5.86392	5.96624	6.72212	6.27917	6.4373	6.07931	6.80892	6.49254	6.25305	6.62713	6.43652	6.35214	5.99708	6.13814
Ano4	6.78752	6.90211	6.29898	7.26081	7.0342	6.82602	6.17732	6.3907	6.88762	6.36221	7.10793	5.96624	6.8105	6.70572	7.07334	7.73427	7.11355	6.23845	6.92672	6.53385	7.1977	7.02386	7.93395	6.33257
Ano5	8.41611	6.85546	5.29007	5.50814	8.65746	6.94123	6.44203	7.56737	8.16663	8.45748	5.29007	7.22316	8.20434	8.73211	5.29007	7.63092	8.33956	8.94987	5.29007	7.3029	8.2895	5.29007	5.29007	6.41557
Ano6	11.7067	11.7923	10.7106	10.9887	11.4203	11.3824	11.1084	11.3248	11.7074	11.3562	11.1105	11.075	11.9712	11.6604	10.9273	11.5137	11.6317	11.5027	11.3447	11.3519	11.9321	11.7593	11.2026	10.753
Ano7	8.96146	8.06447	5.95233	6.72649	9.12227	9.89285	6.28882	7.68576	8.59843	9.3504	7.35662	6.47699	7.86522	9.3631	7.90555	5.76974	8.83286	10.2421	8.30927	7.18005	8.52474	9.43111	6.44333	6.01903
Ano8	9.78129	9.44402	8.71674	9.17293	10.2519	10.3203	8.91122	9.06527	9.95365	10.0412	8.95773	8.79219	9.65449	9.91282	9.25199	9.03607	9.96014	10.486	9.59299	8.81744	9.82374	10.1334	9.25875	8.46787
Ano9	12.4599	11.9162	10.0334	9.42207	12.1685	12.7385	8.76585	9.71626	11.4985	12.7336	9.8095	9.10533	11.6721	12.5473	10.6773	8.69717	11.8898	12.669	10.9565	10.0352	11.7224	12.5134	11.1744	9.36296
Anp32a	9.53973	9.39878	7.32128	9.31417	9.60714	9.94548	9.61128	9.98283	9.41097	9.88651	8.59627	10.0436	9.62074	9.72745	8.68437	9.26158	9.5678	9.74416	8.86701	9.40744	9.71449	9.8278	9.17713	9.31104
Anp32b	7.94692	8.02668	8.92867	8.83439	7.75348	7.8089	9.07769	8.30631	7.97261	7.65272	8.48392	8.79792	7.90171	7.95424	8.21592	8.24016	7.80153	7.77463	8.23156	8.31022	7.98133	8.08354	8.45405	8.80649
Anp32e	10.2944	10.2282	10.6942	10.5962	10.2635	10.2263	10.4949	10.3281	9.8885	10.134	11.1355	10.6211	10.1414	10.1964	10.6662	10.3055	10.1661	10.2074	10.4892	10.2734	10.0954	10.0544	10.1561	10.5
Anpep	12.1212	12.3423	7.21644	9.36225	10.7075	10.9804	8.51872	9.5618	12.0574	11.3143	9.46905	9.48732	12.4385	11.693	9.85414	10.8667	10.9772	11.8835	9.73277	10.1856	11.1956	12.1946	8.39804	8.5278
Antxr1	10.6651	10.8363	9.92381	10.9727	11.0304	11.2018	11.1413	12.2158	11.6779	10.9667	11.5144	11.9089	11.0795	10.9958	11.2642	12.0621	11.5654	11.5915	11.6537	11.9896	11.554	11.2385	11.5681	11.0575
Antxr2	11.1064	11.1104	11.4862	11.9752	10.9942	11.3811	11.184	10.6054	11.4686	11.151	11.6945	11.8275	11.49	11.1616	11.8435	11.9299	11.226	11.12	11.8204	11.4344	11.5914	11.6792	11.8747	11.3297
Antxrl	5.29007	5.71286	6.86425	6.69785	5.61184	5.29007	5.84863	5.98853	5.75862	5.52369	6.45406	5.50565	5.53835	5.29007	6.47995	5.53073	5.60128	5.54778	6.13423	6.59696	5.50473	5.29007	6.25009	5.7326
Anxa1	14.436	14.4043	14.6832	14.3723	14.317	14.1997	14.6336	14.7248	14.1323	14.2958	13.395	14.2499	14.3951	14.3043	14.7163	14.2438	13.8479	14.264	14.2244	14.2512	14.2595	14.5067	14.5517	15.4609
Anxa11	9.35266	9.39878	8.66877	8.50164	8.93509	8.92638	8.77432	9.09588	9.35914	9.09378	8.31729	9.04172	9.54628	9.3405	9.00364	9.5201	9.09788	9.47833	8.82346	9.34187	9.11063	9.51552	9.02867	9.39921
Anxa2	14.1172	14.299	14.6628	14.4955	14.1527	14.0888	14.1826	14.0582	13.874	14.0836	14.7411	14.3503	14.1993	14.2059	14.6607	13.8748	13.8532	14.0438	14.8372	13.8483	13.9707	14.0955	15.1599	14.4789
Anxa3	10.1591	10.4211	10.929	10.326	9.59074	9.83291	11.4764	10.3316	10.0603	9.69716	10.0845	11.2033	10.4847	10.0267	10.5465	11.3472	9.63916	9.45012	10.0041	11.0956	10.1405	10.1482	10.7013	10.8813
Anxa4	12.3976	12.4541	11.9365	11.5023	11.9353	11.9942	11.5692	11.0084	12.1623	12.0199	11.5403	11.3161	12.6022	12.1358	11.172	12.0684	11.7501	12.0259	11.1793	11.1397	12.2564	12.4521	11.5364	11.5546
Anxa5	12.4992	12.418	10.8864	11.1292	12.1382	12.4924	11.057	11.5807	12.2476	12.3971	11.2509	11.5328	12.6637	12.5162	10.8714	11.8911	12.0996	12.3046	10.84	11.1803	12.5697	12.7481	11.3134	11.1274
Anxa6	11.7129	11.7299	7.98678	9.72887	11.5298	11.5196	10.2861	11.2288	11.6566	11.5127	10.0299	11.1548	12.0606	11.7755	9.72292	11.7018	11.7551	11.3895	9.9635	11.1097	12.0716	11.8893	10.6452	10.7216
Anxa7	12.1141	11.9363	12.6948	12.395	12.0647	12.0458	12.3219	12.3485	11.9548	11.9892	11.7793	12.1222	11.8865	12.0796	12.463	12.0134	11.8901	12.1198	12.2792	12.1518	11.9979	12.1961	12.5815	12.6465
Anxa8	14.1036	13.9929	14.2868	13.7541	13.8429	14.1509	12.9286	13.4576	13.12	14.2572	12.8773	12.8762	13.6183	14.0997	14.1184	13.0422	13.3544	14.038	13.4459	13.3119	13.322	13.9425	13.5122	13.1406
Anxa9	11.7719	11.2506	7.58452	9.69645	11.4157	11.8202	8.13706	9.44802	10.5991	11.7709	8.81474	8.33928	10.9225	11.8372	9.84269	8.3763	11.2538	11.8911	9.81248	8.73481	10.9694	11.6906	10.8065	8.13227
Aoah	8.03608	8.44289	6.09772	6.8966	8.53608	8.04847	7.15116	8.02482	9.03614	8.18996	8.12337	7.73992	8.80654	8.17189	6.80022	8.51352	9.05118	7.84921	6.65817	8.24529	8.93653	8.20867	7.31956	8.23536
Aoc2	7.68773	7.857	8.48466	7.93047	7.49333	7.76357	7.91121	8.03655	7.90993	7.51565	8.17899	8.22385	7.46316	7.73171	8.03466	7.73427	7.63289	7.79995	8.03781	7.61371	7.74353	7.63524	7.27266	7.76676
Aoc3	8.00883	8.31399	6.462	6.39696	8.668	7.752	6.80872	7.82213	8.72562	8.14795	6.15056	7.83434	8.61716	8.21664	6.5979	8.4328	8.55369	8.74466	6.4504	7.82094	8.43604	8.19906	6.89903	7.62634
Aox1	8.6778	8.23934	7.44588	7.62718	9.18202	8.68378	8.7401	8.92029	9.02169	9.28268	7.83516	8.33928	9.09878	9.12587	7.59545	8.23486	9.15013	9.51345	7.99857	8.59945	9.57666	8.84147	7.51177	8.13227
Aox2	6.12392	6.05572	5.69783	6.00665	6.4233	6.68409	5.88667	6.26866	6.12671	6.45103	5.90297	5.72005	6.02779	6.62042	6.54065	5.63003	6.36732	6.56409	6.50229	6.18274	6.16261	6.23406	6.30969	6.16514
Aox3	7.86385	7.22128	5.62337	5.50814	8.05523	7.92627	6.07521	6.91447	8.70399	8.42725	5.59824	6.38487	7.7086	8.02104	5.69669	6.66311	8.94485	8.01602	5.85285	6.4665	8.7173	7.96892	5.95222	6.70604
Aox4	11.79	10.9754	7.26994	9.23886	12.6927	12.7007	8.05957	9.55781	11.0602	12.5676	9.55945	9.13724	10.5962	12.2729	10.1935	5.96538	12.0659	13.0448	10.84	9.14709	11.4192	11.3934	8.67107	9.3711
Ap1ar	10.0933	10.0689	10.9204	10.5084	10.0787	10.2059	10.4218	10.2734	9.87414	10.1973	10.5178	10.2033	9.92709	10.0355	10.3926	10.4745	9.88112	10.3049	10.272	10.2224	9.82651	9.961	10.3515	10.5411
Ap1b1	11.8236	11.6876	11.3024	11.3581	11.9281	12.0317	11.1644	11.5699	11.8799	11.8996	11.5468	11.1143	11.9442	11.9852	11.7456	11.613	12.083	12.2838	11.8476	11.7382	11.9017	11.9727	11.2915	11.2446
Ap1g1	11.31	11.2692	12.1813	11.5449	11.4105	11.2394	11.7044	11.356	11.4574	11.2908	11.5609	11.8519	11.297	11.3354	11.7404	11.1603	11.3031	11.4456	11.6948	11.7846	11.2236	11.2653	10.7673	11.4027
Ap1g2	9.082	9.21856	9.1749	9.14109	9.12987	9.25008	8.51872	8.9511	9.33133	9.2488	8.61637	8.47496	9.12918	9.29126	9.26187	8.71618	9.35203	9.33978	9.32988	8.78099	9.00923	9.36279	9.06483	9.03166
Ap1m1	9.75102	9.62233	9.66648	9.24101	9.4009	9.47514	9.38948	9.53571	9.51757	9.44526	9.55083	9.07976	9.64193	9.57385	9.35936	9.5201	9.51456	9.41869	9.57186	9.49103	9.47799	9.63787	8.94646	9.29188
Ap1m2	10.0946	9.96673	10.4809	10.8679	10.312	10.2484	10.8845	10.3034	10.1291	10.1948	10.6516	10.3127	9.70165	10.2978	10.9079	10.0852	10.158	10.3064	10.7818	10.0668	9.76728	10.1209	11.3998	11.0251
Ap1s1	9.96324	9.92709	10.645	10.4412	9.86976	9.66514	10.2871	10.0453	9.84008	9.76366	10.1936	10.3354	9.91844	9.85431	10.5354	10.0982	9.73221	9.74416	10.3156	10.2552	9.80423	9.7683	10.4124	10.4963
Ap1s2	9.51337	9.38663	8.34074	8.82006	9.5944	9.67854	8.98357	9.19943	9.3453	9.39087	8.7466	9.50311	9.55525	9.55681	8.52846	9.46083	9.66543	9.63457	8.28923	9.15366	9.76295	9.69619	9.12208	8.88272
Ap1s3	6.698	6.80684	6.67326	6.65342	6.79987	6.75087	6.22374	6.49848	6.57798	6.49252	6.45406	6.63887	6.72212	6.59798	6.76899	6.48426	6.61949	7.02626	6.7682	6.55	6.45451	6.71646	6.46791	6.39551
Ap2a1	10.5188	10.5143	10.2873	10.2684	10.2073	10.1104	10.5918	10.5109	10.4915	10.2821	10.3515	10.1828	10.4053	10.2757	10.4411	10.3936	10.087	10.2332	10.6095	10.4434	10.2215	10.4623	10.026	10.5482
Ap2a2	11.8164	11.6085	10.8671	11.0019	11.5202	11.5959	11.4622	11.1707	11.7163	11.6127	11.7341	11.4838	11.8194	11.8532	11.1642	11.8915	12.0091	11.4789	11.4237	11.6045	11.934	11.8229	11.5521	11.4311
Ap2b1	11.4989	11.5467	11.5324	11.1735	11.2759	11.3906	11.6864	11.4005	11.516	11.3528	11.7015	11.7664	11.7186	11.5401	11.2377	11.8811	11.368	11.4814	11.323	11.6375	11.559	11.5561	11.41	11.4816
Ap2m1	8.79563	8.92403	9.08257	9.08958	8.44486	8.56929	8.74586	8.7762	8.64464	8.43595	8.9017	8.44958	8.8872	8.49525	8.9186	8.83563	8.71446	8.66161	8.97784	8.99422	8.69003	8.74999	8.80183	8.87986
Ap2s1	10.5141	10.5646	10.5019	11.0799	10.4506	10.2494	10.0977	10.4839	10.5337	10.361	10.7481	10.8047	10.4311	10.3109	11.1283	10.7762	10.5314	10.1544	10.9503	11.2446	10.3595	10.4162	11.1707	10.9587
Ap3b1	10.9202	10.964	10.9071	10.9899	11.0431	10.9501	10.987	10.9566	10.9238	10.9932	10.7815	10.9794	11.0048	10.9294	10.7972	10.9017	10.8762	10.8659	10.7569	10.9012	10.9107	10.9401	10.9706	10.692
Ap3d1	11.5552	11.7101	11.0729	11.3611	11.4911	11.5038	11.2733	11.4914	11.9472	11.5188	11.7007	11.5756	11.7776	11.5941	11.4035	11.9076	11.705	11.7425	11.691	11.7393	11.686	11.7744	11.6814	11.4238
Ap3m1	9.68173	9.55017	9.52127	9.55034	9.63585	9.76339	9.39496	9.60682	9.46951	9.6312	8.97851	9.49612	9.62288	9.60496	9.56264	9.22242	9.39786	9.61854	9.48061	9.5201	9.54002	9.62203	9.41688	9.52662
Ap3m2	8.49596	8.72528	7.39937	7.51361	8.48923	8.76185	8.00701	8.04238	8.76444	8.49542	7.40585	7.93328	9.1171	8.57056	7.54586	8.56907	8.82116	8.66161	7.78932	8.22437	8.76742	8.8292	7.72248	7.93945
Ap3s1	7.48492	7.4849	6.63793	7.25177	7.46006	7.31583	6.84541	7.11819	7.10782	7.40953	6.75465	7.25894	7.28114	7.15728	6.73686	6.89296	7.23189	7.4373	6.61382	7.14262	7.26038	7.43099	6.79729	6.72085
Ap3s2	9.74941	9.56748	9.4007	9.61125	9.74856	9.7035	9.83994	9.45017	9.45242	9.60087	9.86333	9.4552	9.47485	9.7597	9.52627	9.16572	9.46864	9.68162	9.62332	9.5911	9.44052	9.55685	9.29236	9.5714
Ap4b1	9.02434	9.04365	9.20869	9.34041	9.06256	9.10514	9.29486	9.22984	8.95324	9.03529	9.29619	9.18597	8.95675	8.95752	9.02413	9.23034	9.01319	9.10963	9.00242	8.91634	9.0923	8.98381	9.11583	8.90256
Ap4e1	10.0456	9.92374	10.8573	10.3755	9.91435	10.051	10.1287	10.1664	9.96574	10.076	10.1969	10.2907	9.96453	9.91854	10.063	9.8662	9.87691	9.98635	9.95224	9.95243	9.88073	10.0091	9.99406	9.80074
Ap4m1	8.87206	9.01862	9.16699	9.2194	9.06256	9.21366	9.2692	9.00786	8.95933	9.10466	9.18684	9.28281	8.9224	8.95752	8.78068	8.95861	8.91492	8.98257	9.17659	8.63137	8.96202	9.12828	8.91075	9.00047
Ap4s1	8.93892	8.59538	8.0926	8.38119	8.88793	8.92638	8.19778	8.46955	8.50959	8.8792	8.15146	8.14426	8.72903	8.91597	8.27639	8.2819	8.67269	8.84702	8.12677	8.1056	8.63705	8.7336	8.22697	8.6235
Ap5b1	8.28711	8.56964	8.41004	8.00969	8.22817	8.13021	8.40634	8.58853	8.48859	8.10463	7.87538	8.16683	8.70897	8.26	8.25652	8.94581	8.48463	8.31654	8.37152	8.07777	8.52129	8.51675	8.6276	8.49816
Ap5m1	9.19316	9.21306	8.50166	8.79095	9.20139	9.48025	8.23959	9.06808	9.07585	9.3504	8.6622	9.01251	9.14711	9.22799	8.60075	8.70099	8.92315	9.20495	8.75843	8.92663	9.22435	9.23882	8.85921	8.44083
Ap5s1	8.03067	8.10125	8.47178	7.97329	7.88228	8.02963	8.11922	8.20666	8.18251	7.71996	8.15146	7.87368	8.15728	7.96937	8.05215	8.05945	8.2891	8.23361	8.4918	8.22437	8.18836	8.16491	7.70542	7.80433
Ap5z1	8.91023	9.1162	8.95958	9.35038	8.86984	8.93388	8.8377	9.09036	9.40654	8.86004	9.07808	8.61831	9.04875	8.82905	8.86437	8.60629	9.08818	8.92016	9.2128	9.04702	8.7587	9.09798	8.94998	8.58881
Apaf1	10.5735	10.7993	10.0072	10.117	10.3961	10.5002	11.0559	10.191	10.7472	10.2074	10.4784	11.0048	10.9294	10.4305	10.2076	11.4283	10.5261	10.1465	10.0305	11.02	10.8469	10.5578	10.8456	10.4889
Apba1	8.38705	8.46171	6.02892	6.35701	7.95991	8.14337	6.98155	8.11597	8.62172	8.08803	6.84719	7.51409	8.77989	8.29016	6.68684	8.34226	8.47716	8.2518	6.93806	8.02524	8.53842	8.72368	7.36481	7.31799
Apba2	6.56574	6.1269	5.52601	5.72499	6.35892	6.83808	6.07521	6.34386	6.49947	7.10976	6.0678	6.11454	6.29463	7.00941	5.62243	6.07931	6.72555	6.4675	6.50229	6.56589	6.87369	6.15429	5.95222	5.83101
Apba3	9.91377	9.97161	10.079	10.1413	9.85458	9.68887	9.6802	9.98727	9.91678	9.84671	10.0336	9.60256	9.77633	9.84031	10.2316	10.0852	9.81227	9.71431	10.1998	9.95618	9.58158	9.7425	10.6201	10.1203
Apbb1	7.16401	7.32253	5.95233	6.33636	7.40852	7.92114	7.92678	7.63965	7.38303	7.84515	6.96764	7.76415	7.50252	7.7495	6.39265	7.69546	7.80153	7.40394	6.59861	7.46014	8.00149	7.98026	7.23631	7.18648
Apbb1ip	9.02702	9.25646	6.24637	6.66844	8.50894	8.4482	7.24965	7.78756	8.76444	8.48289	7.16761	7.44726	9.54853	8.70124	7.06107	8.49598	8.53584	8.55408	6.97143	8.01056	9.08305	9.14813	7.24854	7.56133
Apbb2	10.4028	10.4552	9.85346	10.2568	10.346	10.2243	10.6683	10.3339	10.6865	10.425	10.3982	11.052	10.5644	10.4634	10.47	10.7905	10.4019	10.3541	10.5708	11.0478	10.698	10.5448	10.0025	10.137
Apbb3	8.76066	8.90365	8.66125	8.95464	8.66098	8.70151	8.92649	8.61967	8.88454	8.71459	9.08767	8.67244	8.74881	8.71013	8.55297	8.90673	8.76423	8.76573	8.86433	8.76672	8.7587	8.77262	8.80183	7.92822
Apc	11.8799	11.8852	11.8308	11.9381	11.897	11.8105	12.2288	11.7755	11.7987	11.851	11.904	11.9484	12.0001	11.9568	11.942	11.8757	11.8276	11.9521	11.9701	11.941	11.943	11.9412	11.5907	10.6316
Apc2	6.06356	6.19191	5.29007	5.82174	6.03787	6.3044	5.65703	6.29445	6.32036	6.0567	5.66715	6.02946	6.20482	6.10278	5.69669	5.82575	6.28089	6.01238	6.02368	6.08004	6.77328	6.09617	6.25009	6.11014
Apcdd1	10.2068	9.54143	7.24881	8.93618	9.89964	10.9532	9.77284	10.2758	10.1061	10.9586	9.29825	9.49612	9.44622	10.6853	9.12781	8.62252	10.4356	10.6183	10.0101	9.26307	10.4266	10.9922	9.99406	9.03166
Apeh	9.7052	9.92206	10.0086	9.87804	9.73037	9.59935	10.0706	9.71089	9.98516	9.68095	10.0496	10.1675	9.89041	9.72309	10.0215	9.81983	9.83559	9.39197	10.0876	9.82408	9.83614	9.81702	9.87187	9.7487
Apex1	9.64406	9.62853	10.4894	10.4761	9.90111	9.6726	10.2584	9.92377	9.61487	9.69178	9.67651	10.4014	9.45343	9.6989	10.2905	9.88467	9.64412	9.54045	10.2477	10.0137	9.52135	9.58619	10.4351	11.1051
Apex2	9.05346	9.03432	9.18277	9.49035	9.24405	9.1615	9.75024	9.76886	9.22198	9.15259	9.59843	8.8866	9.24747	9.10588	9.29831	9.28711	9.22507	9.13568	9.10583	10.0089	9.186	8.97827	9.36521	9.14292
Aph1a	8.04147	8.11928	7.83167	8.01992	7.69832	7.89524	7.70888	7.77348	7.86429	7.67551	7.85254	7.79384	8.02557	7.83513	7.85298	7.92658	7.92391	8.06512	8.01833	7.97569	7.99145	7.96322	8.10433	7.95613
Aph1b	8.77666	8.54783	8.58769	8.48348	8.88193	9.15937	8.90352	9.20199	8.3832	8.7358	8.52	8.60854	8.49098	8.74513	8.83148	8.19167	8.66287	8.89365	8.71435	8.24944	8.78469	8.79173	8.64515	7.82882
Aph1c	8.69139	8.76355	6.3486	6.35701	8.08736	8.22809	6.71812	7.00788	8.60624	8.34638	7.02355	6.95004	9.21385	8.43196	6.52082	7.93321	8.2891	8.81909	6.68674	7.46014	9.04304	9.13078	6.70486	6.81932
Api5	10.7261	10.7242	11.6739	11.1885	10.7384	10.7151	11.021	10.8878	10.5548	10.6281	11.0037	11.0639	10.5973	10.7075	10.852	10.8801	10.5474	10.6091	10.9217	10.9541	10.6213	10.5679	10.9242	11.3109
Apip	7.71531	7.72825	8.53092	8.15567	7.98863	7.80331	7.89545	8.07115	7.98481	7.79093	7.75714	7.93328	8.01897	7.66751	7.81217	8.13	7.9998	7.84113	7.84053	7.98574	8.17959	7.74693	8.15469	8.14196
Apitd1	6.96015	7.18564	8.23246	8.03512	7.15763	7.08569	7.20584	7.36231	7.29438	7.06213	8.1653	7.81713	6.82738	6.89388	7.69694	7.36643	7.32264	7.05633	7.75407	6.93606	6.93225	7.11442	7.5889	7.8765
Aplf	8.47248	8.48948	9.55797	9.12024	8.48126	8.41982	9.14442	8.27715	8.43688	8.41849	9.08527	8.83462	8.39339	8.45337	8.85459	8.72746	8.46209	8.51468	9.11035	8.49217	8.40269	8.33664	8.71739	8.73547
Apln	6.71343	6.52494	9.01947	9.43149	6.52178	6.45379	9.21439	8.69827	6.94322	5.98496	9.66219	8.89997	6.75832	6.52755	8.87086	8.67012	7.16423	6.30144	9.16576	8.81189	7.32841	6.41615	8.9035	9.04955
Aplnr	7.26422	7.72825	7.70251	8.65205	8.1795	7.51767	8.50174	8.95414	7.96647	6.99984	8.37374	8.5954	8.29394	8.05679	7.6742	8.61036	8.31455	7.73135	8.60261	8.93939	8.81862	7.74021	8.40839	8.13227
Aplp1	7.00851	7.04543	7.23811	6.92066	6.67794	6.50423	7.13238	7.73762	6.76765	6.57062	6.80846	7.6645	6.99831	6.85867	6.90321	7.47312	6.91131	6.63094	7.46999	7.16148	6.96604	7.02386	7.00747	6.93453
Aplp2	12.9146	12.8607	12.059	12.9082	12.5569	12.5864	13.432	12.0845	12.9222	12.8104	13.3652	13.1812	13.0182	12.9635	13.6533	12.6449	12.8249	12.7892	13.293	13.3484	13.0212	13.0008	12.4021	12.0646
Apmap	10.7909	10.6921	10.3338	10.3036	10.8701	10.9116	9.79786	10.0367	10.3022	10.8542	9.92324	9.77571	10.3081	10.725	10.1806	9.91929	10.2257	10.1288	9.93072	9.84718	10.5537	10.4682	10.1561	9.82163
Apoa1bp	9.10998	9.05907	9.21126	9.24956	9.11206	9.2953	8.97869	8.86957	9.07585	9.18879	9.19573	9.10764	9.19673	9.12917	8.75983	9.07475	9.14311	9.18639	8.90666	8.98687	9.21803	9.13078	9.28681	8.74178
Apobec1	11.0402	11.3531	9.70696	9.16164	10.8618	10.5768	9.80199	9.96642	11.5704	10.7512	9.64611	9.9067	11.7156	10.8519	9.08946	11.0179	11.2249	10.864	9.00242	10.7532	11.6279	11.4382	9.93515	10.2786
Apobec2	10.3905	7.58587	5.29007	5.29007	10.4495	9.1763	6.84541	7.91452	9.38866	10.2507	5.29007	7.22316	9.61003	10.466	5.52534	7.09715	9.21842	11.8906	5.29007	7.51097	9.57171	5.51633	5.29007	7.68158
Apobec3	8.03608	8.36498	6.56347	6.85954	7.97147	7.95159	7.62121	7.93981	8.41921	8.0254	6.99032	8.37058	8.5282	8.21664	6.65215	8.60629	8.20527	7.79156	6.78121	7.8322	8.45061	8.08354	7.90462	8.63714
Apobr	9.12502	9.57605	7.10203	7.66738	9.07838	9.08735	7.83053	8.04238	9.40431	8.89811	7.98941	9.43521	9.94082	9.22799	7.50307	9.58732	9.2622	8.96813	7.3301	9.90272	9.80843	9.55685	8.5782	10.9821
Apoc1	11.3477	11.2738	11.1186	11.8	11.61	11.6542	10.587	10.6868	11.0325	11.5796	11.0786	8.9902	11.025	11.4568	11.4096	7.07185	11.4835	11.5487	11.9607	9.89491	10.9756	11.2017	11.5618	9.56255
Apoc2	6.12392	6.50314	5.52601	6.12383	6.18754	6.17288	5.88667	6.24206	6.41418	6.02178	5.86392	6.05897	6.49749	6.06207	5.81387	7.15822	6.18476	6.27053	5.96094	6.65646	6.52333	6.49526	5.85108	6.31057
Apod	11.7256	11.4799	5.76039	6.69785	10.8526	10.8656	8.02154	9.27427	12.1167	11.7182	6.74078	9.36584	12.2096	11.5821	6.94469	10.1366	11.9026	11.0296	7.0355	10.1738	11.5656	11.1052	7.6075	7.93385
Apoe	16.519	16.4127	10.9367	13.953	15.4025	15.756	12.958	14.2559	15.5943	16.0029	14.0167	14.0859	16.1127	16.216	13.7004	15.3242	15.8418	15.3062	14.5124	14.4053	16.0184	16.1622	14.7059	12.7784
Apol10b	5.99754	6.79016	6.6198	7.03413	6.90985	6.38212	6.22374	6.49848	8.10678	6.99984	7.11808	7.3928	6.99831	6.21318	7.21169	8.88677	7.45569	6.36019	6.41418	8.04936	7.33666	6.23406	7.67064	9.7346
Apol11b	5.9241	5.77769	6.60136	6.35701	5.29007	5.50122	5.76297	5.52491	6.34474	6.55166	8.51643	6.32488	5.53835	6.01886	5.62243	5.82575	6.15884	6.36019	6.23064	5.89038	5.59337	5.60972	5.64621	5.29007
Apol6	7.28334	8.00739	5.86484	5.93943	8.26592	7.00528	6.20086	6.87204	9.07025	8.11559	5.82184	7.09924	8.713	7.52904	5.95049	7.07185	8.51412	8.62974	5.81157	7.80959	8.31369	6.56849	6.25009	7.82274
Apol7a	5.9619	7.75966	7.18321	7.11777	8.42422	7.09537	6.70455	7.1642	8.73276	6.49252	7.68089	6.99459	7.7251	6.89388	7.46781	7.87238	8.58178	7.52231	7.45517	7.61371	7.83693	6.76159	7.84399	8.67399
Apol8	7.2928	7.32253	8.71311	8.66818	8.35606	7.61768	8.1503	8.07683	8.21888	7.23198	9.46905	7.47738	7.65784	7.61969	8.97385	7.55437	8.41983	7.98717	9.77602	7.66542	7.98133	7.58328	8.76625	8.64391
Apol9a	5.60899	6.50314	6.70748	6.72649	6.6452	5.65515	6.07521	6.41325	7.56073	5.98496	7.26114	6.36531	6.34969	5.7393	7.14444	7.00618	7.03889	5.86331	6.68674	6.76637	6.61844	5.51633	7.40852	6.85902
Apol9b	5.51581	6.43466	7.07782	7.00121	6.77062	5.58842	6.45952	6.49848	7.56073	5.81021	7.40585	6.54487	6.376	5.65736	7.48556	7.09715	7.12386	5.73526	6.79407	6.87829	6.41818	5.74121	7.86704	7.34448
Apold1	7.70159	8.23934	7.43671	7.86362	8.1795	8.26059	8.23959	8.5567	8.17724	8.43595	7.56486	8.60527	7.98551	7.59015	7.59545	8.36666	7.27807	7.08568	7.5693	8.43168	8.0698	7.46456	8.00465	8.14678
Apoo-ps	7.517	7.3333	7.58452	7.51361	7.7399	7.51072	7.87415	7.21942	7.40193	7.42783	7.50653	7.43962	7.3374	7.31421	7.55426	7.13415	7.46357	7.60217	7.68695	7.55991	7.15093	7.30618	7.17328	7.45339
Apool	8.70819	8.46638	8.55146	8.65529	8.83295	8.49992	8.44599	8.39482	8.36945	8.71814	8.38162	8.32336	8.4479	8.67877	8.28131	8.34226	8.42761	8.47414	8.31324	8.94699	8.5316	8.48567	8.7461	8.05731
Apopt1	8.50756	8.32434	8.71674	8.50883	8.49319	8.61058	8.18927	9.16049	8.46297	8.45748	8.28398	7.95433	8.5282	8.52586	8.11447	8.2819	8.5678	8.66161	8.38666	8.1772	8.34529	8.69009	8.26747	8.40127
App	13.1531	13.137	12.8143	12.5049	12.9811	12.978	13.1055	12.952	13.4533	13.0537	13.1305	12.9967	13.1172	13.0776	13.0386	13.3912	13.2613	13.3049	13.3907	13.5013	13.0664	13.1018	13.2884	13.2696
Appbp2	11.0362	10.9994	11.6683	11.408	10.9747	10.9894	11.2723	11.0337	10.9192	10.9	11.386	11.4855	10.8616	10.9237	11.2716	11.267	10.9075	10.9687	11.2074	11.1984	10.925	10.8889	11.0912	11.638
Appl1	11.2863	11.1632	11.3783	11.3167	11.2861	11.3457	11.1719	11.4324	11.1012	11.2609	10.5681	11.1789	11.1454	11.2175	11.4478	11.0759	11.1403	11.3006	11.1793	11.0768	11.1924	11.4272	11.2273	11.131
Appl2	10.756	10.5495	9.7428	9.97125	11.1168	11.341	9.6727	9.89725	10.5933	10.9261	9.99858	10.0709	10.757	10.9056	10.3413	9.90456	10.8168	11.5499	9.90888	10.2004	10.8104	11.097	9.86817	10.1382
Aprt	9.9238	10.1298	11.2734	10.4271	9.96467	9.64405	11.2168	9.91447	10.029	9.60661	10.6306	11.5186	10.0588	9.82819	10.7879	10.5863	9.77053	9.62773	10.5352	10.6505	10.0816	10.1209	9.87187	11.3297
Aptx	9.0136	8.89335	9.65524	9.29571	9.0358	9.43181	9.58596	8.77964	8.99529	9.21159	9.25004	8.77776	9.07086	9.24331	9.06142	9.04209	8.99511	9.40806	9.07605	9.08193	9.0992	9.16527	9.07453	9.5393
Aqp1	11.4719	11.6184	9.30791	10.348	11.6979	11.5936	10.2311	11.3318	11.6337	11.4013	10.16	11.1903	11.818	11.6564	9.70677	10.8843	11.4366	11.0561	10.1742	11.103	12.1846	11.488	10.3777	10.6952
Aqp2	5.29007	5.88588	5.29007	5.29007	5.29007	5.29007	5.50231	5.94929	5.29007	5.29007	5.29007	6.45926	5.89457	5.29007	5.29007	6.62595	5.60128	5.29007	5.29007	6.05197	5.71822	5.29007	5.54222	5.9135
Aqp3	11.0701	12.3379	13.9004	14.218	13.4718	11.455	13.847	14.1216	13.4141	11.4312	14.7016	13.4102	12.2672	11.0119	14.9602	13.1416	13.116	11.8681	15.0668	13.4241	12.7125	11.5039	14.8429	13.9135
Aqp4	7.96976	6.38612	5.29007	5.29007	8.01677	6.86181	5.98782	6.34386	7.85096	7.94133	5.50819	5.72005	8.01897	7.8268	5.29007	5.53073	7.73914	8.88982	5.29007	6.51744	7.31174	5.29007	5.29007	5.29007
Aqp5	6.06356	6.58766	6.72419	7.92502	7.68417	5.95255	7.67822	8.99018	7.81706	6.15227	7.42979	7.59142	6.79338	6.06207	8.18993	7.86545	7.65346	6.01238	7.7951	7.31952	7.68169	5.88508	9.20975	10.0257
Aqp7	6.23197	6.50314	5.52601	6.06766	7.23021	6.41864	6.01822	7.02064	7.33454	6.87879	7.25209	6.38487	6.58489	6.36956	7.44981	5.70595	6.94749	6.99541	7.96329	6.51744	6.83707	5.99914	6.49188	5.7326
Aqp9	9.53412	9.78278	8.75256	10.7876	10.4903	9.56769	10.3419	10.7518	10.0319	9.56205	10.7976	9.14398	9.61218	9.64926	10.8512	10.1875	10.1146	9.49348	10.9281	9.12272	9.69343	9.58073	11.6756	7.95613
Aqr	10.7696	10.7377	11.7141	11.2482	10.6647	10.6236	10.861	10.8329	10.8926	10.6319	11.263	11.1251	10.7127	10.7031	11.1503	10.7671	10.7114	10.7616	11.0609	11.0134	10.6957	10.7791	11.0769	11.0037
Ar	10.8729	10.338	5.91022	6.76809	10.9789	11.6368	7.60165	8.54863	10.0771	11.3084	10.069	8.39361	10.2828	11.1167	8.10335	8.53943	10.612	10.921	8.02322	8.54011	10.7455	11.1228	7.64394	7.47728
Araf	10.6651	10.4941	10.4553	10.4932	10.8195	10.955	10.4658	10.4586	10.7568	10.8234	10.5884	10.53	10.6567	10.8539	10.5724	10.3795	10.682	11.0587	10.7308	10.5432	10.5932	10.8182	10.6538	9.95996
Arap1	11.5603	11.5986	8.59166	9.51181	11.0683	11.391	9.89635	10.7578	11.618	11.2675	9.71248	10.5077	11.9115	11.649	9.62319	11.3166	11.4475	11.517	9.73715	10.8342	11.6592	11.7605	10.049	10.1406
Arap2	11.7471	11.7928	12.909	12.2213	12.1266	11.945	12.0236	12.294	11.6117	11.956	11.5877	11.8181	11.4073	11.8492	12.2138	11.1388	11.7242	11.8418	11.898	11.9869	11.5241	11.6973	12.0138	11.888
Arap3	8.92465	8.91388	7.28038	8.16488	8.80463	9.1336	8.34659	8.68731	9.10356	8.98022	8.45811	8.77776	9.10185	9.11591	7.92475	8.90011	8.94216	8.6205	8.11767	8.87441	9.1129	9.10308	8.30127	8.27543
Arc	6.77309	7.25593	9.2517	9.12722	7.05759	6.58301	8.89837	8.28206	8.41476	6.69451	8.69405	9.42787	6.98376	6.66392	9.37081	8.77172	7.21293	6.30144	8.37532	7.49665	8.14395	7.66404	8.70072	8.81848
Arcn1	10.5487	10.4644	10.6777	10.7824	10.4656	10.4499	10.8767	10.7192	10.2769	10.3911	10.5569	10.9656	10.5286	10.4036	10.7621	10.7526	10.4564	10.3896	10.6664	10.5399	10.4465	10.3463	11.215	10.9295
Areg	8.2826	8.17774	9.52539	9.36225	8.2752	8.18214	10.3438	8.85985	8.17194	8.30888	9.18907	9.54948	7.80473	8.04971	10.362	8.9166	7.86118	7.55283	9.35105	8.69614	7.94011	7.96322	9.48138	10.2893
Arel1	10.5717	10.8282	10.6544	10.697	10.7318	10.516	10.1418	10.8139	11.1835	10.6092	10.7888	10.6984	10.8352	10.6434	10.6325	10.7231	10.8671	10.5416	10.5419	10.8123	10.8222	10.6825	10.5177	10.4824
Arf1	9.37376	9.47876	9.75162	9.54341	9.39671	9.36702	9.57152	9.45446	9.16531	9.27067	9.37842	9.51008	9.16775	9.15209	9.4528	9.22242	9.33164	9.37842	9.7017	9.68767	9.1708	9.17256	9.52674	9.65198
Arf2	9.81865	9.80664	9.6887	9.20187	9.45026	9.62572	9.54384	9.57565	9.51139	9.43239	9.04647	9.89213	9.89747	9.65613	8.94649	10.091	9.52716	9.34537	8.9376	9.68465	9.89397	9.71622	9.20093	9.63352
Arf3	11.1643	11.2024	10.88	11.0269	10.9241	10.9242	10.6995	10.8013	11.3191	11.0327	11.0206	10.9076	11.2714	11.1736	11.2909	10.574	11.1606	11.2533	11.2887	11.2923	11.084	11.2368	10.968	11.2122
Arf4	10.818	10.9151	10.863	10.9116	10.6534	10.6941	10.8845	11.0669	10.8444	10.6569	10.2002	11.1893	10.8065	10.7857	11.0092	11.2619	10.791	10.5085	10.9172	11.0854	10.8678	10.6024	11.1054	11.091
Arf5	10.9981	11.0685	11.6533	11.046	10.9478	10.9514	11.2178	11.0606	10.6672	10.9793	11.1228	11.0496	10.9182	10.9294	11.153	10.8667	10.805	10.7833	11.0742	10.9025	10.7145	10.9737	11.1684	11.4282
Arf6	12.3068	12.2835	13.2931	12.7559	12.358	12.3069	12.5755	12.8534	12.2479	12.3075	12.5282	12.6495	12.2497	12.3294	12.8861	12.6409	12.2084	12.3558	12.5272	12.371	12.2202	12.4162	12.9464	12.6521
Arfgap1	10.0959	10.31	10.5563	10.3148	10.2215	10.0748	10.2321	10.5211	10.3639	10.0883	10.5344	10.6163	10.3382	10.2396	10.2589	10.4656	10.2519	10.1702	10.3541	10.5646	10.3287	10.2363	10.4623	10.2292
Arfgap2	9.4768	9.42277	9.95468	9.70268	9.38194	9.31453	9.20401	9.29598	9.36143	9.32508	9.46171	9.28687	9.26398	9.3603	9.52627	8.98386	9.40373	9.43972	9.58976	9.31868	9.31398	9.36702	9.46184	9.23057
Arfgap3	9.51906	9.62853	9.09096	9.14109	9.3035	9.43883	9.35988	9.54378	9.63015	9.25369	9.40545	9.76993	9.7434	9.63542	9.18607	10.1111	9.60901	9.33698	9.09216	9.44896	9.96847	9.63085	9.33597	9.42092
Arfgef1	12.1758	12.1135	12.8002	12.2096	12.2903	12.1635	12.4669	12.2907	12.0966	12.2013	12.0996	12.4008	12.0897	12.1629	12.4026	11.9799	12.0529	12.4372	12.3592	12.4934	12.033	12.1815	12.0679	12.1285
Arfgef2	11.3295	11.3437	11.6674	11.5371	11.388	11.2892	11.2881	11.1901	11.548	11.3448	11.3303	11.0122	11.3967	11.5573	11.6164	11.2262	11.4607	11.6533	11.1296	11.4548	11.4695	11.5286	11.1586	10.8905
Arfip1	10.7838	10.6832	11.1569	10.7714	10.9507	11.0224	10.6607	10.8403	10.4905	10.9239	10.5926	10.7075	10.5929	10.8439	10.8107	10.5935	10.7043	10.9759	10.7562	10.5801	10.6575	10.86	10.7312	10.7335
Arfip2	10.0124	9.94208	9.80005	9.90124	9.89668	9.9915	10.175	10.0078	9.6187	9.95098	9.99478	9.90274	9.80289	9.9109	9.84924	9.84749	9.86987	9.96298	9.99312	9.79782	9.78871	9.83239	9.90837	10.2336
Arfrp1	9.53786	9.60358	10.1751	9.87391	9.32131	9.47514	9.64539	9.60682	9.53391	9.55416	9.59004	9.46598	9.51676	9.47364	9.44199	9.48086	9.4649	9.58593	9.60744	9.4841	9.43327	9.66045	9.47164	9.64697
Arg1	9.55643	10.9126	10.5512	10.7102	8.80781	7.56528	11.2023	11.9793	8.26925	8.06558	9.48542	10.6481	8.93624	9.303	12.0609	12.9202	9.02851	8.57338	9.82352	11.108	8.30567	8.08354	12.8474	12.4562
Arg2	8.1988	8.49405	8.10387	7.26979	8.61452	8.60116	8.67211	7.52543	8.06731	8.05422	7.14804	7.8457	8.32081	8.0426	7.07334	9.2277	8.08667	8.32799	7.65529	8.13738	8.89478	7.77346	7.14716	8.0928
Arglu1	10.6165	10.512	10.9055	10.6829	10.5088	10.7486	10.7664	10.5574	10.3921	10.6319	10.696	10.3835	10.4952	10.4063	10.2589	10.3664	10.4442	10.4136	10.3579	10.5882	10.4994	10.5213	10.7332	10.5766
Arhgap1	10.4766	10.3789	10.503	10.2355	10.0283	10.2182	9.75024	10.0941	10.1156	10.2036	10.2382	9.93152	10.2293	10.4022	10.0936	10.1366	10.3603	10.3106	10.1137	10.3071	10.1091	10.2873	10.3621	10.2579
Arhgap10	10.7956	10.5912	10.3291	9.49933	10.4343	10.629	9.93444	9.34308	10.5276	10.6779	9.8854	9.89346	10.622	10.6353	9.52217	10.1154	10.2235	10.6377	9.78734	9.58949	10.5728	10.9619	9.74642	10.0725
Arhgap11a	9.30071	9.44637	10.7759	10.0769	9.64294	9.49042	10.4413	9.9917	9.59164	9.25369	10.2478	10.3864	9.63772	9.45273	10.5149	10.3948	9.57128	9.59063	10.3107	10.3314	9.82651	9.48469	10.3194	10.6342
Arhgap12	10.9323	10.7947	10.9574	10.9015	11.0059	11.36	10.9335	10.7281	10.7091	11.2639	10.6589	10.6521	10.7463	10.994	10.4848	10.5729	10.8713	11.3339	10.4228	10.5265	10.8366	11.0327	10.5434	9.70919
Arhgap15	8.38285	8.72528	6.1606	7.0449	8.79827	8.63848	6.99221	7.35261	8.86197	8.14795	7.34823	7.43193	8.9224	8.32552	6.87471	8.48268	8.91217	8.03728	6.70074	8.00563	8.90006	8.42957	7.40852	7.89396
Arhgap17	9.8744	9.91194	9.18277	9.20628	9.75347	9.83822	9.55367	9.45446	10.0687	9.72202	9.55256	9.63477	9.94763	9.81189	9.66466	9.54568	9.87691	9.92254	9.68061	9.6786	9.67052	9.86115	9.38869	9.05967
Arhgap18	10.2161	10.1312	9.26905	8.89031	10.2001	10.6488	9.41129	9.58742	10.0072	10.3587	9.16665	9.20114	10.2194	10.2135	8.95871	9.81983	10.1821	10.2481	8.84812	9.49792	10.4863	10.5642	9.4838	9.32367
Arhgap19	8.76387	8.89679	9.7124	9.36619	9.00577	8.78971	9.60971	8.94805	9.1574	8.57625	8.86309	9.51701	9.13218	8.80024	9.9318	9.67295	9.22949	8.87828	9.50483	9.3457	8.98209	8.43366	9.75045	10.2914
Arhgap20	6.72865	6.64678	5.69783	6.09628	7.2502	8.06243	6.67688	6.88636	7.30454	7.62954	6.15056	6.28252	7.22228	7.42041	5.9085	6.97887	7.75185	7.88109	6.08107	7.19835	7.13172	7.21898	6.07861	6.54536
Arhgap21	11.1793	11.2586	11.9408	10.8845	10.94	11.0643	11.7292	10.486	11.2833	10.9571	11.3398	11.4289	11.291	11.1527	11.0431	11.1868	11.1304	11.1529	11.4233	11.242	11.2562	11.4986	10.6635	10.7129
Arhgap22	8.72149	8.91048	8.86475	8.08946	8.18938	8.23629	8.29213	8.12147	9.14679	8.54045	7.7322	8.68488	9.04875	8.73646	8.68437	9.1491	8.5068	8.61586	8.65648	8.62821	9.22224	8.95589	8.70908	8.83629
Arhgap23	10.5961	10.5505	11.6287	10.4896	10.395	10.4935	10.521	10.9626	10.4811	10.5017	10.0459	10.7761	10.4041	10.626	10.996	10.6815	10.3573	10.6868	10.9991	10.7964	10.4	10.7568	10.5946	10.8352
Arhgap24	10.1796	9.89663	8.25781	9.08241	10.4815	10.7281	8.65382	9.45017	9.79676	10.3542	9.09243	9.18161	10.191	10.4318	9.34085	9.16572	9.97989	10.5073	9.35296	9.54194	10.0862	10.181	9.022	8.14678
Arhgap25	10.7608	10.9252	7.25942	8.24943	10.2108	10.0905	8.27617	9.00493	10.8703	10.3643	8.88528	8.5313	11.6378	10.8298	8.44353	9.89465	10.3773	10.7925	8.06652	9.25086	10.8305	10.9902	8.70072	8.12251
Arhgap26	8.60785	8.68196	6.83459	7.09739	8.92052	8.97564	7.97747	8.15938	8.59843	8.64524	7.79971	7.9491	8.88005	8.58031	7.17852	8.67012	8.55723	8.11917	7.47734	8.29025	9.47269	9.35001	8.10433	8.55324
Arhgap27	9.60359	9.56101	10.5103	9.75007	9.88627	9.74653	9.72437	10.3965	10.2138	9.63494	9.91387	10.2299	9.68746	9.72527	10.3892	9.72048	9.98902	9.88477	10.2599	10.054	9.48501	9.74737	10.1831	9.91901
Arhgap28	7.95839	7.63787	6.02892	6.54183	7.44311	7.7107	6.98155	7.84247	7.9603	7.73445	6.57519	7.50683	7.83531	8.27214	6.5006	7.772	7.98389	7.99444	7.09633	7.55991	8.35308	7.8376	7.37587	7.14623
Arhgap29	11.0893	11.0963	8.61913	10.4111	11.4614	11.4979	10.4029	10.486	10.9792	11.256	10.4435	10.5172	11.1977	11.125	10.4236	11.036	11.1698	11.3248	10.3369	10.469	11.2871	11.0459	10.9472	10.3063
Arhgap30	11.2481	11.5204	8.00499	9.27072	10.9043	10.9629	8.986	10.2734	11.5763	10.8494	9.45063	9.70621	11.8511	11.0331	9.33151	11.048	11.272	10.8504	9.13055	10.6271	11.7217	11.5904	9.78227	10.3137
Arhgap31	10.7448	10.7984	7.96212	8.572	10.1351	10.0069	9.1181	10.0622	10.8188	10.2665	9.16438	10.0412	11.0482	10.6318	8.86762	10.4954	10.6747	10.3555	9.23369	10.1888	10.9713	10.7093	9.35994	9.2768
Arhgap32	11.6213	11.3912	11.5375	11.305	11.719	11.5478	11.2265	11.5595	11.561	11.7243	11.3298	11.0171	11.179	11.8651	11.8985	10.7544	11.6971	12.0285	11.878	11.5464	11.3291	11.6396	11.8227	11.3483
Arhgap33	6.84345	6.60774	6.70748	6.65342	6.38088	6.97369	6.20086	7.44642	6.61507	6.72742	7.11808	6.84314	6.74037	6.74597	6.9582	6.60687	6.65088	6.96375	7.09633	6.6419	6.74672	6.86029	7.17328	6.08105
Arhgap39	9.28073	9.24573	8.22733	8.16488	8.74957	8.92638	8.15468	8.26235	9.34762	9.13414	8.48757	8.31935	9.47485	9.34618	8.12	8.65443	9.07349	9.18015	8.39041	8.46403	9.06201	9.49439	8.38237	8.63714
Arhgap4	8.76387	9.26976	7.37064	8.03007	8.89092	8.86493	7.64048	8.48234	9.37964	8.49542	8.70033	8.28687	9.2911	8.83312	7.97469	9.45409	9.18468	8.26379	8.21037	8.79231	9.01411	8.91587	8.03194	8.42514
Arhgap40	9.97844	9.60777	7.64088	8.34939	10.245	10.2692	8.02635	8.48657	9.72212	10.2049	8.12337	8.23668	9.15304	9.92991	8.5077	7.7266	9.84567	10.322	8.5831	7.75732	9.79296	10.3569	9.7803	8.53876
Arhgap42	10.195	10.1093	8.97781	9.55552	10.4706	10.657	9.92312	10.0381	9.86288	10.4686	9.68913	10.0627	10.0541	10.3239	9.47418	10.0455	9.70714	10.2043	9.56035	9.9066	10.2402	10.5156	10.1347	9.22609
Arhgap44	8.17947	7.89266	5.86484	6.12383	7.71232	8.38351	6.74477	7.09453	7.6646	8.08803	6.50779	7.21405	7.56869	8.28418	6.02687	7.31486	7.75185	8.18391	6.58317	7.93991	7.69429	8.17475	6.51529	6.87195
Arhgap5	12.2405	12.126	13.2396	12.627	12.3534	12.5158	12.4962	12.9562	11.9862	12.454	12.6573	12.5369	11.9128	12.3031	12.2571	12.1385	12.0244	12.2888	12.2338	12.242	11.9657	12.1782	12.7291	12.306
Arhgap6	9.20263	8.8795	5.91022	6.31522	8.4571	8.94629	6.97079	7.47329	8.63323	8.85036	6.35721	7.59824	9.40465	9.05812	6.29624	8.01657	8.57131	9.0458	6.08107	7.50383	9.05255	9.57159	6.93104	7.03944
Arhgap8	6.17979	6.70278	5.91022	6.27135	6.38088	6.50423	6.57396	6.21458	7.36385	6.40767	6.00678	6.65375	6.62595	6.59798	6.73686	7.45436	6.94749	6.17028	6.37652	7.12348	6.55603	6.18177	7.09319	6.77818
Arhgap9	9.59823	9.85498	6.6198	7.89745	9.0385	9.264	7.42631	7.87569	9.54201	9.42808	7.62072	8.26618	10.1473	9.46844	8.38544	9.51148	9.4798	9.15809	7.78932	8.64706	9.71748	9.86564	8.82121	8.23084
Arhgdia	11.7612	11.8955	11.7028	11.3343	11.3323	11.3692	11.7503	11.3312	11.637	11.3991	11.3836	11.7909	11.8208	11.5271	11.6222	11.869	11.3868	11.3318	11.4087	11.2553	11.3751	11.6779	11.41	11.8059
Arhgdib	10.6218	10.7367	7.70251	10.5573	10.7967	10.7759	9.45568	10.0295	10.7928	10.5109	10.8795	9.27669	10.7482	10.6434	10.6569	10.4701	10.9568	10.2181	10.1525	10.1213	10.7063	10.5943	10.9723	10.7295
Arhgdig	6.03135	6.09218	5.52601	6.09628	6.13121	5.88364	6.67688	6.49848	5.98913	5.98496	6.00678	6.26053	6.06678	6.01886	5.81387	6.48426	6.07532	5.9666	6.27488	6.02271	5.9634	5.84149	6.53815	6.74988
Arhgef1	10.7146	11.0018	11.1974	10.6309	10.3856	10.3816	10.5326	10.8886	11.0232	10.4863	10.908	10.9465	11.0426	10.7721	11.139	11.2471	10.7216	10.5963	11.2916	11.1198	10.4758	10.725	10.6846	11.1831
Arhgef10	9.54903	9.54799	8.6948	9.01368	9.83152	10.1821	9.24308	9.82624	9.89008	9.82721	9.13927	9.32097	9.78587	9.91854	9.08111	9.35867	10.0637	9.99877	9.44349	9.23236	9.87406	10.1008	9.42699	8.43692
Arhgef10l	10.3271	10.1854	10.2241	10.3774	10.9204	10.663	8.85644	10.3501	10.9059	10.554	9.6134	9.61392	10.3791	10.5678	10.881	10.1969	10.872	11.0864	10.6418	10.2461	10.6117	10.6551	10.3302	10.7224
Arhgef11	10.8957	10.7632	10.7436	10.6916	10.7008	10.8689	10.5531	10.8468	11.2947	11.1457	11.183	10.8471	10.9448	11.0199	10.7767	10.809	11.3995	11.7603	11.6335	11.2923	10.8153	11.02	10.5118	10.2742
Arhgef12	12.9246	12.7722	13.0595	12.9821	13.2357	13.2238	13.0335	12.9742	13.0721	13.1492	13.28	13.1	12.8918	13.1661	13.1289	12.5802	13.1032	13.5366	13.3955	12.838	13.1077	13.3165	13.1484	12.523
Arhgef15	7.56369	7.75966	7.51702	7.521	7.63344	7.80331	8.40634	8.36286	7.94163	7.83179	7.88666	8.32336	7.74141	8.02104	8.01098	7.98511	7.67373	7.58265	8.23576	8.07777	7.89761	7.5292	7.62585	8.43692
Arhgef16	8.21786	8.29833	9.71059	7.79332	7.98863	7.39429	8.27215	8.15938	8.69305	7.93512	9.30852	9.63636	7.64918	8.00647	8.90918	8.82867	8.25441	7.28606	9.57513	8.85298	7.88133	7.75361	9.53844	10.4309
Arhgef17	9.41506	9.66315	8.07552	8.84008	9.10693	8.99964	10.0231	9.7091	9.82523	9.16303	9.50696	10.4636	9.80101	9.57868	9.34085	10.3936	9.63418	9.29431	9.4417	9.81584	9.73672	9.50979	9.67827	10.0296
Arhgef18	10.5301	10.3367	11.1642	10.3219	10.322	10.5656	10.7487	10.4392	10.5428	10.6347	10.4955	10.1828	10.3147	10.6964	10.4443	10.2103	10.5243	10.7469	10.531	10.6232	10.3413	10.6254	10.2486	10.4084
Arhgef19	8.4365	8.54783	7.43671	7.85215	8.10315	8.36873	7.69057	8.32541	8.15056	8.28975	8.84054	7.9491	8.11475	8.6923	7.69694	7.35628	8.24118	8.47927	8.51604	8.05414	8.30968	8.58792	7.9768	7.59784
Arhgef2	10.7712	11.0632	8.9224	9.54861	10.4404	10.3906	10.5017	10.2365	11.2737	10.4496	9.8395	10.4654	11.2288	10.738	9.73713	11.2281	10.9993	10.4202	10.3436	10.939	11.1972	10.7688	9.57527	10.2392
Arhgef25	8.56784	8.64139	6.1606	6.93251	8.53608	8.78141	8.59749	9.01079	8.79883	8.82093	7.12815	9.33478	8.74093	8.70124	6.8602	9.00867	8.92041	8.345	7.43262	8.83669	8.97959	8.77582	8.6276	8.43301
Arhgef26	9.06651	8.7175	6.06416	7.07667	7.62603	8.34625	6.85739	7.36231	7.73935	8.68943	7.26114	6.62378	8.31547	8.74513	7.16726	6.54742	7.93501	8.51966	7.0864	7.09419	7.66897	8.26954	6.96221	6.24103
Arhgef28	8.65718	8.81544	10.2329	8.14175	8.53992	9.68887	9.5273	9.93609	8.30827	9.09651	9.1779	9.64271	8.92587	9.089	8.18993	10.0123	8.85311	9.14853	8.28519	9.31478	9.08999	9.18221	9.00856	9.40318
Arhgef3	10.5055	10.5667	10.4798	9.94523	10.4475	10.7613	10.606	10.3661	10.5668	10.5321	9.80806	10.2215	10.827	10.6049	10.0839	10.7231	10.7223	10.5657	9.77602	10.454	10.8878	10.9265	9.96837	10.6501
Arhgef37	10.2654	9.90005	8.26283	9.17518	10.4034	10.619	8.96397	9.41315	9.93534	10.5678	8.93399	8.15785	9.63137	10.3225	10.0215	7.70331	10.1695	10.7289	9.39986	8.43168	10.1091	10.4121	9.12519	7.39589
Arhgef38	5.29007	5.77769	6.27308	5.72499	5.79728	5.50122	5.50231	5.62182	5.69629	5.52369	6.0678	5.59467	5.71906	5.29007	6.97155	5.29007	5.29007	5.86331	5.50393	10.1467	5.59337	5.74121	5.29007	5.83101
Arhgef39	6.82972	7.04543	7.90495	7.79332	7.05759	7.11452	8.06425	7.58377	6.99631	6.87879	8.21929	7.61175	6.87654	6.85867	7.72669	7.772	7.10316	6.99541	7.59636	7.37604	6.8246	6.83296	7.73093	7.69504
Arhgef4	11.5386	11.3481	12.0867	12.0515	11.2449	11.1816	11.77	11.743	11.256	11.3534	12.6375	12.0051	11.025	11.7416	12.438	10.8037	11.3804	11.6578	12.4108	11.8042	10.7491	11.2988	12.0007	11.7638
Arhgef40	10.1047	10.1882	6.90735	7.90301	9.48817	9.73376	9.21439	10.1092	9.95213	9.81241	8.34176	10.2927	10.3703	10.2182	8.36245	10.4146	9.80933	9.38657	8.71136	9.91305	10.3277	10.0726	9.35994	9.30256
Arhgef5	11.9477	11.7668	12.9589	12.0232	12.0522	12.3318	12.3132	11.9508	11.8113	12.1378	12.1383	11.892	11.5594	12.2257	12.2169	11.7822	11.9689	12.6885	12.1583	12.2709	11.8839	12.2462	12.1709	11.7303
Arhgef6	9.95208	10.0989	6.52411	7.52835	9.94475	10.1894	7.87951	8.91092	10.1101	9.99095	7.73848	8.71248	10.5421	10.1614	7.74131	9.58115	10.3421	10.044	7.71787	9.13828	10.3916	10.2118	8.35585	8.65736
Arhgef7	10.8218	10.8029	10.9823	10.4806	10.5788	10.5696	10.6463	10.9513	10.9567	10.6468	10.5799	10.7573	10.8893	10.9228	10.4604	10.8463	10.9922	10.8435	10.8284	11.2471	10.8891	10.7925	10.6804	10.6358
Arhgef9	6.9966	6.87122	6.02892	6.03783	7.11417	7.29132	6.71812	6.68443	6.91575	7.13289	6.35721	6.95004	7.28114	7.17113	5.98981	7.17008	7.21293	7.15612	6.72822	6.86639	7.25161	7.05862	6.60382	6.47332
Arid1a	11.0727	11.1192	10.8598	11.0399	10.6811	10.6465	10.1352	10.8878	11.3126	10.7408	11.5385	10.677	11.0442	10.9694	11.4272	10.8471	10.779	11.1608	11.5825	11.1198	10.5794	11.0951	10.6409	10.7638
Arid1b	10.9365	10.9352	10.4531	10.5075	10.8116	10.9098	10.6409	10.8263	11.3031	11.1066	11.0533	10.6339	11.0121	11.1117	11.0056	10.6863	11.0355	11.307	11.2712	10.9459	10.9146	11.2534	10.7544	10.2502
Arid2	11.6655	11.5619	11.6688	11.5732	11.7356	11.6975	11.5595	11.6322	11.557	11.692	11.7679	11.5768	11.5798	11.7394	11.7276	10.9132	11.601	11.8797	11.877	11.8035	11.6051	11.7492	11.5532	11.5258
Arid3a	9.39662	9.56317	8.4324	8.49802	8.91759	8.89342	9.12913	8.91405	9.48431	8.93519	8.80021	9.38113	9.76093	9.37148	8.99477	9.552	9.19149	9.16126	9.03376	9.62139	9.56676	9.5457	8.49827	8.98195
Arid3b	6.71343	7.1613	5.69783	6.2251	6.72526	6.82602	6.22374	6.41325	7.21003	6.77501	6.39716	6.32488	6.99831	6.84065	6.45886	6.83194	7.22244	6.58685	6.15946	6.81748	7.04133	6.83296	6.25009	6.76412
Arid4a	10.6921	10.7641	10.7024	10.5216	10.6472	10.7814	10.1363	10.5772	10.8054	10.656	10.3345	10.4144	10.8251	10.6502	10.3308	10.6337	10.6478	10.7584	10.3107	10.3647	10.7571	10.7176	10.318	9.96667
Arid4b	11.0604	11.1941	11.12	11.3507	11.2536	11.3751	11.4257	11.096	11.1329	11.3556	11.0905	11.2574	11.1564	11.1446	10.9297	10.8463	11.1221	11.3184	10.8932	11.1474	10.9855	11.1216	10.962	10.7882
Arid5a	8.98365	9.81572	9.34575	9.63588	9.13744	8.8305	10.0887	9.16836	10.0232	9.00367	9.8095	9.82537	9.7177	9.15209	10.2378	10.2766	9.79453	8.82312	9.78875	10.3759	9.66897	9.10562	9.59781	10.0372
Arid5b	10.3655	10.5954	10.2775	10.5287	10.8311	10.4014	10.7344	10.6293	11.1025	10.5109	10.9134	10.7711	10.5678	10.449	11.0048	11.1429	10.8065	11.0296	10.9471	10.5817	10.6859	10.6688	11.0005	10.3367
Arih1	12.116	12.0072	11.8362	11.8036	12.0331	12.0478	11.6778	11.7857	11.8505	12.0807	11.8395	11.8797	11.9314	12.0581	11.7293	11.6856	11.8439	12.2827	11.8388	11.6902	11.9417	12.1005	11.877	11.4793
Arih2	10.0097	9.91701	10.219	10.0269	9.96467	10.0487	10.29	10.0538	9.84827	9.95547	10.0762	10.1554	9.83266	9.93369	10.1477	10.1684	9.8895	10.032	10.0269	9.91563	9.94066	9.9568	9.66979	10.2392
Arl1	8.88981	9.02178	8.80806	8.87099	9.00301	8.97079	9.1724	8.92029	8.49281	8.72169	8.82627	8.99767	8.67627	8.79608	8.86762	9.1238	8.88996	8.7489	8.79555	8.80073	8.84355	8.75324	8.89621	8.97394
Arl10	8.14997	8.3947	7.38986	7.17697	7.79342	8.15641	7.96748	7.86911	8.15594	8.11559	7.29669	8.13513	8.50971	8.24158	7.32634	8.24016	8.18235	8.03728	7.34641	7.67175	8.2649	8.39649	7.59823	7.7604
Arl11	8.87206	8.96394	6.19022	6.62274	8.27982	8.21156	6.6908	7.17544	8.97142	8.40967	6.75465	7.3928	9.24469	8.62805	6.47995	8.56907	8.40414	8.49961	6.51899	7.70909	9.05965	9.22721	6.93104	7.31799
Arl13b	9.52095	9.65508	9.98041	9.65689	9.3777	9.64708	9.89635	8.85007	9.25196	9.79076	9.56631	9.5376	9.61861	9.76606	9.40462	9.31467	9.2095	9.80612	9.13278	9.09565	9.57006	9.85815	9.04192	9.44808
Arl14ep	9.47094	9.55668	10.5329	10.0721	9.74032	9.63032	9.85591	9.94068	9.5278	9.53222	10.188	10.3217	9.58837	9.50444	9.73004	9.7665	9.55555	9.33137	9.63903	10.0966	9.67205	9.47099	9.89206	10.1154
Arl15	9.38628	9.2103	8.66502	8.93883	9.44012	9.68592	9.82245	9.0568	9.14146	9.51199	9.04647	8.65989	9.1996	9.43151	9.20411	8.96496	9.20052	9.46813	9.31821	9.14049	9.26579	9.39425	8.88153	9.00833
Arl16	7.27382	7.39608	7.65656	7.64071	7.26007	7.30771	7.71493	7.52543	7.28414	7.22135	7.67434	7.67095	7.24615	7.33858	7.47671	7.66358	7.34866	7.36969	7.52059	7.269	7.63008	7.37009	7.41922	7.81049
Arl2	8.20836	8.20608	8.0524	8.07974	8.10315	8.13021	8.40634	8.16472	8.30827	8.351	7.62072	7.95433	8.38833	8.03545	7.84626	7.90651	8.10634	8.13891	7.82367	8.04936	8.2314	8.22295	7.74767	8.52045
Arl2bp	9.24221	9.30893	9.84029	9.52418	9.32131	9.31644	10.175	9.63545	9.18876	9.17854	9.62821	9.89479	9.40713	9.26449	9.31974	9.58732	9.36814	9.28562	9.47361	9.45605	9.51278	9.28881	8.97439	9.91624
Arl3	7.84538	7.7674	7.64088	7.46837	7.58836	7.79208	8.01187	8.06544	7.42978	7.91001	7.49906	7.93328	7.78917	7.95424	7.17852	7.84445	7.54726	7.54273	7.27131	7.18005	7.71913	7.88683	7.308	7.79192
Arl4a	10.6548	10.4895	9.92225	10.1741	10.9478	10.8228	9.02196	10.4164	10.3775	10.9046	10.2573	8.74252	10.2039	10.5738	10.1544	9.12663	10.7177	10.9487	10.0876	9.33226	10.4924	10.4182	10.2781	9.1828
Arl4c	10.6005	10.8478	8.62688	9.41259	10.7662	11.1006	10.2851	10.5899	10.4556	10.7119	10.2307	11.5039	10.8343	10.6842	9.99814	11.687	10.7954	10.5928	9.5849	11.0577	11.0299	10.7209	9.94396	10.3284
Arl4d	8.20836	8.40447	11.3513	10.346	9.48423	9.1336	8.93659	10.7004	9.10081	9.021	10.6913	8.60527	8.472	8.30796	10.9157	9.40601	9.28572	9.18327	10.4146	9.44718	8.67156	8.46987	10.7332	10.0996
Arl5a	12.2195	12.1047	11.6817	11.879	12.294	12.0929	11.4421	11.4783	11.7796	12.091	11.2978	11.318	11.6623	11.9395	11.4976	11.0701	11.9721	11.9301	11.5874	11.0699	12.0009	11.9909	12.0012	11.2773
Arl5b	11.1649	11.1104	12.1262	11.3699	11.377	11.4541	10.9583	10.6274	11.1175	11.1685	10.8163	11.0913	10.6608	10.8033	11.3017	10.5052	10.9205	11.312	10.9942	10.3246	11.269	11.1952	11.3863	11.3778
Arl5c	7.64525	7.96131	5.91022	6.52484	7.97147	7.57194	6.6908	7.42819	7.85764	7.36263	6.80846	7.36874	8.22728	7.70457	6.52082	8.01657	7.9515	7.4373	6.4504	7.69676	8.04094	7.6569	7.21148	7.37898
Arl6	8.19399	7.8856	8.18032	7.98379	8.15955	8.46565	7.56164	7.63965	7.78931	8.2257	7.81755	8.32736	8.16919	8.31969	7.52036	7.45436	8.06169	8.14543	7.50633	7.70294	8.05063	8.13999	7.49176	8.36469
Arl6ip1	11.6841	11.7969	11.8145	11.9437	11.9274	11.7931	12.005	12.004	11.6911	11.7413	11.9557	11.5374	11.6483	11.6745	12.1661	11.7889	11.8478	11.6778	11.8776	11.9104	11.644	11.4537	12.0783	12.006
Arl6ip4	9.23531	9.3115	9.77777	9.77245	9.22288	9.24006	9.86119	9.20709	9.1574	9.21159	9.57653	9.50311	9.25575	9.25243	9.55664	9.11241	9.2317	9.22933	9.58814	9.45959	9.24522	9.28433	9.77636	9.77648
Arl6ip5	10.3707	10.4353	9.20869	9.24956	10.0296	10.1674	9.38581	9.66536	10.1714	10.2975	9.25004	9.35621	10.5091	10.2935	8.95567	10.0896	10.03	10.2949	9.27052	9.5749	10.5311	10.4878	9.47164	9.1828
Arl6ip6	8.8986	8.82271	9.54381	9.28535	8.77575	8.56283	8.86175	8.88242	8.60234	8.53641	8.84621	9.28281	8.56446	8.79608	8.94342	8.75712	8.66287	8.57816	8.83447	8.83669	8.5886	8.53203	9.03862	9.21029
Arl8a	9.17402	9.2724	8.46746	8.51599	8.40749	8.61058	8.2437	8.85334	9.0618	8.66382	8.59627	8.78932	9.37456	8.84122	8.38544	9.08935	8.71762	8.79881	8.2018	8.87972	9.00188	9.17498	8.35049	8.51306
Arl8b	12.0587	11.938	12.5833	11.9371	12.1722	12.0186	12.0827	11.9444	11.8626	12.0974	11.794	11.5917	11.8896	12.0241	12.1357	11.5217	11.9197	12.0861	12.1141	11.8971	11.8483	11.997	12.0602	11.7456
Armc1	9.71844	9.6871	9.7142	9.84182	9.62873	9.59935	10.5368	9.57171	9.43511	9.67187	9.70784	10.0023	9.59055	9.58349	9.79767	9.74275	9.43273	9.46301	9.6927	9.66948	9.61077	9.5457	9.61338	9.74557
Armc10	7.92954	7.84247	8.37351	8.24511	7.85747	7.96159	8.3504	7.81529	7.80326	7.79093	7.66775	7.79384	7.8578	7.74063	7.69694	7.77942	7.85533	7.84921	7.92183	7.61371	7.66257	7.92849	7.22395	8.10277
Armc2	6.71343	6.33489	5.52601	5.72499	6.35892	6.68409	6.17732	6.18614	6.47884	6.93413	5.90297	6.08729	7.12194	6.72603	5.62243	5.92247	6.61949	6.96375	5.59225	6.20642	7.02029	7.23889	5.72571	5.78436
Armc5	8.74772	8.77108	8.71311	8.39682	8.54756	8.6598	9.05473	8.7865	8.91931	8.66382	8.91524	8.49988	8.70897	8.73211	8.64697	8.52654	8.72392	8.79061	8.96037	8.74066	8.5787	8.55091	8.45903	8.92768
Armc6	8.56045	8.46171	9.13219	8.71547	8.57398	8.59484	8.84844	8.74835	8.52204	8.49126	8.84904	8.35893	8.54645	8.43734	8.6954	8.56487	8.40019	8.52958	8.5831	8.36846	8.51784	8.43366	8.52225	8.98726
Armc7	8.18917	8.23934	7.71749	7.46068	7.6408	7.97646	7.69057	7.51689	8.29376	7.87797	7.82931	7.69644	8.10236	7.85979	7.6742	8.07146	8.15904	7.95769	7.62288	7.99572	8.09808	8.28322	7.61671	7.92822
Armc8	9.90511	9.92542	9.68133	9.89309	10.0215	10.0522	9.97154	9.8279	9.98367	10.017	9.9588	9.8908	9.97624	9.99092	9.59421	9.90948	9.80933	9.95571	9.6154	9.63864	9.9084	9.93988	10.1238	9.74088
Armc9	8.05217	8.02028	7.24881	7.82893	7.83221	7.84735	7.1788	7.87569	8.03256	7.89088	8.06543	7.85134	8.25545	7.97687	7.29608	7.9529	8.01554	7.81657	7.42502	7.95535	8.1349	8.16984	7.84399	7.6748
Armcx1	8.22259	8.03305	6.21877	6.84692	7.93649	8.35002	7.73291	7.6629	7.73935	8.30413	6.52507	8.23242	7.93725	8.09165	6.90321	7.79415	7.9515	7.76608	7.18228	7.74542	8.2229	7.94016	7.62585	6.9823
Armcx2	7.6088	7.71226	6.70748	7.66076	8.03339	8.42697	7.69057	8.60419	8.03256	7.87797	7.54329	8.62801	8.0645	7.86792	7.20073	8.7048	8.16373	7.79995	7.63594	8.09175	8.54522	8.2324	8.18527	7.88234
Armcx3	6.65032	6.73857	5.62337	5.82174	6.44381	6.72464	6.07521	6.41325	6.66837	6.77501	5.72507	6.63887	6.8105	6.55157	5.86324	6.62595	6.465	6.65231	6.02368	6.50075	6.79923	6.65323	6.25009	6.13814
Armcx4	8.30056	8.41418	7.17193	7.96271	8.4571	8.15208	7.98244	9.14194	8.48859	8.03121	7.71955	8.99519	8.59106	8.43196	7.66653	9.14071	8.55369	8.36181	8.18015	8.84214	8.9288	8.01921	8.36119	8.46787
Armcx5	7.33904	7.56808	7.35112	7.43732	7.6408	7.50374	7.11332	7.37193	7.25291	7.29395	7.24298	7.40859	7.42258	7.48666	7.244	7.10961	7.37415	7.54273	7.24525	7.56676	7.41642	7.25848	7.22395	6.95866
Arnt	10.6685	10.7252	10.7401	10.5374	10.6313	10.6472	10.5766	10.923	10.6551	10.6449	10.8398	10.568	10.6188	10.5882	10.5852	10.6456	10.5394	10.6846	10.7057	10.6787	10.6528	10.7568	10.4927	10.5695
Arnt2	7.56369	7.91362	5.62337	6.1504	7.57299	7.89524	6.52651	6.99497	7.93535	7.784	6.3774	6.52833	8.08985	7.81	6.65215	7.28289	7.8728	7.61182	6.68674	7.1708	7.92433	8.40066	6.51529	6.76412
Arntl	9.0055	8.93411	9.49627	9.32836	10.0891	10.2474	9.99695	10.1586	9.72745	9.85797	9.64934	9.27669	9.78206	10.0906	9.73713	9.46754	9.79899	10.3049	10.0149	9.6603	9.19675	9.11321	9.14681	9.14292
Arntl2	8.78934	9.27504	10.439	9.38377	9.23703	9.02091	9.83055	9.84759	9.37057	9.04097	10.4629	9.69709	9.04875	9.11923	9.63462	10.1054	9.0003	8.87441	9.78875	10.4976	8.67466	8.91296	9.80181	10.4936
Arpc1a	11.0695	11.0066	11.0149	11.2257	10.9935	10.8434	10.6855	10.743	10.6212	10.8796	10.7107	10.5563	10.7618	11.0137	11.2081	10.7635	10.8944	10.9478	11.08	10.8611	10.707	10.8297	11.347	10.5966
Arpc1b	11.3439	11.4259	10.9243	11.2225	10.9691	10.8792	11.0844	10.3535	11.1235	10.7911	10.8149	11.3245	11.5234	11.1233	10.6653	11.4727	11.1108	10.5208	10.7526	11.127	11.2836	11.0944	11.0592	11.2111
Arpc2	11.6569	11.7556	12.3462	12.1038	11.6945	11.6022	11.8388	12.056	11.6678	11.4636	11.8993	11.9545	11.7171	11.603	12.1635	11.9291	11.6183	11.7973	12.0209	11.9921	11.6727	11.6335	12.1965	12.2222
Arpc3	11.0604	11.1301	11.2988	11.5471	11.2906	11.0946	11.502	11.1798	11.197	11.1768	11.072	11.3681	11.2182	11.1831	11.1596	11.5045	11.0764	10.8177	10.9733	11.1287	11.3041	11.2211	11.6468	11.7041
Arpc4	11.5794	11.698	12.2829	11.8212	11.495	11.3915	11.8554	11.5654	11.555	11.3669	11.4886	11.5518	11.6587	11.3503	11.867	11.8254	11.4807	11.2219	11.6694	11.7541	11.4722	11.5441	11.9057	12.1988
Arpc5	11.0733	10.9963	10.9612	10.8886	10.7359	10.669	10.4413	11.1398	10.4187	10.5987	10.7345	10.2806	10.8902	10.7825	10.6956	10.389	10.5925	10.4847	10.3711	10.8315	10.6813	10.7735	10.7949	10.7913
Arpc5l	10.3936	10.1572	10.6878	10.6939	10.5404	10.3934	10.4975	10.239	10.0476	10.3911	10.0952	10.0255	10.1982	10.5309	10.3366	9.80051	10.2659	10.5035	10.4796	10.0645	10.1982	10.227	10.3881	10.5037
Arpp19	10.9831	10.8904	11.2506	11.3816	11.0073	11.0119	11.5188	11.1418	10.7446	10.9277	11.1662	11.4394	10.7971	10.9509	11.5487	10.9091	10.7925	11.0287	11.2842	11.0513	10.7964	10.7759	11.1548	11.0606
Arpp21	6.77309	6.01726	5.52601	5.66707	6.75571	6.14872	5.80765	6.76647	6.68556	6.92054	5.66715	6.14084	7.01269	7.31421	5.52534	7.00618	6.98259	7.91225	5.59225	6.48378	6.77328	6.32976	5.54222	6.08105
Arrb1	11.5437	11.6069	11.4357	10.8115	11.0331	11.1905	10.6185	10.4818	11.4451	11.3265	10.9268	10.2539	11.8628	11.6106	10.5833	11.024	11.4141	11.2562	10.6449	10.7402	11.4423	11.5859	10.3528	10.137
Arrb2	9.76703	10.2971	8.06401	8.83439	9.64117	9.45969	9.05242	9.26207	10.3502	9.53624	9.14387	9.4588	10.3576	9.6331	8.72798	10.7024	10.1417	9.35647	8.72624	9.90401	10.3393	9.88198	9.2359	9.70919
Arrdc1	9.2214	9.49921	10.3663	9.35435	9.11462	9.33914	9.33727	9.62407	9.50726	9.22161	9.21552	9.15069	9.41946	9.28831	9.27899	9.47422	9.28572	9.23837	9.25017	9.42564	9.14659	9.36702	9.40413	9.50276
Arrdc2	8.70485	8.40447	7.90495	7.84638	8.72961	9.1336	7.95742	8.14326	8.80899	8.85682	8.05553	7.78204	8.48152	8.73211	8.07514	8.03511	8.71762	8.92765	8.21888	8.18155	8.60168	8.8687	8.12974	7.98889
Arrdc3	12.0101	11.9565	11.9442	11.9414	12.1834	12.3774	11.3238	12.1257	11.9373	12.4877	12.6183	11.0768	11.7989	12.1317	11.9542	12.2163	11.9901	12.3371	11.5744	11.3066	11.782	12.016	12.6097	11.7947
Arrdc4	10.9569	11.0799	9.98041	10.5564	11.1091	10.8268	10.1536	10.634	11.1515	10.8103	10.3584	9.76412	11.152	11.041	11.443	11.393	11.3104	11.0209	10.587	10.4009	10.8785	10.6603	11.619	11.147
Arsa	9.45321	9.56317	9.16435	8.60925	9.2603	9.98911	9.20817	9.54781	9.77632	9.97627	8.57587	9.61715	9.84367	9.87995	8.63938	9.77192	9.60901	9.89241	8.5126	9.26913	9.94703	10.0359	9.1283	9.04701
Arsb	8.878	8.8795	6.39562	6.60705	8.46116	8.81432	7.70888	8.17003	8.55471	8.67118	7.28789	8.19344	9.01657	8.86525	7.27551	8.17512	8.74577	9.02154	7.18228	7.92951	8.81302	9.19658	7.6075	7.14623
Arsg	8.0628	8.01385	6.96245	7.08707	8.2752	8.22398	7.55486	8.05396	8.193	8.00781	7.0452	7.40072	8.35238	8.24775	6.8602	8.06547	8.53943	8.32799	7.13527	7.79239	8.48286	8.14501	6.97749	6.81932
Arsi	8.26898	7.62076	5.29007	6.1504	7.86993	8.64765	6.82108	7.84918	7.45704	8.05991	6.24872	7.43962	8.47677	8.84928	6.32134	8.12426	7.96779	8.09915	6.15946	7.12348	8.10737	8.66955	6.99257	7.05055
Arsj	6.82972	6.64678	5.29007	5.66707	6.78534	6.65618	6.0473	7.5919	6.95671	6.40767	6.15056	7.21405	6.9237	6.80373	6.0955	7.0196	6.86126	6.41537	6.468	6.59696	8.01146	6.73171	7.09319	6.43521
Arsk	8.5037	8.40447	7.91142	8.12296	8.37772	8.44468	8.50174	8.3903	8.19821	8.52016	8.19705	8.16683	8.61285	8.39921	7.81906	8.11849	8.36413	8.4324	8.04745	7.96047	8.38382	8.75973	8.25602	7.94504
Art1	8.47248	6.90211	5.29007	5.29007	8.96945	7.13337	6.52651	7.62393	8.68938	8.64149	5.29007	7.29375	8.5282	8.68329	5.62243	7.31486	8.39225	9.46044	5.29007	7.18924	8.44335	5.29007	5.54222	6.97054
Art3	8.7542	8.8407	8.97176	9.71352	9.43808	8.36127	8.15468	9.43504	9.99256	9.37078	7.83516	8.22814	9.55525	8.89279	9.56463	8.71995	9.6375	9.15172	8.85894	9.3741	9.26986	8.1299	7.28455	10.1815
Art4	8.14499	8.03305	8.19617	9.32634	8.85151	9.15511	9.10699	8.80688	8.40582	8.87603	10.2307	8.31533	8.03213	8.66968	9.71038	8.36666	8.5678	9.23837	9.22745	8.15078	8.1349	8.53203	9.33597	8.51676
Art5	6.63394	6.09218	5.52601	5.77587	6.85618	6.19631	5.88667	6.41325	6.6509	6.90679	5.66715	6.30396	6.45073	6.59798	5.69669	6.17754	6.51917	7.22277	5.71664	5.99214	6.55603	5.68116	5.64621	6.05073
Artn	6.3716	6.43466	9.37349	7.00121	6.21426	6.01454	7.51339	7.4644	6.45777	6.08996	7.61387	7.8457	6.49749	6.06207	7.66653	8.45569	6.5366	5.86331	6.29617	6.98031	6.86161	6.0653	7.98382	8.7883
Arv1	7.58644	7.57701	8.336	7.86932	7.58836	7.38666	7.72694	7.6629	7.7025	7.31395	7.99461	8.25361	7.23427	7.45395	7.84626	7.58894	7.51744	7.61182	7.66169	7.67175	7.32841	7.43099	7.47144	8.0314
Arvcf	9.56011	9.15688	8.0926	8.75522	9.20379	10.2171	9.47478	8.19629	9.05897	9.97627	9.04401	8.54504	9.33864	9.97271	8.31529	8.44658	9.2622	10.1734	8.65025	8.30625	8.90006	9.89228	8.46894	8.03662
Arxes2	6.2063	6.01726	5.52601	6.12383	6.50286	6.45379	6.38753	7.09453	6.6509	6.53233	5.77596	7.73992	6.26575	5.86849	5.86324	6.97887	6.465	6.05523	6.39554	7.03341	6.77328	5.99914	6.97749	6.80577
As3mt	8.1249	8.17201	6.09772	6.60705	8.01119	8.13461	6.91546	7.78054	7.86429	8.0254	6.59136	8.28687	8.43815	8.06383	6.45886	8.29723	8.08667	7.78312	6.65817	7.65907	8.33352	8.24644	7.59823	7.27257
Asah1	11.3001	11.3153	11.494	10.5278	11.2297	11.2716	11.0145	10.7094	11.4135	11.2085	10.6059	10.9857	11.5432	11.1688	10.6588	11.5846	11.329	11.4035	10.6718	11.0635	11.6124	11.4715	11.0753	11.3457
Asah2	10.4912	9.91869	8.845	9.26862	11.2373	11.4156	9.50043	9.50913	10.6801	10.9406	9.06601	9.48555	10.2459	10.7742	9.77892	9.44279	10.8357	11.6216	10.0553	9.43824	10.7352	10.902	10.2343	8.91098
Asap1	10.413	10.3984	9.56999	9.89309	10.4736	10.5736	10.0615	10.8164	10.6607	10.479	10.6787	9.86118	10.5994	10.4477	10.7091	10.3265	10.5925	10.6846	10.3935	10.476	10.7585	10.706	10.4733	10.8728
Asap2	9.03234	8.8118	10.6115	9.33038	8.92052	9.43708	10.0278	9.96642	8.72919	8.98022	9.84373	9.67249	8.98031	9.30592	9.71577	9.65544	8.78848	9.47578	9.56035	9.81997	8.7587	9.31536	8.89256	9.07721
Asap3	9.00007	8.93411	6.65574	7.21493	8.92052	9.5516	7.61472	8.24738	8.89728	9.22161	8.07526	8.38598	9.17651	9.41809	7.36561	8.57743	9.16636	9.48086	7.89526	8.49217	8.93396	9.25491	7.33102	8.33136
Asb1	8.41199	8.44289	7.60087	7.72552	8.19918	8.40178	7.45599	8.27224	8.40582	8.34175	8.03552	8.61506	8.56446	8.44805	7.77721	8.43741	8.41983	8.3729	7.30523	8.3299	8.77031	8.44583	7.86704	7.52379
Asb10	6.88366	6.33489	5.29007	5.29007	7.05759	6.21908	5.76297	6.3195	7.28414	7.04993	5.50819	5.85733	7.47312	6.94478	5.29007	5.96538	7.33137	7.63092	5.50393	6.31562	6.94362	5.88508	5.29007	5.98577
Asb11	7.6088	6.64678	6.09772	5.90285	7.86372	6.59806	6.28882	6.81292	7.9603	7.97799	6.03797	6.86777	7.73328	7.57009	6.02687	6.29205	7.75185	8.52463	5.99306	6.80492	7.69429	5.74121	6.81489	6.80577
Asb12	6.47351	5.88588	5.29007	5.29007	6.93579	5.9191	5.84863	6.29445	6.85879	6.74352	5.50819	5.89594	6.8105	6.7848	5.29007	5.82575	6.71102	7.35807	5.29007	6.02271	6.41818	5.29007	5.29007	5.67369
Asb13	8.71818	8.89679	7.8385	8.54427	9.09402	9.3707	8.85378	8.73067	9.43075	9.43239	8.7617	8.42001	8.98031	8.80439	8.4479	8.34226	9.12662	9.35647	8.71435	8.61869	9.0969	9.02737	8.6143	8.11267
Asb14	6.87041	6.19191	5.29007	5.59818	7.42593	6.12378	5.80765	6.3907	7.16564	7.1443	5.29007	6.19087	7.29259	7.05568	5.29007	5.92247	7.49462	8.00167	5.29007	6.25181	7.40866	5.29007	5.54222	6.08105
Asb15	6.09437	5.63568	5.62337	5.50814	6.00377	5.71125	5.29007	5.29007	5.75862	5.81021	5.59824	5.66278	6.26575	6.10278	5.52534	5.76974	5.94588	6.63094	5.59225	5.71607	5.8135	5.29007	5.54222	5.67369
Asb16	6.92253	6.45803	7.36092	7.07667	7.29883	6.53648	7.41878	7.27231	7.03463	6.974	6.89688	7.09924	6.77599	7.08558	7.37524	7.09715	7.0607	7.63092	7.05612	6.65646	6.86161	6.43655	7.19887	7.18648
Asb2	9.15706	8.55222	8.06977	8.30446	9.94905	8.81432	7.01326	9.31264	9.64902	9.13679	7.48398	7.3928	9.26398	9.58109	8.21592	7.40625	9.74766	10.2949	8.39041	7.67175	9.69191	8.37115	8.62318	7.23503
Asb3	8.89274	8.81544	8.73834	9.05091	9.04656	8.97079	8.96397	8.81025	8.65971	9.10195	8.76769	9.04893	8.79138	8.71455	8.36708	8.55221	8.72392	8.73186	8.35621	8.78949	8.94933	8.98381	8.72565	8.77296
Asb5	7.70159	6.54628	5.52601	5.29007	7.83221	6.62752	5.98782	7.56737	7.43893	7.91634	5.50819	6.81798	7.80473	8.19124	5.69669	7.66358	7.43176	8.65257	5.29007	7.1708	7.39301	5.84149	5.64621	7.44533
Asb6	9.34413	9.418	10.2616	9.74405	9.2626	9.18259	10.0231	9.54981	9.2982	9.20403	9.60676	10.0388	9.32821	9.3936	9.72827	9.58732	9.36011	9.22631	9.73569	9.65106	9.38147	9.43313	9.68671	10.1275
Asb7	9.13248	9.08642	8.94421	9.00105	9.11462	9.26992	9.20401	9.24232	9.05897	9.11813	9.09243	9.20114	9.25299	9.09915	8.99477	8.95542	9.1171	9.17073	9.17443	9.30301	9.21591	9.16284	8.92156	9.0368
Asb8	9.20263	8.99956	8.881	8.85702	9.1599	9.03491	8.90095	9.01953	9.23955	9.09923	8.9017	8.91321	9.3018	9.13576	8.89015	8.75345	9.17096	9.36474	8.80678	9.20731	9.20956	9.00575	9.20093	9.16885
Ascc1	7.94115	8.02028	9.01947	8.53726	8.37772	8.2686	8.74874	8.82365	8.27418	8.16385	8.66863	8.29914	8.01235	8.09851	8.42591	7.83027	8.23229	8.40026	8.30528	8.25357	8.14846	8.0571	8.49342	8.29721
Ascc2	10.3076	10.3228	10.1026	10.2579	10.1587	10.1115	10.0729	10.2962	10.3479	10.1859	10.2573	9.90801	10.2501	10.3844	10.265	9.91276	10.3092	10.5208	10.3693	10.2714	10.2035	10.378	10.2768	10.227
Ascc3	12.044	12.1451	12.3534	12.4204	12.3445	12.199	12.0318	12.0336	12.1278	12.1984	12.0496	12.1959	11.948	12.0027	12.3153	11.7768	12.0833	12.0503	12.0068	11.8052	12.0303	12.0823	12.4353	11.9045
Ascl2	6.45398	6.16009	7.02791	7.21493	6.28961	6.71129	6.79622	6.45681	6.36848	6.67768	7.38147	6.66842	5.98642	6.4777	7.01074	6.1135	6.57056	6.97969	7.20966	6.27361	6.3804	6.51408	7.27266	7.05055
Asf1a	8.86908	8.63314	8.98384	9.08001	8.98633	8.98769	9.35801	8.8631	8.57475	8.85682	8.88803	8.95223	8.6343	8.84525	8.85131	8.46475	8.67919	8.81101	8.6933	8.86909	8.76161	8.66264	9.16508	9.27028
Asf1b	7.74902	7.7751	9.76737	8.56512	7.68417	7.64941	8.92902	8.46526	7.97873	7.26334	8.53065	9.20759	7.75752	7.49738	8.86437	8.69334	7.69369	7.4805	8.48479	8.71412	7.71913	7.6206	8.33427	9.23949
Ash1l	12.2898	12.2644	12.5431	12.4796	12.3333	12.3141	12.2075	12.3378	12.4164	12.3713	12.6142	12.406	12.3594	12.3591	12.4356	12.2791	12.3242	12.5812	12.5876	12.2804	12.3388	12.3977	12.1478	11.3712
Ash2l	10.1938	10.2524	11.6968	10.9156	10.3242	10.2858	11.0478	11.0401	10.1491	10.2011	10.9648	10.8904	10.2334	10.2772	10.8331	10.3067	10.3103	10.4229	10.6565	10.8524	10.2791	10.284	11.1937	11.3177
Asic1	5.60899	5.63568	5.29007	5.66707	5.29007	5.71125	5.88667	6.71799	5.69629	5.52369	5.93955	6.23796	5.78483	5.65736	5.69669	6.34401	6.34648	5.29007	5.92707	6.13313	5.59337	5.79395	6.03905	5.83101
Asl	8.90443	9.04984	9.3712	8.91747	8.83606	8.84649	8.93659	9.21471	8.9684	8.8792	8.72828	9.3906	9.29378	8.93878	9.28384	9.33439	8.95825	8.82312	9.10356	9.13828	8.9746	9.04336	9.42951	9.69145
Asna1	10.0416	10.0536	10.9157	10.2861	10.0617	9.96382	10.4907	10.0914	10.1169	10.1032	10.4059	10.542	10.0838	10.0214	10.0545	10.0603	10.0426	9.97561	10.289	10.3843	10.1756	10.147	9.57072	10.6675
Asns	9.8803	9.97808	12.2768	11.1891	10.3611	9.64101	11.3277	10.4964	10.0102	9.72554	10.9917	10.5496	9.80101	9.8016	11.153	10.955	9.97858	10.0058	11.0166	10.8889	9.93811	9.59343	11.0559	11.6083
Asnsd1	10.0495	10.0179	10.5583	10.4806	10.2001	10.0771	10.3579	10.4087	9.90585	10.0815	10.2752	10.3854	10.0776	10.016	10.2428	10.078	9.97334	10.3177	10.2538	10.2623	10.0261	10.0037	9.9597	10.4767
Aspa	8.29161	7.96798	5.99175	5.82174	7.6408	7.79771	6.32962	6.614	7.81018	8.0019	5.82184	6.68289	7.93725	8.24158	5.81387	9.1351	7.53987	7.64975	5.65982	6.55	7.62349	7.37897	8.22697	7.80433
Aspg	8.39958	8.13708	7.44588	7.1673	8.54375	8.75055	6.75785	6.9005	7.90993	8.48289	6.71251	7.90651	8.13921	8.31969	7.44981	6.71653	8.22334	8.48948	7.46261	6.80492	8.21005	8.48959	8.39283	7.85286
Asph	11.1918	11.1366	10.9031	11.408	11.3849	11.3461	10.8458	11.6914	11.4948	11.4328	11.4962	11.3479	11.4444	11.303	11.4041	11.6429	11.4784	11.572	11.2137	10.826	11.7536	11.2551	11.6343	11.3504
Aspm	10.1615	10.2336	11.4681	11.2198	10.4795	10.6159	10.984	11.8427	9.82025	10.1273	11.5665	11.3308	9.97624	10.3354	11.4866	10.05	10.1026	10.4096	10.7769	11.0542	10.2141	10.1058	11.1989	11.3514
Aspn	9.93092	10.3996	6.48314	8.40843	10.188	10.1419	9.48681	12.4731	10.255	9.99677	9.04155	11.6471	10.3716	10.2503	8.31049	11.3203	11.2559	9.51097	9.51679	11.0682	10.9706	10.6586	11.0568	10.4908
Asprv1	14.9353	14.6825	13.0033	14.6615	15.8138	15.4342	12.3582	14.5101	15.1333	15.2713	13.3922	12.7836	14.1638	14.8838	14.4936	12.5438	15.359	15.5847	14.6563	12.7219	15.1931	15.2407	14.9403	11.6985
Aspscr1	9.3569	9.38907	9.30791	9.20408	9.54795	9.54022	9.37475	9.51119	9.54201	9.41069	9.44878	9.57958	9.45583	9.42884	9.23454	9.3849	9.39196	9.4985	9.42184	9.03519	9.3946	9.423	9.37308	9.47474
Asrgl1	7.91194	7.71226	7.48194	7.36462	8.03339	7.89	7.4633	8.24235	8.04424	7.87797	6.89688	7.70901	8.15128	7.8434	7.27551	7.87238	8.12574	8.29334	7.18228	7.53217	8.08401	7.79948	7.6618	7.43722
Ass1	6.78752	7.03184	7.85878	6.78162	6.55858	6.04348	6.84541	6.59563	6.98326	6.18162	6.93279	6.87988	6.74037	6.4518	6.75304	7.34605	6.73989	6.23845	6.89203	7.36014	6.83707	6.32976	6.30969	7.05055
Aste1	8.31829	8.29833	8.61133	8.48713	8.15452	8.18638	8.51534	8.39933	8.10678	8.17957	8.51286	8.48212	8.29936	8.204	8.38087	8.14709	8.25441	8.29334	8.36388	8.36846	8.44699	8.15499	8.31787	8.5993
Astl	5.68027	5.53475	6.37241	5.82174	5.51783	5.50122	7.292	5.52491	5.52511	5.29007	5.90297	5.66278	5.78483	5.29007	5.52534	5.82575	5.67086	5.29007	6.88023	5.59184	5.59337	5.51633	5.72571	5.6036
Astn2	6.2063	6.01726	5.29007	5.59818	6.26524	6.24124	5.76297	5.98853	6.41418	6.55166	5.72507	5.85733	6.54214	6.39778	5.62243	6.50576	6.23422	6.8633	5.59225	6.02271	6.43652	6.15429	5.85108	6.16514
Asun	10.142	10.0521	11.2855	10.74	10.2073	10.2633	10.6247	10.2974	10.0617	10.1497	10.9505	10.5487	10.0108	10.1598	10.3791	10.3436	10.0249	10.2332	10.288	10.177	10.181	10.2351	10.4987	10.7491
Asxl1	10.7759	10.7846	11.1981	10.8624	10.7532	10.7151	10.9304	10.7895	10.9785	10.7836	10.9898	10.8897	10.9007	10.7228	10.8073	10.8868	10.8443	10.8247	10.8984	10.9453	10.9062	10.9179	10.6794	10.7342
Asxl2	11.485	11.4986	11.95	11.7404	11.559	11.5742	11.0611	11.4264	11.4901	11.5333	11.6851	11.4758	11.5257	11.4712	11.5577	11.3011	11.5417	11.6193	11.4228	11.3265	11.4958	11.5654	11.4648	11.0762
Asxl3	5.84024	5.77769	5.29007	5.29007	6.10141	5.84578	5.29007	6.9005	6.12671	6.0567	5.50819	6.08729	6.376	5.92287	5.52534	5.82575	6.15884	5.9666	5.71664	5.89038	5.99564	5.88508	5.72571	5.67369
Atad1	10.834	10.8273	10.9536	11.0733	10.8179	10.8558	11.3564	10.7139	10.7252	10.9139	10.4211	11.0329	10.7647	10.8197	10.9549	11.0897	10.7363	10.8277	10.8728	11.1905	10.765	10.7018	11.1054	11.4575
Atad2	10.3676	10.3679	10.9673	10.9925	10.3782	10.4113	12.1076	10.3501	10.3651	10.2446	10.6363	11.2916	10.1896	10.2608	10.9931	10.6026	10.2202	9.92068	10.825	10.7013	10.5777	10.4405	11.2544	11.567
Atad2b	10.8294	10.8522	10.9359	10.5573	10.9014	11.034	10.1374	10.763	10.6514	11.0263	10.544	10.4555	10.6378	10.9313	10.7127	10.308	10.6593	11.0087	10.6779	10.6466	10.6021	10.8726	10.2975	9.94916
Atad3a	9.41302	9.25646	9.60548	9.9828	9.10693	9.12708	9.28898	9.51941	9.40431	9.20151	10.1847	9.26024	8.99361	9.20314	9.22699	9.49625	9.1003	9.31153	9.90109	9.11825	9.08768	9.19181	9.73833	9.98927
Atad5	9.20027	9.15974	10.2379	10.0971	9.30126	9.24608	10.1022	9.55781	9.16793	8.94734	9.69539	10.0803	9.0263	8.98334	10.0302	9.68642	9.15246	8.9572	9.86949	9.8739	9.13321	9.15059	9.85327	10.0372
Atat1	7.56369	7.81294	7.13748	7.40551	7.41725	7.61768	7.56164	7.67057	7.7963	7.7053	8.08987	7.83434	7.7086	7.67687	7.33627	7.59744	7.54726	7.61182	7.44018	7.58034	7.56954	7.58328	7.37587	6.88474
Ate1	10.5074	10.4861	10.4025	10.344	10.5185	10.5135	10.602	10.4996	10.4747	10.5251	10.5706	10.3702	10.5432	10.4211	10.2941	10.3712	10.3653	10.5282	10.2619	10.4716	10.5217	10.4465	10.3907	10.209
Atf1	8.1249	8.18915	8.28272	8.12296	7.93057	7.91084	8.08742	7.5919	8.01485	7.71265	8.02032	7.99548	8.28305	7.85162	8.12	7.97232	7.96238	8.07199	7.98356	8.0301	8.10273	8.25573	8.23867	8.40127
Atf2	10.1675	10.1882	10.7655	10.3579	10.1649	10.2741	10.2413	10.26	10.1115	10.1326	10.2573	10.4428	10.0869	10.0407	10.0587	10.1847	10.0401	10.0846	10.0808	10.3694	10.1821	10.1905	10.0781	10.2202
Atf3	11.1852	11.178	9.14299	8.34939	9.95617	10.4568	9.1357	8.65389	10.9161	10.6337	8.46553	8.66931	11.4612	10.6808	8.46525	9.78628	9.90198	10.7438	8.6933	8.90337	11.0323	11.4452	9.02867	9.22833
Atf4	11.9515	11.9565	13.006	12.5281	11.6727	11.5526	12.3046	11.9356	11.6965	11.585	11.8664	11.9317	11.8383	11.7891	12.448	12.0819	11.7094	11.5985	12.1753	12.0402	11.9816	11.7074	12.5902	12.9077
Atf5	9.69519	9.61819	9.58785	9.43898	9.43195	9.45451	9.07313	9.17879	9.36601	9.64054	9.07808	8.96245	9.43655	9.66524	9.44416	8.74976	9.35203	9.40806	8.65958	9.11376	9.17516	9.54009	9.08417	8.20799
Atf6	11.345	11.3437	10.8151	10.9082	11.2929	11.3051	10.3746	11.2809	11.3173	11.2609	10.9616	10.6529	11.5051	11.3657	11.0798	11.249	11.3554	11.3568	10.7176	11.0272	11.4805	11.4537	11.0576	10.9768
Atf6b	9.62661	9.75662	9.35274	9.60959	9.44215	9.47343	9.59868	9.5235	9.7239	9.46224	9.86472	9.54948	9.69356	9.60022	9.94103	9.28964	9.53253	9.71216	9.82626	9.70861	9.47446	9.75707	9.40924	9.70437
Atf7ip	11.2246	11.2106	11.1056	11.2067	11.6005	11.4324	10.8987	11.1959	11.5861	11.3731	11.5597	10.9285	11.2903	11.3705	11.4007	10.9189	11.3574	11.655	11.3857	11.2099	11.3746	11.3726	11.0705	10.735
Atg10	7.46858	7.50384	7.34125	7.64071	7.5807	7.92114	7.56164	7.63965	7.41128	7.44587	7.18688	7.22316	7.47312	7.91568	7.15591	7.52784	7.60495	7.56284	7.27987	7.269	7.62349	7.47281	7.24854	7.34448
Atg12	10.106	10.0242	10.2677	10.1089	9.9885	9.96139	9.9642	10.182	9.92763	9.98069	10.0087	9.82816	10.0915	10.1107	9.84269	9.5499	9.90749	9.9684	9.84804	9.79082	10.0594	9.9554	10.0925	9.29616
Atg13	10.2427	10.1399	10.4862	10.1674	10.3198	10.1354	9.43277	10.0093	10.2525	10.2274	9.9058	9.71226	10.0414	10.2166	9.90847	9.3849	10.1406	10.7268	10.226	9.67709	10.0393	10.2694	9.97698	9.6369
Atg14	8.88096	8.86902	8.95958	9.15937	8.92052	8.95122	8.67211	9.06527	9.06462	9.10195	8.80604	8.61831	8.72903	8.85729	9.04433	8.442	9.04868	9.17702	9.048	8.89028	9.05018	8.95307	9.21268	8.81848
Atg16l1	10.4352	10.4294	10.5247	10.6079	10.3319	10.4594	9.91298	10.3374	10.4088	10.425	10.5934	10.6607	10.3576	10.3747	10.4816	10.346	10.2345	10.2644	10.0041	10.3071	10.3413	10.4385	10.4389	10.3725
Atg16l2	8.07334	8.32434	7.24881	7.70642	7.80647	8.28842	7.89016	7.92089	8.2291	8.17957	7.85829	8.11204	8.38325	8.17837	7.44072	8.19167	8.11607	8.06512	7.76001	7.89784	8.38761	8.21345	7.5605	7.46141
Atg2a	10.5616	10.6359	10.3605	10.2747	10.6107	10.3725	10.5118	10.4639	11.0623	10.518	9.94442	10.0072	10.3991	10.6155	10.8569	9.93226	10.6699	10.8026	10.9521	10.501	10.5336	10.6808	10.7013	10.4045
Atg2b	11.6535	11.6767	12.3715	12.0472	11.7792	11.5257	11.5308	12.1351	11.8838	11.6757	12.0747	11.8181	11.5875	11.734	12.1493	11.3771	11.8574	11.8642	12.242	11.8847	11.6235	11.7074	11.7756	10.8926
Atg3	10.461	10.3542	10.5009	10.4139	10.7041	10.7668	9.86251	9.42195	10.3045	10.555	10.0593	9.92893	10.3239	10.3594	10.1596	9.84235	10.3999	10.7385	10.0727	10.1749	10.4994	10.5541	10.4476	10.193
Atg4a	6.51143	6.36087	6.29898	6.41631	6.57649	6.64195	6.40605	6.41325	6.71914	6.51263	6.52507	6.54487	6.56374	6.74597	6.29624	6.31841	6.58713	6.67326	6.25305	6.72644	6.57199	6.76159	6.18591	6.21651
Atg4b	9.92522	9.91701	10.1108	10.0745	9.93035	9.94302	9.82515	9.91602	9.92144	10.0468	10.0099	10.0826	9.86002	10.0178	10.0502	9.34658	9.81374	10.0627	9.83991	9.78239	9.86871	10.0931	10.0375	10.0141
Atg4c	8.58252	8.50769	6.50384	7.75676	8.34291	8.32723	8.54878	8.21695	8.47156	8.37386	8.17899	8.31533	8.77989	8.45868	7.8926	8.37149	8.20527	8.53943	7.40193	8.27407	8.58531	8.61327	7.84399	7.82274
Atg4d	9.82631	9.95199	10.534	10.2494	9.66574	9.82891	10.1033	10.041	9.81023	9.78404	10.1969	9.5944	9.70568	9.95611	10.205	9.80051	9.84997	9.80409	10.1998	9.63864	9.56841	9.88934	10.7624	10.2135
Atg5	9.88324	9.87074	9.83698	10.066	9.96609	9.98553	10.2137	9.81461	9.76426	9.91141	10.1758	10.0838	9.82528	9.78916	9.90061	9.94511	9.74304	9.79801	9.84263	9.84178	9.84708	9.75868	10.1067	10.2336
Atg7	10.2324	10.2919	10.4003	9.83758	10.102	9.96746	9.81566	9.84596	10.266	10.0227	9.7171	9.54948	10.4335	10.0923	9.93488	10.041	10.1229	10.1702	9.94089	10.0679	10.3277	10.4304	9.8401	9.42483
Atg9a	10.17	10.0101	10.2317	10.0721	9.98711	9.80061	9.98249	10.3661	10.3034	9.84833	9.90445	10.052	9.95442	10.0407	10.4313	10.1225	10.2681	10.1321	10.6922	10.3139	9.99328	10.0239	10.0669	9.77189
Atg9b	11.2696	11.0926	9.95926	9.993	11.2173	11.0311	9.74023	10.1833	10.4556	11.1464	9.10665	10.8194	10.5114	11.3816	10.4561	10.3557	11.0952	11.2592	10.1282	10.8102	10.6629	10.8358	10.0226	10.8954
Athl1	9.035	9.01546	8.96264	8.98575	9.05725	9.36149	9.14224	9.00786	9.28376	9.38198	9.29413	9.07976	9.18232	9.19686	8.98584	9.04209	9.32958	9.04923	9.15485	9.03993	9.186	9.28881	9.30339	8.83924
Atic	10.3801	10.2173	10.9786	10.721	10.3803	10.3279	11.3583	10.5634	10.3223	10.2868	10.9188	11.5096	10.2881	10.372	10.7759	11.0057	10.1718	10.1982	10.7839	10.6863	10.3393	10.294	11.0543	11.6949
Atl1	6.88366	6.68444	6.02892	6.54183	7.0342	7.13337	6.74477	7.00788	6.79886	6.99984	6.6981	6.73892	6.9237	6.97754	6.66963	6.80016	7.02784	6.97969	6.68674	6.89008	7.09237	6.87372	6.84929	6.45445
Atl2	10.9166	10.7078	10.3431	10.7854	10.9997	11.0951	10.6921	10.357	10.4842	11.0362	10.7337	10.2435	10.5263	10.8687	10.594	10.2089	10.6723	10.9117	10.4683	10.3524	10.6069	10.643	10.8323	10.426
Atl3	12.9714	12.7386	12.4237	12.2307	12.8564	13.0154	12.4998	12.4484	12.4371	12.9512	11.4363	12.2067	12.5919	12.9893	12.4299	11.6774	12.6441	13.1445	12.4953	12.4627	12.7168	12.9116	12.0431	11.8377
Atm	10.9152	10.9705	11.2331	11.5072	11.2203	11.0834	11.5183	10.9376	11.1764	11.0012	11.5289	11.5527	11.0497	10.8449	11.2195	10.9911	10.9481	10.9285	10.9578	10.9058	10.9146	10.9521	11.8388	11.3235
Atmin	9.82478	9.73573	10.1218	9.79303	9.88477	9.762	9.59074	9.93762	9.95668	9.84348	10.0074	9.85573	9.84914	10.0053	10.2228	9.59142	10.002	10.279	10.294	10.1045	9.91231	9.87606	9.40669	9.85387
Atn1	8.68121	8.8795	9.28374	8.4427	7.93649	8.24849	8.77432	8.95414	8.36021	8.07685	8.66863	8.53818	8.69271	8.60438	9.03571	8.66622	8.29337	8.70592	8.99018	8.91892	8.22716	8.55839	8.32883	8.61663
Atoh8	6.92253	6.70278	5.29007	5.86381	6.89667	6.99484	5.88667	6.41325	6.75172	7.0376	5.97405	6.30396	6.68467	6.85867	6.12751	6.26486	6.83539	7.38121	6.02368	6.15833	6.64831	6.92593	5.99708	6.19124
Atox1	11.6791	11.6308	10.7897	11.6842	11.7619	11.5017	11.5975	11.2306	11.4162	11.5733	11.4321	11.3435	11.3551	11.4028	11.3509	11.1402	11.5099	11.4839	11.6687	11.0366	11.358	11.4412	11.4575	11.6139
Atp10a	9.38628	9.74716	8.45878	8.40457	9.7069	9.47855	9.03375	9.12045	10.0102	9.75164	9.87992	9.18597	9.57301	9.60496	9.61936	9.34901	9.93877	9.6926	9.30249	9.02565	9.71599	9.57159	9.94748	9.40516
Atp10b	10.5889	9.69892	6.94892	8.18763	10.5935	10.9285	7.01326	7.43734	9.72568	10.8953	7.91446	7.09924	9.84001	10.9209	8.65453	6.86285	10.2713	11.5803	9.16359	8.1056	10.2173	10.9315	8.26747	7.05055
Atp11a	11.9086	12.1014	12.0307	12.1158	11.7784	11.5802	12.0801	11.4399	12.2333	11.8938	12.3975	12.4311	12.059	11.9833	12.4026	11.7723	11.9493	11.9142	12.5049	12.3721	11.8521	11.9615	12.032	11.1849
Atp11b	11.3709	11.4748	12.9332	12.7818	11.7123	11.1822	12.2455	12.394	11.7581	11.2402	12.2629	12.3352	11.3155	11.2684	12.7482	11.6285	11.5117	11.6866	12.5002	12.4817	11.3746	11.2252	12.7523	12.2211
Atp11c	10.3843	10.4586	9.73926	10.117	10.284	10.3642	10.5126	9.7723	10.2599	10.3756	9.80372	10.0942	10.448	10.3282	9.98333	10.138	10.1626	10.1256	9.78593	10.4924	10.3566	10.4643	9.63969	8.98991
Atp12a	12.8054	12.2326	5.62337	6.83416	10.7084	11.094	7.00278	6.92827	9.27648	12.2605	7.16761	7.15797	11.3961	12.7246	7.26509	6.39313	11.2408	11.2877	7.8461	9.25086	10.5234	11.3663	6.97749	5.6036
Atp13a1	10.5808	10.7651	11.5963	11.1338	10.5898	10.5495	11.1914	10.9879	11.1745	10.6458	11.5956	10.9605	10.641	10.619	11.3457	11.011	10.8161	10.6835	11.3613	11.3007	10.5654	10.7027	11.2825	11.3119
Atp13a2	11.4567	11.6106	8.90979	9.23024	10.955	11.0957	9.35801	9.89725	11.4228	11.0821	9.59172	9.77716	11.8208	11.242	9.23203	11.2216	11.226	10.9368	9.47886	10.2593	11.3873	11.6007	9.09056	9.61311
Atp13a3	11.8655	11.9309	12.1774	12.2679	11.8039	11.652	12.4911	11.5605	11.8059	11.645	11.6839	12.4693	11.8852	11.7995	11.9935	12.1202	11.5865	11.8109	11.9858	13.0673	11.9816	11.9844	12.0435	12.4864
Atp13a4	7.50106	7.59468	8.38732	8.81139	9.1599	7.89524	7.36484	8.77275	8.81236	7.99596	8.13749	7.93857	8.24425	7.7844	9.57258	7.41601	9.07103	9.00042	9.41455	9.44539	8.13943	7.43099	9.22143	9.14292
Atp13a5	8.27808	7.47532	6.29898	6.60705	8.26592	8.85706	6.20086	6.45681	7.80326	8.47024	6.84719	6.51151	7.65784	8.72774	7.79829	5.92247	7.9515	9.92627	7.02506	7.01245	7.63008	8.08877	7.40852	7.69504
Atp1a1	13.4752	13.5826	14.7264	15.0186	13.6319	13.1816	14.5097	14.8609	14.0392	13.2469	15.6528	14.5113	13.612	13.4877	15.0828	14.2838	13.7456	13.6459	15.3332	14.1459	13.3579	13.4522	14.8764	14.3102
Atp1a2	11.3439	9.9371	5.76039	5.59818	11.3097	9.58992	7.73291	9.98875	11.6036	11.3914	5.90297	8.92634	11.6096	11.5407	5.62243	9.44279	11.3089	12.4149	5.50393	9.76537	11.1859	9.01119	5.85108	9.5714
Atp1a3	10.4332	10.6773	5.81533	5.97393	8.70597	8.98288	6.84541	7.27231	9.80351	9.06344	6.24872	7.32762	10.7463	9.7808	5.98981	9.35867	8.67919	10.1624	6.10813	7.93991	9.26374	10.5061	6.53815	6.77818
Atp1b1	10.8041	10.1298	6.06416	7.19609	9.88627	9.90556	7.05428	8.12695	9.60137	10.3336	7.68741	7.45485	10.0493	10.8697	7.45884	8.05945	9.90749	10.863	7.44018	8.24113	9.72491	10.0557	9.24165	8.4831
Atp1b2	6.3716	6.45803	5.99175	5.59818	6.99824	6.21908	6.07521	6.36758	6.71914	6.66057	5.72507	6.08729	6.54214	6.70572	5.86324	6.34401	6.68137	7.02626	5.65982	6.31562	6.43652	5.84149	6.07861	6.05073
Atp1b3	12.601	12.5221	12.4657	13.2966	12.6376	12.6991	13.5063	13.1923	12.2923	12.5921	13.1705	12.5367	12.3008	12.5698	12.9924	12.0782	12.3994	12.7057	13.3044	12.4839	12.1109	12.4826	13.2033	12.8146
Atp1b4	6.12392	5.63568	5.29007	5.29007	6.15988	6.01454	5.29007	6.21458	6.43623	6.55166	5.29007	5.29007	6.75832	6.84065	5.29007	5.70595	6.25788	7.57278	5.29007	5.99214	5.71822	5.29007	5.29007	5.9135
Atp2a1	13.4463	12.1541	5.76039	5.59818	13.8419	11.4067	9.54219	10.8663	13.6359	13.3846	5.86392	10.2755	13.1469	13.5929	6.29624	9.7845	13.5948	14.4349	5.89117	11.3656	13.19	6.15429	6.1518	9.36703
Atp2a2	12.8673	12.8404	13.7641	13.6429	12.9327	12.7127	13.2274	13.2403	13.2332	12.7932	13.6682	13.5708	12.7716	12.9157	13.8344	13.2407	13.0412	12.9491	13.9471	13.6183	12.8807	12.8356	13.4943	13.4506
Atp2a3	9.5	9.58245	6.75686	7.62036	9.46635	9.73233	7.38824	8.15403	9.71318	9.37974	7.79971	7.54274	9.80289	9.43151	7.7701	8.75345	9.61239	9.06965	7.53469	8.58973	9.72046	9.62026	7.59823	7.93945
Atp2b1	12.4015	12.5831	12.1587	11.6076	12.0066	12.0025	12.1426	11.9283	12.0386	12.1018	11.5442	12.0355	12.6276	12.2954	11.6613	12.7032	12.0379	12.0084	11.3245	12.1013	12.4759	12.5196	12.0304	12.0851
Atp2b2	5.88374	6.16009	6.462	6.48999	5.9297	5.84578	6.20086	6.6498	6.06128	5.85925	6.29375	6.16626	6.02779	5.86849	5.52534	6.50576	5.9807	6.13386	5.85285	7.26038	5.9634	6.15429	6.1161	5.67369
Atp2b4	12.0407	11.9317	10.4978	11.2072	11.9852	12.2908	10.4796	11.6991	11.7637	12.4192	11.4493	9.94826	11.8619	12.4556	11.9401	9.73537	11.982	13.1908	11.7625	10.8731	11.8722	12.5512	10.049	8.75434
Atp2c1	11.6904	11.6547	11.5451	11.8372	11.7476	11.753	11.686	11.3446	11.408	11.6834	11.856	11.8146	11.6808	11.6734	11.8557	11.792	11.5439	11.7876	11.7119	11.648	11.6642	11.7078	12.0695	11.6262
Atp2c2	9.71844	9.39636	9.47083	8.7732	8.98073	9.05107	8.59749	9.01953	8.7434	9.32972	8.65898	9.80288	8.97026	9.76606	9.59616	9.23821	9.36613	9.36474	9.35105	8.97204	8.8408	9.16527	8.69652	10.0244
Atp5a1	14.005	13.8104	14.1301	14.0133	14.006	13.8958	14.2551	13.6556	13.7266	13.9532	13.9589	13.7287	13.8376	13.9909	14.0792	13.1709	13.8642	14.0354	14.0755	13.7774	13.7392	13.7654	14.34	13.6818
Atp5b	14.0479	13.8685	14.4359	14.2182	14.0205	13.8439	14.241	13.9168	13.7912	13.9872	14.1605	14.0089	13.8401	13.9918	14.2935	14.2342	13.9029	14.0049	14.2058	13.9492	13.7443	13.7036	15.1825	14.6046
Atp5c1	10.5422	10.3164	11.1227	10.5684	10.5962	10.4825	10.436	10.2165	10.2926	10.5048	10.3915	10.2467	10.2975	10.3913	10.2625	10.1337	10.3154	10.5621	10.3494	10.2348	10.3061	10.2501	10.5469	10.5275
Atp5d	11.1064	10.9075	11.0381	11.0238	11.1413	11.0294	11.0263	10.9798	10.7216	11.2223	11.0213	10.6025	10.7276	10.9639	11.2395	11.0912	10.8183	10.8698	11.2504	10.6643	10.7048	11.0018	11.5194	11.1599
Atp5e	11.0906	10.9583	11.0869	11.0822	11.1898	11.0369	10.9447	11.2755	10.7524	11.044	10.865	10.9304	10.9516	11.0506	10.9871	10.8531	10.8393	10.9136	10.9671	10.7329	10.8312	10.7972	11.3242	11.1599
Atp5f1	10.2744	10.0915	10.1712	10.2975	10.3009	10.1267	10.1088	10.1872	10.0102	10.1769	10.2231	10.0779	9.96956	10.0973	10.249	9.96102	10.0772	10.0644	10.1742	10.0065	10.0043	9.94129	10.6047	10.2946
Atp5g1	7.46858	7.57701	7.18321	7.52835	7.22009	7.41693	7.51339	7.34285	7.50991	7.40953	7.90341	7.89019	7.43285	7.59015	7.87293	7.44488	7.619	7.39262	7.67438	7.58034	7.54872	7.32477	7.8594	7.66798
Atp5g2	6.77309	7.08528	7.06554	7.08707	6.69395	6.71129	6.64848	6.34386	6.57798	6.974	6.84719	6.77915	6.68467	6.7848	6.81551	6.50576	6.93555	6.93121	7.09633	6.86639	6.81199	6.701	6.79729	6.93453
Atp5g3	11.5571	11.4529	12.24	11.9021	11.5873	11.3489	11.7059	11.4017	11.2821	11.4974	11.6376	11.4891	11.2849	11.4457	11.8324	11.2477	11.3494	11.3499	11.7274	11.6899	11.1571	11.1278	11.9855	12.0359
Atp5h	7.74902	7.69608	7.77579	7.86932	7.46846	7.59827	7.60165	7.71564	7.38303	7.36263	7.97369	7.82863	7.61401	7.52904	7.55426	7.31486	7.61199	7.4373	7.68695	7.61371	7.56263	7.52129	7.59823	7.53894
Atp5j	10.0298	9.78092	9.26905	9.51535	9.95617	9.69621	10.0557	9.22733	9.6915	9.90057	9.96788	9.81978	9.75122	9.91473	9.89745	9.61576	9.77807	9.92068	10.0657	9.66336	9.64723	9.68437	10.1207	10.1382
Atp5j2	9.44127	9.29339	9.5192	9.54688	9.54416	9.33914	9.7098	9.2767	9.03902	9.39087	9.52994	9.37923	9.1736	9.21562	9.37537	8.9426	9.32546	9.23536	9.50311	9.13607	9.27596	9.03539	9.64619	9.56078
Atp5k	7.54055	7.37549	7.65656	8.08946	7.61858	7.4318	7.4633	7.34285	7.36385	7.48123	7.49154	7.40072	7.21017	7.26404	7.5626	7.28289	7.55461	7.52231	7.76001	7.3029	7.42413	7.33396	7.46116	7.54645
Atp5l	6.66645	6.93219	6.52411	6.82125	6.44381	6.62752	6.634	6.66725	6.47884	6.51263	6.79525	6.79224	6.86038	6.87641	6.76899	6.54742	6.6963	6.60913	6.65817	6.56589	6.81199	6.49526	6.81489	6.72085
Atp5o	8.83283	8.66182	8.72398	8.52312	8.81413	8.598	8.52881	8.00106	8.25932	8.56045	8.70971	8.40498	8.27208	8.45868	8.61633	8.22953	8.68244	8.68394	8.86164	8.48519	8.2314	8.31018	8.92514	8.56757
Atp5s	7.22509	7.25593	7.43671	7.47602	7.43455	7.59174	7.28364	7.84918	7.24232	7.55746	7.48398	7.08917	7.42258	7.58016	7.03617	7.205	7.35721	7.83299	7.33828	6.98031	7.39301	7.41388	7.18615	6.99395
Atp5sl	8.35309	8.32948	8.55146	8.72474	8.35169	8.57892	7.99232	8.56072	8.55874	8.6527	9.00406	8.62155	8.3679	8.54092	8.69173	8.40954	8.5678	8.67058	8.69027	8.51977	8.17519	8.23709	8.30683	8.42119
Atp6ap1	12.2457	12.2974	11.518	11.8593	12.1113	12.045	12.0071	12.1878	12.1848	12.1447	12.0999	11.7478	12.3878	12.0998	12.1226	12.1416	12.1083	12.0736	11.7614	12.191	12.2983	12.3593	12.4585	11.4755
Atp6ap2	11.5423	11.5059	10.4936	10.9532	11.2414	11.1564	10.8942	10.8735	11.1436	11.2615	10.5951	10.9401	11.425	11.3052	10.798	11.1091	11.0789	11.1851	10.7257	10.804	11.3604	11.4297	10.8399	10.501
Atp6v0a1	11.9775	11.7766	11.0946	10.847	11.5808	11.4	10.2433	11.3503	11.715	11.3426	10.6724	10.3664	11.982	11.7024	11.2782	11.0708	11.3635	11.9347	11.1067	10.9597	11.6997	12.0317	10.7644	10.06
Atp6v0a2	11.1301	11.1381	10.6154	10.8755	11.1482	11.1675	10.4146	10.6397	10.9955	11.1464	10.6692	10.5655	10.9311	11.2167	10.9173	10.6127	11.0518	11.3436	10.9223	10.6878	11.0293	11.1839	10.8799	10.4842
Atp6v0a4	11.1846	11.067	8.42796	9.31417	10.8836	10.738	9.14224	10.5303	9.94452	10.8859	9.49084	8.09799	10.6556	11.0695	10.7118	7.83738	10.6963	10.7385	10.1448	9.28318	10.3422	10.5485	10.1223	9.72036
Atp6v0b	11.6099	11.757	11.2988	11.6564	11.3442	11.2568	10.6036	11.172	11.3795	11.4478	11.2061	11.0656	11.5732	11.4191	11.3312	11.4104	11.2699	11.1561	10.9905	10.9122	11.4792	11.5949	11.63	11.3591
Atp6v0c	6.92253	6.91725	6.93522	6.80819	6.5941	6.3441	6.80872	6.66725	6.73555	6.55166	6.60729	6.63887	7.12194	6.74597	6.66963	6.8475	6.6963	6.58685	6.74171	6.81748	6.74672	6.701	6.51529	6.57954
Atp6v0d1	11.4532	11.5259	11.4713	11.0158	11.388	11.3055	10.7797	11.2437	11.2393	11.4204	10.5858	10.7696	11.4546	11.394	11.0474	10.8734	11.2554	11.3975	11.0644	11.1631	11.3732	11.5338	10.5046	10.6576
Atp6v0d2	12.2596	12.3029	6.3486	7.10762	10.9907	11.0834	7.66576	8.17003	12.0075	11.5333	6.62297	9.20973	12.5589	11.7357	6.18776	10.9926	10.8804	11.9512	6.3571	9.60872	12.1757	12.563	8.01152	7.30903
Atp6v0e	11.1454	11.2566	10.5563	10.9142	10.9443	10.7958	10.9797	10.7587	10.837	10.9615	10.763	10.6395	11.0686	10.8824	10.9204	10.768	10.751	10.8227	10.7987	10.7575	10.8937	11.0797	11.0494	10.4367
Atp6v0e2	7.97541	8.01385	6.02892	6.12383	7.78684	8.01533	6.34934	6.73439	8.193	8.04276	6.27153	6.81798	8.35757	8.01377	6.02687	7.57177	7.86118	8.02315	6.10813	7.03341	8.19708	8.32347	6.30969	6.57954
Atp6v1a	13.6813	13.6249	13.5321	12.6663	12.9919	12.8903	12.4154	12.0845	12.9064	13.2264	12.0818	12.0747	13.4514	13.3468	12.7145	12.4473	12.8833	13.0915	12.4797	12.7192	13.1646	13.4748	12.7372	12.3834
Atp6v1b2	12.9545	12.9688	13.5973	12.2603	12.3472	12.099	12.3862	12.0315	12.4838	12.5049	11.6673	12.1541	12.9512	12.6384	12.4731	11.9468	12.243	12.3603	11.9698	12.4669	12.5179	12.7604	12.0847	12.1951
Atp6v1c1	11.1264	11.133	10.3137	10.337	10.6419	10.7613	11.1244	10.4543	10.9453	10.9	10.3305	10.5993	11.295	10.9379	10.2303	10.4645	10.3999	10.8097	10.1316	10.4742	11.0806	11.3375	10.3803	10.813
Atp6v1c2	12.4017	12.0261	7.11396	8.86542	11.7695	11.9826	8.1807	9.01079	10.8079	12.1646	8.96034	8.0106	11.473	12.3215	9.54457	8.25071	11.5221	12.0267	9.74733	9.17752	11.3756	12.1343	10.909	8.35643
Atp6v1d	10.9173	10.7528	10.826	10.6567	10.845	10.8234	10.3172	10.9513	10.4694	10.8662	10.2155	10.1872	10.6483	10.7487	10.3859	10.1295	10.5544	10.775	10.411	10.4655	10.6489	10.8312	10.7024	10.4396
Atp6v1e1	12.0212	12.0041	11.7619	11.5596	11.9518	11.8094	11.7708	11.3137	11.8578	11.9158	11.3398	11.0256	12.0579	11.8311	11.5018	11.3073	11.6987	11.8797	11.4395	11.3032	11.9098	12.0203	11.9523	11.0836
Atp6v1f	8.44457	8.44289	8.58371	8.22328	8.24718	8.2686	8.54215	8.14866	8.30345	8.28009	8.00495	8.17576	8.31547	8.22916	8.14189	8.13	8.03624	8.09915	8.00353	8.11476	8.30968	8.31018	7.89718	8.33976
Atp6v1g1	8.49984	8.42381	8.07552	8.18763	8.32963	8.30018	8.32738	7.92089	8.10678	8.26056	7.81163	8.0305	8.14526	8.35433	7.98689	7.80871	8.10634	8.18391	8.0281	8.0589	8.17519	8.36688	8.15469	8.08778
Atp6v1g2	6.9352	6.85546	6.12982	6.1504	6.75571	6.85001	6.30946	6.68443	7.09592	6.86453	6.57519	6.63887	7.08211	6.76556	6.32134	6.78393	6.99407	6.84568	6.48529	6.7128	6.81199	7.01205	6.56051	6.45445
Atp6v1h	11.3138	11.2297	10.892	10.8803	11.1581	11.1848	11.0438	10.6941	10.9362	11.1749	10.4229	10.6131	11.1483	11.187	10.7136	10.5863	10.9054	11.1119	10.7896	10.9025	10.9744	11.1555	11.0511	10.6757
Atp7a	11.7675	11.6486	10.5673	10.8294	11.6597	11.5912	10.6028	11.2105	11.4985	11.6866	10.2122	10.4582	11.512	11.6024	10.9938	10.9294	11.4088	11.5862	10.8077	11.117	11.516	11.6212	11.4593	10.6944
Atp7b	5.60899	6.16009	8.0524	7.14773	5.79728	5.95255	7.06432	6.63205	6.21536	5.98496	7.27012	6.32488	5.78483	5.80811	7.07334	6.07931	6.10422	5.54778	6.65817	6.48378	5.99564	5.84149	6.1161	6.05073
Atp8a1	11.6134	11.3293	8.51008	9.55552	11.5539	11.7449	9.63308	10.3128	11.2498	11.7405	10.0074	9.90801	11.1542	11.6957	9.77892	10.4386	11.4252	11.5844	9.68364	10.5962	11.4114	11.3364	9.92628	10.1021
Atp8a2	6.9352	7.31167	5.99175	6.31522	7.01035	6.83808	6.86924	6.43528	6.78336	6.99984	6.96764	6.23796	7.40181	6.92806	6.27041	6.69901	7.03889	6.84568	6.23064	7.04375	7.05171	6.84671	6.18591	6.33257
Atp8b1	11.5165	11.3599	10.5492	11.3855	11.1667	11.4245	10.6683	10.0845	10.891	11.444	10.6787	10.9631	11.3628	11.6042	10.9134	10.959	11.097	11.0755	10.9578	10.7525	11.3989	11.6906	10.9929	10.4607
Atp8b2	10.0984	10.427	10.1908	9.64075	10.2543	10.5576	10.4011	10.887	10.5638	10.2963	10.6756	11.3862	10.6027	10.5172	10.224	11.2176	10.6593	10.3747	10.7555	10.4282	10.6133	10.7201	10.4288	10.3573
Atp8b4	9.43727	9.73764	6.8788	7.65411	9.18931	9.48704	7.36484	7.55908	9.64714	9.18879	7.49906	7.78796	9.78777	9.19686	7.3559	9.2277	9.28572	8.86273	7.42502	8.42804	9.53834	9.61137	7.22395	7.92822
Atp8b5	5.68027	5.93287	5.99175	5.90285	6.13121	6.01454	6.246	5.75822	5.86268	6.15227	6.41651	5.66278	5.64077	6.06207	6.06202	6.04341	6.10422	6.30144	5.99306	5.92623	5.89339	5.79395	6.53815	6.08105
Atp9a	11.464	11.3512	12.1836	11.3782	11.2588	11.2111	11.2802	11.6565	11.2002	11.4199	11.6665	11.052	11.1963	11.5761	11.6724	10.6815	11.3828	11.3191	11.5646	11.4371	11.15	11.3386	11.7687	11.0232
Atp9b	10.9954	10.9963	11.1916	11.2111	10.9921	10.9744	11.3409	10.887	10.8138	10.9548	11.1857	11.003	11.0803	10.9895	11.036	10.7081	10.8536	10.9285	11.1324	11.2749	10.9775	11.0642	10.9498	9.95186
Atpaf1	7.23499	7.00421	6.54398	7.03413	7.19962	7.22356	6.60441	6.9005	7.10782	7.04993	7.11808	7.05846	7.06854	7.33858	7.08548	6.83194	6.94749	7.12842	6.8318	7.03341	7.04133	7.26816	6.94673	6.94666
Atpaf2	8.72809	8.6496	8.881	8.80267	8.90875	8.73056	9.07996	8.71636	8.70035	8.89498	9.08767	8.84572	8.58225	8.84122	9.02413	8.65443	8.65958	8.65257	9.20859	8.54011	8.8074	8.6522	8.49827	8.94418
Atpif1	10.6736	10.5549	10.6431	11.0448	10.8179	10.8689	10.341	10.5444	10.2439	10.703	11.2942	10.3364	10.3588	10.5433	10.7767	10.2548	10.447	10.5621	10.9179	10.0458	10.3413	10.5401	10.8036	10.8728
Atr	10.5798	10.5396	11.2982	11.0307	10.626	10.6175	11.1228	10.7955	10.3548	10.4443	10.8156	10.9744	10.5263	10.4305	10.7972	10.6805	10.4999	10.5763	10.6355	10.7057	10.5166	10.5336	11.1548	10.833
Atraid	9.51527	9.5238	10.2216	9.69645	9.67959	9.65764	10.0774	9.8846	9.41539	9.62179	9.64449	9.44433	9.61647	9.6331	9.36166	9.65349	9.79304	9.5184	9.53033	9.5386	9.59625	9.57891	9.51967	9.51382
Atrip	8.25982	8.36498	8.46746	8.63574	8.44895	8.55308	8.78555	8.59638	8.31786	8.28493	8.87145	8.58879	8.49569	8.49008	8.68068	9.08935	8.40808	8.4482	8.69027	8.50604	8.50395	8.25109	8.55979	8.82742
Atrn	10.9492	10.9007	12.4368	11.5209	11.0637	10.9415	11.3865	11.6045	11.0433	10.9353	11.4975	10.7976	10.9726	11.041	11.6984	11.1719	11.0868	11.175	11.4475	11.8323	10.9929	11.0791	10.8103	10.8997
Atrnl1	11.588	11.4604	11.2934	11.6187	11.7173	12.0697	11.5828	11.859	11.5104	11.8478	11.121	11.1075	11.5183	11.7139	11.5662	11.5012	11.6601	11.8516	11.523	11.3561	11.7759	12.1118	11.3785	10.6001
Atrx	12.8694	12.9261	12.6406	13.0654	13.0034	13.1518	13.3735	12.7039	12.8197	12.9807	12.8491	13.2072	12.9041	12.883	12.5266	12.7198	12.8365	12.8756	12.6829	12.9733	12.8623	12.904	13.0582	12.984
Atxn1	11.2763	11.2927	11.7891	11.9282	11.37	11.1585	11.9448	11.5007	11.5649	11.1568	12.2739	11.8659	11.371	11.5139	12.215	10.951	11.418	11.3609	12.1929	12.0948	11.4105	11.4457	11.3549	10.7216
Atxn10	10.078	10.0132	9.93004	10.3209	10.2156	10.2662	10.043	10.1321	10.0319	10.1194	9.88951	10.2446	10.1488	10.0667	9.97736	9.98612	10.1253	10.4003	9.98085	9.9246	10.269	10.0438	10.2599	9.8157
Atxn1l	10.9159	10.9947	11.8308	11.06	10.8022	10.808	11.485	11.1675	11.0812	10.7417	11.2609	11.5594	11.0418	11.0057	11.2507	11.3135	10.8058	10.8067	11.0621	11.4442	10.9899	11.0025	10.5664	11.3093
Atxn2	9.86996	9.85674	9.92069	10.06	9.664	9.78969	9.77984	9.7498	9.91989	9.97036	10.0112	9.85025	9.79346	9.76182	9.86872	9.49625	9.59369	10.0745	9.84939	9.85257	9.74844	9.98732	9.47895	9.47474
Atxn2l	10.5662	10.7594	10.7533	10.7248	10.15	10.2553	10.6758	10.828	10.6663	10.301	10.9524	10.3256	10.6399	10.4477	11.0832	10.8247	10.3299	10.5208	11.022	10.6232	10.2751	10.4751	10.6709	10.5339
Atxn3	11.1145	10.9931	11.6109	11.3581	11.225	11.2444	10.5252	11.5182	10.8711	11.0787	10.8993	10.75	10.9524	11.1324	10.961	10.7635	11.0654	11.43	11.1407	10.8571	11.1239	11.2465	11.0697	10.6215
Atxn7	10.7592	10.7039	10.2848	10.5164	10.7168	10.865	10.0546	10.4446	10.7663	10.882	10.0274	10.3977	10.6639	10.794	10.64	10.3005	10.7631	11.0244	10.6487	10.6451	10.7093	10.7775	10.6146	10.2258
Atxn7l1	9.58563	9.63059	8.86147	9.30189	9.71701	9.74371	8.78834	9.25961	10.0319	9.66639	9.5934	9.03447	9.74927	9.75757	9.45065	9.16296	9.90198	9.76927	9.68817	9.56181	9.71449	9.84911	9.18311	8.5019
Atxn7l2	7.33904	7.40625	7.77579	7.69999	7.29883	7.26633	7.79118	7.40037	7.53556	7.27362	7.77555	7.65151	7.43285	7.22506	7.48556	7.54559	7.2598	7.41515	7.74211	7.20741	7.36111	7.47281	7.62585	7.37044
Atxn7l3	10.4815	10.5484	11.5066	10.8358	10.2168	10.2069	10.8682	10.7465	10.6136	10.2519	11.0106	11.1341	10.4964	10.4371	10.9404	10.6238	10.427	10.3388	10.8628	10.6396	10.399	10.4761	10.6463	11.0089
Atxn7l3b	11.3885	11.1941	11.368	11.6261	11.2547	11.2925	11.5015	11.3428	11.1964	11.3049	11.4175	11.2245	11.1841	11.2986	11.4814	11.2898	11.2397	11.2135	11.3523	11.4362	11.2094	11.3504	11.6867	11.182
Auh	8.8986	8.98348	8.41004	9.2324	9.18688	9.14654	8.87493	9.12045	9.37511	9.25125	9.51762	8.98519	9.03917	9.07536	8.86762	9.1238	9.36212	9.25033	9.12161	8.90076	9.31989	9.08517	9.1314	8.80045
Aunip	6.2063	6.19191	6.77285	6.82125	6.31332	6.28386	7.11332	6.70134	5.98913	6.08996	6.85981	7.1675	6.17256	6.06207	6.98476	7.07185	6.25788	6.20508	6.93806	6.3359	6.21093	6.28324	6.77941	7.42906
Aup1	10.2586	10.4175	10.8606	10.2041	10.171	10.1038	10.3902	10.4087	10.5317	10.1718	10.3867	10.1409	10.4917	10.2351	10.3609	10.5678	10.3154	10.1967	10.2599	10.4371	10.311	10.4019	10.7158	10.6847
Aurka	7.83292	7.96798	10.2354	9.44271	8.19918	7.92627	9.83055	9.01371	8.20859	7.71265	9.71248	9.5993	7.90889	7.80152	9.68496	9.25901	8.13533	7.84113	9.34531	9.34761	8.12578	7.5292	9.68881	10.1734
Aurkaip1	10.007	9.77721	10.0649	10.0876	10.0283	9.93313	9.3505	9.39092	9.67319	9.90832	10.2002	9.56795	9.74536	9.81189	9.54052	9.53082	9.7492	9.79801	9.96101	9.32646	9.82651	9.81548	10.2879	10.4936
Aurkb	8.19399	8.47566	9.91599	9.45938	8.38629	8.22398	9.96542	9.25223	8.4103	8.0254	9.68126	9.27873	8.05808	8.05679	9.72114	9.35384	8.34368	8.31654	9.49104	9.25494	8.14395	7.90484	9.60673	9.63521
Auts2	8.56045	8.32948	9.54584	9.16391	8.44486	8.57251	8.42089	9.81961	8.78174	8.7773	9.66698	9.04412	8.33141	8.63741	9.36853	8.86653	8.60933	8.9645	9.30249	8.60267	8.19273	8.22768	8.96746	8.71313
Aven	8.29161	8.34988	8.56364	8.72782	8.50894	8.37614	8.74299	8.52413	8.40132	8.58408	8.55518	8.3511	8.16325	8.24775	8.70271	8.32741	8.19156	8.4324	8.73215	8.21166	8.21005	8.50904	8.85921	8.7099
Avil	7.63079	7.05886	6.41827	7.02325	6.70972	8.00088	6.45952	7.20857	6.85879	7.79783	8.1653	6.4944	6.96903	7.8434	7.40371	6.71653	7.08211	8.01602	7.19147	6.94728	7.31174	8.19423	6.93104	7.7731
Avl9	10.6955	10.7281	11.4644	10.5504	10.6647	10.7529	10.7098	10.3432	10.6145	10.6959	10.3594	10.4383	10.756	10.6673	10.2638	10.6208	10.6162	10.7086	10.273	10.8329	10.7679	10.7704	10.723	10.4005
Avpi1	10.0664	10.8156	11.174	11.5863	11.3865	10.5143	11.6612	11.411	10.9469	10.2099	11.0206	11.1228	10.5274	10.0425	12.1795	10.9918	10.9381	10.6445	11.8846	10.9205	10.6567	10.2095	11.7811	11.5412
Avpr1a	7.60139	7.71226	5.81533	5.97393	7.8512	8.2686	6.86924	7.0704	7.16564	7.94751	6.00678	7.8457	7.63171	7.96182	5.86324	8.84945	7.11355	6.79112	6.02368	8.11931	7.54872	7.78653	7.07931	8.20799
Awat1	12.1529	11.7992	5.52601	6.31522	11.9772	12.0233	7.54804	8.20149	10.3293	12.2916	7.2338	8.37058	10.3816	11.9169	7.94995	5.63003	11.2995	10.0695	7.36252	8.37605	11.1222	11.3262	5.54222	5.51198
Awat2	9.86253	9.28293	6.3486	6.43527	9.28092	9.08286	6.97079	6.49848	7.64914	9.21661	6.45406	6.7525	8.22728	9.39635	6.78471	6.1135	8.39623	7.72252	6.3571	6.73991	8.78755	8.96152	6.4181	6.24103
Axdnd1	6.23197	6.1269	6.70748	6.59113	5.84513	5.98429	6.54257	6.47786	6.29529	6.02178	6.66868	6.38487	5.89457	5.7393	6.93102	6.73377	6.13202	5.91722	6.20761	6.94728	6.1373	5.96341	6.81489	7.85286
Axin1	10.1222	10.1868	10.3992	10.2258	10.0147	10.0186	10.7984	10.2866	10.422	10.1167	10.437	10.6042	10.2251	10.1124	10.4247	10.4076	10.1417	10.2481	10.4354	10.3022	10.1723	10.3247	10.4162	10.5722
Axin2	9.13743	8.73302	8.66502	9.55896	8.89092	9.58835	9.01959	9.29837	9.58773	9.71319	9.03661	9.05371	8.85839	9.1618	9.01539	9.00559	9.36011	9.9	9.80415	9.06574	8.99202	9.40458	9.22434	8.74493
Axl	12.2215	12.1587	11.4395	11.2203	11.3738	11.9624	11.4087	12.4051	12.3403	11.9844	10.8292	11.7776	12.2514	12.2184	11.5361	12.8275	12.1544	11.9044	11.6782	12.3719	12.3604	12.3905	11.4389	11.4993
Azi1	7.93536	7.78275	7.8385	8.1087	7.90059	7.90566	8.11472	8.19108	8.2291	7.88444	8.38946	8.60199	7.93725	7.97687	8.03466	8.03511	8.05663	8.05821	8.49877	7.64627	7.97114	7.88077	7.8594	7.754
Azi2	10.8164	10.8904	10.8042	10.9994	10.8587	10.7841	10.9688	10.898	10.997	10.8193	11.0256	11.0274	10.8616	10.8459	10.9997	11.084	10.8874	10.6956	10.8467	10.9327	10.8831	10.7576	10.9348	10.9641
Azin1	11.6063	11.5538	11.266	11.4104	11.1319	11.3141	12.0023	11.6279	11.1336	11.3448	11.0762	11.0621	11.5716	11.4886	11.2722	11.5456	10.9143	11.2496	10.7511	11.2779	11.5186	11.4078	11.401	12.2544
B020018G12Rik	7.82664	7.80546	8.47609	8.37726	7.83857	7.67426	8.50856	7.89524	7.7466	7.90366	8.35384	8.15785	7.84285	7.67687	8.38087	8.14142	7.70028	7.91225	8.21888	7.99572	7.70054	7.70612	8.527	8.58881
B130006D01Rik	7.6235	7.87138	7.47302	8.24943	7.71927	7.94152	7.86877	8.01892	8.02078	8.09912	8.38162	8.13513	7.8578	7.94661	7.69694	8.01657	8.02593	8.00167	7.75407	7.93472	7.89761	8.04638	7.89718	7.91119
B230118H07Rik	7.90007	7.89266	7.4996	7.51361	8.04435	7.81446	7.42631	7.5919	7.7963	7.98999	7.57905	8.20219	8.05164	7.93123	7.47671	7.68756	7.98389	7.93516	7.33828	7.43774	8.07929	7.8376	7.80469	6.99395
B230216G23Rik	6.45398	6.62744	6.56347	6.52484	6.70972	6.67022	6.67688	6.55788	6.57798	6.60754	6.62297	6.36531	6.52006	6.50294	6.18776	6.39313	6.6353	6.41537	6.65817	6.48378	6.60319	6.37397	6.93104	6.11014
B230219D22Rik	11.1214	11.2236	11.2324	11.2994	10.9328	11.0896	11.7933	11.2023	10.9453	11.0711	11.1029	11.5387	11.1608	11.073	11.135	11.3977	10.9574	10.9331	11.1484	11.2799	11.0654	11.124	11.0825	11.3565
B230307C23Rik	7.1744	7.11115	6.74065	6.92066	7.10306	7.02589	6.79622	6.73439	7.04714	6.89287	7.3141	6.86777	6.99831	7.11476	6.8306	7.03288	6.94749	7.05633	6.88023	6.9133	6.96604	6.91309	7.27266	7.22547
B230317F23Rik	6.23197	6.36087	6.48314	6.39696	6.03787	5.95255	6.80872	6.18614	5.81336	6.0567	6.54205	6.05897	6.20482	6.14136	6.0955	6.3689	6.10422	6.23845	6.53542	6.22942	6.16261	6.12579	6.3655	6.24103
B230325K18Rik	8.03608	8.16625	8.08693	8.09911	7.69832	8.00572	8.16776	7.5919	7.96647	7.784	7.71955	8.19344	8.15128	7.97687	8.20039	8.01657	7.99452	8.3729	8.25657	8.59945	8.27315	8.01921	7.94838	7.72156
B2m	14.3777	15.0463	15.4108	14.583	15.0961	14.395	13.1699	13.6163	15.4137	14.7085	14.8326	13.9994	15.0163	14.3496	14.8528	14.6811	15.1907	14.2087	14.3444	14.6375	14.906	14.2645	15.2727	15.109
B3galnt1	8.81125	8.8795	5.95233	6.45385	8.30268	8.47602	6.88097	7.84247	8.86846	8.72523	6.55875	8.31935	9.14414	8.71455	6.32134	9.06296	8.3519	7.91225	6.15946	7.63334	8.96958	8.6452	7.03672	7.53139
B3galnt2	10.2777	10.2403	10.5959	10.9467	10.2262	10.3089	10.6869	10.1146	10.3525	10.4043	10.8363	10.758	10.0651	10.2472	10.742	10.3017	10.0882	10.3909	10.3944	10.699	10.0676	10.2153	10.1545	10.4064
B3galt1	6.77309	6.48084	5.52601	5.29007	6.6617	6.40056	6.79622	6.24206	6.6509	6.64319	6.03797	6.21476	6.42647	6.89388	5.62243	6.07931	6.42713	7.02626	5.81157	6.05197	6.8246	6.701	5.72571	5.8738
B3galt2	7.32992	7.54093	5.29007	5.59818	9.12481	7.71668	6.246	6.81292	8.69671	8.60733	5.59824	6.72518	8.50505	7.7844	5.52534	6.17754	8.543	8.62974	5.29007	7.06418	8.38001	7.1678	5.72571	6.01903
B3galt4	7.24481	7.30071	7.23811	7.29636	7.13609	7.24084	7.1788	7.19763	7.36385	6.99984	7.36496	7.3108	7.35923	6.99358	7.32634	7.50985	7.22244	7.23568	7.30523	7.15209	7.20685	7.21898	7.40852	7.00549
B3galt5	6.25687	6.90211	8.23246	7.24266	6.82837	6.28386	6.49358	6.9005	7.2634	6.26374	7.2338	6.51151	6.68467	5.7393	8.54077	8.64652	7.52496	6.13386	7.38631	7.51807	6.7195	6.03302	8.51271	8.46787
B3galt6	8.41199	8.40447	8.70946	8.81139	8.29814	8.25657	8.43528	8.54458	7.94788	8.28009	9.1779	8.19344	8.21586	8.49008	8.20558	8.61442	8.13533	8.29334	8.75263	7.98072	8.36853	8.34968	8.44403	9.11166
B3galtl	8.69813	8.59113	7.85205	8.42377	8.34731	8.4482	8.47762	8.62351	8.44563	8.49542	8.67821	8.72758	8.9224	8.57545	7.93741	9.00559	8.62628	8.48948	8.32902	8.28218	8.84903	8.67299	8.167	8.44083
B3gat3	9.29408	9.25913	8.51428	8.82867	9.05725	9.27385	9.01484	9.17358	9.08977	9.17081	8.38555	9.16624	9.16189	9.20314	8.83481	8.91987	9.07595	8.97897	8.88565	8.86641	9.04304	9.19658	8.50791	8.67399
B3gnt1	8.96982	9.03119	9.41189	9.68076	8.95523	8.85179	9.73736	9.75328	9.2569	8.87285	8.98622	9.18815	9.00677	9.09239	9.97885	9.472	9.2836	8.98616	9.94847	9.77106	9.04542	9.11069	9.6266	9.80674
B3gnt2	6.6173	6.96153	7.60087	7.13782	6.74059	6.59806	7.20584	7.02064	6.79886	6.57062	7.11808	6.85552	6.72212	6.62042	7.18967	7.08457	6.83539	6.67326	6.94929	6.89008	6.7195	6.88699	7.18615	7.37898
B3gnt3	6.89676	7.13648	9.88426	6.41631	6.89667	6.53648	6.38753	6.78217	7.73935	7.02515	6.0678	8.06466	7.21017	6.64239	7.79829	8.15274	7.12386	6.89775	6.61382	7.59379	7.09237	7.13605	7.06528	7.59062
B3gnt5	6.87041	7.25593	6.09772	6.1504	6.99824	6.67022	6.634	6.55788	7.13127	6.85009	6.45406	6.77915	7.16052	6.62042	6.21624	7.58038	6.82223	6.71397	6.468	7.28606	7.26038	6.586	6.25009	7.23503
B3gnt7	7.18471	7.42636	6.65574	6.57496	6.54035	6.55223	6.52651	6.82799	7.22089	6.472	6.29375	6.4944	7.17312	6.62042	6.52082	8.74237	6.95931	6.77233	6.33725	7.05401	7.02029	6.62016	7.48164	6.9099
B3gnt8	7.79484	8.01385	7.80402	8.58905	7.80647	7.56528	7.57511	8.22207	7.85096	7.62954	8.63291	7.68376	7.8726	7.53942	8.4479	7.85849	7.93501	7.4805	8.55332	8.22437	7.81417	7.71301	8.26176	7.85881
B3gnt9	8.48035	8.45703	8.39645	7.80529	8.32517	8.54981	8.39533	9.50707	8.53847	8.33244	7.78163	9.53931	8.72504	8.5996	8.06943	9.18758	8.89554	8.00167	8.35236	9.05875	9.14214	8.6661	8.74203	8.9332
B3gntl1	8.01433	7.98783	8.35488	8.00969	8.51285	8.47946	8.27215	8.32066	8.17194	8.05991	8.35784	8.3898	8.05164	8.26608	8.04635	8.31742	8.26316	8.29918	8.18015	7.69055	8.12121	8.23709	7.88971	7.72156
B430305J03Rik	6.23197	6.60774	6.58259	6.59113	6.35892	6.3044	6.60441	6.57692	6.71914	6.26374	6.31541	6.44121	6.47439	6.34044	6.5006	6.39313	6.61949	6.17028	6.468	6.58155	6.48952	6.25901	6.44333	6.13814
B430306N03Rik	9.45123	9.89149	6.1606	6.41631	8.73296	8.62615	7.13238	7.4644	9.70058	8.70386	6.74078	7.64496	10.0254	9.00871	6.21624	9.23034	8.70493	8.84306	6.33725	8.09639	9.49201	9.70122	6.84929	7.18648
B4galnt1	10.3581	10.7929	10.9696	11.1835	10.1917	9.93808	11.0227	10.7049	10.8783	9.88964	10.4702	10.1969	10.5149	10.1289	11.0545	11.3682	10.4346	9.89621	11.1598	10.8797	10.0919	10.2761	11.5817	10.9814
B4galnt3	7.50106	8.05824	9.91756	9.34241	8.35169	7.66809	8.81324	9.4566	8.73276	7.58998	9.25854	8.23668	7.97189	7.67687	9.99075	7.9529	8.29763	8.04429	9.97468	9.24267	8.03607	7.89886	9.17111	9.22609
B4galnt4	6.68234	7.58587	6.96245	7.77516	7.35484	6.96297	7.62766	7.723	7.49252	6.87879	8.24985	7.85696	7.38069	6.82234	7.5626	7.34605	7.56919	6.93121	7.76592	7.20741	7.13172	7.14672	6.94673	8.63374
B4galt1	11.2515	11.4506	11.6692	11.9018	11.209	10.9965	11.9559	11.4619	11.6645	11.1332	12.1655	11.9349	11.454	11.1949	12.0926	12.0432	11.5221	11.2643	12.1767	12.0903	11.4369	11.3115	11.8431	10.9053
B4galt2	7.7289	7.56808	6.8788	7.31377	7.61858	7.84735	8.09201	8.29666	7.62561	7.4548	7.67434	8.5313	7.83531	7.77576	6.99782	8.442	7.86118	7.4373	7.21865	8.16405	8.23985	7.85627	7.87464	8.28418
B4galt3	8.79563	8.89679	9.14299	9.36619	8.80781	8.85969	8.91378	9.78428	9.22702	9.00367	9.47088	8.63444	8.99361	8.79608	9.3455	9.38962	8.82994	8.70155	9.03376	9.39457	8.8074	8.8657	9.71378	9.81718
B4galt4	7.60139	7.66313	6.02892	6.45385	7.54959	7.57194	6.95993	7.15286	7.48374	7.76299	6.76835	7.62514	7.91604	7.60007	6.5979	7.33573	7.59076	7.20972	6.55159	7.24297	7.71913	7.41388	7.05109	7.06156
B4galt5	10.4342	10.7528	7.30099	7.89187	9.64999	9.6056	8.26003	8.71636	10.3707	9.68276	8.35784	9.11452	10.8786	10.0231	8.25652	10.8868	9.82689	9.77341	8.2018	9.66336	10.5209	10.5022	8.80961	9.48414
B4galt6	9.02167	9.18525	6.24637	6.87203	8.84535	8.96592	7.80819	8.29666	9.1063	8.72169	7.17728	8.14426	9.5708	8.84122	7.17852	8.91987	9.14779	8.8391	7.31358	8.43168	9.45132	9.31973	7.31956	8.00499
B4galt7	8.61857	8.73302	8.47609	8.52312	8.43251	8.35002	8.52545	8.4992	8.82576	8.49957	8.38946	8.77776	8.78373	8.51573	8.58104	8.88342	8.69212	8.57338	8.56332	8.97948	8.71129	8.60968	8.77424	8.72593
B530045E10Rik	5.79281	6.28055	5.52601	5.90285	5.88899	5.58842	5.50231	6.09404	6.49947	5.81021	6.57519	5.89594	6.20482	5.7393	6.88905	7.00618	5.94588	5.9666	5.76656	6.35573	6.05575	5.74121	6.51529	6.54536
B630005N14Rik	10.1506	10.1938	10.9823	10.3667	10.1288	10.1049	10.8537	10.1454	9.97473	10.0496	10.0024	10.1675	10.1881	9.99092	10.1019	10.0982	10.0942	10.0423	10.0364	10.3265	10.1091	10.0266	10.0797	10.0321
B630019K06Rik	6.45398	6.33489	6.48314	6.55853	6.31332	6.32448	6.84541	6.94192	6.51968	6.58925	6.50779	6.68289	6.60562	6.70572	6.41524	6.68121	6.465	6.65231	6.90371	7.18005	6.36091	6.53255	6.79729	6.39551
B930041F14Rik	7.5789	7.3333	7.18321	7.73182	7.42593	7.65567	6.92674	7.55908	7.2634	7.48992	7.61387	7.01626	7.53129	7.50802	7.07334	7.31486	7.68707	7.59245	7.65529	7.1708	7.36111	7.59083	6.88269	7.59784
B9d1	7.11072	7.23294	7.48194	7.28757	7.16826	7.42439	7.31674	7.37193	6.87329	7.21063	7.37324	7.83434	7.08211	7.1291	7.13287	7.17008	7.25056	6.99541	7.0864	7.01245	7.3201	7.21898	7.12047	7.59062
B9d2	7.22509	7.30071	6.65574	6.79498	7.11417	7.02589	7.24965	7.30302	7.09592	6.83547	6.83442	6.96134	7.25792	6.9111	6.78471	7.38649	7.16423	6.77233	7.02506	7.02297	7.25161	7.12528	7.1069	7.10462
BC002059	7.76227	7.67145	7.81098	7.90855	7.79996	7.97152	7.6967	7.84247	7.6646	7.91634	7.90894	7.86813	7.80473	7.85162	7.87293	7.64735	7.70028	8.00887	7.64242	7.76323	7.73747	7.74021	7.61671	7.61927
BC003331	9.9238	9.869	9.92381	9.84182	10.0748	10.0715	9.51896	10.5841	9.76598	9.95996	9.92457	9.41864	10.0189	9.98911	9.97586	9.65544	9.97858	10.0128	9.50139	9.85793	10.0488	9.81702	10.2486	10.1676
BC003965	9.12252	9.08642	9.4252	9.57942	9.12987	8.98047	9.62533	9.33844	8.85219	9.12616	9.46538	9.40001	8.95675	9.06849	9.45496	9.07181	8.99771	8.9425	9.42729	9.12941	8.9771	9.0193	9.42699	9.31526
BC004004	10.116	10.0855	9.82366	10.038	10.1476	10.1589	10.0683	10.3246	10.0333	10.1872	10.1	9.91589	10.2801	10.2135	9.96686	10.2791	10.1638	10.1982	9.98208	9.95368	10.146	10.0931	10.2684	9.9051
BC005537	12.8848	12.8409	12.3301	12.0454	12.5078	12.371	12.4871	12.3197	12.6869	12.4865	12.0398	12.002	12.8477	12.6227	12.4897	12.2731	12.431	12.8467	12.5113	12.3381	12.6125	12.8971	11.4593	12.127
BC005561	9.95208	10.0351	10.4477	10.5426	10.1463	10.0315	10.6278	10.2649	9.68603	9.96888	10.27	10.1319	9.95611	10.0337	9.90533	9.89465	9.82834	9.84204	10.0209	10.5036	10.0285	9.97075	10.3194	10.3032
BC005624	7.44369	7.47532	7.87876	7.75676	7.36395	7.37125	7.56164	7.67057	7.56073	7.41871	7.61387	7.5777	7.35923	7.46494	7.59545	7.44488	7.37415	7.42627	7.49914	7.50383	7.59003	7.43099	7.69681	7.79192
BC005764	6.90972	6.66577	5.52601	5.77587	6.86983	6.86181	6.28882	6.34386	7.28414	6.72742	6.35721	6.60847	7.17312	6.89388	5.62243	6.9367	7.2598	6.73377	5.85285	6.69899	7.36111	6.92593	5.90386	6.24103
BC007180	6.03135	5.97646	5.29007	5.82174	6.07035	6.04348	6.30946	6.06062	5.94985	6.0567	5.72507	5.81572	6.17256	6.55157	6.18776	5.87622	6.18476	6.17028	6.05296	6.62713	5.89339	6.03302	5.54222	6.41557
BC016423	11.0617	11.1126	11.0911	11.4997	11.1904	11.1879	11.3061	11.2911	11.2906	11.2092	11.3908	11.4266	11.1776	10.9388	11.1364	11.2522	11.1433	10.9813	11.2027	11.6152	11.1588	11.1524	11.4144	11.2318
BC016579	9.83089	9.43462	7.06554	7.47602	9.74032	9.85797	7.23231	7.25142	8.67833	9.83374	7.32272	6.92712	9.37456	10.0598	7.98689	6.20769	9.56256	10.2481	8.26891	7.86541	8.88681	9.58619	7.9768	6.97054
BC017158	8.85107	8.76732	8.71311	8.58905	8.86984	8.98288	9.30849	8.93578	8.89728	8.93824	8.97593	8.90793	8.77989	8.94255	8.63556	8.846	8.91217	8.95354	8.99018	8.99422	8.73223	8.94457	8.87413	8.40528
BC017643	9.78759	10.0945	9.25419	9.76205	9.46234	9.66514	9.86383	9.58351	9.92918	9.67914	9.84514	10.1172	10.0318	9.56414	9.80443	10.078	9.75379	9.54773	9.53202	9.57653	9.89792	9.80461	9.823	9.46528
BC018242	7.99778	7.79793	7.36092	7.30509	7.95991	7.90046	7.47781	7.77348	7.78229	7.91001	6.79525	7.36874	7.64918	7.93894	7.41306	7.97232	7.7707	7.31052	7.27987	7.29451	7.68169	7.89886	7.96267	7.37898
BC018507	11.1381	11.1589	11.0659	11.1441	11.0604	11.0095	11.6077	11.372	11.2947	11.091	11.4095	11.7515	11.3319	11.3059	11.0908	11.5467	11.1698	11.3269	11.4115	11.5397	11.2309	11.235	10.9979	11.3555
BC021614	8.34014	8.29307	8.011	7.78124	8.15955	7.93645	8.01187	7.23018	7.466	8.26056	6.92094	6.7659	7.7086	8.31969	7.54586	7.0196	7.96779	7.1001	7.54864	7.60711	7.59679	7.75361	7.64394	7.95613
BC022687	7.32992	7.58587	7.46403	7.1673	7.19962	7.21483	7.45599	7.70078	7.22089	6.99984	7.63433	7.61846	7.28114	7.50802	7.52036	7.50985	7.29609	7.31052	7.23645	7.59379	7.34487	7.50533	7.06528	7.61927
BC023829	9.07943	9.10139	8.73834	8.94412	8.668	8.68378	9.18301	8.87279	8.86197	8.75324	9.28167	9.21401	8.88005	8.92742	9.07551	8.95222	8.81528	8.54433	9.11261	9.41293	9.02623	8.92454	8.76225	8.38107
BC024978	7.15353	7.19763	6.8788	6.92066	6.72526	6.80153	6.6908	7.10642	6.92956	7.12138	7.20586	6.87988	7.14779	6.7848	7.0975	7.15822	6.91131	7.26112	7.3301	7.05401	6.88564	6.98807	6.70486	6.89739
BC025920	6.88366	7.00421	7.11396	7.27871	6.89667	6.89651	7.672	7.48213	6.85879	6.80564	7.54329	7.02695	6.75832	6.89388	7.1212	7.10961	6.93555	6.99541	7.36252	6.9133	6.74672	6.91309	7.00747	6.72085
BC026585	7.28334	7.47532	5.91022	6.54183	7.33644	7.28305	6.4767	7.80841	7.35416	7.26334	6.22527	7.10922	7.90889	7.58016	6.29624	7.66358	7.72631	7.24846	6.29617	7.32774	7.76749	7.59083	6.76123	7.36185
BC026590	8.37018	8.22834	8.79782	8.98061	8.27982	8.29627	8.84308	8.63117	8.27418	8.14261	9.14157	8.90528	8.19854	8.204	8.9186	8.57325	8.27186	8.63892	8.66886	8.48869	8.21005	8.23709	8.5031	9.05462
BC027231	9.40074	9.20477	10.2714	9.90934	9.09661	8.87536	9.54548	8.80012	9.00415	9.021	9.71402	9.34456	9.12918	9.20314	9.57851	9.36826	8.96091	9.1895	9.5735	9.4893	9.15323	9.12828	9.47895	9.65198
BC028528	7.94115	8.26108	6.462	7.09739	7.86372	8.02488	6.79622	7.39096	8.10121	7.87146	6.8723	7.48481	8.50038	8.0426	6.9582	8.07743	7.90708	7.64037	6.88023	7.58708	8.42501	8.37965	7.21148	7.59784
BC029214	8.02525	7.92741	7.77579	7.86932	7.90059	8.09899	7.56164	7.71564	7.98481	8.09912	7.34823	7.26773	8.0645	8.07781	7.23332	7.76454	8.14961	8.1965	7.50633	7.54611	8.05545	8.22768	7.7724	7.30903
BC030307	6.52986	6.72082	6.69051	6.69785	6.55858	6.71129	7.08415	7.10642	6.88762	6.86453	7.02355	7.00548	6.8105	6.62042	6.75304	6.83194	6.61949	6.79112	6.70074	6.6419	6.7195	6.53255	7.26066	6.70604
BC030336	9.48069	9.44168	9.06279	9.45754	9.45228	9.58202	9.7388	9.51531	9.47376	9.68276	9.2543	9.5359	9.55525	9.50698	9.05859	9.39432	9.38999	9.41073	9.11936	9.36846	9.68125	9.49246	9.31706	9.17584
BC030499	6.58321	6.85546	6.56347	6.65342	6.61141	6.48771	6.36864	6.51867	6.79886	6.53233	6.90897	6.47699	6.8105	6.68502	6.76899	6.76746	6.91131	6.8633	6.98235	6.73991	6.57199	6.3953	6.86611	6.56259
BC030867	6.43405	6.66577	8.1909	7.33945	6.48357	6.38212	8.02154	7.14141	6.75172	6.3386	7.41388	7.81713	6.60562	6.50294	7.75579	7.74949	6.65088	6.67326	7.73609	7.36811	6.61844	6.53255	7.38685	8.01561
BC031181	9.12751	9.14538	8.45878	8.72166	9.13492	9.13143	8.96151	8.89198	8.74693	9.26099	8.62301	8.72156	8.94653	9.023	8.68068	8.52654	8.80343	8.85882	8.61547	8.57009	8.99942	9.10816	8.68385	8.21259
BC034090	7.28334	7.34397	5.91022	6.20097	7.13609	7.51767	6.5893	7.79454	7.39252	7.24252	6.20114	7.63839	7.45314	7.39755	6.39265	7.67162	7.35721	6.97969	6.64359	7.80959	7.70677	7.44788	6.84929	6.92228
BC034902	6.30457	6.68444	5.29007	5.29007	7.01035	6.12378	5.80765	5.52491	7.04714	7.08618	5.29007	5.81572	6.49749	6.62042	5.29007	5.29007	6.9235	6.77233	5.29007	6.15833	6.8246	6.12579	5.29007	5.51198
BC037034	9.42115	9.71841	9.04562	9.64238	9.17468	9.26992	9.12473	9.45232	9.76598	9.3181	9.50518	9.30503	9.81786	9.34902	9.21941	9.71674	9.65071	9.1389	9.23576	9.72778	9.48851	9.56424	9.30339	9.23504
BC043934	6.41369	6.64678	5.81533	6.29356	6.81421	6.67022	7.18788	6.94192	6.53949	6.58925	6.09643	6.96134	6.9237	6.64239	6.45886	6.66311	6.86126	6.41537	6.59861	6.75322	6.7195	6.86029	6.49188	6.19124
BC048403	7.74902	7.65476	7.37064	7.46068	7.42593	7.49672	7.93194	7.91452	7.81706	7.63731	7.85829	7.50683	7.69189	7.43168	7.89909	8.04124	7.40738	7.74011	7.96838	7.48943	7.36916	7.67115	7.46116	7.72156
BC049730	5.29007	5.29007	5.52601	5.29007	5.51783	5.29007	5.58996	5.52491	5.29007	5.29007	5.50819	5.29007	5.29007	5.29007	5.62243	5.63003	5.29007	5.29007	5.50393	5.50365	5.29007	5.29007	6.66558	5.83101
BC051628	5.99754	5.71286	6.21877	6.2251	6.21426	6.14872	5.98782	6.91447	6.15739	6.02178	6.03797	6.08729	5.53835	6.06207	6.52082	5.63003	6.15884	6.27053	6.33725	5.96005	5.9634	5.96341	6.1518	6.64468
BC052040	7.11072	6.90211	8.08693	7.45294	7.26007	7.17928	7.41878	7.35261	7.35416	7.1556	7.52136	7.31924	7.04094	7.23819	7.41306	7.22775	7.14421	7.19653	7.31358	7.16148	6.92077	7.08125	7.34238	7.21584
BC053749	7.055	6.88677	7.29073	7.12784	6.84236	6.83808	6.94897	7.12986	7.27381	6.98699	7.33978	6.92712	6.99831	6.85867	7.244	7.03288	7.08211	7.05633	7.37843	6.93606	6.86161	7.02386	7.03672	6.94666
BC055324	7.91783	7.72825	9.11858	8.75823	7.88841	7.84192	8.32738	8.52413	7.80326	7.75591	8.82627	8.55186	7.62289	7.83513	8.60856	7.74949	7.59788	7.66831	8.2018	8.30625	7.73138	7.61322	8.5782	9.1828
BC056474	7.19492	7.14895	7.60087	7.31377	7.43455	7.43918	7.49216	7.24084	7.25291	7.13289	7.49154	7.40072	7.23427	7.17113	7.25459	7.41601	7.17413	7.26112	7.23645	7.36014	6.99889	7.15731	6.83222	6.85902
BC065397	6.28105	6.05572	6.39562	6.48999	6.18754	6.28386	6.66278	6.6498	6.21536	6.15227	6.4723	6.38487	6.13893	6.17809	6.12751	6.00555	6.20987	6.23845	6.20761	6.15833	6.25653	5.96341	6.3655	6.05073
BC067074	7.43528	7.19763	5.62337	5.77587	7.6408	7.50374	6.38753	7.47329	7.7466	7.73445	6.17625	7.09924	7.71688	7.88402	6.18776	7.04601	8.08667	7.96512	6.27488	7.51097	7.72527	7.28731	7.06528	6.57954
BC068281	7.44369	7.65476	7.67973	7.60661	7.0342	7.24084	7.18788	7.33301	7.57725	7.49855	7.52871	7.52849	7.73328	7.37428	7.37524	7.58038	7.35721	7.34635	7.40968	7.48943	7.51329	7.45625	7.09319	6.99395
BC100451	7.86385	7.82039	5.81533	6.39696	7.72618	7.99603	6.67688	7.30302	8.17724	7.90366	6.43547	7.38483	8.04517	8.21033	6.9172	7.45436	7.97854	8.12578	6.93806	7.49665	8.36469	8.36688	6.97749	7.20613
BC100530	8.36166	9.65306	11.6104	12.9331	11.4758	9.06023	11.0622	10.8047	10.4275	8.19512	11.1628	10.8082	8.99691	7.68616	11.4316	9.84406	10.7301	9.01102	12.054	10.7293	9.0969	7.22897	11.6414	11.1762
BC117090	8.10963	9.57392	12.3692	13.2213	11.2437	8.46565	10.6802	10.7076	11.0468	7.91634	12.089	11.5104	9.80101	8.02104	12.8883	10.3055	11.1078	9.54773	12.608	10.544	10.0512	7.63524	12.8129	11.5416
Babam1	9.57657	9.61403	10.5144	9.86699	9.74856	9.5172	9.763	9.64674	9.72745	9.57771	10.0286	9.68945	9.40713	9.63774	9.80948	9.43824	9.69921	9.51097	9.7269	9.82682	9.62515	9.63787	10.0293	10.2056
Bace1	9.1125	9.31919	6.97583	8.54427	9.19174	9.00677	8.84308	10.1768	9.58578	9.18879	8.12337	10.7121	9.74731	9.42078	8.63173	10.4511	9.75532	9.13568	9.68515	10.6643	9.92527	9.43313	9.27566	9.22159
Bace2	9.40074	9.44637	9.12131	8.93883	9.4299	9.16786	9.29095	9.17619	9.20674	9.41506	8.85186	8.69414	9.36949	9.51709	10.023	8.88677	9.45928	8.81506	10.0459	8.96707	8.92102	9.2663	10.0375	8.84804
Bach1	11.7759	11.8713	11.0588	11.2937	11.7991	11.803	11.1167	11.0215	11.8042	11.7426	11.8898	11.597	11.8222	11.6649	11.9122	11.8075	11.7398	11.6712	11.8207	11.6702	11.942	11.8705	12.2844	11.313
Bach2	8.10451	7.82779	6.56347	7.08707	7.78684	7.90566	7.35695	7.54237	8.05582	8.20539	6.94452	7.51409	7.93022	8.19124	6.5979	7.49162	7.70683	8.02315	6.90371	7.32774	7.69429	8.21821	6.66558	6.84593
Bad	8.93038	8.80814	8.94111	8.97028	8.90284	8.99248	9.15309	9.15521	8.7783	8.92601	8.44314	8.95735	9.07086	8.85329	8.97083	8.72746	8.74577	8.71462	9.03138	8.97204	8.87343	8.99756	9.1127	9.37515
Bag1	11.1076	11.1503	11.342	11.8148	11.5288	11.1951	11.582	11.1997	11.2022	11.2849	11.4363	11.1757	11.1018	11.1092	11.6222	11.3771	11.3021	11.4585	11.572	11.1424	11.1626	11.0791	11.7943	11.7596
Bag2	7.82034	7.68792	9.75162	8.93086	8.06602	7.66189	9.60814	10.0969	7.7466	7.784	9.17341	8.65673	7.73328	7.99175	9.67945	8.53515	7.77692	8.09241	8.80678	9.71453	7.97625	7.50533	10.0813	9.98266
Bag3	9.53225	9.52159	9.58192	8.92819	9.13492	8.82782	9.13789	9.82293	9.41097	9.14734	9.45063	8.9211	9.46775	9.3631	9.80443	9.41991	9.20726	9.50599	9.74298	9.17966	8.94933	9.23186	9.35994	9.32577
Bag4	10.6846	10.4044	10.8243	10.781	10.8776	10.7944	10.5774	10.7254	10.3966	10.9	10.4647	9.67094	10.2081	10.738	10.656	9.5583	10.6355	10.9786	10.8304	10.4655	10.514	10.6438	10.2823	10.5384
Bag5	9.83393	9.56101	10.1245	9.42585	9.41548	9.71943	9.79648	10.0636	9.41097	9.60279	9.72631	9.62518	9.73554	9.74688	9.57258	9.74827	9.60222	9.74416	9.54875	9.60712	9.63149	9.69282	9.78816	9.53388
Bag6	10.8264	10.8219	11.2393	10.7102	10.6569	10.7151	11.0472	11.0843	11.3539	10.7408	11.2006	10.903	10.8242	10.8588	11.2264	10.9148	10.8867	11.189	11.4115	11.0647	10.6061	10.7799	11.0697	10.857
Bahcc1	8.15493	8.14296	7.42748	7.28757	8.04435	8.08539	8.23546	8.24235	8.55874	8.23575	8.39726	8.09799	8.14526	7.99175	8.10892	7.91993	8.09654	8.345	8.40906	7.41494	8.13943	8.31463	7.59823	6.84593
Bahd1	9.36746	9.3243	9.86163	9.11557	8.81097	9.0044	8.80499	9.36834	9.63204	9.14734	8.90984	9.03689	9.36439	9.06158	9.32446	9.2795	9.02342	9.36474	9.4417	9.4893	8.95696	9.35001	9.14681	9.0647
Bai1	5.60899	5.77769	6.1606	6.00665	5.9297	5.88364	6.99221	6.02554	5.98913	5.6201	6.82151	6.87988	5.53835	5.65736	6.4373	5.96538	6.13202	5.65404	7.11596	6.05197	5.9634	6.12579	6.1161	6.28801
Bai2	8.08901	7.64635	6.06416	8.82581	7.90059	8.30407	7.14181	7.4644	7.53556	7.79783	9.5833	7.47738	7.16052	8.33133	8.94342	6.41675	7.89005	7.63092	8.78423	7.05401	7.76749	8.72368	7.6618	8.05731
Bai3	5.60899	5.53475	5.29007	5.50814	5.88899	5.58842	5.76297	6.06062	6.12671	5.6201	5.50819	7.3928	6.17256	5.29007	5.52534	7.23897	5.72935	5.65404	5.59225	6.51744	6.02636	5.68116	8.70072	9.21482
Baiap2	10.9981	10.7547	10.0421	9.75608	10.4864	10.66	9.61442	9.88777	10.3234	10.7581	9.54043	10.2267	10.5951	10.9037	10.0431	9.97988	10.3802	10.7986	10.1204	9.58788	10.3643	10.9172	9.86446	9.74245
Baiap2l1	7.86996	8.08298	9.28131	9.29983	8.41588	8.35002	8.49832	8.73067	8.20341	8.43161	8.91794	7.95954	7.78133	8.34288	9.05859	8.3763	11.6254	12.1379	12.76	11.8582	7.87036	8.24644	8.60087	8.06755
Bak1	9.41506	9.87769	10.1026	9.50647	9.53847	8.98529	9.86777	9.91291	10.1464	9.28983	10.3123	10.2846	9.82528	9.38535	10.178	10.4007	9.83125	9.01102	10.0808	10.6863	9.65814	9.37124	10.0441	10.7016
Bambi	6.56574	6.73857	6.24637	6.69785	6.75571	6.61289	7.1788	6.88636	6.90177	6.83547	7.70679	7.19564	6.8105	6.59798	6.57917	7.41601	6.80892	6.58685	6.78121	7.36811	7.02029	6.63682	7.51177	8.60972
Banf1	9.4729	9.36202	10.154	9.97254	9.61257	9.48195	10.7706	9.92994	9.34993	9.46855	9.09481	10.1103	9.33604	9.35185	10.125	9.78271	9.3959	9.41339	10.0681	9.6402	9.30606	9.4128	10.0507	10.8983
Bank1	6.39288	6.28055	5.62337	5.82174	7.0342	7.29132	5.95593	6.41325	6.63314	6.57062	6.12399	5.99861	6.49749	6.64239	5.75908	6.89296	6.58713	6.4675	5.50393	6.22942	6.66293	6.30681	5.95222	6.33257
Banp	9.35902	9.51714	9.51506	9.79011	8.86376	8.90873	9.19355	9.10138	9.38641	9.47484	9.40927	9.31103	9.45583	9.26449	9.43547	9.14631	9.03863	9.20802	9.32211	9.20941	8.89478	9.16284	8.59636	8.5019
Bap1	9.97706	10.0053	10.2101	10.1516	9.86371	9.83955	10.226	10.0151	10.1766	9.98363	9.77887	10.1398	10.1129	10.0667	10.3343	10.2444	10.1324	9.98278	10.4291	10.3665	10.0273	10.0674	10.3328	10.5897
Bard1	7.88811	8.03305	9.18277	8.70301	8.01119	8.00572	9.25117	8.73067	8.17194	7.76299	8.62632	8.87581	7.8726	7.81843	8.99477	8.21343	7.89005	7.86525	8.91186	8.89291	7.87036	7.83132	8.64515	8.94963
Barx2	10.5179	10.1514	10.6638	9.24315	10.4394	10.6977	9.40042	10.5384	9.82855	10.5361	9.72937	9.88144	9.80665	10.7141	10.0345	9.12096	10.0821	10.7574	9.79297	8.94446	10.1625	10.9471	10.1515	10.0775
Basp1	9.07943	9.47647	7.12578	8.14641	8.52838	8.42697	10.4924	8.4992	9.32665	8.61881	8.02541	9.4624	9.48896	8.80024	7.94369	10.6426	8.71446	8.42177	7.66805	9.24882	9.0784	8.96712	9.30613	9.71877
Batf	7.37487	7.857	5.99175	6.59113	7.51773	7.33987	6.634	6.75054	7.71736	7.10976	6.41651	6.92712	7.89449	7.39755	6.5979	7.54559	7.70028	6.94759	6.27488	7.02297	7.71913	7.46456	6.62481	7.01691
Batf2	6.32748	7.55004	6.32414	6.60705	7.02233	6.32448	5.88667	6.3195	8.44126	7.27362	6.76835	6.86777	7.587	6.4518	6.87471	7.31486	7.59788	6.4675	6.31695	7.63982	7.1977	6.60322	6.88269	8.9952
Batf3	6.80176	7.31167	5.62337	6.09628	6.72526	6.77648	5.84863	6.06062	7.00922	6.38522	6.17625	6.16626	7.16052	6.62042	5.95049	6.71653	6.87397	6.05523	5.71664	6.4665	6.70563	6.71646	6.28041	6.52783
Bax	9.14728	9.44168	9.15638	8.96248	8.99191	8.97806	9.86777	9.07368	9.19134	9.00657	8.99644	9.40749	9.40713	9.023	8.83148	9.59958	9.08085	8.67505	8.6933	9.28916	9.19461	9.30876	9.13758	9.91485
Baz1a	11.4192	11.6582	12.7571	12.0917	11.3567	11.2024	11.5374	11.54	11.4807	11.2949	11.6753	12.1211	11.4171	11.2935	12.0331	11.9654	11.2353	11.0738	11.5356	11.627	11.2593	11.2176	11.9666	11.8366
Baz1b	11.8606	11.9342	12.5001	12.4362	11.7936	11.8302	12.3671	11.9651	12.0661	11.847	12.172	12.6032	11.9758	11.8783	11.8467	12.2555	11.8359	11.7608	12.2538	12.0769	12.0631	12.0045	12.0895	12.151
Baz2a	11.7648	11.8361	11.588	11.5328	11.7013	11.5885	11.2905	11.6708	12.1198	11.7102	11.7015	11.5925	11.7166	11.8462	11.9674	11.7116	11.82	12.228	12.1866	11.9635	11.7128	11.9219	11.8256	11.1499
Baz2b	11.4825	11.5446	11.2109	11.426	11.5845	11.6486	11.1908	11.3844	11.3767	11.5932	11.542	11.2584	11.5864	11.6432	11.1596	11.3203	11.4357	11.6336	11.5213	11.3717	11.5681	11.7552	11.0928	10.7661
Bbc3	7.055	7.13648	6.92137	6.83416	7.35484	7.36348	7.00278	7.37193	7.2634	7.35304	6.68349	6.59294	7.22228	7.05568	6.54065	7.09715	7.34004	7.26112	6.99317	6.77937	7.14136	7.33396	6.84929	7.24452
Bbip1	8.17947	8.32434	7.67205	7.92502	8.34291	8.12136	8.40268	8.11597	8.17724	8.34175	7.7633	8.34323	8.50038	8.19124	7.97469	8.49156	8.33956	8.26975	7.97852	8.16405	8.2649	8.16491	8.20925	8.57823
Bbox1	10.313	9.98454	5.69783	6.20097	10.4616	11.4717	6.79622	7.26191	8.90045	10.8478	7.46872	6.71127	9.77824	10.5966	7.66653	6.23677	9.81667	10.9651	7.64242	7.61371	10.1745	11.1209	7.16029	5.6036
Bbs1	7.72212	7.64635	7.39937	7.5645	7.83221	7.91084	7.59506	7.64745	8.05582	7.79093	7.42979	7.71525	7.97189	7.7844	7.57089	7.3765	7.96779	8.03023	7.7835	7.54611	7.64317	8.03558	7.31956	7.16651
Bbs10	7.09977	7.55909	7.05312	7.521	7.32714	7.17928	7.28364	7.43734	7.65689	7.33364	7.64108	7.37681	7.45314	7.10026	7.244	7.28289	7.65346	7.01093	7.34641	7.22531	7.36916	7.19876	8.23283	6.97054
Bbs12	7.8941	7.80546	8.0524	8.28776	7.5807	7.42439	8.85111	8.40382	7.95411	7.7053	8.39337	8.32736	7.78133	7.86792	8.13645	8.442	7.83763	7.6775	8.2648	7.94507	7.76154	7.58328	7.95554	8.04701
Bbs2	8.09936	8.00739	8.87776	7.79332	7.99431	8.55958	8.43886	8.53235	7.94163	8.36476	8.37374	8.29914	8.26655	8.37695	7.84626	7.84445	8.16841	8.81101	7.8461	8.06364	8.2229	8.46987	7.49176	8.15159
Bbs4	7.85156	7.94107	7.90495	8.07485	8.06063	8.18638	7.84705	8.36747	7.8709	8.0019	8.32549	8.09328	8.13314	8.0426	7.85966	8.16398	7.86118	8.07883	7.87907	8.00069	7.9864	8.06243	8.26176	7.69504
Bbs5	7.54831	7.65476	8.29745	7.62036	7.39973	7.35566	7.68441	7.70823	7.33454	7.53253	7.56486	7.81135	7.7086	7.54972	7.32634	7.84445	7.18394	7.38121	7.3705	7.54611	7.54872	7.51334	7.4508	7.84089
Bbs7	7.517	7.50384	6.63793	7.05558	7.73306	7.68041	7.65948	7.84247	7.48374	7.38159	7.38147	7.49953	7.79697	7.66751	6.75304	7.73427	7.64664	7.63092	7.17302	7.20741	7.96088	7.59833	7.40852	7.3532
Bbs9	8.61143	8.69787	8.1535	8.46139	8.53608	8.92888	8.11922	8.35359	8.64085	8.85682	8.53418	8.47496	8.91892	8.57545	8.24648	8.29723	8.56076	8.73186	8.25243	8.03494	8.80176	8.90129	8.55979	8.09779
Bbx	10.7838	10.893	11.9663	10.9823	11.0114	10.926	11.4377	10.587	10.9277	10.7911	10.9885	11.7805	11.0088	10.7971	10.9087	11.1198	10.879	10.6056	10.8386	11.4118	11.0347	10.9674	10.9251	11.2313
Bcam	10.8596	10.9575	11.2013	11.0245	10.858	11.0784	10.0569	11.2061	10.9323	10.999	11.3903	10.73	10.9077	11.0661	11.465	10.3363	10.8614	11.1418	11.5145	10.6185	10.2961	10.7767	11.5094	10.4425
Bcap29	8.79249	8.91048	9.13219	8.97804	8.88193	8.62924	9.22676	9.37967	8.7886	8.59575	9.36274	8.82903	8.82155	8.65133	9.37764	9.20108	8.70811	8.89365	9.15485	9.107	8.5787	8.57692	9.08736	9.0647
Bcap31	11.5956	11.4997	10.826	10.5912	11.361	11.6002	11.226	10.8988	11.0145	11.6156	11.0194	10.8243	11.2829	11.4364	10.8248	10.9941	11.1156	11.107	10.7641	10.8551	11.4142	11.4948	11.0173	10.8234
Bcar1	8.76066	8.88644	9.9983	9.30599	8.66449	8.88313	9.54712	8.96324	8.86846	8.98612	9.56972	9.35233	8.87287	8.97968	9.37081	9.16572	8.67594	8.75734	9.39246	9.60712	8.81862	9.10816	8.85921	9.34449
Bcar3	9.14236	9.30118	11.7239	10.6663	9.07312	8.81432	10.7734	9.78598	9.78998	8.94431	10.7874	10.9213	9.30712	8.80024	10.727	10.8641	9.29207	8.89747	10.2343	10.5053	8.96454	8.93316	10.2585	9.98663
Bcas2	9.45915	9.51491	10.0305	10.0056	9.49798	9.57089	10.2137	9.77745	9.36372	9.56598	9.83099	9.88679	9.32821	9.38811	9.88634	9.70733	9.44796	9.40004	9.84534	9.53358	9.51793	9.49826	10.1666	10.119
Bcas3	10.0793	10.1078	9.76737	9.75308	10.2025	10.1727	9.8292	10.0324	10.2176	10.2749	10.1958	9.63477	10.1234	10.1694	10.0215	9.48086	10.0954	10.0862	9.97592	9.86593	9.95716	10.1371	9.88658	9.08466
Bcat1	6.9966	7.37549	6.09772	6.80819	7.18925	7.28305	7.53429	8.69463	7.31461	6.66057	7.80568	8.76611	7.14779	6.97754	6.90321	9.69024	7.44776	6.23845	7.33828	8.17283	8.04094	6.80495	8.14227	10.8721
Bcat2	9.57657	9.50146	7.70251	7.59272	9.25336	9.41767	8.50856	8.08812	9.3819	9.53222	7.84098	8.1802	9.36694	9.34902	7.61158	8.78617	9.09788	9.06965	7.71174	8.11019	9.3777	9.58981	7.83622	8.30582
Bccip	9.65787	9.49242	10.4059	10.0994	9.79063	9.72948	10.2116	9.98875	9.52167	9.73255	10.0678	9.95974	9.38969	9.68777	9.88794	9.60567	9.50185	9.71646	10.0623	9.76251	9.55178	9.53821	9.99576	10.4645
Bcdin3d	7.37487	7.50384	7.8385	7.68704	7.36395	7.2494	8.04543	7.4644	7.39252	7.39097	7.84098	7.56382	7.25792	7.46494	7.79829	7.23897	7.34866	7.20972	7.68068	7.31123	7.38511	7.34309	7.73933	7.96165
Bche	8.9726	8.93411	5.29007	5.50814	9.2695	9.17208	6.246	6.59563	8.41921	9.42592	5.66715	6.47699	8.31012	9.10923	5.62243	6.00555	8.71762	8.4482	5.92707	6.685	8.64339	8.53203	5.29007	5.78436
Bckdha	9.81403	9.78647	9.79664	9.809	10.0092	10.0418	9.31815	9.58937	10.0518	10.0815	9.9562	9.53077	9.78016	9.89744	9.45065	9.32457	9.95749	10.0962	9.63277	9.5436	9.96972	9.91411	9.823	9.7642
Bckdhb	8.75097	8.65776	8.62301	8.5302	9.14747	9.0044	8.4317	8.51587	8.64085	9.14997	8.35784	8.49635	8.67213	9.05116	8.52846	8.35695	8.94485	8.85096	8.48479	8.08245	8.8074	8.7694	8.76225	8.87986
Bckdk	10.1309	10.0915	10.4809	10.5172	10.3449	10.1202	10.8046	10.485	10.2525	10.2074	10.6708	10.1653	10.1838	10.3182	10.622	10.2222	10.337	10.3774	10.6308	10.1335	10.1571	10.1383	10.3894	10.6147
Bcl10	10.069	10.1269	10.4181	10.2985	9.86067	9.98433	10.3382	10.0078	9.86611	9.87389	10.1	10.006	9.92191	9.99815	10.2114	10.2195	9.92797	9.92627	10.0447	10.5129	9.95083	9.94695	10.2314	10.3273
Bcl11a	9.10494	8.84783	9.38489	9.04108	9.15245	9.19925	9.11367	9.8846	9.0476	9.22161	9.77739	9.2726	8.59544	9.04767	9.71038	8.15837	9.03863	8.9351	9.59137	9.52854	8.89213	9.26857	8.99499	9.02393
Bcl11b	11.4328	11.2921	11.6263	12.132	11.6783	11.7339	11.2362	11.4083	11.9784	11.5373	12.4905	11.0615	11.1498	11.6587	12.1733	10.809	11.7482	11.9783	12.5636	11.1276	11.2168	11.7681	11.9133	10.429
Bcl2	9.26725	9.38663	7.65656	8.35741	9.1599	9.43005	8.73432	8.72711	9.34762	9.3274	9.04647	8.85948	9.51217	9.34335	8.14189	8.9901	9.26865	9.29431	8.30129	9.03756	9.31002	9.68945	8.5031	8.64053
Bcl2l1	10.588	10.5624	10.4851	9.89988	9.85306	9.82891	10.0876	9.66166	10.1727	10.3127	9.80227	9.69709	10.4226	10.3095	9.88794	9.81809	10.105	10.1353	9.77886	9.90919	10.0237	10.1774	9.86446	9.75802
Bcl2l10	5.9241	5.97646	6.21877	6.17609	6.33641	5.84578	6.22374	6.71799	6.55891	6.18162	6.52507	6.52833	5.64077	5.97268	5.98981	5.76974	6.18476	6.23845	6.27488	6.29487	5.85493	5.29007	5.85108	5.67369
Bcl2l11	9.07169	9.36698	8.72036	9.34839	9.2626	9.05794	9.29291	9.35231	9.45456	8.75324	9.30443	9.09609	9.53273	8.96124	8.96479	9.85432	9.2622	9.03545	9.09216	9.78521	9.50243	9.16284	9.04522	9.41306
Bcl2l12	8.13498	8.11928	8.0289	8.42377	7.78684	8.2322	8.12817	8.30149	8.03256	8.09358	8.25846	7.88471	8.00569	8.19763	8.07514	7.9529	8.08171	8.02315	8.26891	8.25357	7.98133	8.21821	8.36119	8.25331
Bcl2l13	11.146	11.0889	12.3746	11.7449	11.5067	11.3146	11.7833	11.4307	11.5	11.2645	11.9615	11.0591	10.9958	11.2616	11.895	10.9471	11.3484	11.7073	12.0651	11.4348	11.1154	11.207	11.5578	11.2268
Bcl2l14	6.17979	6.48084	5.52601	5.72499	6.4639	6.76375	5.65703	5.86219	6.61507	6.64319	5.86392	5.85733	6.376	6.39778	5.98981	6.14619	6.61949	6.23845	5.81157	6.05197	6.58771	6.25901	6.33803	6.01903
Bcl2l15	6.84345	7.26728	8.94421	9.0848	7.46846	6.65618	8.28018	6.73439	8.07302	6.99984	7.10793	7.22316	7.17312	6.80373	8.54077	9.76105	8.10634	7.08568	8.25243	7.61371	7.13172	7.00012	9.35199	7.37044
Bcl2l2	10.1085	10.1063	9.68133	9.64238	9.8253	10.117	9.50888	9.91602	9.83844	10.1406	9.38231	9.91327	10.2251	10.1485	9.8394	9.86958	9.92254	10.1513	9.79437	10.0435	10.1394	10.1046	9.83632	11.0731
Bcl3	8.52287	8.98348	8.94421	9.44643	8.51675	8.28052	8.40268	8.89515	8.77139	8.28975	8.79141	8.5654	8.81782	8.5948	9.54052	9.48528	8.60933	8.19022	9.10129	8.87175	8.56206	8.29677	9.65267	9.51932
Bcl6	10.3739	10.3887	10.3279	10.349	10.2908	10.413	9.8717	9.81628	10.3854	10.7013	10.7473	9.34065	10.3929	10.4725	10.2638	10.167	10.4019	10.749	10.5576	9.94237	10.1961	10.4524	9.85888	9.72512
Bcl6b	6.9966	7.19763	7.38029	7.66738	7.06912	7.23223	7.5818	7.82895	7.38303	7.0376	7.96311	8.15785	7.62289	7.47585	7.26509	8.04734	7.2598	6.9146	7.70559	7.96556	7.8256	7.19876	7.17328	7.82274
Bcl7a	8.88391	8.60808	9.11858	9.36422	8.84535	9.23401	9.13789	9.07926	8.88454	9.17339	8.91524	8.62801	8.48626	9.07878	8.91546	8.50916	8.83286	9.3757	9.15266	9.15585	8.60818	9.1604	8.90713	8.72274
Bcl7b	8.81435	8.7175	8.84831	9.13648	8.55136	8.5134	9.05936	8.75537	8.81572	8.67851	8.41272	8.76319	8.79518	8.66512	8.6583	8.87331	8.6889	8.49455	8.8454	8.64081	8.8408	8.79173	8.88521	9.09454
Bcl7c	8.61857	8.47103	9.10484	8.73701	8.67845	8.80617	8.85644	8.76929	8.53028	8.49542	8.6622	8.3113	8.58225	8.77083	8.74576	8.54796	8.52502	8.78236	8.83447	8.59298	8.60818	8.83841	8.62318	9.02909
Bcl9	7.79484	7.94107	7.94332	7.7381	7.92462	7.97152	7.97747	8.27224	8.63323	7.89728	8.46923	8.20655	8.31012	7.97687	8.26649	8.10104	8.15433	8.345	8.38666	8.27407	7.76154	7.96322	7.84399	7.83487
Bcl9l	9.54903	9.71065	10.2848	9.67126	9.04656	9.38168	9.27715	9.67459	9.63583	9.47065	9.60177	8.99269	9.34383	9.53957	10.0287	9.1602	9.30886	9.58828	10.0588	9.43645	8.97209	9.49439	9.77438	9.34035
Bclaf1	12.0841	12.0988	12.4695	12.7178	12.1856	12.2833	12.5897	12.2129	11.998	12.0783	12.5183	12.3023	12.0119	12.1181	12.139	11.9877	12.0075	12.0744	12.2857	12.4446	12.1269	12.0903	12.5524	12.7195
Bco2	6.52986	6.70278	7.73965	8.15567	6.90985	6.98431	7.36484	6.9005	6.98326	6.79043	7.92542	7.46992	6.68467	6.55157	8.62405	8.15837	7.10316	7.02626	7.73004	6.81748	6.93225	6.65323	8.52225	7.19634
Bcor	9.87588	9.94042	9.45578	9.42585	9.74527	9.8954	9.30849	9.88301	10.121	9.82721	9.84373	9.68176	10.0822	10.1007	9.78747	9.70733	10.1324	10.1272	9.97839	9.80616	9.94576	10.1058	9.51257	9.35478
Bcorl1	8.76066	8.8407	8.52678	8.31274	8.17454	8.24444	8.47414	8.39482	8.90991	8.4446	8.35784	8.3783	8.58666	8.52586	8.74223	8.33237	8.39225	8.97537	8.59614	8.48869	8.18836	8.59884	8.26176	8.0928
Bcr	9.97017	10.046	10.0421	10.2409	9.67441	9.61492	10.4316	9.9051	10.3719	10.0213	10.3204	10.2735	10.0682	10.0956	10.4879	10.3948	10.0476	9.90755	10.9088	10.7183	9.73819	10.0212	10.4022	10.4805
Bcs1l	7.79484	7.68792	8.35018	8.30861	7.88841	7.94152	7.95742	8.15403	8.05004	8.0254	8.21929	7.93328	7.84285	7.76707	7.80525	7.79415	7.84946	8.07883	8.3172	7.71521	7.87586	7.77346	8.11072	8.02616
Bdh1	9.93092	9.96836	10.4236	10.5887	10.0761	9.46142	10.3709	9.44802	9.66394	9.67914	9.85776	9.17943	9.53046	9.79953	10.4732	8.69334	9.91845	9.42924	10.5259	9.78098	9.66589	9.73106	10.2781	10.3896
Bdh2	6.41369	6.36087	5.86484	5.93943	6.44381	6.58301	5.98782	6.36758	6.26948	6.60754	6.09643	6.40403	6.66546	6.62042	5.98981	6.3689	6.61949	6.3882	5.96094	6.18274	6.74672	6.76159	5.85108	5.95069
Bdkrb1	6.32748	6.66577	5.99175	5.29007	6.18754	5.95255	6.12799	6.3907	6.1869	5.81021	5.59824	6.89187	6.32259	6.10278	5.75908	7.46377	6.10422	5.80346	5.92707	6.89008	6.81199	6.09617	5.72571	6.57954
Bdkrb2	6.84345	6.97593	8.73118	8.30861	7.0342	6.52049	7.56839	8.12695	7.43893	6.472	8.38946	8.03543	6.72212	6.68502	8.26151	7.52784	7.18394	6.93121	8.167	7.75732	7.16042	6.76159	7.76421	7.93385
Bdnf	6.85701	6.82328	5.29007	5.50814	6.35892	6.21908	6.15305	7.1642	6.49947	6.38522	5.77596	6.98361	6.99831	6.55157	5.69669	7.67961	6.15884	6.4675	5.76656	6.82991	7.20685	6.51408	6.25009	6.8327
Bdp1	11.7888	11.8173	12.1774	12.0618	11.7261	11.7321	12.5631	11.5425	11.6506	11.8037	11.9374	12.0158	11.6986	11.7068	11.9251	11.8123	11.5054	11.7388	11.7704	11.7878	11.635	11.6856	11.936	11.8841
Becn1	11.3391	11.3839	11.6085	11.4047	11.2923	11.3724	11.3513	11.2054	11.2517	11.3282	11.1349	11.7099	11.3384	11.3268	11.3755	11.1969	11.2613	11.2643	11.2656	11.4068	11.3513	11.3599	11.4581	11.3596
Begain	6.45398	6.54628	6.1606	5.90285	6.48357	6.26282	6.30946	6.47786	6.26948	6.23726	6.17625	6.38487	6.72212	6.55157	6.02687	6.68121	6.23422	6.36019	6.31695	6.59696	6.3804	6.32976	6.18591	6.13814
Bend3	8.13498	7.80546	8.57972	8.49077	7.75348	7.82551	8.78555	8.48657	8.42365	7.96588	8.62632	8.56877	7.80473	7.99175	8.7244	8.46023	8.04137	8.25781	8.66577	8.58322	7.88133	8.20387	8.5782	8.91378
Bend4	8.35309	8.43814	7.88535	9.37011	8.34291	8.35753	9.46439	8.72353	8.35557	8.3874	8.29238	8.86767	8.53735	8.35433	9.26187	8.33237	8.3519	8.20275	9.04327	8.72302	8.47576	8.6311	8.15469	8.60626
Bend5	6.698	6.79016	8.64988	8.44646	6.48357	6.65618	7.87415	7.70823	6.85879	6.57062	7.20586	7.1387	6.64588	6.57504	8.06943	7.68756	6.86126	6.30144	7.91126	6.93606	6.55603	6.45652	8.20329	7.14623
Bend6	6.81583	6.97593	5.69783	5.77587	6.6617	6.71129	6.38753	6.18614	6.82922	6.62551	6.24872	6.34532	7.09553	6.92806	6.21624	6.78393	6.72555	6.75322	6.25305	6.31562	7.14136	6.91309	6.39217	6.33257
Bend7	6.25687	6.28055	5.62337	5.86381	6.48357	6.68409	5.84863	5.98853	6.55891	6.87879	5.82184	6.08729	6.54214	6.59798	5.98981	6.17754	6.3033	6.3313	5.89117	6.15833	6.47218	6.47608	5.72571	5.51198
Best1	6.74367	6.97593	5.52601	5.66707	6.57649	6.59806	5.80765	6.18614	7.24232	6.51263	5.72507	6.23796	7.28114	6.80373	5.69669	7.32534	6.79545	6.94759	5.59225	6.22942	7.07221	6.79068	6.21863	6.21651
Bet1	9.56195	9.52823	9.28618	9.1249	9.76813	9.81011	9.30849	9.4043	9.23955	9.70609	9.1689	9.44251	9.48896	9.64696	9.0839	9.39901	9.51276	9.50848	9.00729	9.20731	9.61077	9.39217	9.19797	8.87413
Bet1l	9.76862	9.6244	8.97479	9.13648	9.41961	9.56609	9.37845	9.30314	9.19134	9.66089	9.18907	9.16844	9.54628	9.60022	9.31974	9.23297	9.4574	9.21108	9.31625	9.27115	9.52647	9.47295	9.9787	9.34035
Bex1	7.56369	7.50384	5.29007	5.29007	6.5941	6.62752	5.88667	6.51867	7.7466	7.60594	5.77596	6.4944	7.97872	7.45395	5.52534	6.9926	6.61949	7.35807	5.29007	6.37513	8.00648	7.20891	6.51529	5.78436
Bfar	9.81249	9.87074	9.04562	9.54861	9.46234	9.57567	9.04312	9.38418	9.78146	9.76195	9.30443	9.51701	9.86363	9.75544	9.20923	9.90456	9.59027	9.43449	9.12832	9.5082	9.71001	9.6466	9.44949	9.10679
Bfsp1	6.54796	6.75603	10.219	8.28776	7.23021	6.75087	8.0782	8.63498	7.42978	6.40767	8.02032	8.43856	6.90819	6.55157	8.99477	8.61848	7.31385	6.67326	7.66805	8.56017	6.92077	6.586	9.12208	8.91378
Bglap3	8.53425	7.01811	7.07782	7.66738	7.57299	8.89086	6.0473	8.43488	6.85879	8.466	6.00678	6.79224	6.95411	8.37695	7.97469	7.38649	7.60495	9.53558	6.99317	6.3359	7.46202	8.28775	7.00747	7.94504
Bgn	12.1966	12.5329	8.02296	8.99597	11.5656	11.4236	11.1402	13.1961	12.2577	11.765	10.1361	13.2625	13.1202	12.3532	10.0359	13.6423	12.5457	12.0084	10.9408	13.1879	12.436	12.1115	11.5088	12.1982
Bhlhb9	8.10451	7.82779	5.91022	6.2251	7.8449	8.16504	7.91642	7.42819	7.37348	7.91634	6.49021	9.33281	7.95121	8.13235	6.68684	7.21642	7.90708	7.76608	7.4477	7.69676	8.06025	7.78653	6.77941	7.41258
Bhlhe22	6.54796	6.62744	6.29898	5.77587	6.50286	6.38212	9.12693	7.6552	6.88762	6.58925	6.31541	6.81798	6.82738	6.66392	6.0955	10.0169	6.50145	6.3313	5.71664	6.69899	6.78633	6.95118	8.6364	7.82882
Bhlhe40	11.4517	11.9438	13.1713	12.2044	11.0924	10.6366	12.3761	12.3326	11.4151	10.7503	11.7943	11.2155	11.442	11.0738	12.5115	12.21	11.3709	11.133	12.1542	11.9033	11.2299	11.4744	12.8942	11.8606
Bhlhe41	9.78759	9.98454	6.72419	6.87203	8.78222	8.71611	7.58845	7.81529	9.18876	9.00367	7.46103	7.78204	9.90974	9.18738	6.57917	8.51352	8.37222	9.1895	6.68674	7.80388	9.22855	9.79992	7.1069	6.76412
Bicc1	9.93801	9.65103	6.29898	6.92066	9.43604	9.62264	8.36929	9.98135	9.71676	9.79244	7.48398	9.8801	10.1384	10.0107	7.42235	10.3017	10.0488	9.69915	8.1313	9.92332	10.349	10.2489	9.01193	9.17352
Bicd1	6.82972	6.87122	6.12982	6.31522	7.1469	7.34779	6.61931	6.45681	7.09592	7.29395	5.97405	7.46241	7.19794	6.82234	5.75908	6.56762	6.86126	6.89775	6.08107	6.27361	7.32841	7.05862	7.06528	6.43521
Bicd2	12.6711	12.6653	12.5934	12.9223	12.7544	12.4178	12.5893	12.9499	12.6693	12.6883	12.3893	12.131	12.5189	12.6944	13.2804	12.1648	12.7786	12.8518	13.2309	12.3224	12.3508	12.5389	13.1108	12.3817
Bid	8.70819	8.98993	8.09825	7.97329	8.53608	8.66282	9.09804	8.11597	8.88774	8.60348	8.04557	8.66618	9.09878	8.65133	7.61957	9.02091	8.82116	8.29334	7.8066	8.67794	8.99449	8.93602	8.19731	9.26811
Bin1	10.0364	9.52159	7.34125	7.46068	10.1795	9.49042	8.72559	9.35691	10.0743	10.0084	7.68741	9.52563	10.4847	10.3926	7.81906	10.1054	10.1945	10.6758	7.86817	9.43645	10.309	9.48274	8.59636	8.95235
Bin2	8.60066	9.18243	7.02791	7.58572	8.73962	8.42697	7.4036	7.86911	9.11176	8.23074	7.88103	7.51409	9.1996	8.49008	7.54586	9.16572	8.81822	8.12578	7.78932	8.23278	8.83805	8.66955	8.23867	8.47551
Bin3	9.9894	9.84261	9.70333	9.79157	10.1989	10.0545	9.13789	9.66906	9.93687	9.94496	9.14157	9.3906	9.86903	9.98548	9.95476	9.44958	10.0287	10.2599	9.88538	9.72484	9.91491	9.96519	10.1621	9.89528
Birc2	10.0587	10.2736	10.0349	10.1205	10.395	10.4342	10.1033	10.277	10.4176	10.3439	10.3031	10.1319	10.369	9.94307	10.0909	10.182	10.3891	10.2392	10.0004	10.0829	10.2413	9.96797	10.9775	9.86972
Birc3	10.0403	10.3177	8.85161	9.93071	10.3675	10.3943	10.3681	9.50913	10.4362	10.1497	9.88951	9.81978	10.3278	10.1566	10.0201	10.6238	10.5162	10.0829	9.66381	10.1909	10.5097	10.0648	10.8036	10.6001
Birc5	8.29161	8.28248	10.0507	9.67285	8.56648	8.23629	10.392	9.55582	8.58664	7.97195	9.91789	10.1183	8.22158	8.23539	10.1371	9.60161	8.39623	8.10586	9.94468	9.58302	8.35308	7.91671	9.93338	10.2601
Birc6	13.8128	13.7875	13.4711	13.8627	13.866	13.8262	14.2583	13.632	13.769	13.8516	14.4015	13.8397	13.7963	13.7999	13.8205	13.5763	13.6965	13.8663	13.9923	13.9094	13.7665	13.8385	13.791	13.1182
Bivm	8.8631	8.96394	9.06563	9.19525	8.8668	8.85179	9.99575	8.96324	9.05897	8.94734	9.18461	9.61715	8.97697	8.78771	8.99773	9.08353	8.86739	8.98257	9.28659	9.26509	8.71129	8.77582	8.96746	9.01094
Blcap	9.4252	9.58032	10.1764	10.1685	9.53276	9.16786	9.74167	9.6411	9.61487	9.24144	9.72325	9.67094	9.43169	9.35748	10.0784	9.43368	9.49087	9.36474	9.87613	10.0399	9.35869	9.2663	9.51019	9.2768
Blk	7.11072	7.07214	5.62337	5.72499	6.81421	7.13337	5.84863	5.81291	6.21536	6.89287	5.86392	5.72005	7.26958	7.36249	6.0955	6.64469	7.0607	6.56409	5.96094	5.92623	6.96604	7.6569	6.03905	5.83101
Blm	8.46456	8.49405	9.86163	9.66329	8.75616	8.57892	10.2792	9.14194	8.74693	8.28493	9.08048	9.75243	8.34716	8.34288	9.88475	9.59754	8.60933	8.37842	9.6154	9.60553	8.65598	8.4619	9.60895	10.2807
Blmh	12.5754	12.2621	13.0312	13.3033	13.4968	12.9492	12.3388	13.1637	13.3091	12.5998	12.7884	12.5469	12.2046	12.5178	13.6642	12.2772	13.2766	13.3785	13.6459	12.6646	12.9645	12.7359	14.0168	13.4603
Blnk	9.97706	9.85498	8.35956	8.00455	9.94619	10.0545	8.87231	9.54378	9.79676	9.90677	8.02541	7.97506	10.0366	10.0053	9.13589	9.30221	9.81374	10.4255	8.75263	8.78666	9.86737	10.234	8.79007	9.72354
Bloc1s1	6.77309	6.68444	6.39562	6.47209	6.67794	6.61289	6.5893	6.57692	6.63314	6.74352	6.74078	6.40403	6.34969	6.7848	6.47995	6.48426	6.65088	6.69381	6.31695	6.22942	6.36091	6.56849	6.6854	6.26485
Bloc1s2	6.66645	6.79016	6.81947	6.92066	6.50286	6.65618	6.86924	6.614	6.79886	6.49252	6.29375	6.51151	6.75832	6.57504	6.81551	6.64469	6.66623	6.56409	6.71457	6.6419	6.79923	6.76159	6.72397	6.67579
Bloc1s3	8.34014	8.30357	8.26283	8.20111	8.31622	8.4587	8.0782	8.3903	8.3832	8.51607	8.14682	7.99548	8.23862	8.5309	8.26151	8.11849	8.27186	8.21518	8.42013	8.17283	8.2649	8.33226	8.27316	8.70668
Bloc1s4	8.03608	8.18346	8.31203	8.4427	7.86372	8.05779	8.50174	8.13241	7.92904	8.05991	7.89227	8.29914	7.97872	7.98433	7.93741	8.15274	7.87857	7.78312	8.05224	8.07777	8.10273	8.00819	8.39804	8.3229
Bloc1s5	8.40787	8.34988	8.09825	8.21887	8.32963	8.5134	9.1617	8.54458	8.21888	8.46175	8.42801	8.28687	8.37303	8.31384	8.32485	8.27675	8.2891	8.4324	8.26891	8.08711	8.27315	8.52058	8.36652	8.42514
Bloc1s6	9.55273	9.6347	10.2933	9.57942	9.60714	9.60248	9.68617	9.71983	9.60717	9.60087	9.86194	9.64429	9.73751	9.5617	9.62127	9.64168	9.50003	9.53069	9.56365	9.72778	9.60916	9.53257	9.399	9.87971
Blvra	9.73645	9.67318	9.45794	9.14339	9.27179	9.16786	8.97625	8.71995	9.53797	9.27548	8.70659	9.06086	9.8851	9.49936	8.88695	9.26673	9.35	9.38114	8.63455	9.11151	9.72194	9.70624	9.01529	9.45384
Blvrb	9.56195	9.67118	8.98684	8.25804	9.33233	9.56449	7.91121	8.85334	9.46951	9.41724	8.4469	8.49281	9.91844	9.58109	8.09213	9.38016	9.4649	9.45529	8.09929	8.59298	9.63938	9.8476	8.86669	8.20799
Blzf1	10.5762	10.3777	11.1049	10.7528	10.6768	10.8552	9.94318	10.9322	10.3045	10.6168	10.4379	9.92373	10.2194	10.3182	10.9258	9.45409	10.5377	10.9396	10.3117	10.0783	10.3051	10.4233	10.8982	10.7319
Bmf	8.66409	8.63727	6.27308	7.4987	8.68883	8.83318	7.69057	8.41277	9.05897	9.08557	7.75714	8.19344	9.01657	8.73211	7.52036	8.93937	9.20502	8.88982	7.40968	8.49217	9.25142	9.14072	8.6495	8.45248
Bmi1	8.69477	8.56964	9.00473	8.90938	8.39905	8.61994	9.11367	8.69097	8.41921	8.43595	8.8234	9.41308	8.60417	8.5004	8.33434	8.77535	8.53224	8.64804	8.5057	8.84757	8.6497	8.39649	8.80183	8.76368
Bmp1	10.994	11.1163	9.659	10.7861	10.7409	11.1505	11.0449	12.2702	11.179	10.7066	10.8809	12.5549	11.1439	11.1101	11.1921	12.7918	11.1903	10.5258	11.6186	12.3342	11.4726	11.1893	11.7285	11.7795
Bmp2	7.45204	6.93219	7.9745	7.78124	7.49333	7.59827	7.56164	8.19108	7.44801	7.40953	7.68741	7.88471	6.86038	7.1291	8.09775	8.30231	7.2598	8.03023	7.5693	7.32774	7.27773	7.38779	7.69681	8.31011
Bmp2k	11.5409	11.6506	12.1633	12.3138	11.4694	11.2444	11.4756	11.6241	11.6036	11.3876	11.409	12.316	11.6451	11.4338	12.2061	11.63	11.7729	11.312	11.8832	12.0473	11.7489	11.5154	11.4433	11.6456
Bmp3	7.47678	7.14895	10.0378	8.45394	7.09185	8.24444	7.60165	8.36747	7.7963	8.30413	8.67183	8.93415	7.17312	8.16537	8.78068	8.80758	7.18394	8.52463	8.23156	8.98687	7.42413	8.26954	8.17312	7.71498
Bmp4	7.30218	7.00421	6.41827	6.99003	7.22009	7.8635	6.64848	7.97689	7.51851	7.93512	6.82151	7.21405	7.38069	7.65808	7.01074	6.43978	7.52496	7.93516	7.27131	6.81748	7.63008	7.79948	7.12047	6.70604
Bmp6	6.09437	6.22253	5.76039	6.09628	6.31332	5.88364	7.01326	7.57559	6.75172	6.12176	6.45406	6.14084	6.45073	6.24682	6.5006	6.26486	6.28089	6.30144	6.39554	6.35573	6.32063	5.96341	6.03905	6.33257
Bmp7	9.96878	9.8337	6.32414	9.0187	9.16238	9.38532	9.90789	8.75187	9.28859	9.78572	9.72784	8.8866	9.30446	9.87014	9.58048	8.00407	9.33574	8.90507	10.0137	9.44539	8.84903	9.56976	8.31787	9.22384
Bmper	7.34809	7.45596	5.52601	5.72499	7.8449	7.10498	6.78358	7.27231	7.73206	7.13289	5.50819	7.1387	7.99899	7.61969	5.29007	8.02278	8.20981	7.52231	5.92707	7.269	8.55535	7.12528	5.72571	6.72085
Bmpr1a	12.2374	12.2601	11.8786	12.1164	12.3221	12.209	11.5007	11.8537	11.8109	12.2444	11.287	11.601	12.0277	12.1888	12.17	11.4058	11.9282	12.1022	12.0399	11.8245	11.9069	12.082	11.6929	11.595
Bmpr1b	6.6173	6.97593	8.71674	8.79682	7.45161	6.56773	8.1459	8.43048	7.60968	7.0376	8.38162	9.20973	6.90819	6.76556	8.6954	8.13	7.14421	6.99541	8.95534	9.10925	7.39301	6.23406	8.6276	7.70837
Bmpr2	11.4835	11.3888	11.1642	11.3131	11.6399	11.5928	11.4297	11.4318	11.408	11.6226	11.4047	10.9987	11.3608	11.5893	11.5918	11.1623	11.3961	11.8555	11.6706	11.5431	11.4315	11.675	11.2237	10.7867
Bms1	10.6921	10.6633	11.8196	11.2252	10.7903	10.6351	11.3796	10.8411	10.7792	10.6121	11.3333	11.116	10.7453	10.7261	11.2891	10.7824	10.709	10.6468	11.0954	11.0928	10.8229	10.6412	11.2755	11.2418
Bmx	6.66645	6.56718	5.29007	6.3772	6.69395	6.86181	6.32962	6.51867	6.49947	6.66057	6.0678	6.32488	6.86038	6.76556	6.15822	6.64469	6.78182	6.63094	6.23064	6.48378	6.76008	6.79068	6.1518	6.31057
Bmyc	6.47351	6.50314	6.54398	6.66844	6.75571	6.75087	6.99221	6.53846	6.63314	6.74352	6.92094	6.81798	6.60562	6.42518	6.41524	6.60687	6.60343	6.49254	6.78121	6.31562	6.55603	6.62016	6.3655	6.52783
Bnc1	9.49231	9.81753	11.8637	11.8541	9.8253	9.38713	11.9109	11.1412	10.2974	9.38643	12.299	11.3561	9.47722	9.62378	12.1286	10.0169	9.99937	9.64592	12.0209	11.7375	9.52476	9.35854	11.415	11.5559
Bnc2	9.09733	8.98671	6.09772	7.45294	8.74295	8.74772	9.53394	8.43488	8.614	8.88869	8.77663	9.43154	9.11102	8.95006	7.40371	9.83891	8.60249	8.41105	8.16258	9.01365	9.25554	9.00575	8.5505	7.95059
Bnip1	8.30056	8.11329	8.51428	8.16028	8.56272	8.51004	8.89319	8.48234	7.99691	8.16385	8.30489	8.38214	8.41843	8.18482	8.55297	8.2819	8.16373	8.52463	8.56663	8.46047	8.38001	8.28322	8.41353	8.24885
Bnip2	11.0604	11.1941	11.2843	11.4161	11.0155	10.874	11.7609	11.2755	10.9866	10.8702	11.3403	11.551	11.2267	10.9472	11.3968	11.4521	10.9772	10.7996	11.1544	11.3178	10.8631	10.6298	11.2352	11.1482
Bnip3	6.94774	7.14895	9.28374	8.74311	6.86983	6.83808	8.47065	8.13241	7.25291	6.93413	8.38162	8.14426	6.72212	6.66392	8.10892	7.54559	7.02784	7.0711	8.21463	7.39174	6.86161	7.04714	8.07189	7.86473
Bnip3l	11.5103	11.4111	11.9104	11.7513	11.3572	11.1323	11.0403	11.0967	11.1181	11.3299	10.9557	11.6855	11.1725	11.2935	11.6222	10.9326	11.1415	11.2862	11.3954	10.826	11.1483	11.2023	11.2331	11.4446
Bnipl	10.7488	10.4861	10.3811	10.4262	10.7646	10.9148	9.53394	10.0078	10.0333	10.8969	9.95489	9.14846	10.2556	10.7752	10.5525	9.2972	10.4019	10.7574	10.4718	9.26104	10.3238	10.7815	10.5812	10.0675
Boc	10.1035	10.1414	9.15638	9.9583	9.71868	9.79925	8.86439	9.66906	10.2302	10.091	10.3982	8.93675	10.035	10.1355	9.74593	8.80403	10.1923	9.91132	9.966	9.4962	9.76151	9.84911	9.33329	9.0647
Bod1	9.58924	9.53485	10.4335	10.4486	9.62515	9.15724	9.88991	10.2734	9.53797	9.46855	10.0593	9.44796	9.29646	9.49169	10.5685	9.67488	9.52537	9.43972	10.5158	9.75821	9.22014	9.20607	10.2429	10.3735
Bod1l	11.5943	11.579	12.0092	12.0475	11.7492	11.8013	12.0807	11.6326	11.6538	11.7426	11.7601	11.9621	11.7226	11.7035	11.5622	11.7326	11.6453	11.6573	11.7398	11.8695	11.7901	11.7386	11.8122	11.5749
Bok	10.4462	10.5042	10.7708	11.0811	10.6621	10.2926	10.5782	10.9145	10.4705	10.4272	11.1035	11.0473	10.3728	10.4751	11.1256	10.0881	10.2819	10.025	10.9758	10.4602	10.311	10.4692	10.9384	10.8728
Bola1	8.02525	7.83515	8.51428	8.25804	7.8512	7.95159	8.47762	8.15938	7.695	7.92889	8.27128	7.67737	7.7251	7.96937	8.24648	8.19167	7.97854	7.76608	8.08066	7.78661	7.80843	7.91079	7.96975	8.14196
Bola2	9.33985	9.17397	9.24921	9.48854	9.23233	9.01385	9.7171	9.11231	9.13611	9.08831	9.3449	9.25817	9.0957	9.09915	9.45925	9.38726	9.01831	8.97897	9.40171	9.18609	9.19675	9.13576	9.25875	9.82163
Bola3	7.46858	7.45596	8.1909	7.42944	7.78023	7.49672	7.61472	7.52543	7.29438	7.71265	7.81163	7.57078	7.41224	7.61969	7.51174	7.55437	7.50988	7.74011	7.64887	7.57357	7.49885	7.27777	7.34238	7.81049
Bop1	10.0547	10.0989	10.4313	10.4724	10.1562	9.88389	10.6795	10.4229	10.1805	10.0412	10.7983	10.6854	10.076	10.0667	10.8405	10.4123	10.0338	9.99523	10.7079	10.4434	10.1136	10.0399	10.7209	11.4703
Bora	8.2826	8.31917	9.59375	9.29364	8.50502	8.39085	9.2329	9.30552	8.47156	8.07123	9.29206	9.06086	8.20434	8.27817	9.63462	8.97444	8.47716	8.32228	9.43631	9.14709	8.47931	8.20387	9.54542	9.62506
Bpgm	9.13	9.18805	9.89863	9.56067	9.00025	8.40903	9.38948	9.95133	8.83573	8.96537	10.3505	9.71075	9.03597	8.83717	9.00069	9.68833	9.22286	8.75312	9.22537	9.70265	9.37581	8.93029	9.97009	9.48227
Bphl	8.07334	7.94107	7.64088	8.10392	8.37342	8.24037	8.43528	8.65013	8.08437	8.32306	7.9417	7.8792	8.08356	8.33133	7.61158	7.9529	8.09654	8.2518	8.20609	7.90317	8.15295	8.10948	7.86704	7.18648
Bpifc	11.269	10.9567	9.79152	10.7647	11.4275	11.613	9.2811	10.3706	10.8525	11.4074	9.85216	10.0838	10.7877	11.411	11.2897	9.64563	11.2166	12.3318	11.0088	9.8646	10.8851	11.4778	11.0297	9.55722
Bpnt1	8.98365	8.97374	9.15638	9.29364	9.05725	8.98288	8.90095	9.55981	8.83573	9.00367	9.33287	9.05848	9.08953	9.05812	9.39568	8.74607	9.02596	9.12597	9.12385	9.71009	9.03826	8.97271	9.46429	9.69307
Bptf	12.0783	12.0604	12.1255	12.1067	12.1085	12.1358	12.0716	12.0047	12.3092	12.2003	12.341	12.6503	12.1975	12.238	12.0609	11.834	12.1654	12.4132	12.3708	12.1723	12.1974	12.3375	11.903	11.8026
Braf	10.8884	10.8801	11.6803	11.1041	11.125	11.0806	11.2885	11.0774	10.8606	10.9443	10.8405	11.2011	10.9941	10.8873	11.0595	10.9558	10.9212	11.1281	11.0327	11.4154	11.046	11.0512	10.8209	10.798
Brap	11.6327	11.5154	11.3548	11.5608	11.4979	11.4585	11.166	11.1035	11.3879	11.4636	11.1979	10.5335	11.4275	11.6672	11.3549	10.9132	11.5749	11.6313	11.7011	11.2193	11.4288	11.5501	11.3914	10.8381
Brat1	8.83589	8.8899	9.51506	9.37207	8.79507	8.81161	9.04778	9.34076	9.08144	8.85682	9.32075	8.89196	8.78373	8.84525	9.04146	9.28964	8.96623	8.92016	9.25427	8.99666	8.75578	8.87767	8.82889	8.84218
Brca1	8.88686	9.02806	10.7655	10.049	9.25103	8.85179	10.4164	9.63734	9.09254	8.57625	9.75208	10.6307	8.88005	8.85329	10.0573	9.71674	8.87872	8.62513	9.75744	9.67253	8.9391	8.72699	10.2726	10.4005
Brca2	9.12502	9.24034	10.7052	10.6341	9.78264	9.264	11.2034	10.1105	9.62634	9.04379	10.4739	10.5198	9.52819	8.95379	10.6983	10.2702	9.58167	9.08978	10.5242	10.2542	9.38147	9.07742	10.1726	10.1154
Brcc3	9.32475	9.33951	9.94856	9.50647	9.48423	9.49716	10.0511	9.41975	9.30059	9.40192	9.35682	9.56461	9.32034	9.25847	9.34318	9.18215	9.24703	9.5035	9.2685	9.84584	9.24935	9.19896	9.51494	9.38522
Brd1	11.4772	11.2992	11.303	11.407	11.3152	11.4971	11.375	11.2989	11.403	11.4767	11.3971	11.3614	11.3227	11.5196	11.3364	10.6968	11.4175	11.7639	11.5259	11.374	11.4419	11.6834	11.3707	11.5604
Brd2	11.9126	12.06	12.2531	12.2216	11.623	11.6246	12.2907	11.9711	12.0672	11.7418	12.2854	12.3663	11.9778	11.8749	12.233	11.9698	11.9234	11.8992	12.3801	12.4402	11.9669	11.9269	12.2574	11.983
Brd3	9.89349	9.90516	10.4192	9.97254	9.7502	9.88261	10.2979	9.87183	10.3069	10.0622	10.5054	10.1409	9.83266	9.96351	10.0331	9.9387	10.0275	10.2028	10.4183	10.2389	9.86468	10.0982	9.85888	9.94644
Brd4	10.29	10.3253	10.6364	10.4234	10.039	9.98792	10.4227	10.5068	10.4351	10.027	10.685	10.4218	10.3741	10.2653	10.8364	10.4544	10.0772	10.5319	10.7598	10.5465	10.0309	10.2884	10.0359	9.93963
Brd7	10.578	10.5265	11.0581	10.679	10.6062	10.5544	10.7222	10.3718	10.4524	10.6197	10.6347	10.7638	10.4976	10.569	10.594	10.2967	10.4962	10.6229	10.5568	10.7351	10.6045	10.5223	9.76645	10.7768
Brd8	10.5141	10.5265	10.9635	10.8568	10.5499	10.7772	11.2433	10.7369	10.5378	10.5824	10.9802	10.9832	10.5864	10.6001	10.64	10.6757	10.5368	10.616	10.8827	10.6489	10.6528	10.6342	10.8854	10.218
Brd9	9.65271	9.649	10.055	9.77984	9.64647	10.0081	9.9494	9.80121	9.60717	9.80246	9.69069	9.84476	9.68134	9.73828	9.56064	9.76287	9.64742	9.72504	9.63433	9.46135	9.75862	9.86265	9.75847	9.80374
Brdt	6.9352	7.39608	6.84952	7.24266	7.12518	7.01563	6.64848	7.36231	7.08391	7.18891	7.14804	6.84314	6.95411	7.31421	6.61629	6.56762	7.08211	7.28606	6.90371	6.90175	7.46202	7.27777	7.00747	6.76412
Bre	8.86609	8.78602	9.7481	9.42961	8.84535	8.68378	9.27318	9.29358	8.98639	8.81762	8.97851	8.71854	8.92587	8.71896	8.92484	9.0025	8.89833	8.93138	9.08987	8.97204	8.99696	8.84452	9.17412	8.96049
Brf1	10.0742	10.075	10.138	9.93204	9.98432	10.1758	9.62999	10.5006	10.0992	10.0369	10.3515	9.97615	10.1384	10.2042	10.004	9.95627	10.117	10.2013	10.1148	9.96242	9.96721	10.2626	9.79012	9.40912
Brf2	7.66666	7.53176	8.32167	7.73182	7.44311	7.59174	7.6967	7.74487	7.59357	7.58192	7.74473	7.52131	7.7086	7.37428	7.54586	7.71888	7.56192	7.58265	7.62288	7.86541	7.58323	7.52129	7.86704	7.754
Bri3	7.40973	7.34397	7.37064	7.21493	7.01035	7.27472	7.33298	7.28263	7.49252	7.39097	7.06647	6.84314	7.53129	7.26404	6.9172	7.25009	7.33137	7.19653	6.8441	7.06418	7.60351	7.81868	7.02219	7.26329
Bri3bp	9.33124	9.35456	9.75864	9.95308	9.14497	9.32972	9.73016	9.52758	9.23204	9.15259	9.59843	9.59276	9.39719	9.17465	9.5015	9.54356	9.28784	9.12271	9.66228	9.01846	9.15102	9.41075	9.44949	10.1559
Brinp1	5.68027	5.97646	5.52601	6.09628	6.18754	5.80501	5.88667	7.30302	6.24286	5.7558	6.24872	8.00054	6.10374	5.29007	6.34574	7.34605	6.94749	5.73526	6.80679	7.26038	6.36091	5.74121	6.74276	7.26329
Brinp3	5.29007	5.53475	5.29007	5.29007	5.61184	5.65515	5.29007	6.614	5.94985	5.7558	5.29007	7.10922	5.53835	5.7393	5.29007	6.62595	5.60128	5.54778	5.29007	5.92623	5.89339	5.51633	5.64621	6.21651
Brip1	8.04683	8.30357	9.23919	8.91747	8.35169	8.17361	9.59392	8.53643	8.2291	7.86493	8.72212	9.07034	8.20434	7.92348	9.22194	9.07181	8.16841	7.80828	8.91446	8.83395	8.16189	7.96322	8.69652	9.7346
Brix1	9.66473	9.55451	10.4036	10.2684	9.25336	9.01385	10.6068	9.54781	9.5278	9.47901	10.299	9.94441	9.34124	9.6191	10.2353	9.99696	9.38999	9.5184	9.95098	9.93984	9.42781	9.31973	10.1223	10.8728
Brk1	10.7146	10.7146	11.1509	10.7565	10.7556	10.7402	11.1145	10.8846	10.6298	10.6833	10.6557	10.6466	10.6783	10.6155	10.8641	10.6505	10.6626	10.5998	10.7583	10.6635	10.6972	10.6842	10.867	10.7335
Brms1	9.24221	9.15688	9.13219	9.23671	8.9117	8.90365	9.65455	8.99018	9.08144	9.01813	8.56211	9.22888	9.17942	9.07536	9.23954	9.1957	9.04617	9.0458	9.198	9.5082	9.04542	9.00575	9.16508	9.59414
Brms1l	9.10746	9.07129	9.15104	9.41259	9.08361	9.35779	8.85111	9.01662	9.13879	9.22161	9.24791	9.43521	9.09878	9.089	8.93416	8.98698	9.13371	9.00042	9.01697	9.10247	9.23899	9.10053	9.21852	8.62692
Brox	9.18362	9.24034	9.01947	9.1571	8.92344	9.23804	8.58467	9.59521	9.01002	9.01236	8.98365	8.69721	9.19386	9.16824	8.95871	8.71995	8.99771	9.11945	8.5831	9.4893	9.20317	9.17498	8.76225	8.66736
Brpf1	10.4241	10.4482	11.0772	10.559	10.2274	10.1343	10.675	10.2986	10.6617	10.1923	10.3345	10.4456	10.5091	10.3538	10.6363	10.6514	10.4442	10.4281	10.7079	10.5906	10.5149	10.3915	10.3621	10.5563
Brpf3	9.30731	9.34956	9.3712	9.48674	9.18202	8.98529	8.77432	9.37515	9.66022	9.16822	9.35285	9.42603	9.29646	9.3659	9.87033	9.03305	9.34187	9.59063	9.64059	9.37971	9.30009	9.35001	9.1345	8.50563
Brsk1	6.54796	6.64678	5.91022	5.86381	6.26524	6.58301	6.66278	6.85754	6.43623	6.75938	5.93955	7.20488	6.77599	6.36956	6.06202	6.75074	6.76802	6.51696	6.20761	6.7128	6.93225	6.79068	6.66558	6.45445
Brwd1	12.6993	12.5485	12.5157	12.4041	12.5643	12.8057	12.5384	11.9875	12.314	12.76	12.8357	12.5771	12.4209	12.6579	12.6202	12.0695	12.3715	12.8099	12.5705	12.3787	12.4644	12.7355	12.5286	12.0467
Brwd3	10.8986	10.838	10.8944	10.9804	11.0578	11.0101	10.8916	10.5354	10.7198	11.0077	10.783	11.0304	10.7296	10.8156	11.1243	10.4018	10.788	11.1545	10.9572	11.0837	10.6473	10.9006	10.9594	10.4777
Bscl2	10.4571	10.4294	9.82533	10.0912	10.7126	10.7564	9.6712	10.2962	10.462	10.7199	9.36471	9.30302	10.3779	10.5519	10.3563	9.46307	10.5908	10.7543	10.6464	9.97727	10.411	10.3791	10.3382	9.34242
Bsdc1	10.0111	9.98293	9.94241	10.2483	10.0839	10.0827	9.32583	9.57958	10.1264	10.1744	10.4991	9.97238	9.9961	10.1534	9.87676	9.68833	10.1592	10.3596	10.1382	9.78521	10.1293	10.0186	10.1176	9.63352
Bsg	11.9997	11.9504	13.1475	12.9487	12.0882	11.9029	12.6813	12.6803	12.057	12.0663	13.0589	12.6556	11.9089	11.9386	12.8306	12.4487	12.0591	11.8264	12.7279	12.3754	11.9007	11.8186	13.0362	12.8054
Bsn	7.98104	7.86421	6.96245	6.95585	7.26007	7.68652	6.91546	6.95541	7.43893	7.55746	7.01257	6.54487	8.01235	7.54972	6.9582	6.95092	7.18394	7.76608	7.43262	6.50075	7.48424	8.03558	6.33803	6.94666
Bspry	9.21205	8.75217	9.06847	7.91955	8.79827	9.01149	7.65948	8.4992	8.27418	8.95938	7.17728	7.33595	8.51899	9.20627	8.22618	7.91993	8.68244	9.08644	8.08066	7.31952	8.53501	9.08774	8.70491	9.49906
Bst1	8.41611	8.38979	7.17193	6.80819	7.57299	7.4318	8.28816	7.63965	7.42978	7.89088	7.20586	8.6118	8.19854	8.27214	8.82481	9.74091	7.73274	7.22277	6.99317	8.09639	7.97114	7.88683	7.74767	10.3705
Bst2	7.80126	9.25646	8.95345	8.97028	8.94087	7.8635	7.99232	8.14326	10.411	8.7773	9.31057	8.78066	9.32821	7.86792	9.21687	9.45184	9.4798	7.64975	8.63139	8.94952	8.8074	7.81868	10.1831	9.89528
Btaf1	12.0732	12.0699	12.0639	12.2083	12.0412	11.9889	12.1953	11.7954	11.818	12.0471	11.3966	11.816	11.9288	11.9306	11.945	11.7615	11.7733	11.8844	11.9035	11.8566	11.85	11.9219	11.8534	11.7335
Btbd1	8.4526	8.30357	8.39645	8.04015	8.11876	8.1906	8.26003	8.12695	8.16663	8.3371	8.21487	7.95433	8.21011	8.24158	7.99296	8.14142	7.94053	8.38938	7.96329	7.97063	8.11661	8.32787	7.93395	8.12251
Btbd10	9.72173	9.69105	10.2216	9.95439	9.53657	9.42652	9.9837	9.82624	9.2982	9.59127	9.52467	9.55117	9.43655	9.64466	9.88316	9.48307	9.33983	9.4527	9.57186	9.50307	9.39273	9.49826	9.71996	9.73617
Btbd11	9.33124	9.30377	10.504	10.2215	9.39251	9.52546	10.2773	10.7946	9.70779	9.55218	10.16	9.78291	8.96014	9.569	10.8356	10.3154	9.33983	9.65941	10.7264	10.7227	8.88947	9.46112	9.87925	10.5905
Btbd19	9.20735	9.23221	8.54738	9.56239	8.82043	8.9011	8.80774	9.07368	8.72919	8.84387	9.72325	8.67867	9.0263	9.12255	9.39792	9.10093	8.88716	8.56376	9.35105	8.37605	8.7732	8.97549	9.50543	9.21482
Btbd2	8.86908	8.7136	8.35018	8.36538	8.72961	8.91126	8.33509	8.84351	9.14413	9.04944	8.54121	8.21955	8.72104	8.83717	8.28622	8.83563	8.86739	8.87828	8.99264	8.45333	8.50744	8.8687	8.53645	8.28854
Btbd3	10.0124	10.093	12.104	11.6759	10.8038	10.6004	10.5997	10.902	10.5717	10.3744	11.0163	10.2978	9.86903	10.232	11.3868	11.3417	10.7114	11.0963	11.123	10.1813	10.2516	10.2995	11.1133	10.8381
Btbd6	8.40373	8.16625	8.51428	8.45021	8.44486	8.37983	8.15906	9.02243	8.20859	8.42287	8.62301	8.1488	8.33141	8.46396	8.37629	8.29214	8.65298	8.51966	8.67194	8.19022	8.3762	8.4974	8.64515	8.28854
Btbd7	10.968	10.9526	11.6725	11.3157	10.9443	11.1414	10.941	11.364	10.9438	11.0698	11.1763	10.9857	11.0072	11.0653	11.1477	10.816	10.9374	11.1616	11.0615	11.0496	10.9512	11.0273	10.9498	10.32
Btbd8	6.45398	6.56718	7.14907	6.92066	6.81421	6.75087	6.73152	7.11819	6.71914	6.83547	6.84719	6.72518	6.54214	6.74597	6.56009	6.83194	6.6353	6.94759	6.5675	6.53385	6.70563	6.62016	6.46791	6.81932
Btbd9	10.5644	10.3814	10.1108	9.92273	10.093	10.1397	10.0476	9.67642	10.0687	10.3598	9.90309	9.95337	10.2473	10.4036	9.69409	9.88801	10.2146	10.2688	9.79156	9.81859	10.1832	10.5559	9.96144	9.52479
Btc	10.3728	9.98454	6.67326	7.49119	8.96378	9.88132	7.66576	7.84918	8.34154	10.0112	7.22456	7.63839	9.11406	9.9013	7.74131	8.1127	9.22728	9.2972	7.41737	7.81528	9.17733	10.1665	8.20329	7.41258
Btd	8.96425	9.08341	7.8385	8.23642	8.9947	9.26202	8.23133	8.81025	8.71845	9.20656	7.94708	8.45323	8.93968	8.99789	8.52433	8.42354	9.13135	9.04236	8.35621	8.65018	8.93396	9.11321	8.85169	8.47169
Btf3	7.49301	7.54093	8.29256	8.10392	7.72618	7.4538	8.40999	8.32541	7.73935	7.62172	8.0101	7.9699	7.45314	7.66751	8.23637	7.61428	7.69369	7.80828	7.96329	8.0301	7.63664	7.40524	8.0587	8.28854
Btf3l4	7.99222	7.95459	8.18032	8.36538	7.98294	8.2322	8.46013	7.8625	7.78931	7.81151	8.36978	7.91728	7.83531	7.86792	8.1741	8.03511	7.92947	7.92756	8.05224	7.97569	7.95053	8.17965	7.98382	7.92257
Btg1	10.6314	11.1603	10.876	11.1251	11.8113	11.2504	11.2743	10.7518	11.2174	11.1299	10.9453	10.709	10.9541	10.6537	11.2283	11.364	11.257	11.1781	11.1401	10.7767	11.059	10.7783	11.4125	10.8577
Btg2	10.8544	10.8688	9.60937	10.5684	11.1838	11.3946	10.0407	10.859	10.642	10.9277	10.5266	9.62037	10.78	10.8237	10.7742	10.167	10.7828	10.9451	10.47	10.0017	10.8778	10.8042	10.7554	10.3053
Btg3	6.80176	6.96153	6.8788	7.69353	6.69395	6.90786	6.84541	6.614	6.94322	6.74352	7.11808	6.89187	6.95411	6.59798	7.13287	6.73377	6.95931	6.99541	6.98235	6.61216	6.76008	6.81904	6.86611	6.50999
Btk	8.8601	9.05907	6.06416	6.84692	8.49319	8.54654	6.85739	7.45544	8.83904	8.52016	6.94452	7.67737	9.20816	8.77507	6.98476	8.56067	8.74577	8.60184	6.80679	8.15964	9.01897	8.99756	7.24854	7.43722
Btla	8.31829	8.7136	5.69783	6.66844	8.66449	8.78695	7.24965	6.99497	8.64464	8.17957	7.12815	6.87988	8.61716	8.11215	7.1212	7.38649	8.91767	7.51198	7.00389	7.35212	8.74111	8.48173	6.84929	6.9823
Btn1a1	5.29007	5.29007	5.76039	5.29007	5.51783	5.50122	5.58996	6.63205	5.29007	5.6201	5.29007	5.50565	5.53835	5.7393	5.52534	5.70595	5.60128	5.73526	5.29007	5.29007	6.11111	5.60972	5.29007	5.29007
Btnl9	7.37487	7.32253	6.19022	6.35701	7.50965	7.62408	6.9379	7.12986	7.5524	7.55746	6.59136	6.62378	7.56869	7.27677	6.87471	6.9223	7.44776	7.28606	6.78121	6.89008	7.5557	7.45625	6.93104	6.70604
Btrc	8.58252	8.60808	8.53092	8.6936	8.59255	8.84649	8.60386	8.76582	8.80899	8.74977	8.1607	8.73358	8.83271	8.87317	8.54485	8.73866	8.85598	8.86273	8.5057	8.78949	9.00188	8.8627	8.30683	8.39323
Bub1	8.19399	8.34481	10.929	9.89037	8.50894	8.24037	10.4907	9.32208	8.48435	7.94751	9.99605	10.1543	8.0645	8.06383	10.0172	9.72608	8.27186	8.02315	9.5587	9.63864	8.26075	7.92849	9.62221	10.4163
Bub1b	9.27625	9.57819	11.643	10.9129	9.72871	9.56769	10.9298	10.3152	9.39539	9.25125	11.2089	10.6731	9.31507	9.43151	10.9412	10.5213	9.61408	9.35647	10.7712	10.5231	9.43327	9.15305	10.9428	11.2077
Bub3	10.007	9.99416	10.5583	10.4851	9.9675	9.93684	11.1435	10.1546	9.90742	9.78404	10.4647	10.3958	9.96789	9.89164	10.5495	10.5299	9.87128	9.84204	10.4944	10.4452	9.96219	9.79365	10.4879	10.9397
Bud13	7.85772	8.14296	8.24266	8.15105	7.63344	7.72856	8.02154	8.13241	8.14516	7.95978	8.30903	8.25781	8.14526	7.89201	8.23129	8.13	7.95695	7.95022	8.29326	7.90847	7.92961	8.04638	8.43394	8.25776
Bud31	9.76862	9.81933	10.2442	10.467	9.6916	9.63186	10.4343	9.86057	9.54403	9.66273	10.1035	10.2694	9.69559	9.68105	10.244	9.96576	9.66381	9.54531	9.96226	9.98953	9.82512	9.61493	10.2184	10.6223
Bves	6.85701	6.52494	5.81533	6.79498	6.84236	6.17288	6.60441	7.1642	6.79886	6.75938	7.05588	6.72518	6.72212	7.04045	6.57917	6.62595	6.60343	7.70469	6.61382	6.67082	6.50657	5.99914	6.6854	6.24103
Bysl	9.13	9.1162	9.80683	9.58281	8.99191	8.70737	9.88732	9.62216	9.34066	8.95036	10.121	9.63795	8.93968	9.07536	9.88953	9.47644	9.23609	9.12271	9.73861	9.63552	8.94167	9.07223	9.62879	9.95996
Bzrap1	6.75848	6.91725	6.24637	6.90869	7.01035	7.02589	7.55486	7.8625	7.25291	6.90679	7.26114	8.5954	7.28114	6.82234	7.45884	7.31486	7.21293	6.60913	7.26268	7.96556	7.54171	7.03556	7.67942	7.29093
Bzw1	11.1906	11.0356	11.6622	11.7916	11.2268	11.0305	11.6299	11.537	10.8743	10.8844	11.3293	11.3695	10.9734	10.9713	11.6793	11.0041	11.0611	11.1569	11.77	11.2684	10.8944	10.7917	11.4157	11.6981
Bzw2	10.7568	10.6532	10.7205	10.87	10.5423	10.2192	11.4587	10.9113	10.0937	10.3542	10.9107	10.7128	10.4359	10.6143	10.5685	10.5008	10.2798	10.2511	10.556	10.6651	10.2236	10.3905	10.619	10.9032
C030006K11Rik	7.74235	7.7042	8.23757	7.9359	7.80647	7.67426	7.89545	8.00704	7.95411	7.80469	7.97895	7.72146	7.65784	7.6954	7.98081	7.61428	7.92947	7.87319	7.90595	7.65268	7.71913	7.53706	7.6075	7.97261
C030034I22Rik	7.21512	7.14895	7.36092	7.28757	7.33644	7.37898	7.65948	7.24084	7.03463	7.26334	7.40585	7.21405	7.08211	7.05568	6.97155	7.09715	6.83539	7.35807	7.18228	7.19835	7.27773	7.04714	7.16029	7.08328
C030039L03Rik	7.13231	6.94695	7.71002	7.0449	6.70972	7.08569	6.98155	6.96874	6.51968	7.13289	7.18688	6.89187	7.04094	7.14327	6.57917	6.69901	6.79545	6.75322	6.8318	6.65646	6.78633	7.12528	6.66558	6.11014
C030046E11Rik	11.8636	11.8622	11.4003	11.7622	11.9571	11.9969	11.8176	11.6662	11.8167	11.9281	10.9221	11.2192	11.8153	11.8517	11.782	11.5851	11.7961	12.1283	11.8169	11.6683	11.8323	11.8977	11.4112	11.5644
C130050O18Rik	6.06356	6.22253	5.69783	6.06766	6.38088	6.26282	6.26768	6.55788	6.43623	5.69384	6.4723	6.40403	6.23584	5.92287	6.0955	7.49162	6.48339	5.73526	6.10813	6.9133	6.53981	6.12579	6.51529	7.08328
C130074G19Rik	8.64326	8.49861	6.74065	7.88627	8.94663	9.07836	7.42631	8.09374	8.60234	9.23156	7.90341	7.63178	8.92587	9.01944	7.51174	7.89975	9.03863	8.58768	8.07596	8.2074	9.15544	8.6311	7.75597	7.91119
C130079G13Rik	10.1615	9.10733	7.38986	6.59113	10.0497	11.6628	7.01326	7.60801	8.60624	10.7606	7.55771	7.67095	8.63856	9.87211	8.0637	6.878	9.09304	9.9666	8.35621	7.20741	9.44593	10.4435	7.76421	8.03662
C1d	9.55827	9.52602	9.84195	10.0019	9.53847	9.44058	10.0266	9.80625	9.291	9.3504	9.8095	9.90406	9.46775	9.5196	9.62319	9.56039	9.3959	9.42924	9.70469	9.81859	9.44773	9.27985	9.82682	10.0525
C1galt1	10.2126	10.4199	11.1727	10.6543	10.1438	9.96139	10.6825	10.0955	10.1398	10.1167	10.7704	10.6739	10.3187	10.1614	10.4994	10.3795	10.1086	9.84401	10.4497	10.4407	10.2639	10.0726	10.3946	10.0487
C1galt1c1	9.06131	9.13669	8.53917	8.49802	8.75944	9.13576	9.18513	8.59638	8.71124	9.04379	8.28819	8.78066	8.95335	8.97233	8.62405	8.67402	8.80045	8.9572	8.58637	8.83669	8.79325	8.88953	9.0713	8.82742
C1qa	11.5952	11.9853	8.03481	10.331	11.8273	11.467	9.87953	11.3119	12.4738	11.8812	10.5672	11.3469	12.1727	11.5567	9.97437	12.8236	12.492	10.9981	9.54709	11.8448	12.5048	11.6771	10.8502	11.3024
C1qb	10.8446	11.3102	7.44588	9.39344	11.0982	10.7159	9.20609	10.4755	11.8117	11.116	9.61835	10.6599	11.4522	10.8146	8.91546	11.9456	11.6572	10.0945	8.67808	10.8928	11.7777	10.9744	9.7803	10.3896
C1qbp	9.43125	9.28817	10.1514	10.0082	9.21098	9.04877	10.2881	9.53368	8.97742	9.16822	9.88814	9.66627	9.29913	9.17784	9.99666	9.87126	9.11232	9.1957	10.0029	9.48062	9.03826	9.0513	10.0126	10.862
C1qc	11.122	11.4645	7.46403	9.53993	11.3268	11.0569	9.28308	10.5683	12.0061	11.4226	9.78622	10.7631	11.7998	11.1017	9.26678	12.1085	12.0454	10.6114	8.86701	11.2115	12.1373	11.3615	9.97354	10.5975
C1qtnf1	9.00007	8.56531	6.70748	7.08707	8.59624	9.31453	8.1237	8.92029	8.53438	9.04379	7.0977	9.04653	8.829	9.11923	7.39429	9.58732	9.16174	9.01804	7.64887	9.3741	9.59625	9.51932	8.40839	8.91657
C1qtnf2	7.83916	7.72825	5.76039	6.39696	7.74671	8.38351	7.00278	8.58064	7.77523	7.62954	6.62297	8.19782	8.38833	8.30796	6.56009	8.10688	8.412	7.91225	6.80679	8.12837	8.30968	8.2324	8.12343	7.85881
C1qtnf3	8.05217	10.861	7.13748	8.95726	10.4024	8.2646	10.1504	11.8642	11.2318	8.07685	9.96529	11.5731	11.155	9.05465	9.05005	11.8969	11.2199	7.27365	9.78593	11.9482	11.4571	8.7694	10.8219	11.0309
C1qtnf4	6.65032	6.45803	7.26994	6.50757	6.4639	6.64195	7.07428	6.88636	6.12671	6.62551	6.63843	6.36531	6.26575	6.55157	6.63437	6.34401	6.42713	6.4675	6.468	6.20642	6.32063	6.41615	6.1161	6.81932
C1qtnf6	8.36166	8.69391	7.43671	7.62718	7.99996	7.94152	8.03593	9.69285	8.24429	7.52412	7.9417	9.56962	8.93624	8.30796	7.87293	10.3142	8.633	7.75748	8.27707	9.57978	9.186	8.11462	8.81736	8.85969
C1qtnf7	9.03234	8.32948	5.29007	6.20097	8.35169	9.68592	6.40605	6.84286	8.16129	9.39087	5.77596	6.92712	8.43324	9.06158	5.95049	7.50077	8.4809	8.62974	5.92707	7.35212	8.79609	9.86414	6.07861	6.37501
C1qtnf9	7.40973	7.63787	6.02892	6.82125	7.76692	7.7047	6.44203	7.05815	7.695	7.94133	6.82151	6.91549	7.81244	7.85979	5.69669	6.54742	7.56919	7.49108	5.99306	6.90175	7.88133	7.6206	6.1161	6.57954
C1ra	9.50956	9.28556	8.64988	7.94668	9.5536	9.45796	8.62906	8.72353	10.0951	9.61611	8.57929	8.76611	10.0124	9.82819	8.4566	9.71298	10.1877	9.27688	8.10391	9.12718	10.1091	9.86564	9.15292	9.58194
C1rb	7.20506	7.01811	6.41827	6.29356	7.04595	6.94123	6.57396	6.41325	7.40193	7.28383	6.35721	6.71127	7.52177	7.25118	6.5006	7.19347	7.57642	6.94759	6.1839	6.81748	7.47688	7.26816	6.79729	7.02823
C1rl	6.25687	6.48084	7.20546	6.60705	6.40233	6.45379	6.88097	6.49848	6.61507	6.26374	6.55875	6.28252	6.70356	6.42518	6.39265	6.90772	6.60343	6.20508	6.59861	6.53385	6.61844	6.25901	6.6854	7.22547
C1s	11.4478	11.7285	10.7321	10.8	11.6288	11.2921	10.6208	10.4349	12.2769	11.5198	10.7496	10.5487	12.2573	11.7308	11.0223	12.1092	11.841	10.9266	10.0089	10.8068	12.0771	11.5962	11.1594	12.3829
C2	8.12995	8.45703	6.70748	7.15755	8.54375	8.41623	6.634	7.6552	9.46313	8.61499	7.18688	7.86813	9.14116	8.45337	7.6742	8.7312	9.22949	8.2518	7.5693	8.69916	9.01654	8.33226	8.86295	8.43692
C230052I12Rik	7.54831	7.63787	8.24266	8.00969	7.59598	7.47544	7.55486	8.08812	7.59357	7.51565	7.99979	7.89565	7.65784	7.52904	8.29597	7.85149	7.59076	7.68663	7.8461	8.04936	7.58323	7.68525	7.90462	8.31439
C230081A13Rik	11.1032	11.1941	10.6591	10.2621	11.0565	10.6638	10.8324	11.1319	11.3619	10.8332	10.5825	11.3166	11.4329	11.2405	10.8149	11.1013	11.2826	11.3078	10.7861	11.3361	11.5203	11.2681	10.3894	10.3084
C2cd2	11.8009	11.3356	10.8426	10.5128	12.0076	12.2855	10.5235	10.234	11.3963	12.2535	10.4305	10.5206	11.0346	11.9715	11.2451	10.0603	11.5072	12.2696	11.4215	10.5523	11.4673	11.8712	10.6201	9.61824
C2cd2l	8.99188	9.20477	8.13715	7.89187	8.1795	8.18638	8.1807	8.25238	8.84234	8.72876	8.08987	8.12594	9.37203	8.65133	8.31049	8.75712	8.25441	8.30499	8.37152	8.42804	8.63069	8.91587	8.14227	8.29288
C2cd3	9.536	9.7319	9.45362	9.42773	9.4921	9.46658	9.763	9.38643	10.0603	9.58159	9.98075	9.65846	9.81786	9.77029	9.5706	9.70166	9.78857	9.71216	9.88538	9.57653	9.67052	9.81393	9.43202	9.18742
C2cd5	9.26047	9.38174	10.6008	9.66489	9.3904	9.56769	9.91171	9.49044	9.68054	9.32043	9.90715	9.37542	9.51447	9.25243	9.58834	9.5201	9.46678	9.35647	9.69721	9.65722	9.4369	9.50403	9.70758	9.82163
C3	14.0923	13.6767	8.42796	9.00612	14.0139	14.2667	10.6958	11.4296	14.5685	14.1037	8.7466	11.7747	14.4042	14.2189	8.94956	13.897	14.3081	13.8213	8.57324	12.3976	14.3841	13.9478	10.4987	11.2065
C330006D17Rik	6.54796	6.77323	6.60136	6.82125	6.82837	6.83808	6.70455	6.45681	7.00922	6.58925	6.60729	6.62378	6.72212	6.62042	6.5006	6.71653	6.76802	6.49254	6.4504	6.44892	6.53981	6.60322	7.06528	6.33257
C330007P06Rik	7.97541	7.84976	7.92427	8.42758	7.8194	8.05779	8.15468	7.96464	7.96647	7.92263	7.86971	8.13054	7.7655	7.89201	7.92475	7.62263	7.95695	7.91993	7.68695	8.11931	7.76154	7.79302	7.9768	7.69504
C330011M18Rik	6.75848	6.75603	7.38986	6.69785	6.57649	6.62752	7.03394	6.9005	6.57798	6.472	6.78188	6.66842	6.89247	7.05568	6.78471	6.69901	6.82223	6.84568	6.97143	6.8422	6.89747	6.66939	6.25009	6.89739
C330018D20Rik	8.16971	8.15465	8.42796	8.5582	8.12392	8.15641	8.05487	8.37665	8.06731	8.27523	8.34983	8.05983	8.03867	8.11215	8.16345	7.63092	8.25002	8.55408	8.1975	7.95022	7.92433	8.02469	8.27316	6.9823
C330027C09Rik	9.09479	9.09542	11.0567	10.443	9.18931	9.29143	10.7409	9.40652	8.9684	8.8536	10.252	10.5163	8.85475	9.06158	10.4291	9.96418	9.12424	8.92765	10.1634	10.2036	9.07139	8.7822	10.3234	10.7491
C3ar1	10.8862	11.3089	7.05312	8.58566	10.4874	10.0245	8.22718	9.61451	11.3522	10.3473	8.7617	9.70166	11.7016	10.4595	8.22618	10.9794	10.8895	10.7833	7.99358	10.1213	11.4553	11.2408	8.48368	9.33203
C4b	12.3131	11.8499	5.62337	6.33636	11.8803	12.0063	8.7401	9.80121	12.9124	12.6829	6.71251	9.53248	12.3514	12.4444	6.24376	10.7967	12.9595	12.2129	6.53542	10.4353	12.5976	12.7	6.94673	8.23084
C530008M17Rik	6.6004	6.56718	5.95233	5.93943	6.35892	6.19631	6.07521	6.47786	6.47884	6.4296	5.90297	6.21476	6.62595	6.7848	6.0955	6.04341	6.51917	6.41537	6.08107	6.08004	6.90918	6.71646	6.25009	5.7326
C5ar1	9.44526	9.45104	6.50384	7.06617	8.81097	8.6043	7.82498	8.19108	9.65463	8.92294	7.35662	8.43487	9.39968	8.74081	6.34574	9.32457	8.12574	7.73135	6.94929	8.04457	9.65659	9.32627	6.89903	8.09779
C5ar2	6.80176	6.97593	7.5512	7.25177	7.02233	6.56773	7.59506	7.03327	7.50124	6.58925	6.63843	8.13513	7.08211	6.4777	7.33627	7.36643	6.04522	5.65404	6.20761	6.53385	7.30332	6.87372	6.94673	7.14623
C6	7.38368	7.59468	5.29007	5.50814	8.55136	7.91084	6.36864	6.78217	8.83573	8.12646	5.50819	6.95004	7.73328	7.55995	5.29007	7.87927	9.01831	7.46983	5.29007	7.00183	8.52474	7.56037	5.54222	6.45445
C7	6.34981	6.45803	5.29007	5.29007	6.55858	6.3044	5.76297	5.94929	7.27381	6.79043	5.29007	5.81572	7.52177	6.57504	5.29007	5.53073	6.73989	7.05633	5.50393	6.05197	6.67735	6.18177	5.29007	5.6036
C730034F03Rik	6.58321	6.58766	6.37241	6.27135	6.48357	6.61289	6.49358	6.43528	6.36848	6.51263	6.45406	6.47699	6.54214	6.4777	6.39265	6.41675	6.50145	6.63094	6.39554	6.58155	6.47218	6.49526	6.39217	6.26485
C77080	10.8618	10.868	11.4247	10.5295	10.055	10.2243	10.1066	10.3501	10.9627	10.3677	10.9393	10.4698	10.8306	10.6411	10.9	10.7462	10.2279	11.0365	10.8794	10.6505	10.3061	10.9799	10.5834	10.8555
C77370	6.54796	6.88677	7.46403	8.01992	7.09185	7.09537	6.30946	6.41325	7.4749	6.82065	7.96841	7.57078	6.86038	7.05568	7.13287	6.62595	6.93555	6.56409	7.23645	8.29427	7.13172	6.90012	7.80469	7.7794
C78339	10.3697	10.3355	10.1053	10.495	10.3384	10.2414	10.7222	10.374	10.196	10.3922	10.107	10.3816	10.2446	10.3339	10.4689	10.3629	10.3019	10.3788	10.1892	9.96738	10.3296	10.3039	10.7045	9.91901
C87436	8.96146	9.10436	9.29104	9.0262	9.11206	9.21776	9.20192	8.92029	9.08144	9.14471	9.28167	9.04172	9.17651	8.98699	8.93725	8.91987	9.06362	9.13245	8.88829	8.86374	9.13097	9.21785	8.7461	8.88557
C9	6.9966	6.82328	5.29007	5.29007	6.48357	6.71129	5.84863	5.69594	5.98913	6.4296	5.77596	5.66278	6.49749	6.96127	5.62243	5.29007	6.32516	6.0956	5.76656	5.89038	6.27843	6.87372	5.54222	5.51198
Caap1	8.36592	8.36498	8.77014	9.29364	8.49715	8.53338	8.82144	8.36747	8.38775	8.62261	9.08288	8.84572	8.33668	8.19763	8.7244	8.27675	8.41983	8.31654	8.7292	8.54683	8.37237	8.43773	8.76625	8.83038
Cab39	12.4364	12.3045	12.2463	12.427	12.3483	12.3269	11.7669	12.1207	12.1419	12.2683	12.3049	12.2892	12.2807	12.2841	12.4296	12.1565	12.2239	12.3932	12.8255	12.3142	12.3156	12.3383	12.2778	12.3395
Cab39l	10.3422	10.3996	10.5563	10.1321	10.3835	10.5168	9.05936	9.85572	9.94605	10.477	9.59172	9.47669	10.0776	10.3467	10.2539	9.75559	10.1347	10.3332	10.2568	9.84043	10.1372	10.4445	9.83253	9.93142
Cabin1	10.9188	10.9501	10.5319	10.6317	10.6551	10.8863	10.5252	10.6546	11.1329	10.9085	11.0581	10.9612	10.8963	11.0208	10.6485	10.6396	10.8985	10.9596	10.8568	10.8605	10.7765	11.1247	10.4758	10.5384
Cables1	8.24598	8.49861	9.25668	8.91747	8.55894	8.51004	8.58144	8.70191	8.89411	8.44028	9.81526	8.29506	8.48626	8.46922	9.15193	8.85631	8.59218	8.15837	8.4384	7.92428	8.2895	8.341	9.36521	7.99428
Cables2	7.74902	7.96131	8.09825	7.94668	7.73306	7.83647	7.95742	7.54237	7.94788	7.92263	7.82931	7.88471	7.8578	7.7495	7.89909	7.85149	7.76444	7.84113	7.96329	7.83779	7.61686	7.90484	7.83622	7.74758
Cacfd1	9.07943	9.09841	9.48996	9.05824	8.78866	8.89086	9.40405	8.92029	9.02459	8.94431	9.13927	9.362	9.34124	9.23107	9.13858	9.39667	9.03863	9.13568	9.15266	9.25901	9.11744	9.03805	9.20682	8.84511
Cachd1	10.2009	9.70088	7.937	9.26229	10.2543	10.7345	9.53394	9.06527	10.0319	10.6356	9.65578	8.65989	9.69963	10.358	9.15988	8.13572	9.93203	10.4973	9.36813	8.59298	9.94703	10.5013	8.47387	8.53512
Cacna1a	8.878	8.91388	6.44038	6.57496	8.05523	8.33106	6.84541	7.02064	7.89056	7.52412	6.24872	7.07902	7.93725	7.90783	6.36949	7.04601	7.77692	8.38391	6.65817	7.10403	8.37237	7.91079	6.77941	6.28801
Cacna1b	6.49265	6.77323	5.52601	5.86381	6.31332	6.45379	5.88667	6.126	6.61507	6.71109	5.72507	6.11454	6.79338	6.52755	5.62243	6.3689	6.18476	6.41537	5.65982	6.13313	6.53981	6.66939	5.29007	6.31057
Cacna1c	8.26441	8.40933	6.72419	7.25177	7.7736	7.9566	7.70888	9.18139	8.49281	7.85177	7.65448	9.5066	8.47677	8.4849	7.64325	9.44958	8.44304	7.90453	8.10391	9.65876	8.78183	8.19906	8.46399	8.36469
Cacna1d	8.54928	8.80814	5.81533	6.29356	8.10837	8.17788	6.91546	7.62393	8.54661	8.15327	6.95614	7.77014	9.24469	8.77507	6.66963	9.1351	8.80936	8.50967	6.7682	8.38735	9.13545	8.44583	6.96221	7.25394
Cacna1e	8.22259	8.03305	5.86484	6.24854	8.52452	8.80617	6.26768	6.95541	8.0787	8.92294	6.79525	6.34532	8.37303	8.57545	7.1212	6.26486	8.29337	8.74466	6.81936	6.81748	8.05545	8.55091	6.49188	6.31057
Cacna1g	7.80765	7.857	6.21877	7.24266	7.88841	8.25254	8.05487	10.1638	8.43688	8.40967	7.82344	9.63954	8.23296	8.5948	7.61957	9.14351	8.82702	8.00167	8.31324	9.21151	8.7143	8.341	8.77424	8.95235
Cacna1h	6.03135	6.66577	6.02892	6.35701	6.28961	6.40056	6.73152	7.25142	7.42056	6.45103	6.84719	6.99459	7.06854	6.24682	6.5006	7.14625	6.899	6.13386	6.59861	7.40725	6.79923	6.15429	6.94673	7.36185
Cacna1s	10.1222	8.45233	5.69783	5.29007	10.6828	8.68675	6.97079	9.06245	10.1517	10.3485	5.29007	7.70901	10.3055	10.6202	5.52534	8.72371	10.4299	11.633	5.50393	8.80911	10.1125	5.68116	5.79247	8.46787
Cacna2d1	9.93942	9.04055	6.24637	6.66844	10.2168	9.61801	7.78547	9.47362	9.72033	9.95697	6.75465	9.13724	10.1129	10.3182	6.8602	9.44506	9.94012	10.6045	7.04585	9.05407	10.3031	9.40664	7.95554	8.31011
Cacna2d2	6.43405	5.77769	5.29007	5.86381	6.07035	6.98431	5.76297	5.62182	6.02616	6.51263	6.03797	5.72005	5.64077	6.68502	5.75908	5.76974	6.50145	6.84568	6.43246	5.85211	6.41818	6.98807	7.83622	5.95069
Cacna2d3	5.99754	6.38612	5.52601	6.71226	6.78534	6.61289	6.85739	7.50828	6.61507	6.45103	8.12337	6.69717	6.64588	6.84065	7.26509	6.50576	6.87397	5.86331	7.42502	6.51744	6.67735	6.56849	6.86611	6.47332
Cacnb1	8.48035	7.87138	6.02892	6.76809	8.43664	7.831	7.02364	8.06544	8.75045	8.51607	6.66868	7.33595	8.6804	8.63741	6.88905	8.05945	8.49576	9.47833	7.02506	7.63334	8.29761	7.6425	6.60382	7.29093
Cacnb2	6.66645	7.08528	6.75686	6.57496	7.38196	7.11452	6.634	6.3195	7.466	6.89287	7.13813	7.12895	7.21017	6.89388	6.72044	6.73377	7.36571	6.58685	7.17302	6.51744	7.25161	6.95118	6.86611	7.00549
Cacnb3	8.51906	8.79713	7.64088	8.64881	8.55894	8.66583	9.40042	8.84022	8.74693	8.55647	8.66863	8.89997	8.94995	8.5309	8.63173	8.72746	8.79148	8.54433	8.83173	8.76672	8.42501	8.61327	9.14067	9.17584
Cacnb4	7.21512	7.03184	5.95233	6.35701	7.05759	7.29132	6.28882	7.17544	6.82922	7.31395	6.49021	6.4228	6.66546	7.00941	6.52082	6.69901	7.2598	7.12842	6.68674	6.65646	7.33666	7.96892	7.44036	6.28801
Cacng1	6.97242	6.52494	5.29007	5.59818	7.5417	6.40056	6.10208	7.24084	7.19908	7.1779	5.77596	7.01626	7.28114	7.14327	5.62243	7.23897	7.10316	7.99444	5.65982	6.9694	7.2339	5.60972	5.72571	6.92228
Cacng4	5.51581	5.63568	5.69783	5.86381	5.29007	5.50122	7.89545	5.81291	5.52511	5.6201	6.55875	8.3783	5.29007	5.55013	5.95049	6.07931	5.29007	5.73526	5.76656	5.85211	5.50473	5.51633	6.44333	6.37501
Cacng6	7.0203	6.33489	5.29007	5.29007	7.51773	6.28386	5.80765	6.47786	7.15429	7.02515	5.29007	6.19087	7.16052	7.36249	5.29007	6.48426	7.22244	7.98717	5.29007	6.48378	7.16985	5.29007	5.29007	6.31057
Cacng7	6.23197	6.43466	5.76039	5.59818	6.18754	6.32448	6.01822	6.85754	6.36848	6.55166	5.90297	6.91549	6.34969	6.01886	6.0955	6.90772	6.34648	6.01238	6.10813	6.67082	7.14136	6.23406	6.64539	6.73546
Cactin	9.31823	9.41562	9.94856	9.78425	9.10693	9.19302	9.71564	9.61834	9.61102	9.10736	9.68598	9.55117	9.15894	9.41809	9.86387	9.74827	9.27935	9.17073	9.88801	9.57978	9.16643	9.34786	9.93868	10.0947
Cacul1	10.5871	10.4975	10.9102	10.4054	10.529	10.4901	11.042	10.4766	10.5337	10.4517	9.99731	10.6977	10.6336	10.4944	10.5262	10.6267	10.4155	10.5561	10.5192	10.7718	10.5192	10.6404	10.3071	10.594
Cacybp	9.23761	9.25111	9.61325	9.71352	9.34544	9.05794	9.46613	9.96191	9.20674	9.13414	9.73241	9.27054	9.17942	9.22491	9.71756	9.11526	9.17096	9.15172	9.24607	9.45073	9.2053	9.07483	10.1004	10.9688
Cad	10.3739	10.3996	11.2855	11.2316	10.3362	10.0034	11.5744	11.1392	10.9499	10.1999	11.6757	11.4385	10.4552	10.466	11.7539	11.4498	10.4394	10.254	12.0044	11.2016	10.213	10.316	11.3086	12.069
Cadm1	10.3623	10.5678	11.1668	11.2875	10.3866	10.4228	11.4828	10.1173	10.7163	10.4098	11.3816	10.8138	10.8471	10.3552	10.6901	10.5063	10.4889	10.6747	11.0886	10.177	10.6775	10.6577	12.037	10.9594
Cadm2	6.52986	6.60774	5.29007	5.29007	7.01035	7.32389	5.92231	6.126	7.14283	6.94757	5.29007	6.26053	7.37	7.00941	5.29007	6.75074	7.01669	6.51696	5.71664	6.69899	7.53466	6.87372	5.54222	5.95069
Cadm3	10.0057	9.21306	5.52601	6.90869	9.14996	10.4086	7.07428	7.82895	9.14945	10.2372	7.30543	7.09924	9.19386	10.1646	6.75304	8.61036	9.38604	9.85773	7.23645	7.55303	9.44773	10.8274	6.64539	6.41557
Cadm4	6.51143	6.93219	6.94892	7.22424	6.40233	6.83808	7.78547	7.85585	7.09592	6.80564	7.24298	7.70901	7.24615	6.84065	7.97469	7.88613	6.79545	6.4675	6.71457	8.12385	6.48952	6.701	7.14716	8.4831
Cadps	7.41831	7.03184	5.52601	6.1504	6.50286	7.17023	7.49927	6.3907	6.92956	7.06213	6.4723	6.4228	6.58489	7.38597	6.34574	6.26486	6.65088	6.69381	6.4504	6.41275	7.83693	7.6206	6.28041	5.9135
Cadps2	7.12156	6.70278	5.52601	6.62274	7.1469	7.41693	5.76297	6.09404	7.27381	7.77003	6.12399	6.16626	6.82738	7.02503	5.81387	6.1135	6.9235	7.64037	6.15946	6.4665	7.25161	7.51334	8.20925	6.08105
Cage1	7.69468	7.55004	7.22732	7.46837	7.71232	7.69261	8.59109	8.27224	7.30454	7.69049	8.09471	7.62514	7.39129	7.70457	7.87952	7.32534	7.54726	7.65906	7.52059	7.22531	7.54171	7.61322	7.29632	7.18648
Calcb	6.77309	6.52494	5.62337	5.97393	7.2796	7.89524	5.80765	5.75822	7.00922	7.23198	5.66715	7.03754	6.47439	7.28937	6.39265	7.69546	7.16423	7.76608	6.5675	6.20642	7.18849	7.19876	7.5509	7.22547
Calcoco1	10.3884	10.2497	8.67252	9.55896	10.694	10.6027	9.26322	9.31264	10.5317	10.6788	9.73089	9.36968	10.4053	10.6752	9.49942	9.16572	10.5822	11.164	9.72249	9.61348	10.4046	10.4984	9.62879	8.92768
Calcrl	9.89786	9.74716	7.96832	8.65205	9.67787	10.1202	8.91888	9.16049	9.77803	10.1948	9.00911	9.42049	10.1606	9.93557	8.14731	9.83027	9.77958	9.63457	8.73215	9.36281	10.0873	9.84609	8.93939	9.01875
Cald1	12.4644	12.54	12.3689	11.0399	11.1593	11.2278	12.49	12.6976	11.0297	11.8033	11.6626	13.0307	12.1119	12.2402	11.6857	12.5546	11.499	10.8277	11.256	12.8515	12.1185	11.9111	12.0192	12.0454
Calhm2	8.57153	8.62899	8.36422	8.64229	8.36477	8.59484	9.02669	8.64257	8.76444	8.59575	8.39726	8.77776	8.81782	8.68329	8.75633	8.89345	8.59906	8.42709	8.82622	9.04466	8.67774	8.85968	9.11896	8.73547
Calm1	14.157	14.0481	14.0252	13.5622	13.6937	13.7994	13.4247	13.8146	13.3613	13.9813	13.1575	13.5125	13.916	14.0001	13.7957	13.6148	13.5334	13.6494	13.3624	13.4831	13.7071	13.9165	13.9967	13.6784
Calm2	9.62485	9.36698	8.23757	8.6936	9.23233	9.77452	9.41129	8.71276	8.7886	9.4956	9.35285	9.11452	9.08644	9.35467	8.46093	8.94902	9.04366	9.40539	8.61867	8.85028	9.16643	9.39217	8.55515	8.65736
Calm3	11.021	10.9955	10.6355	10.948	10.927	11.049	10.5645	11.0585	10.8263	11.0766	10.7961	11.2418	11.1572	11.0832	10.6791	11.3959	10.97	10.6977	10.6703	11.1192	11.0995	11.0707	11.4788	11.882
Calm4	14.8057	14.5893	14.6485	14.9498	15.9654	15.1996	13.5847	15.7544	15.1318	14.6585	14.0987	13.5732	14.3646	14.5517	15.2723	13.5709	15.4549	15.677	15.1505	12.9752	15.1859	14.7475	14.4817	13.2837
Calml3	12.6253	12.5063	8.0289	11.6924	13.5185	13.045	11.1001	13.2219	12.3777	12.8086	11.6996	10.5496	12.2293	12.6481	12.4832	9.00867	12.618	12.4122	11.94	11.6902	12.4353	12.4576	10.5046	12.6436
Calml4	6.81583	6.38612	5.52601	6.12383	6.88333	7.17023	6.17732	6.57692	6.71914	6.974	5.82184	5.99861	6.72212	7.08558	5.69669	7.0196	6.83539	6.88066	6.13423	6.31562	6.7195	6.65323	6.1518	6.21651
Calr	13.2541	13.4812	13.4028	13.4197	13.2604	13.0107	13.0074	12.9088	13.545	13.3049	13.6796	13.734	13.4815	13.3142	13.8022	13.6352	13.3049	12.9814	13.4427	13.4198	13.3198	13.1957	13.4805	13.6647
Calu	12.708	12.7769	12.8976	12.4937	12.6332	12.8196	12.8895	13.162	12.4838	12.5854	12.8741	13.4018	12.8036	12.7518	12.8279	13.4967	12.7355	12.2834	12.6848	13.1035	13.1162	12.7287	13.1008	13.196
Camk1	9.84604	9.76789	7.31118	7.76292	9.59623	9.79925	8.41726	8.99314	9.67687	9.64797	7.94708	9.20973	10.0238	9.70995	7.77721	9.76287	9.9006	9.56934	7.69319	8.96458	10.1449	10.1259	8.75015	8.45248
Camk1d	9.99484	10.1225	9.52127	9.81044	10.5788	10.4298	9.56829	10.9168	10.3398	10.1744	9.46905	9.18379	10.4789	10.0684	9.87836	9.93709	10.4714	10.9587	9.78875	10.3032	10.6237	10.4692	9.93338	10.218
Camk2a	7.58644	6.93219	5.29007	5.77587	7.76692	6.93021	6.0473	6.76647	7.36385	7.33364	5.77596	6.52833	7.54074	7.52904	5.86324	6.56762	7.57642	8.51468	5.65982	6.58155	7.34487	6.63682	5.72571	6.50999
Camk2b	7.76885	6.83949	5.52601	5.86381	7.98294	7.13337	6.246	7.84247	8.14516	7.7053	6.0678	6.66842	8.42339	7.99175	5.98981	7.4824	8.08171	8.69717	5.96094	7.37604	7.65614	6.45652	5.90386	7.46937
Camk2d	10.9101	10.9092	11.3315	10.9048	11.1231	11.0334	10.855	11.3131	10.968	11.1186	10.904	11.1475	10.8489	10.8814	11.0929	10.9771	10.9191	11.2746	10.9338	11.6293	11.0149	11.0446	10.8152	10.7303
Camk2g	10.0084	9.81391	9.52333	9.46673	10.059	9.93684	9.68169	10.0636	10.1857	9.90057	9.39585	9.92893	10.1113	10.0736	9.65534	9.92903	10.093	10.1353	9.93581	9.95368	10.0333	9.84154	9.51731	9.86109
Camk2n1	7.64525	7.34397	6.462	6.80819	7.38196	8.02488	6.86924	7.10642	7.60968	7.89088	6.52507	7.85134	7.77344	7.8268	6.39265	7.71888	7.72631	7.57278	6.88023	7.68431	7.87586	8.07303	6.6854	6.94666
Camk2n2	6.12392	6.4107	6.98907	6.50757	6.07035	6.07126	6.634	6.75054	6.06128	6.23726	6.17625	6.36531	5.98642	6.10278	6.34574	6.29205	5.94588	6.05523	6.33725	6.13313	6.23404	6.25901	5.79247	6.67579
Camk4	7.11072	7.4849	6.21877	6.35701	7.22009	7.04615	6.85739	8.25737	7.33454	6.86453	7.0015	8.08855	7.68346	6.89388	6.78471	8.10688	7.73274	6.23845	6.97143	7.269	7.447	7.14672	7.5605	7.44533
Camkk1	8.67439	8.22281	6.70748	7.31377	9.01677	9.56127	7.65948	7.99506	8.46297	9.24635	7.68089	7.81713	8.54645	9.15857	7.92475	7.61428	8.82994	9.79394	8.28114	7.69676	9.01411	9.48469	7.53148	7.57606
Camkk2	10.1974	10.1798	7.88535	9.20408	9.64294	9.82891	9.85061	9.5618	9.87894	9.70609	8.94195	9.36584	10.3588	10.1007	8.91546	9.81634	9.83269	9.62543	8.90666	9.26307	10.2183	10.3505	8.69652	9.55008
Camkmt	6.89676	6.88677	7.02791	6.80819	6.89667	7.08569	6.634	7.1642	6.76765	6.77501	6.89688	6.63887	6.9237	7.25118	6.97155	6.60687	6.8484	6.93121	6.75503	6.67082	7.13172	7.10346	6.49188	6.47332
Caml	9.31169	9.38907	9.02824	9.452	9.07049	9.12708	9.73449	9.27184	9.14679	9.26342	9.21988	9.28281	9.32034	9.24636	9.13589	9.28458	9.07103	9.01453	9.11261	9.16238	9.20317	9.28657	9.399	9.37515
Camp	5.74018	5.97646	5.62337	7.33945	5.51783	5.29007	5.29007	5.62182	5.52511	5.69384	6.45406	5.59467	5.53835	5.55013	5.29007	5.29007	5.60128	5.29007	5.50393	5.59184	5.6612	5.51633	5.54222	5.51198
Camsap1	9.8094	9.73573	10.5822	10.2312	9.64117	9.71799	10.1341	9.87183	9.89008	9.67369	9.97046	9.97238	9.6524	9.878	10.2139	9.40368	9.76598	10.0795	10.2312	10.0376	9.57501	9.81238	9.67191	9.48789
Camsap2	12.1626	12.1128	14.0648	13.2988	12.1961	12.173	12.994	13.7093	12.3434	12.2465	13.2755	13.6982	12.0598	12.1338	13.6721	11.921	12.0072	12.2899	12.7152	13.279	11.9697	12.1377	12.9521	12.9931
Camsap3	10.3228	10.0444	9.0485	8.51599	9.434	10.076	8.7715	8.23225	9.45242	10.2749	8.6972	7.80554	9.417	10.3339	8.94342	7.26112	9.56256	10.3976	8.90926	8.7523	9.26986	10.2806	8.35585	8.96049
Camta1	9.12252	8.82271	7.54274	9.81044	9.52126	9.71655	8.1764	8.40382	9.21184	9.6312	9.62657	7.69644	9.0002	9.29126	9.0727	7.03288	9.39786	10.2963	9.98822	8.26591	9.11744	9.48079	8.52225	7.13596
Camta2	9.3569	9.69302	7.937	8.24943	8.83606	8.98288	8.35419	8.76234	9.56605	8.93214	8.84054	8.45323	9.74536	9.24026	8.65076	9.44506	9.11232	9.14853	8.89882	8.96458	9.11517	9.43313	8.3451	8.41723
Cand1	11.7691	11.7385	12.1885	12.1729	11.7936	11.8978	12.469	11.9808	11.7494	11.8984	12.1491	12.2392	11.8045	11.8417	12.2055	12.1703	11.7608	11.9319	12.2143	12.318	11.8436	11.8966	12.6704	12.1767
Cand2	7.67372	7.18564	6.89316	6.39696	7.92462	7.32389	7.292	7.8625	7.97261	7.66796	6.57519	7.91191	7.71688	8.09851	6.65215	7.17008	7.96779	8.87441	6.96041	7.51807	7.8256	6.87372	7.17328	7.54645
Cant1	9.7397	9.91025	9.45145	9.53295	9.79382	9.66962	9.47133	9.9004	10.3223	9.79076	9.72018	9.91982	10.043	9.82819	9.91785	10.0559	10.055	9.77547	9.96475	9.99441	9.8754	9.88934	10.016	9.78259
Canx	13.7515	13.762	13.6419	13.7619	13.8406	13.8442	13.9744	13.5774	13.6492	13.8698	14.0089	13.9787	13.7881	13.7804	13.9241	14.0096	13.6065	13.6425	13.733	13.6812	13.7917	13.7754	14.1942	14.1965
Cap1	12.7881	12.8768	13.0759	13.0686	12.447	12.4253	12.33	12.5823	12.6816	12.5375	13.2365	12.7856	12.8765	12.6392	13.0172	12.9937	12.4612	12.3224	12.7383	12.8385	12.6424	12.7919	12.7327	13.0687
Cap2	8.52287	7.44617	5.69783	5.97393	8.76599	7.68652	6.71812	8.49501	8.6294	9.00367	5.82184	7.79384	8.77989	9.05116	6.15822	8.51352	8.51412	9.78576	6.27488	7.91903	8.43238	6.91309	6.4181	8.05217
Capg	12.8684	13.0132	14.1033	12.8152	12.2579	12.1923	13.1126	11.8893	12.7432	12.3905	12.5026	12.9379	13.0757	12.6346	12.7974	13.2226	12.3327	12.3315	12.6057	12.6472	12.7214	13.015	12.412	13.3695
Capn1	11.3916	11.3406	12.5838	11.7629	11.6077	11.4602	11.5876	11.8084	11.7945	11.5503	11.4926	10.7653	11.3253	11.5007	12.366	10.5213	11.5701	11.7551	12.2317	11.7996	11.3149	11.5006	11.7598	11.9614
Capn10	9.38835	9.20754	8.81485	9.27701	9.60896	9.75077	8.47762	8.94193	9.34066	9.6424	9.41688	8.84848	9.22233	9.51709	9.51806	9.04509	9.44985	9.94657	9.35296	9.01123	9.32578	9.46112	9.63098	9.52479
Capn12	6.98457	6.58766	5.76039	6.50757	7.52577	7.4538	5.98782	7.34285	7.00922	7.46367	6.31541	6.11454	6.45073	7.28937	7.06107	6.1135	7.34004	7.66831	6.71457	6.22942	6.79923	6.81904	6.28041	6.62877
Capn15	9.98119	9.6871	9.61131	9.28535	9.68818	9.93932	9.2329	9.20964	9.99108	9.86117	9.51585	9.38682	9.57521	10.0337	9.62701	9.45859	9.73065	10.3149	9.68061	9.69668	9.42781	9.94129	9.42951	9.39921
Capn2	11.9724	11.8674	12.0572	11.3378	11.7211	11.5262	11.2639	11.8488	11.9537	11.6547	11.8218	11.6709	12.0997	12.0144	12.3229	11.5313	11.9227	11.8364	12.1124	12.2732	12.1596	12.088	12.4853	12.4971
Capn3	7.96976	7.20951	5.91022	6.09628	8.12907	7.2494	6.634	7.58377	7.93535	7.96588	6.78188	6.66842	8.08985	8.16537	6.68684	7.19347	8.04137	8.64348	6.3571	7.05401	7.83693	7.03556	7.74767	6.66035
Capn5	8.83283	8.80814	8.5717	8.38119	8.80463	9.17419	8.55537	8.80012	9.23204	9.16822	7.98941	7.72764	9.01331	9.089	8.32485	8.53085	9.21397	9.49097	8.82346	8.81189	9.0784	9.23882	8.42377	8.79742
Capn6	6.39288	6.22253	5.52601	5.59818	6.4639	6.52049	5.92231	7.49962	6.1869	6.4296	5.72507	6.86777	6.13893	6.52755	5.98981	6.9367	6.18476	6.3313	5.81157	6.25181	7.09237	6.28324	6.51529	7.08328
Capn7	11.1232	10.9859	11.0631	10.9874	11.0775	11.1659	10.8922	11.1021	10.7411	11.1113	10.2198	10.9043	11.0129	11.0471	10.9496	10.9041	10.8565	11.2768	10.9159	10.8803	10.9744	11.0386	11.1796	11.144
Capn9	6.17979	5.71286	5.29007	5.29007	6.4233	6.61289	5.58996	5.29007	6.02616	6.28942	5.82184	5.59467	6.02779	6.4777	5.81387	5.29007	6.07532	6.69381	5.71664	5.59184	6.16261	6.35214	5.64621	5.29007
Capns1	11.5821	11.7131	11.961	12.1829	11.4724	11.2464	11.5481	11.6425	11.6482	11.377	12.1084	11.5966	11.7603	11.5935	12.2593	11.9563	11.4452	11.1012	12.2224	12.1268	11.6377	11.5338	12.0308	12.1726
Capns2	10.6761	10.2683	10.2062	9.21722	10.6794	11.1659	9.58915	9.48206	9.60717	10.9815	9.05138	7.97506	10.0588	10.7909	9.65159	8.01034	10.1476	11.1656	9.98577	8.48869	10.0792	10.8189	7.94838	8.77296
Caprin1	12.7049	12.7206	13.7127	13.2683	12.7324	12.619	13.0789	12.8532	12.6784	12.614	13.1796	13.2242	12.7231	12.6669	12.9664	12.9557	12.5844	12.6127	12.8722	13.0431	12.6841	12.6445	13.1016	13.2709
Caprin2	7.70159	7.71226	8.57571	7.75057	7.66987	8.27656	8.64767	8.16472	7.53556	8.11012	8.30903	8.18462	7.50252	7.65808	7.91198	7.70331	7.54726	7.77463	7.97852	7.83779	7.81417	7.88077	7.82841	7.55391
Capsl	6.30457	6.52494	6.69051	6.82125	6.93579	6.72464	7.07428	6.3195	6.71914	6.55166	7.42186	6.51151	6.45073	6.66392	7.16726	7.08457	6.465	6.65231	7.04585	6.22942	6.8246	6.77623	7.6529	5.9135
Capza1	7.85772	8.0457	7.94332	8.04516	8.16456	8.01053	7.95236	7.99506	8.02078	7.84515	7.92542	7.99548	7.88723	7.79299	8.04635	7.79415	8.06169	7.93516	8.01341	7.81528	7.75556	7.96892	8.00465	7.54645
Capza2	12.3814	12.4278	13.115	12.4235	12.3748	12.2131	13.0519	12.365	12.2497	12.1467	12.1667	12.2993	12.3803	12.121	12.4429	12.5504	12.2681	12.1805	12.1977	12.5047	12.3819	12.1691	12.6155	12.7253
Capzb	11.3983	11.4406	11.6538	11.9642	11.3147	11.1617	11.0221	11.4215	11.3343	11.1685	11.902	11.4485	11.5929	11.4184	11.6788	11.6566	11.3838	11.1936	11.6732	11.7396	11.4387	11.3893	11.6564	11.8193
Car11	6.41369	6.38612	5.86484	5.66707	6.48357	6.80153	5.88667	6.15665	6.39161	6.71109	5.66715	5.99861	6.58489	6.36956	5.69669	6.20769	6.465	6.23845	5.96094	6.10706	6.60319	6.87372	6.1161	5.7326
Car12	11.8714	12.0909	13.5163	13.9259	12.3569	11.6045	13.7871	13.379	12.3506	11.5975	14.3188	13.1896	11.898	12.2666	13.7749	12.3332	12.4481	11.985	14.063	13.3671	11.6385	11.737	14.1112	12.8608
Car13	12.0561	11.8877	12.5426	12.4408	12.327	12.1936	12.117	11.8251	11.6947	12.0927	11.8942	11.559	11.6996	11.8996	12.2017	11.3123	11.907	11.9222	12.3077	11.2563	11.533	11.9151	12.726	11.7351
Car14	6.82972	5.77769	5.29007	5.29007	6.90985	6.28386	5.58996	5.62182	6.79886	7.01256	5.29007	5.59467	6.72212	7.14327	5.29007	5.63003	6.68137	7.44823	5.29007	5.76593	6.341	5.74121	5.29007	5.29007
Car15	6.81583	7.04543	6.77285	6.55853	6.57649	6.85001	6.60441	6.94192	6.79886	6.75938	7.10793	6.38487	6.9237	6.74597	6.57917	6.58743	6.83539	6.8096	6.68674	6.79222	7.09237	6.96361	6.44333	6.80577
Car2	10.301	10.4952	11.3138	12.6231	10.9007	9.30495	12.8434	13.0925	10.6542	10.4987	13.0997	10.4627	10.0493	10.2713	13.2936	12.505	10.2487	8.79881	12.0292	10.4487	9.54171	9.64485	13.253	9.365
Car3	13.1106	12.5207	5.52601	5.59818	14.3255	11.895	9.34106	11.8976	14.0867	13.9553	5.82184	10.4051	14.2254	13.6332	5.75908	10.3878	14.1224	14.521	5.81157	11.8636	13.9861	11.415	5.95222	10.9136
Car4	6.97242	7.53176	5.69783	5.97393	7.15763	8.08994	6.20086	6.15665	6.87329	5.98496	5.86392	6.16626	6.89247	5.86849	5.75908	8.33237	6.50145	6.17028	5.71664	6.41275	6.3804	5.84149	5.90386	6.56259
Car5b	8.88686	9.18243	10.417	7.99939	9.32572	8.55308	8.85644	9.11503	9.54605	9.39087	9.59508	9.82816	9.38466	8.86128	8.94342	10.038	9.31095	8.89365	8.54997	9.08422	9.2138	8.82611	8.01836	9.85097
Car6	7.60139	6.99015	6.09772	5.97393	8.24718	9.08735	5.84863	6.57692	7.44801	8.77389	6.60729	6.34532	7.13493	7.98433	6.5979	5.63003	7.52496	9.33137	6.5675	6.15833	7.63008	8.35831	5.99708	5.83101
Car8	7.54055	7.25593	5.69783	6.41631	6.28961	7.83647	5.95593	6.68443	6.79886	7.01256	5.97405	6.08729	6.939	7.40903	6.47995	6.43978	7.26897	6.5408	5.92707	6.27361	7.18849	6.93862	6.28041	6.50999
Car9	6.77309	6.99015	8.95345	8.91208	6.75571	6.77648	9.605	7.92722	7.14283	6.64319	9.82672	8.27034	7.04094	6.76556	8.88054	7.44488	6.83539	6.60913	8.99754	7.43774	6.78633	6.9759	9.1064	8.54602
Card10	9.10241	9.08642	9.51299	9.54861	8.87287	9.06706	9.80747	8.9511	9.27405	8.89498	9.76106	9.64587	8.82528	9.19686	9.65534	9.94511	9.13842	9.34815	9.77176	9.06108	8.78469	9.18941	9.93692	10.1021
Card11	6.96015	7.40625	5.86484	6.3772	7.40852	7.39429	6.246	6.78217	8.14516	7.1668	6.63843	6.38487	7.56869	6.96127	6.5006	7.63916	7.86118	7.08568	6.3571	7.14262	7.56263	7.43099	6.60382	6.99395
Card14	10.9701	10.09	9.57398	8.82293	10.8873	11.6296	7.71493	8.61967	10.3057	11.5869	8.13749	7.89565	10.1204	11.2352	8.83812	8.40012	10.6836	11.8758	9.03138	8.73187	10.0885	11.124	9.25308	9.05967
Card6	8.00883	8.08298	7.44588	7.26081	7.59598	7.38666	7.68441	7.95228	8.28401	7.66796	7.18688	7.54274	7.93022	7.8268	7.98689	7.772	7.95695	7.90453	8.08534	8.20313	7.60351	7.48102	6.72397	7.63337
Card9	8.58617	8.91727	6.21877	6.97875	8.57023	8.58849	7.01326	7.78756	8.73986	8.51607	7.64108	7.55683	9.01331	8.5208	7.90555	8.66622	8.87307	8.65257	7.5829	8.19022	8.9288	8.89542	8.19731	8.01031
Carf	8.5114	8.31399	8.73476	8.73396	8.57398	8.78695	8.74586	8.74484	8.36945	8.70027	8.62632	8.5209	8.55998	8.52586	8.65076	8.3124	8.48463	8.63892	8.68113	8.49217	8.32958	8.48959	8.14227	8.13227
Carhsp1	10.5264	10.4223	11.3179	11.1182	10.2496	10.4377	11.3837	9.85247	10.4513	10.4109	10.5018	10.8723	10.5777	10.5835	10.8132	11.1048	10.267	10.2804	10.8926	10.6161	10.4027	10.5642	10.7743	11.0154
Carkd	9.90366	9.72806	10.0392	9.64885	9.71533	10.0163	9.7431	9.39316	9.63583	10.0566	9.57313	9.31302	9.84914	9.95054	9.61936	9.45859	9.68162	10.0198	9.64059	9.76964	9.76006	9.90832	9.75246	9.47096
Carm1	9.64059	9.4487	9.84689	9.78572	9.3777	9.43357	10.1483	10.0594	9.572	9.55019	9.85776	9.86796	9.49829	9.64466	9.88794	9.94191	9.4154	9.45786	9.94215	9.6649	9.42598	9.70957	10.1192	10.3501
Carns1	7.517	7.23294	6.06416	6.24854	7.40852	7.67426	6.4767	6.71799	7.34438	7.41871	6.09643	6.66842	7.62289	7.44287	6.45886	6.9926	7.43979	7.64037	6.27488	6.95839	7.36916	7.13605	6.30969	6.39551
Cars	10.458	10.4175	11.2468	10.6986	10.5108	10.3032	11.057	10.3046	10.5884	10.3034	10.6637	10.5878	10.2868	10.4117	10.7853	10.7644	10.5314	10.8317	10.903	10.5614	10.4175	10.3612	11.4685	10.9499
Cars2	8.35309	8.34481	9.16963	8.7522	8.52452	8.78695	8.70207	8.74835	8.57873	8.74977	8.93664	8.44592	8.61285	8.77083	8.78756	8.59399	8.46588	8.68836	8.84268	8.51635	8.54182	8.69349	8.59636	8.69043
Cartpt	5.29007	5.29007	5.29007	6.78162	5.29007	5.29007	7.90597	5.86219	5.62211	5.6201	6.09643	6.21476	5.53835	5.29007	5.98981	5.63003	5.29007	5.29007	5.99306	5.59184	5.76832	6.03302	5.64621	5.83101
Casc1	5.9241	6.1269	6.06416	6.39696	5.9297	6.01454	6.55839	6.71799	6.09473	5.81021	6.79525	6.38487	6.20482	6.10278	6.15822	6.29205	6.15884	5.91722	5.99306	6.35573	6.23404	5.96341	6.74276	6.76412
[truncated: 12,554 more rows]

## Sheet: CHR-SCC gene signature
Gene	log2 FoldChange SCC/CHR	P-value	Q-value	Fold Change SCC/CHR
[truncated: 6,842 more rows]

## Sheet: CHR-PAP gene signature
Gene	log2 Fold Change PAP/CHR	P-value	Q-value	Fold Change PAP/CHR
[truncated: 8,483 more rows]

[truncated: 3 more sheets: PAP-SCC gene signature, Diff expressed in 2 comp, Diff expressed in 1 comp]
