# Supplementary material for: Cross-species identification of genomic drivers of squamous cell carcinoma development across preneoplastic intermediates
Source: Nat Commun. 2016 Aug 30;7:12601. doi: 10.1038/ncomms12601 (PMC5013636; doi:10.1038/ncomms12601)
Supplement: Supplementary Data 4 — GSEA results in transcription factor (TRANSFAC) analysis. [file ncomms12601-s5.xlsx]

## Sheet: UP Consensus DESEQ
Supplementary Data 4: GSEA results in transcription factor (TRANSFAC) analysis
UP									UP
NS to AK up			NS to SCC up			AK to SCC up			HUMAN
V$E2F_Q6	28.7867		GGGCGGR_V$SP1_Q6	59.0299		CAGGTG_V$E12_Q6	11.8896		Early		Late		All
V$E2F_Q4	28.6008		TGANTCA_V$AP1_C	33.3276		GGGAGGRR_V$MAZ_Q6	6.18739		V$E2F_Q6		CAGGTG_V$E12_Q6		RYTTCCTG_V$ETS2_B
V$E2F1_Q3	25.7833		GATTGGY_V$NFY_Q6_01	32.0198		V$MZF1_01	5.30046		GGGCGGR_V$SP1_Q6		GGGAGGRR_V$MAZ_Q6		GGGCGGR_V$SP1_Q6
V$E2F_03	25.7003		CAGGTG_V$E12_Q6	30.5761		V$E2A_Q2	5.2279		GATTGGY_V$NFY_Q6_01		GGGCGGR_V$SP1_Q6
V$E2F_Q4_01	25.4196		SCGGAAGY_V$ELK1_02	28.3554		V$CIZ_01	5.19749		SCGGAAGY_V$ELK1_02		GGGTGGRR_V$PAX4_03
V$E2F1_Q6	24.8886		KRCTCNNNNMANAGC_UNKNOWN	28.0308		GGGCGGR_V$SP1_Q6	4.69997		TTGTTT_V$FOXO4_01		TATAAA_V$TATA_01
V$E2F_Q3_01	24.6385		GGGAGGRR_V$MAZ_Q6	27.5976		GGGTGGRR_V$PAX4_03	4.62027		MGGAAGTG_V$GABP_B		CTTTGT_V$LEF1_Q2
V$E2F1DP1RB_01	24.0255		CTTTGT_V$LEF1_Q2	27.3149		TATAAA_V$TATA_01	4.61414		RYTTCCTG_V$ETS2_B		TGAYRTCA_V$ATF3_Q6
V$E2F_02	23.7004		TGGAAA_V$NFAT_Q4_01	27.2963		CTTTGT_V$LEF1_Q2	4.23273		RCGCANGCGY_V$NRF1_Q6		CACGTG_V$MYC_Q2
V$E2F1DP1_01	23.7004		RCGCANGCGY_V$NRF1_Q6	23.9058		TGAYRTCA_V$ATF3_Q6	4.21961				TGACCTY_V$ERR1_Q2
V$E2F1DP2_01	23.7004		CACGTG_V$MYC_Q2	22.4916		CCANNAGRKGGC_UNKNOWN	4.18186
V$E2F4DP2_01	23.7004		TATAAA_V$TATA_01	22.4396		YCATTAA_UNKNOWN	4.13045				V$ETS_Q4
V$E2F4DP1_01	23.3823		CAGCTG_V$AP4_Q5	22.2965		CTTTGA_V$LEF1_Q2	4.07235
V$E2F1_Q4_01	23.3318		V$E2F_Q6	22.0849		V$SP1_Q2_01	4.04307
V$E2F_Q6_01	23.3038		V$E2F1_Q6	22.0849		CACGTG_V$MYC_Q2	3.94111
V$E2F1_Q6_01	21.6349		V$E2F_Q4	21.8871		TGACCTY_V$ERR1_Q2	3.90655		MOUSE
V$E2F_Q3	21.5614		RYTTCCTG_V$ETS2_B	20.9273		V$AP1FJ_Q2	3.86092		Early		Late		All
SGCGSSAAA_V$E2F1DP2_01	18.8685		TTGTTT_V$FOXO4_01	20.4649		V$BACH2_01	3.83843		GGGCGGR_V$SP1_Q6		CAGGTG_V$E12_Q6		CAGGTG_V$E12_Q6
GGGCGGR_V$SP1_Q6	18.5966		V$E2F4DP1_01	19.8975		AACTTT_UNKNOWN	3.78419		SCGGAAGY_V$ELK1_02		GGGCGGR_V$SP1_Q6		RYTTCCTG_V$ETS2_B
GATTGGY_V$NFY_Q6_01	16.221		V$E2F_02	19.5178		TGANTCA_V$AP1_C	3.67354		RCGCANGCGY_V$NRF1_Q6		GGGAGGRR_V$MAZ_Q6		GGGAGGRR_V$MAZ_Q6
SCGGAAGY_V$ELK1_02	15.3615		V$E2F1DP1_01	19.5178		TGACATY_UNKNOWN	3.6527		GGGAGGRR_V$MAZ_Q6		TGANTCA_V$AP1_C		TTGTTT_V$FOXO4_01
TTGTTT_V$FOXO4_01	14.7653		V$E2F1DP2_01	19.5178		RGAGGAARY_V$PU1_Q6	3.4863		CACGTG_V$MYC_Q2		CTTTGT_V$LEF1_Q2		TGANTCA_V$AP1_C
MGGAAGTG_V$GABP_B	13.0237		V$E2F4DP2_01	19.5178		V$CREBP1_01	3.47265		GATTGGY_V$NFY_Q6_01		TTGTTT_V$FOXO4_01		CTTTGT_V$LEF1_Q2
RYTTCCTG_V$ETS2_B	12.7501		V$E2F1_Q3	19.4506		YYCATTCAWW_UNKNOWN	3.36621		CTTTGT_V$LEF1_Q2		TGGAAA_V$NFAT_Q4_01		TTGTTT_V$FOXO4_01
KRCTCNNNNMANAGC_UNKNOWN	12.6939		V$E2F1DP1RB_01	19.1383		CAGCTG_V$AP4_Q5	3.33269		CAGGTG_V$E12_Q6		GGGTGGRR_V$PAX4_03		TGGAAA_V$NFAT_Q4_01
RCGCANGCGY_V$NRF1_Q6	12.1667		AACTTT_UNKNOWN	18.6546		TGCTGAY_UNKNOWN	3.32755		V$E2F_03		RTAAACA_V$FREAC2_01		GGGTGGRR_V$PAX4_03
			MGGAAGTG_V$GABP_B	18.2566		MGGAAGTG_V$GABP_B	3.31545		GCCATNTTG_V$YY1_Q6		TAATTA_V$CHX10_01		GGGCGGR_V$SP1_Q6
			TTTNNANAGCYR_UNKNOWN	18.2425		CAGNWMCNNNGAC_UNKNOWN	3.28218		TTGTTT_V$FOXO4_01		RYTTCCTG_V$ETS2_B
			GGGYGTGNY_UNKNOWN	16.9353		V$HFH8_01	3.26675		MGGAAGTG_V$GABP_B		CACGTG_V$MYC_Q2
			V$BACH2_01	16.5785		YATTNATC_UNKNOWN	3.18249		TGGAAA_V$NFAT_Q4_01		V$CEBPB_01
			V$E2F_03	16.5316		TAATTA_V$CHX10_01	3.14252		GTGACGY_V$E4F1_Q6		GCANCTGNY_V$MYOD_Q6
			TTANTCA_UNKNOWN	16.2577		V$NRSF_01	3.11504		GGGTGGRR_V$PAX4_03		CAGCTG_V$AP4_Q5
			SGCGSSAAA_V$E2F1DP2_01	15.9841		YGTCCTTGR_UNKNOWN	3.1021		TGANTCA_V$AP1_C		TGCCAAR_V$NF1_Q6
			V$AP1FJ_Q2	15.4835		V$TEF1_Q6	3.09278		RYTTCCTG_V$ETS2_B		TGTTTGY_V$HNF3_Q6
			CTTTGA_V$LEF1_Q2	14.6643		WTGAAAT_UNKNOWN	3.02214				V$HNF3ALPHA_Q6
			V$AP1_Q4	14.635		V$BRN2_01	3.01627				CTTTGA_V$LEF1_Q2
			V$E2F_Q3_01	14.5909		V$MEF2_03	3.00951
			V$E2F1_Q4_01	14.4456		V$SMAD3_Q6	3.00278
			V$E2F1_Q6_01	14.3707		V$SP1_Q6_01	2.97616
			V$E2F_Q6_01	14.2261		V$HIF1_Q5	2.96958		OVERLAP
			CTTTAAR_UNKNOWN	14.017		V$MYOD_Q6	2.96303		Early		Late		All
			RNGTGGGC_UNKNOWN	13.8912		V$NERF_Q2	2.95002		V$E2F_Q6		CAGGTG_V$E12_Q6		RYTTCCTG_V$ETS2_B
			RGAGGAARY_V$PU1_Q6	13.7909		V$AP3_Q6	2.95002		GGGCGGR_V$SP1_Q6		GGGCGGR_V$SP1_Q6		GGGCGGR_V$SP1_Q6
			GGGTGGRR_V$PAX4_03	13.7182		TGACCTTG_V$SF1_Q6	2.93712		GATTGGY_V$NFY_Q6_01		GGGAGGRR_V$MAZ_Q6
			V$E2F_Q3	13.2007		V$E47_02	2.93072		SCGGAAGY_V$ELK1_02		CTTTGT_V$LEF1_Q2
			V$AP1_Q2	13.1634		V$TCF11_01	2.91167		TTGTTT_V$FOXO4_01		GGGTGGRR_V$PAX4_03
			V$E2F_Q4_01	13.1461		V$CREB_02	2.90537		MGGAAGTG_V$GABP_B		RYTTCCTG_V$ETS2_B
			V$AP1_Q2_01	12.5407		V$TATA_01	2.8991		RYTTCCTG_V$ETS2_B		CACGTG_V$MYC_Q2
			V$IRF1_01	12.2881		V$TEF_Q6	2.8991		RCGCANGCGY_V$NRF1_Q6
			ACTAYRNNNCCCR_UNKNOWN	12.2154		V$SP1_Q6	2.89286
			TAATTA_V$CHX10_01	12.0418		TTGTTT_V$FOXO4_01	2.88131
			TGCGCANK_UNKNOWN	11.5541		V$AREB6_03	2.88046
			V$MYOD_01	11.3774		V$SREBP_Q3	2.88046
			V$AP1_Q6	11.1476		V$SP1_Q4_01	2.88046
						V$AP1_Q2	2.83788
						TTAYRTAA_V$E4BP4_01	2.83788
						V$CACCCBINDINGFACTOR_Q6	2.82001
						GCANCTGNY_V$MYOD_Q6	2.81299
						V$NMYC_01	2.80236
						V$AP1_Q4	2.80236
						YGCANTGCR_UNKNOWN	2.78763
						V$EGR_Q6	2.77915
						CCTNTMAGA_UNKNOWN	2.77782
						CTTTAAR_UNKNOWN	2.6889
						TGANNYRGCA_V$TCF11MAFG_01	2.63694
						TGGAAA_V$NFAT_Q4_01	2.62015
						V$MEIS1BHOXA9_01	2.61408
						YTAAYNGCT_UNKNOWN	2.5643
						CTGCAGY_UNKNOWN	2.54882
						RNGTGGGC_UNKNOWN	2.54603
						CCCNNGGGAR_V$OLF1_01	2.54143
						CGGAARNGGCNG_UNKNOWN	2.40106
						GGATTA_V$PITX2_Q2	2.34599
						WGGAATGY_V$TEF1_Q6	2.28538
						V$GR_01	2.20013
						YRCCAKNNGNCGC_UNKNOWN	2.19569
						V$RREB1_01	2.18272
						V$OCT1_02	2.14314
						V$RSRFC4_Q2	2.14314
						GTGACGY_V$E4F1_Q6	2.14071
						TGGNNNNNNKCCAR_UNKNOWN	2.11249
						V$SRF_Q5_01	2.11034
						V$FAC1_01	2.09962
						V$E4BP4_01	2.09431
						TTANTCA_UNKNOWN	2.09389
						V$LBP1_Q6	2.08902
						V$CHX10_01	2.08375
						V$VDR_Q3	2.08375
						V$LEF1_Q2	2.07851
						RYCACNNRNNRNCAG_UNKNOWN	2.06454
						V$HIF1_Q3	2.05781
						V$HNF6_Q6	2.03751
						V$CDPCR3HD_01	2.0275
						V$CHOP_01	2.01759
						V$USF_Q6_01	2.01267
						V$NKX62_Q2	2.0029
						V$SMAD4_Q6	2.0029
						GGGNRMNNYCAT_UNKNOWN	2.00119
						V$TCF4_Q5	1.99804
						V$CACBINDINGPROTEIN_Q6	1.99804
						V$CEBPA_01	1.9884
						V$ELF1_Q6	1.9884
						V$MEF2_Q6_01	1.9884
						V$RSRFC4_01	1.98362
						V$GATA1_04	1.98362
						V$SP3_Q3	1.98362
						V$ETS_Q4	1.97411
						V$ATF3_Q6	1.96939
						V$ARNT_02	1.96939
						V$CMYB_01	1.96469
						RYTGCNNRGNAAC_V$MIF1_01	1.96161
						V$AP2GAMMA_01	1.96001
						V$FREAC3_01	1.95535
						V$TFIIA_Q6	1.95535
						V$AP2_Q3	1.95535
						V$IRF7_01	1.95071
						V$PAX4_03	1.9461
						V$CP2_02	1.9461
						V$CREBP1_Q2	1.9415
						V$P53_02	1.9415
						V$PITX2_Q2	1.93692
						V$PEA3_Q6	1.93692
						V$MYOGENIN_Q6	1.93692
						V$RFX1_01	1.93237
						V$MYOD_Q6_01	1.92783
						V$AP1_Q6	1.91882
						V$ERR1_Q2	1.91882
						V$IPF1_Q4	1.91434
						V$DR4_Q2	1.91434
						V$AP1_Q4_01	1.90989
						V$LXR_DR4_Q3	1.90577
						V$E12_Q6	1.90545
						V$HNF4_Q6	1.90103
						V$MYOD_01	1.89225
						V$MYCMAX_B	1.87921
						V$GR_Q6	1.86635
						V$AREB6_01	1.86635
						V$NFE2_01	1.86209
						V$USF_02	1.86209
						V$MMEF2_Q6	1.86209
						V$AP2_Q6_01	1.86209
						V$AP4_Q5	1.85786
						V$ETS2_B	1.85364
						V$AP1_Q2_01	1.84944
						RYTTCCTG_V$ETS2_B	1.83492
CHR to PAP			CHR to SCC			PAP to SCC
GGGCGGR_V$SP1_Q6	100		GGGCGGR_V$SP1_Q6	100		CAGGTG_V$E12_Q6	49.8826
SCGGAAGY_V$ELK1_02	100		SCGGAAGY_V$ELK1_02	73.5626		GGGCGGR_V$SP1_Q6	36.216
RCGCANGCGY_V$NRF1_Q6	100		GGGAGGRR_V$MAZ_Q6	72.1802		AACTTT_UNKNOWN	31.6284
GGGAGGRR_V$MAZ_Q6	87.8581		CACGTG_V$MYC_Q2	67.0512		GGGAGGRR_V$MAZ_Q6	26.343
CACGTG_V$MYC_Q2	82.1937		RCGCANGCGY_V$NRF1_Q6	59.7965		TGANTCA_V$AP1_C	25.4562
GATTGGY_V$NFY_Q6_01	77.2538		GATTGGY_V$NFY_Q6_01	59.5281		CTTTGT_V$LEF1_Q2	24.4934
CTTTGT_V$LEF1_Q2	67.7351		V$E2F1_Q6	54.2478		TTGTTT_V$FOXO4_01	24.3147
CAGGTG_V$E12_Q6	63.462		V$E2F_03	51.5018		TGGAAA_V$NFAT_Q4_01	22.9138
V$E2F_03	55.7508		V$E2F_Q6	51.198		GGGTGGRR_V$PAX4_03	22.8066
V$E2F_Q6	54.9973		CTTTGT_V$LEF1_Q2	50.4871		RTAAACA_V$FREAC2_01	16.4084
V$E2F1_Q6	54.0067		V$E2F_02	49.5816		TAATTA_V$CHX10_01	15.6284
V$E2F_Q4	52.5425		V$E2F1DP1_01	49.5816		TTANTCA_UNKNOWN	15.1029
AACTTT_UNKNOWN	52.3589		V$E2F1DP2_01	49.5816		RYTTCCTG_V$ETS2_B	14.4189
V$E2F1_Q3	52.1245		V$E2F4DP2_01	49.5816		GGGYGTGNY_UNKNOWN	13.4886
V$E2F1_Q6_01	51.6		V$E2F_Q4	48.7984		CACGTG_V$MYC_Q2	13.4443
GCCATNTTG_V$YY1_Q6	51.5863		V$E2F1_Q3	48.7689		V$CEBPB_01	13.2592
TTGTTT_V$FOXO4_01	51.0395		AACTTT_UNKNOWN	48.2278		GCANCTGNY_V$MYOD_Q6	13.0597
V$E2F4DP1_01	50.4172		V$E2F_Q4_01	48.2004		CAGCTG_V$AP4_Q5	12.4762
V$E2F_02	50.3821		V$E2F4DP1_01	47.8081		WGTTNNNNNAAA_UNKNOWN	12.4021
V$E2F1DP1_01	50.3821		V$E2F_Q6_01	47.6139		CTGCAGY_UNKNOWN	11.6895
V$E2F1DP2_01	50.3821		CAGGTG_V$E12_Q6	47.1028		RNGTGGGC_UNKNOWN	11.6682
V$E2F4DP2_01	50.3821		V$E2F1DP1RB_01	46.4653		TGCCAAR_V$NF1_Q6	11.5568
MGGAAGTG_V$GABP_B	49.2746		V$E2F_Q3_01	44.7401		TGTTTGY_V$HNF3_Q6	11.2115
V$E2F_Q6_01	49.25		V$E2F1_Q4_01	42.2643		CTTTAAR_UNKNOWN	11.1472
V$E2F_Q3	48.4109		V$E2F1_Q6_01	41.3983		V$HNF3ALPHA_Q6	10.1909
V$E2F_Q4_01	48.0459		V$E2F_Q3	40.5813		CTTTGA_V$LEF1_Q2	10.0513
TGGAAA_V$NFAT_Q4_01	46.9009		TTGTTT_V$FOXO4_01	39.0496
V$E2F1DP1RB_01	45.6479		SGCGSSAAA_V$E2F1DP2_01	38.5659
GTGACGY_V$E4F1_Q6	45.3936		MGGAAGTG_V$GABP_B	35.2323
GGGTGGRR_V$PAX4_03	45.2831		TGGAAA_V$NFAT_Q4_01	35.1305
SGCGSSAAA_V$E2F1DP2_01	43.1947		GGGTGGRR_V$PAX4_03	33.8197
V$E2F_Q3_01	42.9938		GTGACGY_V$E4F1_Q6	33.4035
V$E2F1_Q4_01	41.7396		TGANTCA_V$AP1_C	30.8494
TGCGCANK_UNKNOWN	41.2486		RYTTCCTG_V$ETS2_B	30.4295
TGANTCA_V$AP1_C	41.0079		TGCGCANK_UNKNOWN	28.6539
RYTTCCTG_V$ETS2_B	37.7836		TATAAA_V$TATA_01	26.8154
RNGTGGGC_UNKNOWN	32.4184		GCCATNTTG_V$YY1_Q6	26.8024
V$NFMUE1_Q6	30.4487		RNGTGGGC_UNKNOWN	26.6632
TGACCTY_V$ERR1_Q2	30.0748		V$MYCMAX_01	25.6571
ACTAYRNNNCCCR_UNKNOWN	29.7575		CAGCTG_V$AP4_Q5	25.6484
V$MYCMAX_01	29.7066		TGACAGNY_V$MEIS1_01	25.1113
YGCGYRCGC_UNKNOWN	28.9268		KRCTCNNNNMANAGC_UNKNOWN	24.9252
V$GABP_B	26.9587		YGCGYRCGC_UNKNOWN	24.4361
V$E2F1_Q4	26.8659		V$MYCMAX_B	23.4727
V$E2F1_Q3_01	26.4487		V$E2F1_Q4	23.2533
GGGYGTGNY_UNKNOWN	26.0959		TGACCTY_V$ERR1_Q2	22.3816
V$NRF1_Q6	25.7709		GGGYGTGNY_UNKNOWN	22.2761
TTANTCA_UNKNOWN	25.6294		V$MYCMAX_02	22.0797
V$MYCMAX_B	25.0886		CTTTAAR_UNKNOWN	21.8455
V$ELK1_02	24.8934		V$USF_C	21.6529
V$HIF1_Q5	24.0198		V$HIF1_Q5	21.1124
V$USF_C	23.7505		V$MAX_01	19.9685
CTTTAAR_UNKNOWN	23.686		CTTTGA_V$LEF1_Q2	19.6959
CAGCTG_V$AP4_Q5	23.5396		V$NRF1_Q6	18.9407
V$NRF2_01	23.4983		V$NMYC_01	18.4716
TGACAGNY_V$MEIS1_01	23.2019		V$E2F1_Q3_01	18.0984
V$MYCMAX_02	23.0751		TTANTCA_UNKNOWN	17.8522
TATAAA_V$TATA_01	22.7674		V$NFMUE1_Q6	16.9855
CTTTGA_V$LEF1_Q2	22.4785		KTGGYRSGAA_UNKNOWN	16.82
V$MAX_01	22.4673		V$NRF2_01	16.6781
KRCTCNNNNMANAGC_UNKNOWN	22.3899		V$USF2_Q6	16.4492
TCCCRNNRTGC_UNKNOWN	21.7914		V$ZF5_01	16.3391
KTGGYRSGAA_UNKNOWN	21.5462		CAGGTA_V$AREB6_01	16.2841
RTAAACA_V$FREAC2_01	21.3466		V$ARNT_01	16.2092
V$NMYC_01	20.7985		V$ELK1_02	16.0845
TMTCGCGANR_UNKNOWN	20.5555		V$USF_Q6_01	15.6171
V$YY1_Q6	20.5294		ACTAYRNNNCCCR_UNKNOWN	15.1971
V$ELK1_01	20.3888		V$MYCMAX_03	15.1288
V$YY1_02	20.2264		V$HIF1_Q3	14.5266
V$BACH2_01	19.5546		V$CP2_01	14.4831
V$ARNT_01	19.3811		V$USF_01	14.2087
V$STAT1_02	19.1049		V$CREB_Q2_01	14.1442
CAGGTA_V$AREB6_01	18.9962		TCCCRNNRTGC_UNKNOWN	14.1281
V$CREB_Q4	18.6472		TTTNNANAGCYR_UNKNOWN	14.0472
TTTNNANAGCYR_UNKNOWN	18.6143		TAATTA_V$CHX10_01	13.9918
V$AP2_Q3	18.5898		V$CREB_Q3	13.9344
V$HIF1_Q3	18.3727		V$STAT1_02	13.9344
V$USF_01	18.0642		TMTCGCGANR_UNKNOWN	13.9138
V$USF_Q6_01	18.0132		V$NFY_C	13.8966
V$CREB_Q3	17.8702		V$ATF1_Q6	13.8312
V$AP1_Q4	17.7479		V$E2F_01	13.7339
V$ARNT_02	17.6763		TGAYRTCA_V$ATF3_Q6	13.6977
TGTTTGY_V$HNF3_Q6	17.5183		V$BACH2_01	13.6449
V$CREB_01	17.4553		V$CMYB_01	13.5825
GCANCTGNY_V$MYOD_Q6	17.3344		V$GABP_B	13.3983
CTGCAGY_UNKNOWN	17.2779		TGCCAAR_V$NF1_Q6	13.3152
V$CETS1P54_01	17.2597		V$CREB_Q4	13.3001
V$CREB_Q2_01	16.9472		V$ELK1_01	13.2273
V$USF2_Q6	16.7688
WGGAATGY_V$TEF1_Q6	16.6588
V$CACCCBINDINGFACTOR_Q6	16.2924
V$NFY_Q6_01	16.0951
V$USF_02	15.9221
GGAANCGGAANY_UNKNOWN	15.9154
SMTTTTGT_UNKNOWN	15.8664
V$CHOP_01	15.6883
CATTGTYY_V$SOX9_B1	15.6712
TGAYRTCA_V$ATF3_Q6	15.621
V$MYCMAX_03	15.5033
V$CREBP1CJUN_01	15.4208
V$CREBP1_Q2	15.3159
V$AP1_Q4_01	15.2373
V$CMYB_01	15.212
V$SP1_01	15.1991
WGTTNNNNNAAA_UNKNOWN	15.0933
V$NFY_C	15.0147
V$AP2ALPHA_01	14.8174
V$E2F_01	14.8095
V$ALPHACP1_01	14.7683
V$CREB_02	14.7506
V$NFY_01	14.7506
TAATTA_V$CHX10_01	14.7319
V$NRF2_Q4	14.6601
TTCYRGAA_UNKNOWN	14.5958
AACYNNNNTTCCS_UNKNOWN	14.5497
V$CREB_Q2	14.5024
KCCGNSWTTT_UNKNOWN	14.4824
V$ZF5_B	14.433
V$AHR_Q5	14.4145
V$CREB_Q4_01	14.2188
WTGAAAT_UNKNOWN	14.139
V$SP1_Q6_01	14.0662
V$BACH1_01	13.9573
RGAANNTTC_V$HSF1_01	13.8585
GGATTA_V$PITX2_Q2	13.7046
V$NFAT_Q4_01	13.7029
V$ATF_B	13.654
V$GCM_Q2	13.5996
TGCTGAY_UNKNOWN	13.5505
V$AP1FJ_Q2	13.536
RRCCGTTA_UNKNOWN	13.4818
TGACGTCA_V$ATF3_Q6	13.4724
V$ZF5_01	13.4014
V$ATF4_Q2	13.3062

## Sheet: DOWN Consensus DESEQ
									DOWN
NS to AK			NS to SCC			AK to SCC			HUMAN
AACTTT_UNKNOWN	100		CAGGTG_V$E12_Q6	100		V$HFH8_01	2.76798		Early		Late		ALL
CAGGTG_V$E12_Q6	91.0667		TGGAAA_V$NFAT_Q4_01	97.511		V$NFKAPPAB65_01	2.63573		CAGGTG_V$E12_Q6		RTAAACA_V$FREAC2_01		RTAAACA_V$FREAC2_01
GGGAGGRR_V$MAZ_Q6	89.6726		AACTTT_UNKNOWN	90.5905		RTAAACA_V$FREAC2_01	2.60896		GGGAGGRR_V$MAZ_Q6		V$AP1_Q2		V$AP1_Q2
TGGAAA_V$NFAT_Q4_01	87.5779		TTGTTT_V$FOXO4_01	89.7985		V$CREL_01	2.57005		TGGAAA_V$NFAT_Q4_01		TCANNTGAY_V$SREBP1_01
CAGCTG_V$AP4_Q5	77.9301		GGGAGGRR_V$MAZ_Q6	79.7913		V$AP1_Q4_01	2.55359		CAGCTG_V$AP4_Q5
TTGTTT_V$FOXO4_01	76.0882		CAGCTG_V$AP4_Q5	69.4419		V$AP1_Q2	2.54066		TTGTTT_V$FOXO4_01
CTTTGT_V$LEF1_Q2	68.0118		CTTTGT_V$LEF1_Q2	69.1815		V$AP1FJ_Q2	2.53109		CTTTGT_V$LEF1_Q2
TATAAA_V$TATA_01	59.4551		GGGCGGR_V$SP1_Q6	63.3503		V$BACH2_01	2.52162		GGGTGGRR_V$PAX4_03
GGGTGGRR_V$PAX4_03	56.7316		RTAAACA_V$FREAC2_01	59.5521		V$AP1_Q4	2.52162		RTAAACA_V$FREAC2_01
RTAAACA_V$FREAC2_01	48.6021		TGCCAAR_V$NF1_Q6	54.9922		V$NFE2_01	2.5185		TGCCAAR_V$NF1_Q6
CTTTAAR_UNKNOWN	45.0149		TATAAA_V$TATA_01	53.7425		V$USF_02	2.5185		TGANTCA_V$AP1_C
CTTTGA_V$LEF1_Q2	42.8338		GCANCTGNY_V$MYOD_Q6	50.2535		V$AP1_C	2.50918		GGGCGGR_V$SP1_Q6
TTANTCA_UNKNOWN	42.5355		CTTTGA_V$LEF1_Q2	49.5371		TCANNTGAY_V$SREBP1_01	2.04888		V$SRF_Q4
TGCCAAR_V$NF1_Q6	41.3618		GGGTGGRR_V$PAX4_03	46.1752		RNTCANNRNNYNATTW_UNKNOWN	1.72068
TGANTCA_V$AP1_C	41.2423		TGANTCA_V$AP1_C	44.4218		RGTTAMWNATT_V$HNF1_01	1.64569
GGGCGGR_V$SP1_Q6	41.2186		TAATTA_V$CHX10_01	42.1062		TGACAGNY_V$MEIS1_01	1.59337
V$SRF_C	39.7775		CTTTAAR_UNKNOWN	40.8945		RRCCGTTA_UNKNOWN	1.58197
V$SRF_Q4	39.5271		TTANTCA_UNKNOWN	40.844		YGACNNYACAR_UNKNOWN	1.53977
CTGCAGY_UNKNOWN	38.9067		TGACCTY_V$ERR1_Q2	40.4708		KCCGNSWTTT_UNKNOWN	1.5014
GCANCTGNY_V$MYOD_Q6	38.4276		GGATTA_V$PITX2_Q2	40.4294		MYAATNNNNNNNGGC_UNKNOWN	1.47764
TGACCTY_V$ERR1_Q2	38.2158		TGACATY_UNKNOWN	39.4405		RYTGCNWTGGNR_UNKNOWN	1.45881		MOUSE
V$SRF_Q5_01	36.4551		V$SRF_Q4	37.1244		ARGGGTTAA_UNKNOWN	1.44079		Early		Late		ALL
V$SRF_Q6	36.0224		CTGCAGY_UNKNOWN	36.6716		TGACCTY_V$ERR1_Q2	1.40794		CAGCTG_V$AP4_Q5		CAGGTG_V$E12_Q6		CAGGTG_V$E12_Q6
TAATTA_V$CHX10_01	35.152		CAGGTA_V$AREB6_01	36.2565		GGGNNTTTCC_V$NFKB_Q6_01	1.39726		CAGGTG_V$E12_Q6		GGGCGGR_V$SP1_Q6		GGGCGGR_V$SP1_Q6
TGACATY_UNKNOWN	34.2899		YTATTTTNR_V$MEF2_02	35.277		WWTAAGGC_UNKNOWN	1.37257		TTGTTT_V$FOXO4_01		GGGAGGRR_V$MAZ_Q6		GGGAGGRR_V$MAZ_Q6
YTATTTTNR_V$MEF2_02	32.5759		WGTTNNNNNAAA_UNKNOWN	34.3479		TGANTCA_V$AP1_C	1.35113		GGGAGGRR_V$MAZ_Q6		TGANTCA_V$AP1_C		TGANTCA_V$AP1_C
CTAWWWATA_V$RSRFC4_Q2	32.1359		TGTTTGY_V$HNF3_Q6	33.3464		V$RORA2_01	1.34643		TGGAAA_V$NFAT_Q4_01		CTTTGT_V$LEF1_Q2		CTTTGT_V$LEF1_Q2
RYTTCCTG_V$ETS2_B	30.8982		TGACAGNY_V$MEIS1_01	31.2626					CTTTGT_V$LEF1_Q2		TTGTTT_V$FOXO4_01		TTGTTT_V$FOXO4_01
WTTGKCTG_UNKNOWN	30.3313		RNGTGGGC_UNKNOWN	31.1135					RYTTCCTG_V$ETS2_B		TGGAAA_V$NFAT_Q4_01		TGGAAA_V$NFAT_Q4_01
TGACAGNY_V$MEIS1_01	29.0888		WTGAAAT_UNKNOWN	30.91					TGANTCA_V$AP1_C		GGGTGGRR_V$PAX4_03		GGGTGGRR_V$PAX4_03
YCATTAA_UNKNOWN	28.7624		WTTGKCTG_UNKNOWN	29.788					GCANCTGNY_V$MYOD_Q6		RTAAACA_V$FREAC2_01		RTAAACA_V$FREAC2_01
GGATTA_V$PITX2_Q2	28.5102		V$SRF_Q5_01	29.7818					GGGCGGR_V$SP1_Q6		TAATTA_V$CHX10_01		TAATTA_V$CHX10_01
TGTTTGY_V$HNF3_Q6	27.2469		CTAWWWATA_V$RSRFC4_Q2	27.6448					YTATTTTNR_V$MEF2_02		RYTTCCTG_V$ETS2_B		RYTTCCTG_V$ETS2_B
WGTTNNNNNAAA_UNKNOWN	26.4015		RYTTCCTG_V$ETS2_B	27.081					GGGTGGRR_V$PAX4_03		V$CEBPB_01		GCANCTGNY_V$MYOD_Q6
CAGGTA_V$AREB6_01	26.1868		TGGNNNNNNKCCAR_UNKNOWN	24.8925					RGAGGAARY_V$PU1_Q6		GCANCTGNY_V$MYOD_Q6
GGGYGTGNY_UNKNOWN	26.059		GGGYGTGNY_UNKNOWN	24.4978					RTAAACA_V$FREAC2_01		CAGCTG_V$AP4_Q5
V$OCT_C	25.7751		YNGTTNNNATT_UNKNOWN	24.4458					TGCCAAR_V$NF1_Q6
TGAYRTCA_V$ATF3_Q6	25.473		V$OCT1_05	24.3349					TGACCTY_V$ERR1_Q2
RNGTGGGC_UNKNOWN	25.4108		V$SRF_Q6	24.023					CTAWWWATA_V$RSRFC4_Q2
TGGNNNNNNKCCAR_UNKNOWN	25.3416		TGAYRTCA_V$ATF3_Q6	23.9042					TGACAGNY_V$MEIS1_01
WTGAAAT_UNKNOWN	25.0066		V$S8_01	23.626					TAATTA_V$CHX10_01
YATGNWAAT_V$OCT_C	24.7751		YATGNWAAT_V$OCT_C	23.4319
V$OCT1_05	24.305		V$OCT_C	23.0172
V$MEF2_02	23.8616		V$AP1_Q2_01	22.3941					OVERLAP
WGGAATGY_V$TEF1_Q6	23.6171		V$PAX4_02	22.0297					Early		Late		All
V$OCT1_Q6	23.0283		V$POU6F1_01	21.7456					CAGCTG_V$AP4_Q5		TGANTCA_V$AP1_C		TGANTCA_V$AP1_C
V$NKX62_Q2	22.7541		YCATTAA_UNKNOWN	21.6986					CAGGTG_V$E12_Q6		RTAAACA_V$FREAC2_01		RTAAACA_V$FREAC2_01
V$OCT1_01	22.4909		GTGGGTGK_UNKNOWN	21.6088					TTGTTT_V$FOXO4_01
V$CHX10_01	22.3323		GATTGGY_V$NFY_Q6_01	21.4224					GGGAGGRR_V$MAZ_Q6
V$TCF11_01	21.799		V$SRF_C	21.4003					TGGAAA_V$NFAT_Q4_01
V$OCT1_B	21.5806		V$NKX61_01	21.3435					CTTTGT_V$LEF1_Q2
RGAANNTTC_V$HSF1_01	21.2078		V$HNF4ALPHA_Q6	21.2504					GGGTGGRR_V$PAX4_03
V$AREB6_03	20.5882								RTAAACA_V$FREAC2_01
GTGGGTGK_UNKNOWN	20.5619								TGCCAAR_V$NF1_Q6
GATAAGR_V$GATA_C	20.4284								TGANTCA_V$AP1_C
V$MEF2_03	20.417								GGGCGGR_V$SP1_Q6
AAAYRNCTG_UNKNOWN	20.1351
V$ATF1_Q6	20.1107
V$RSRFC4_01	19.89
CHR to PAP			CHR to SCC			PAP to SCC
AACTTT_UNKNOWN	100		CAGCTG_V$AP4_Q5	100		CAGGTG_V$E12_Q6	49.8826
CAGCTG_V$AP4_Q5	100		CAGGTG_V$E12_Q6	100		GGGCGGR_V$SP1_Q6	36.216
CAGGTG_V$E12_Q6	100		TTGTTT_V$FOXO4_01	100		AACTTT_UNKNOWN	31.6284
TTGTTT_V$FOXO4_01	100		TGGAAA_V$NFAT_Q4_01	83.0515		GGGAGGRR_V$MAZ_Q6	26.343
GGGAGGRR_V$MAZ_Q6	100		GGGAGGRR_V$MAZ_Q6	78.8019		TGANTCA_V$AP1_C	25.4562
TGGAAA_V$NFAT_Q4_01	100		AACTTT_UNKNOWN	72.2192		CTTTGT_V$LEF1_Q2	24.4934
CTTTGT_V$LEF1_Q2	93.0668		CTTTGT_V$LEF1_Q2	68.8702		TTGTTT_V$FOXO4_01	24.3147
RYTTCCTG_V$ETS2_B	83.5301		GGGCGGR_V$SP1_Q6	67.8136		TGGAAA_V$NFAT_Q4_01	22.9138
TGANTCA_V$AP1_C	82.0015		TGANTCA_V$AP1_C	66.7312		GGGTGGRR_V$PAX4_03	22.8066
GCANCTGNY_V$MYOD_Q6	79.7899		GCANCTGNY_V$MYOD_Q6	66.387		RTAAACA_V$FREAC2_01	16.4084
GGGCGGR_V$SP1_Q6	71.612		TGCCAAR_V$NF1_Q6	57.4369		TAATTA_V$CHX10_01	15.6284
YTATTTTNR_V$MEF2_02	70.137		RYTTCCTG_V$ETS2_B	57.3124		TTANTCA_UNKNOWN	15.1029
TATAAA_V$TATA_01	69.1379		GGGTGGRR_V$PAX4_03	55.1742		RYTTCCTG_V$ETS2_B	14.4189
GGGTGGRR_V$PAX4_03	67.6564		CTTTGA_V$LEF1_Q2	53.2181		GGGYGTGNY_UNKNOWN	13.4886
CTTTGA_V$LEF1_Q2	67.1808		YTATTTTNR_V$MEF2_02	52.7194		CACGTG_V$MYC_Q2	13.4443
RGAGGAARY_V$PU1_Q6	66.7009		RTAAACA_V$FREAC2_01	51.8917		V$CEBPB_01	13.2592
RTAAACA_V$FREAC2_01	62.4657		TATAAA_V$TATA_01	49.2756		GCANCTGNY_V$MYOD_Q6	13.0597
TGCCAAR_V$NF1_Q6	60.0982		TGACCTY_V$ERR1_Q2	47.6467		CAGCTG_V$AP4_Q5	12.4762
TGACCTY_V$ERR1_Q2	53.346		RGAGGAARY_V$PU1_Q6	46.8478		WGTTNNNNNAAA_UNKNOWN	12.4021
CTAWWWATA_V$RSRFC4_Q2	52.5383		CTAWWWATA_V$RSRFC4_Q2	44.1935		CTGCAGY_UNKNOWN	11.6895
TGACATY_UNKNOWN	50.6872		TTANTCA_UNKNOWN	36.6942		RNGTGGGC_UNKNOWN	11.6682
CTGCAGY_UNKNOWN	45.0292		TGACAGNY_V$MEIS1_01	34.9987		TGCCAAR_V$NF1_Q6	11.5568
TGACAGNY_V$MEIS1_01	42.6401		CTGCAGY_UNKNOWN	34.7103		TGTTTGY_V$HNF3_Q6	11.2115
TTANTCA_UNKNOWN	41.5646		TGACATY_UNKNOWN	34.7055		CTTTAAR_UNKNOWN	11.1472
TAATTA_V$CHX10_01	41.4407		TGGNNNNNNKCCAR_UNKNOWN	34.207		V$HNF3ALPHA_Q6	10.1909
CTTTAAR_UNKNOWN	40.9916		TGTTTGY_V$HNF3_Q6	34.0181		CTTTGA_V$LEF1_Q2	10.0513
TGCTGAY_UNKNOWN	39.304		TAATTA_V$CHX10_01	33.5813
V$MEF2_02	37.2739		V$MEF2_02	32.6538
TGTTTGY_V$HNF3_Q6	37.012		CTTTAAR_UNKNOWN	30.543
TGGNNNNNNKCCAR_UNKNOWN	35.3195		YCATTAA_UNKNOWN	29.8944
V$E12_Q6	35.2728		TCANNTGAY_V$SREBP1_01	29.2038
CAGGTA_V$AREB6_01	35.104		TGCTGAY_UNKNOWN	29.0824
V$PEA3_Q6	34.0925		V$RSRFC4_01	28.5479
GGGYGTGNY_UNKNOWN	33.8439		GGATTA_V$PITX2_Q2	28.5454
V$AP4_Q5	33.5016		V$MYOD_Q6	27.0294
V$MYOD_Q6	33.4119		V$MEF2_03	26.4499
V$ETS2_B	33.3462		V$MEF2_Q6_01	26.412
RNGTGGGC_UNKNOWN	33.1383		V$E12_Q6	25.6148
V$ELF1_Q6	32.7959		GGGYGTGNY_UNKNOWN	23.6612
YCATTAA_UNKNOWN	32.7174		V$AP4_Q5	23.6351
GGATTA_V$PITX2_Q2	32.0494		RNGTGGGC_UNKNOWN	23.6143
V$MEF2_Q6_01	32.0192		V$PEA3_Q6	23.6102
V$RSRFC4_01	31.8565		V$RSRFC4_Q2	23.6057
WTGAAAT_UNKNOWN	31.6233		V$CEBPB_01	23.4996
V$MEF2_03	31.4524		TTAYRTAA_V$E4BP4_01	23.16
V$STAT6_02	30.5737		RGAANNTTC_V$HSF1_01	22.9198
RACCACAR_V$AML_Q6	30.1226		V$ELF1_Q6	22.7894
			CAGGTA_V$AREB6_01	22.5871
			V$STAT6_02	22.5732
			V$COREBINDINGFACTOR_Q6	22.2829
			RACCACAR_V$AML_Q6	22.2396
			V$MYOGENIN_Q6	22.2239
			CATTGTYY_V$SOX9_B1	22.2141
			V$AP1_Q6_01	21.9119
			V$OCT1_Q6	21.2735
			WTTGKCTG_UNKNOWN	20.9582
			WGTTNNNNNAAA_UNKNOWN	20.8895
			V$ETS2_B	20.8601
			V$LMO2COM_02	20.5002
			AAAYWAACM_V$HFH4_01	20.3122
			V$AREB6_02	20.3122
			V$LBP1_Q6	20.2172
			GATAAGR_V$GATA_C	20.0651

## Sheet: ETS2
Groups	NS	NS	NS	NS	NS	NS	NS	AK	AK	AK	AK	AK	AK	AK	AK	AK	AK	SCC	SCC	SCC	SCC	SCC	SCC	SCC	SCC	SCC
Gene	2-NS	3-NS	4-NS	5-NS	6-NS	8-NS	10-NS	1-AK	2-AK	3-AK	4-AK-1	4-AK-2	5-AK	6-AK	8-AK	10-AK	12-AK	2-SCC	3-SCC	4-SCC-1	4-SCC-2	5-SCC	6-SCC	8-SCC	10-SCC	12-SCC
M6PR	-1.20388	0.620142	-0.7995	-0.561459	-0.148472	-1.158	-0.985918	-0.48976	-0.469684	-0.529911	-0.168548	-0.205832	-0.690517	1.41744	-0.853991	0.407913	-0.595875	3.08085	0.525499	0.858183	0.175608	-0.613082	1.50347	-0.435269	1.40023	-0.0796411
SH2D2A	-0.66846	-0.237337	-0.523021	-0.772345	-0.673654	-0.46069	-0.117869	-0.310057	3.3363	-0.284085	-1.12555	-1.15152	-0.922978	0.0899004	1.38846	-0.652877	0.0483464	0.510634	-0.538603	-0.0347615	0.74957	0.479469	1.52871	-0.481467	1.30016	-0.476272
SOX30	-0.818641	-0.614374	-0.491813	-0.614374	-0.45096	-0.532667	-0.491813	-0.369253	1.46915	1.71428	-0.410106	-0.369253	-0.328399	-0.164985	-0.532667	-0.328399	0.447817	2.49049	-0.818641	-0.287546	-0.124132	-0.287546	-0.246692	-0.369253	2.98073	-0.45096
PTPRN	-0.38844	-0.38844	-0.38844	-0.147567	-0.38844	-0.38844	-0.302414	-0.0959519	-0.268004	-0.38844	-0.38844	-0.268004	-0.302414	-0.199183	-0.38844	-0.474466	-0.38844	4.36019	-0.38844	-0.0443364	0.00727911	0.11051	1.93426	0.0244843	-0.233593	-0.216388
SEC61A1	-1.17128	-0.0207184	-0.982465	-0.267087	0.158	-0.712873	-0.400873	0.284213	-1.63423	-0.895125	-0.18631	0.0726795	-0.150971	0.955164	-0.367048	0.165068	-0.639669	1.3333	-1.10514	0.374077	0.704756	3.50114	0.886503	-0.213068	0.267048	0.0449126
CASP8	-0.206292	-0.605044	-0.726845	-1.085	-1.3083	-0.842846	-1.0096	-0.612294	3.88999	0.931966	-0.0119905	-0.155541	-0.758745	0.499863	-0.0322906	-0.190342	-0.0453407	-0.0380906	-0.112041	-0.090291	0.668064	0.641964	0.604264	-0.433943	0.843515	0.185211
ACTB	-0.677431	-0.104838	0.873314	-0.563917	-1.0058	-0.891224	0.231357	-0.53793	2.16602	-0.58662	-0.339304	-0.603526	-1.05951	0.505915	-0.138167	-1.31784	-0.477357	1.47103	-0.2597	-0.517739	1.37065	2.78885	-0.020113	-0.271679	0.293185	-0.327615
NKAIN1	-0.875718	0.303424	-0.0896234	-0.988017	-1.40914	-0.314222	0.528022	-0.145773	2.07214	-0.735344	-0.931868	0.415723	-0.53882	0.303424	-0.707269	-0.173848	0.359574	3.5601	0.191125	0.443798	-0.145773	-0.707269	-0.0615486	-0.0896234	-0.566895	0.303424
RAB10	-0.945814	-0.441854	-0.98458	-0.883191	-1.03453	-0.905556	-1.08075	-0.142907	0.192569	-0.498512	0.469151	1.23851	-0.654322	2.21065	-1.05168	0.563084	-0.840698	-0.368794	-0.0489738	0.457968	0.739768	2.48201	1.21167	0.781516	-0.653577	0.188842
FXYD5	-0.247261	-0.839421	-0.549778	-0.843283	-0.679795	-0.552352	-0.563938	0.686034	3.98925	-0.119818	-0.84457	-0.361831	-0.872891	0.610083	0.637116	-0.791791	0.0655534	-0.838133	-0.0966468	0.190422	0.931909	0.639691	0.763272	-0.332223	0.042382	-0.0219832
DLL3	-0.586096	-0.586096	-0.586096	-0.586096	-0.586096	-0.285336	-0.686349	0.81745	-0.586096	0.316183	0.115677	-0.886856	-0.586096	0.21593	-0.485843	-0.586096	-0.686349	3.02302	-0.586096	0.21593	0.316183	0.51669	-0.586096	1.51922	2.52176	-0.686349
CLSPN	-0.409013	-0.327916	-0.190403	-0.521844	-0.818026	-0.786293	-0.825078	0.0423117	4.17476	0.655831	-0.398435	-0.165721	-0.521844	-0.303234	-0.83213	0.0634676	-0.370227	1.47386	0.193929	-0.518318	0.183351	0.676987	-0.208033	-0.267974	0.243292	-0.243292
KDELR3	-0.31322	-0.884273	-0.296668	-0.755993	-0.594608	-0.573918	-0.896687	0.41508	-1.16152	-1.00842	-0.0401074	2.32273	-0.429086	-0.342186	-0.458052	-1.21532	0.998547	-0.110455	0.100587	0.576465	2.31859	1.39166	-0.209768	-0.296668	-0.31322	1.7765
PSME2	-0.479143	-1.15751	-1.26896	-0.54698	-0.537289	-0.222333	0.16046	-0.19326	-0.0188228	1.45905	-1.04606	-0.609971	0.330052	0.136232	0.0926232	-0.13996	-0.639044	-0.333779	-0.173878	0.102314	-0.00428639	2.0502	0.819445	-0.416152	3.35363	-0.716572
MMP9	-0.392184	-0.501165	-0.539331	-0.453802	-0.6782	-0.449204	-0.535652	-0.0799579	0.957425	0.411144	-0.70809	-0.738898	-0.604627	0.597836	0.126047	-0.582095	-0.177442	-0.658428	-0.439547	2.09091	-0.381608	-0.352639	3.50858	1.36806	-0.658887	-0.12824
SLC17A9	-0.507189	-1.105	-0.343085	-0.37532	-0.436859	-0.767997	-0.958475	0.870111	-0.879353	-0.451511	0.606373	0.237139	-0.656641	3.05914	-0.266894	-0.952614	-0.0822773	-0.176051	-0.533563	2.05107	1.10161	0.31333	1.33898	-0.44565	-0.867631	0.228348
HM13	-0.750224	0.705921	-0.061667	-1.34493	-0.853952	-0.645508	-0.881613	-0.397549	1.34212	1.02698	-0.811473	-0.42027	-0.582283	-0.101182	-0.121928	-0.160456	-0.828267	3.56092	0.390785	-0.684036	0.441168	0.549835	-0.473616	0.501429	0.942026	-0.342227
PHEX	-1.13952	-0.584437	-0.358935	-1.17421	-1.08748	-0.324243	-0.827286	0.907346	3.30114	-0.0467016	-0.168126	0.0747226	-0.48036	0.300225	-0.168126	0.491034	-1.03544	-0.28955	-0.237511	-0.012009	-0.237511	2.24301	0.647151	-0.497706	0.751229	-0.0467016
NDRG4	-0.663922	-0.462638	-0.375707	-0.582825	-0.641168	-0.476641	-0.609079	0.208891	-0.156337	-0.00114442	-0.249103	0.310991	-0.348869	0.100373	-0.628333	-0.412463	0.0542815	4.56654	0.686721	0.0011893	-0.394377	-0.219931	-0.358788	0.476102	-0.0320663	0.208307
CD79A	-0.478557	-0.46102	-0.476364	-0.487325	-0.485133	-0.276882	-0.474172	-0.305379	-0.0182115	1.2861	-0.491709	-0.594739	-0.509246	4.22573	0.720533	-0.125625	-0.57501	0.650385	-0.108088	-0.228655	-0.555281	-0.489517	0.920016	-0.189197	0.082626	-0.555281
CDC37	-1.24708	-1.00554	-0.897453	-0.0910575	-0.0544032	-0.476398	0.178681	0.346915	0.24729	-0.72734	-1.03279	-0.0835387	-0.0901177	0.517969	-0.0976365	-0.565684	-0.246134	-0.946326	-0.797829	0.691842	0.817783	3.64769	1.13921	-0.469819	1.18339	0.0583795
JAK3	-0.172976	-0.289235	-1.07449	-1.22543	-0.305552	-1.03778	-0.860332	0.202316	2.59684	0.506221	-0.711439	-1.05206	-0.87257	2.20931	0.73058	-0.92764	-0.128105	0.585766	-0.15258	0.626559	0.40016	-0.888887	1.67085	-0.197452	0.132968	0.23495
LSR	0.128613	-0.135348	-0.0027238	-0.455964	-0.784306	-0.257672	0.266388	-0.731514	0.718341	0.106723	-1.11651	-0.597602	-0.479141	-0.370982	0.0153028	-0.189428	-0.728939	2.27378	0.0732455	-0.761129	0.0268913	1.5437	-0.307889	-0.703186	3.3116	-0.842249
TFEC	-0.365575	-0.423461	-0.927072	-0.93865	-1.12389	-1.08337	-1.36701	0.560607	0.630071	0.369582	-0.348209	-1.21072	-0.232436	1.59677	-0.203493	-0.272957	0.780575	-0.139818	-0.249802	2.94553	0.531664	-0.359786	1.80516	-0.0356224	-0.440827	0.502721
PDAP1	-0.983222	-0.338094	-0.347377	-1.11318	-0.950734	-0.416995	-0.542307	0.863979	0.348805	-0.0921101	-1.01571	0.0935382	-0.180293	-0.24527	-0.291682	-0.138522	-1.21992	-0.184934	0.385934	-0.287041	0.376652	3.07784	0.311675	0.812926	2.58587	-0.509819
RUNDC3A	-0.688842	-0.0213097	-0.308348	-0.735569	-0.638777	-0.194868	-0.338387	-0.481907	-0.715543	-0.602063	-0.538647	-0.381777	0.188963	1.35714	-0.49192	-0.184855	-0.64879	-0.101414	0.375872	-0.111426	-0.264959	-0.144803	0.656235	0.502703	4.26758	0.245703
HOXB6	-0.39462	-0.942872	-0.472942	-0.747068	-0.35546	-0.707907	-0.707907	-0.35546	-0.942872	0.349435	-0.590424	0.0361484	-0.316299	0.388596	-0.825389	-0.825389	0.545239	0.310274	1.44594	-0.39462	-0.159656	1.36762	0.0361484	-0.512103	3.56062	1.21097
SLC2A9	-0.495161	0.25413	-0.790337	-0.676808	-0.375956	-0.534897	-0.455426	-0.546249	-1.01172	-0.188633	-0.954954	-0.336221	1.06019	0.242778	-0.415691	0.992069	-0.898189	0.129248	-0.239721	-0.27378	-0.171604	3.38753	-0.188633	0.140601	2.39415	-0.0467216
LTBR	-0.481335	-0.226834	-0.528703	-0.555999	-0.128887	-0.651538	-0.382585	0.177799	-0.765541	-1.56919	-0.792838	-0.390614	-0.421122	0.743	-0.558408	-0.902024	-0.267779	1.8172	-0.713356	0.580023	0.438723	0.761465	0.763874	0.274943	3.47588	0.303845
PTPN6	0.454267	-1.05293	-1.0102	-0.344006	-1.17141	-0.579021	-1.09955	0.355211	0.937893	-0.22747	-0.326526	-0.994667	-0.806267	2.27223	0.660148	-0.730518	-0.200278	-0.472196	-0.0507232	0.926239	0.386288	-0.559598	1.79249	-0.336237	2.3946	-0.217758
CMAS	-0.868816	-0.621119	-1.49678	-0.457151	-0.893236	-0.568789	-0.666472	-0.0140889	0.537123	-1.20024	0.324313	0.394087	0.0242866	0.397575	-0.547857	0.572009	-1.20373	2.9478	-0.136193	-0.0106002	0.258028	0.0731281	0.652249	0.153368	2.52218	-0.17108
E2F3	-0.998613	0.39855	-0.382218	-0.416462	-0.498648	-1.0671	-0.621927	-0.471253	1.41218	0.720445	-0.258939	-0.231543	-0.772602	-0.217846	-0.984916	-0.204148	-0.539741	3.76818	0.131445	-0.573985	-0.0603225	0.768387	-0.080869	-0.238392	1.31629	0.10405
PTK7	-1.04872	-0.533342	0.0988251	-0.629124	-0.854678	-0.705751	-0.586486	-0.263296	-1.68768	-0.305317	-0.392448	0.415835	-0.272565	0.777956	-0.629742	-0.464749	-0.634068	0.238483	-0.218803	0.8552	0.496787	3.45555	1.40642	0.303986	-0.0507197	1.22844
PDCD10	-1.20631	-0.505207	-1.00305	-0.905838	-0.611257	-0.449237	-0.304892	0.184113	-1.0708	-0.3697	0.245976	0.55234	-0.0780641	0.608311	-0.416833	0.113414	-1.06197	2.85597	-0.879326	0.628931	0.634823	2.30215	1.16802	-0.145818	0.55234	-0.838084
CCDC88A	0.0983917	-1.24257	-0.989815	-0.527671	-1.324	-1.0998	-1.47205	0.171362	-0.0729295	0.203088	0.0941616	0.486508	-0.632367	0.485451	-0.285495	-0.353177	0.306727	1.62653	-0.161763	1.1517	0.896833	-1.38956	0.38287	-0.265401	2.72955	1.18343
MAP7D1	-1.33322	-0.518868	-0.150877	0.186869	-0.671014	-0.457002	0.816991	0.333057	0.703798	-1.37308	-0.345642	-0.0816779	0.0127258	-0.0638054	-0.133921	-0.391927	-0.0633471	-0.941394	-0.595858	0.648347	0.708381	4.04184	-0.0289768	0.294104	-0.35664	-0.238865
MFAP2	-0.865241	-0.88231	0.025734	-0.284913	-0.421461	-0.870362	-0.795261	1.15396	-1.08372	-0.667247	-0.726987	0.203246	0.259572	0.302244	-0.960825	-0.950584	-0.209811	0.003545	-0.378789	2.64575	-0.0835043	2.63892	1.33147	-0.0749701	0.0803532	0.611183
DPPA4	-0.966118	-0.966118	-0.290269	-0.966118	-0.966118	-0.290269	-1.07876	0.385581	-0.290269	1.512	0.385581	-0.177627	0.272939	2.75105	0.272939	-0.515552	-0.290269	-0.966118	-0.966118	0.610864	0.948789	-0.177627	2.41313	-0.290269	-0.0649855	-0.290269
GJB6	-0.935341	-0.658233	-0.589739	-0.656113	-0.79946	-0.624309	-0.554801	0.440612	-0.142458	-0.8332	-0.480224	-0.0221563	-0.352824	1.71018	-0.611864	-0.105399	-0.721656	0.806126	-0.290691	0.562481	-0.0136753	3.78472	0.646922	0.547547	-0.490641	0.384195
SASH3	-0.207176	-0.826569	-0.98681	-1.10699	-1.15013	-0.4537	-0.965239	-0.0438529	2.96991	0.587867	-0.61086	-0.872792	-1.10083	1.61403	1.10249	-0.407477	0.0301045	-0.0284452	0.615601	0.187264	0.587867	-0.835813	1.54007	0.25814	-0.271888	0.375239
ZNF205	-1.50267	-0.672706	-0.379776	-0.611679	-1.24636	0.0107971	-1.05107	0.413576	0.0474133	0.193878	-0.587268	-0.623884	0.206084	0.0230025	-0.855787	-0.0136137	-0.330954	2.31762	-0.318749	-0.245517	0.120646	1.29237	0.706506	0.254905	3.07436	-0.221106
NXPH1	-0.51184	-0.51184	-0.51184	0.352306	-0.51184	-0.51184	0.179477	0.179477	-0.51184	1.73494	-0.51184	-0.51184	-0.51184	-0.51184	-0.51184	-0.51184	-0.51184	3.2904	-0.51184	-0.51184	-0.51184	1.38928	-0.51184	0.00664728	2.0806	-0.51184
TUBA1B	-0.831444	-0.561898	0.0670408	-0.49002	-0.642762	-0.678701	-0.687686	-0.0857016	0.583669	0.305139	-0.359739	0.0625484	-0.808982	-0.103671	-0.283368	0.296154	-0.584361	1.85053	-1.32112	-0.449588	1.54954	3.55316	0.197321	0.0355938	-0.422633	-0.189027
AMD1	-1.18268	0.0965434	-0.785358	-0.512868	0.712666	-1.45115	-0.178631	1.00395	-0.698107	-1.0753	0.410645	1.02677	-0.467229	1.57175	-1.27933	0.101913	-1.46725	-0.392059	-0.559849	0.860321	1.02006	2.41204	1.25496	-0.102119	-0.185343	-0.134335
SLPI	-0.646499	-0.756364	-0.615723	-0.509985	-0.520301	-0.416969	-0.625523	0.204223	-0.11454	-0.700314	-0.327049	-0.04869	-0.307104	1.39485	-0.382755	-0.243146	-0.496058	-0.650797	-0.104912	0.198205	-0.0672587	3.80105	1.01884	1.69694	-0.736764	-0.04336
ABCC10	0.294026	-0.217242	-0.144204	-1.43942	-1.63906	-0.373058	-1.26413	-0.149073	0.907549	1.77914	-0.509396	-0.903803	-0.61165	-0.85998	-0.212373	-0.655473	-0.0760348	2.07616	1.77427	-0.855111	0.0797804	1.13153	0.0213497	0.235596	1.4529	0.157688
TCF15	0.216972	-0.48147	-0.48147	-0.750102	-0.750102	-0.427744	-0.266565	-0.803828	0.807961	0.861687	-0.427744	-0.266565	-0.803828	-0.320291	-0.48147	-0.535197	-0.642649	3.548	1.56013	-0.642649	-0.374018	0.0557927	-0.212839	0.163245	1.82876	-0.374018
FAM110A	-0.267005	-0.976677	0.414561	-0.948571	-1.21558	-0.0491852	-0.857227	-0.786963	-1.33503	-1.08207	1.595	0.323217	-0.189714	-0.0281058	-0.962624	-0.400508	-0.55509	1.25071	1.12423	-0.505904	0.976677	0.941544	1.23666	0.259979	2.50844	-0.470772
YWHAH	-0.739026	-0.0720856	-0.051501	-0.0597348	-0.443637	-0.849153	-0.0185657	-0.484806	-0.353065	-0.926345	-0.672126	0.185222	-0.47966	0.186251	-0.592875	-0.887235	-0.352036	0.730713	-0.595963	0.616468	0.606176	3.97381	0.394155	-0.580525	1.53866	-0.0731148
TXNDC17	-0.675755	-0.306233	-0.7027	-0.373594	-0.146491	-1.03181	-1.2743	1.24499	-0.500617	-0.375518	-0.400538	0.344281	0.798485	1.24114	-0.877838	-0.260042	-1.51873	-1.13381	-0.0829797	0.725351	0.473228	2.21306	2.55949	0.132575	0.124877	-0.196531
PUS7L	-0.434084	-0.577206	-0.744863	-0.932966	-1.09245	-1.32144	-1.51363	0.00346009	0.408291	1.71683	0.886727	-0.393192	-0.356389	0.575948	-1.67311	0.0811549	0.138404	2.47334	0.0279953	-0.184643	-0.0537887	-0.0987699	1.1239	-0.0415211	1.7291	0.252901
CAP1	-0.772899	-0.581667	-0.472535	-0.844986	-0.929088	-0.876024	-0.644743	0.104165	0.461598	-0.377419	-0.28731	0.310415	-0.549628	0.947187	-0.783912	-0.570653	-0.619713	-0.259276	-0.379422	0.266361	1.24255	3.8427	1.0423	0.458595	-0.0700465	0.343455
CARD6	-0.365132	-0.365132	-0.241458	-1.02865	-0.920683	-0.891236	-0.889273	0.137415	0.15312	0.237532	-0.70867	-0.394578	-1.03847	0.857864	-0.826455	0.378874	0.0490769	-1.33685	0.745969	0.0471138	-0.243421	3.50213	0.526104	0.353354	0.851975	1.40949
ACY3	-0.240143	-1.17123	-1.17123	-0.513991	-0.62353	-0.733069	-0.842609	-0.294913	1.67679	2.44356	-1.17123	-0.842609	-0.513991	1.51248	-0.0210652	0.0337043	-0.459222	0.800478	0.0884739	-0.513991	0.417091	0.471861	0.0337043	-0.0210652	2.22449	-0.568761
C1QTNF6	-0.244823	-0.942082	-0.788104	-0.927556	-0.793915	-1.22534	-1.29071	0.0936383	-0.239012	-0.29857	-0.626863	1.14824	-0.304381	0.314437	-1.10768	-1.27183	0.754582	1.53609	0.446626	0.58172	1.1221	1.94719	0.331869	-0.363938	-0.109729	2.25805
E2F5	-0.278512	-0.151965	-0.995614	-0.883127	-0.166026	0.255799	-0.0394784	-0.461303	-0.0394784	0.255799	-0.320695	-0.869067	-0.489425	0.45265	-0.0676001	-0.278512	-0.615972	3.85537	0.382346	-0.166026	-0.362877	-1.0378	0.79011	0.0870689	1.88685	-0.742519
CD101	-0.510997	-0.575806	-0.802639	-1.53174	-0.251759	-0.543401	-0.559604	0.282918	-0.154545	-0.18695	0.120894	-0.170748	-0.94846	-0.105938	-0.0249267	-0.18695	-0.203152	0.137097	-0.138343	-0.835043	-0.18695	3.26415	0.768988	0.736583	2.64846	-0.041129
HRH4	0.99107	-0.876164	-1.43633	-0.409355	-0.596079	-1.06289	-0.876164	0.524262	-1.62306	-1.15625	0.244177	-0.68944	0.4309	1.17779	-0.315993	0.150815	0.0574534	-0.596079	2.57822	0.524262	-0.12927	-0.409355	0.897709	1.73796	-0.12927	0.99107
KLRC1	-0.522045	-1.48664	-1.83113	-0.590945	-0.866542	-0.590945	-1.41774	-0.0397496	1.68273	1.40714	-0.590945	-0.659844	0.718144	1.06264	0.235848	-0.384247	0.0291497	0.924842	-1.14214	0.373647	-0.0397496	-0.0397496	2.23393	0.166948	0.718144	0.649244
YARS	-1.68267	0.212992	-0.869346	-0.316618	-0.346041	-0.957614	-0.251468	0.683756	0.639622	-1.3275	0.484101	0.0322519	-0.96602	1.09147	-0.516273	0.0721828	-0.961817	2.49746	-0.131675	-0.467935	0.713179	2.62776	-0.0980489	0.0280486	0.0721828	-0.261976
CCNJL	0.317392	-0.41818	-0.739992	-1.03882	-0.28026	-0.854925	-0.923885	-0.739992	-0.648046	-0.785965	-0.464153	0.708165	-1.10778	0.938031	-1.0618	-0.808952	1.23686	1.07595	0.110513	1.46672	-0.625059	0.0185661	1.19088	0.593231	-0.0274071	2.86891
PRR5L	0.239552	-0.135399	-1.14568	-1.26025	-0.729072	-0.66658	-0.406197	-0.364536	1.82268	1.61437	-1.37482	-0.656165	-1.03112	-0.187476	-0.312459	-0.0937378	-0.145814	1.85393	1.55188	-0.395782	-0.249967	-0.979039	0.729072	1.26025	-0.354121	1.41648
B4GALNT1	-0.407225	-0.792237	-0.392417	-0.0222123	0.140678	-0.481266	-0.570115	0.0962531	1.90285	-0.792237	-0.481266	-0.288759	-0.466457	-0.392417	-0.436841	-0.762621	-0.0666368	2.88019	-0.496074	0.111061	-0.140678	2.95423	-0.3628	-0.318376	-0.466457	0.0518286
CAB39	-0.735713	0.17018	-0.91092	-0.437692	-0.447269	-0.96613	-0.381356	-0.0292517	0.647351	-0.474874	0.144265	0.23215	-0.349807	0.102013	-0.986411	0.1099	-0.360511	-1.42189	-0.471494	0.125674	1.35776	3.82305	0.819741	-0.255162	0.829318	-0.132911
LIMD2	-0.283843	-1.04405	-1.21578	-1.04405	-1.32111	-0.304451	-0.886052	0.533604	2.57608	0.293178	-0.865444	-0.698291	-0.931847	0.886228	1.89601	-0.515109	0.27715	0.322945	0.215326	0.705336	0.909125	-1.23181	1.14039	0.121446	-0.208281	0.673279
GATA4	-0.332286	-0.137202	-0.332286	-0.332286	-0.332286	-0.415894	-0.415894	-0.332286	-0.137202	4.68416	-0.165071	-0.415894	-0.332286	-0.0257254	-0.165071	0.0578821	-0.304417	1.11691	-0.332286	-0.332286	-0.248679	-0.165071	0.00214378	-0.165071	-0.276548	-0.165071
ARPC5L	-1.59549	0.855004	-0.766057	-0.657097	-1.17077	-0.992872	-0.388032	0.372466	1.21079	-1.19745	-0.141204	0.843886	-0.737149	0.661544	-0.321321	0.686005	-1.05291	-0.839438	-0.20569	0.643755	1.1085	2.43826	0.588163	-0.855004	1.53323	-0.0211249
ADAM10	-0.609626	-0.606911	-0.299138	-0.640404	-0.645835	-1.10297	-1.22608	-0.0891287	0.0475585	0.0683784	-0.384228	0.463051	-0.569797	2.08881	-0.955418	-0.0492993	-0.248446	-0.229437	-0.728209	0.486587	0.973592	3.21399	1.03062	-0.280129	-0.660318	0.952772
ACTR2	-0.895395	0.250449	-0.770847	-0.927631	-0.797222	-1.3086	-1.56796	0.0614288	0.287081	-0.152501	0.221144	0.599184	-1.11226	1.10177	-0.848507	0.0834079	-0.699049	0.194769	-0.873416	0.0760816	2.09523	2.49085	1.24684	0.493685	0.0526372	0.698823
RGS3	-1.24557	-0.684616	0.367887	-0.915935	-0.869672	-0.881238	-0.780035	0.541376	0.263793	-0.59498	-0.791601	0.983774	-0.713531	0.226204	-0.667267	-0.441731	0.80161	-0.453297	-0.317397	1.39726	2.28205	0.382344	0.093195	-0.389684	-0.383901	2.79096
GCNT3	-1.06606	-0.821135	-0.821135	-0.453744	-0.249637	0.0769323	0.485144	-0.821135	2.19964	-0.780313	-0.167995	-1.1477	0.893357	0.934178	0.199396	1.09746	-1.35181	-0.372101	-0.290459	1.46485	-1.27017	1.91389	0.730072	0.893357	-0.698671	-0.576207
SLC13A5	-0.191217	0.254005	-0.599338	-0.896152	-0.673541	-0.636439	-0.562236	0.625023	0.179801	-0.599338	-0.488032	-0.228319	0.0684957	0.0684957	-0.747745	-0.228319	-0.85905	-0.525134	0.254005	-0.488032	-0.117014	0.179801	-0.265421	0.810533	4.00129	1.66388
PRKACB	-0.481012	-1.28544	-1.61852	-0.443305	-0.722969	-0.452732	-1.13461	0.0877424	0.169442	0.0468927	-0.151072	-0.82038	-0.619273	1.24096	-0.0316646	-0.0756567	-0.02538	0.279422	-1.04034	1.32895	-0.289332	3.1012	1.43893	0.744481	0.172584	0.581082
PTPN7	0.331224	-0.733072	-1.23988	-0.963085	-1.11123	-0.159989	-0.900708	0.151892	3.0251	1.03686	-0.931896	-1.15021	-0.892911	1.04076	1.23178	-0.409495	-0.245757	-0.218467	0.822438	0.140197	0.116806	-1.00987	1.23568	0.654802	0.0700234	0.109009
RALB	-0.987315	-0.288153	-0.680575	-0.648016	-0.713134	-0.63602	-0.34299	-0.127072	-0.207613	-0.850224	-0.337849	0.357885	-0.127072	1.41348	-0.284726	0.174527	-0.695997	0.165958	-0.831374	-0.0156863	0.961083	3.92738	1.08104	-0.241885	-0.253881	0.188236
CNPY2	-0.557623	-0.263243	-0.505055	-0.520825	-0.394663	-0.657502	-0.920341	-0.194905	-1.8981	-0.12131	-0.000404368	0.152042	-0.583907	1.77639	-0.720583	0.520017	-1.241	0.157299	-0.194905	1.01941	0.236151	0.761828	1.56612	-0.236959	2.98019	-0.158108
HAPLN1	-0.385085	-0.28292	0.432238	-0.136969	-0.107779	-0.202647	0.0819569	-0.392383	-0.0712913	-0.479953	-0.348597	-0.326705	-0.297515	-0.297515	-0.377788	-0.39968	-0.31211	4.65751	-0.479953	-0.297515	-0.377788	0.906578	-0.31211	-0.290217	0.322775	-0.224539
AIG1	-0.704369	-0.253439	-0.798919	-0.624365	-0.980746	-0.435265	-0.689823	-0.413446	-1.03166	-0.631638	0.968438	-0.486177	-0.958927	1.44846	-0.166162	-0.0279734	-0.769827	2.44487	-0.180708	0.161127	-0.449812	1.31027	0.830249	-0.224346	2.57579	0.0883958
TMEM209	-0.688731	-1.07958	-0.953307	-1.02546	-0.394089	-0.508338	-0.88115	-0.0693819	1.77063	-0.406115	-0.00925092	-0.195657	-0.141539	1.06108	-0.712783	0.12905	-0.207683	0.519902	-1.272	-0.261801	0.30343	1.8488	0.104998	0.604085	3.00331	-0.538404
MMP3	-0.441006	-0.38647	-0.432011	-0.420261	-0.267675	-0.441411	-0.425204	-0.377719	-0.27748	-0.439547	-0.441006	-0.333475	-0.402353	1.85475	-0.423341	-0.442384	-0.39271	-0.408593	-0.441978	0.697352	-0.0820277	2.27467	3.54454	-0.31978	-0.397167	-0.377719
ITGB1	-0.596908	-0.197305	-0.288867	-0.143022	0.0613579	-0.80652	-0.571401	-0.131086	-0.723787	-0.73278	-0.420651	0.552687	-0.428172	0.302362	-0.868324	-0.35247	0.170088	-0.441907	-0.655769	0.167472	1.13002	4.15876	0.526362	-0.123728	-0.559466	0.973055
GPR110	-0.297402	-0.418457	-0.448721	-0.494117	-0.357929	-0.448721	-0.350363	-0.274704	4.28759	-0.0552899	-0.486551	-0.395759	-0.365495	0.958553	-0.380627	0.0733319	-0.441155	-0.380627	-0.501683	-0.426023	-0.297402	0.156558	1.60166	0.330576	-0.448721	-0.138516
WNT7A	-0.498292	-0.787111	-0.405458	-0.457032	-0.704592	-0.931521	-1.34412	1.4925	-0.230103	-0.199158	-0.0753786	-0.291993	-0.364198	0.471315	-0.714907	-0.0960086	-0.580812	-0.147583	-0.261048	0.0690309	1.1521	0.048401	3.81336	0.213441	-0.137268	0.966433
MCU	-1.0526	-0.645382	-0.465726	-1.12447	-0.928841	-0.773138	-0.976749	0.53636	-0.369909	-0.605459	1.08731	1.78996	-0.230176	0.512406	-1.54766	-0.609451	0.444535	-0.681314	0.0293286	0.951567	2.15327	0.85575	0.21697	-0.0984273	-0.48968	2.02152
BUB1B	-0.350213	-0.203591	-0.305329	-0.715272	-1.14018	-0.820003	-1.01151	-0.209575	2.83957	0.535505	-0.341236	-0.0360226	-0.697319	-0.07193	-0.92174	0.948441	-0.520774	2.68098	0.433767	-0.760157	-0.0390149	1.45414	-0.173668	-0.224537	-0.158706	-0.191622
TAGLN2	-1.14026	-0.752473	0.0473715	-0.967534	-0.353398	-0.771665	-0.288484	0.382098	0.386614	-0.248407	-0.405893	0.553695	-0.837707	-0.0316534	-0.404764	-0.549831	-0.335335	0.0569674	-0.353962	-0.263648	1.1159	4.15046	0.247192	0.576274	0.41145	-0.223007
IGF2BP1	-0.202707	-0.202707	-0.224825	-0.205867	-0.224825	-0.227985	-0.215346	-0.212186	-0.224825	-0.17743	-0.212186	-0.205867	-0.205867	-0.212186	-0.212186	-0.209027	-0.215346	4.89074	-0.212186	-0.212186	-0.215346	-0.183749	-0.212186	-0.209027	0.14486	-0.199548
ATP13A2	-1.30677	-1.27721	-1.11328	-0.72093	-0.884858	-0.272145	-0.575814	0.18739	0.482998	1.04734	-1.05954	0.165892	0.316382	0.216951	-0.140465	-0.589251	-0.522067	1.35638	-1.14016	0.354005	1.34563	1.45313	-0.382326	2.82367	-0.0786563	0.313695
TMEM69	-1.26509	-0.647557	-1.03206	-0.74077	-0.286359	-0.123238	-1.25344	-0.309662	-0.0649798	1.33321	-0.635906	-0.402875	0.237961	1.33321	-0.181495	1.01861	-1.89427	-0.449481	-0.0533283	0.482643	-0.169844	1.86918	0.622462	1.37981	1.98569	-0.752421
SHC1	-0.867601	-0.446425	0.0118261	-0.438021	0.278768	-0.853265	-0.328278	-0.0272266	-0.314931	-0.431595	-1.04902	-0.350523	-0.233365	1.15375	-0.455817	-0.728692	-0.219524	-0.793944	-0.809269	0.425587	-0.0212945	3.68377	0.834898	-0.162675	1.8473	0.295576
TREML1	0.463972	-0.21652	-1.51564	-0.835149	-1.20633	-0.0309315	-1.51564	0.21652	1.33005	0.0927944	-0.402109	-1.33005	-0.402109	0.525835	1.20633	-0.21652	-1.02074	0.0309315	0.835149	-0.278383	0.525835	-0.340246	1.14446	2.81476	0.711423	-0.587698
RPS6KA4	-0.766989	-0.769936	-0.66092	-0.689647	-0.629247	-0.838439	-1.07857	0.747441	0.343053	-0.266108	-0.20939	-0.168878	-0.323562	1.18277	-0.656501	-0.380279	-0.607886	-0.580632	-0.705852	0.545615	1.17319	3.28721	1.99596	0.116183	-0.204971	0.146383
FBLIM1	-0.67785	-0.386632	-0.524913	-0.840345	-0.453542	-0.966519	-0.364966	-0.0393372	0.12507	-0.369426	-0.529373	0.296487	-0.580352	0.386975	-0.807846	-0.679124	-0.705251	1.87429	-0.395553	0.236587	0.418837	3.74267	0.13208	1.14593	-0.391093	0.353201
GFI1	-0.54065	0.360434	-0.946138	-1.44173	-1.48679	-1.17141	-1.35163	0.0450542	0.0901084	0.675813	-0.675813	-0.54065	-0.180217	2.61314	0.135163	-0.405488	0.180217	0.630759	0.495596	0.360434	0.0450542	-0.946138	1.98238	0.0901084	1.39668	0.585704
IL24	-0.626608	-0.377994	-0.648227	-0.656874	-0.522839	-0.659036	-0.576885	-0.174778	0.579712	-0.37367	-0.59418	0.413249	-0.531486	0.737528	-0.105599	-0.490411	-0.719568	-0.507706	-0.412584	0.294346	1.98925	3.7836	0.862917	-0.561752	0.153825	-0.274224
S100A9	-0.695443	-0.48815	-0.755511	-0.64729	-0.70789	-0.624621	-0.689637	0.184909	0.78037	-0.390923	-0.513082	-0.466622	-0.200148	3.08947	-0.449178	-0.167242	-0.647069	-0.372339	-0.681692	0.645193	-0.30179	2.49229	1.74684	-0.11673	0.0966289	-0.120354
ARPC2	-0.338526	-0.708884	-0.417608	-0.686246	-0.961826	-0.832035	-1.03849	0.383175	0.317072	-0.565812	0.112424	0.776171	-0.754764	0.930714	-0.627387	-0.292948	-0.519328	-1.13206	-0.21628	0.280247	1.34695	3.60351	1.12872	-0.263066	0.164039	0.312242
CDCP1	-0.267391	0.098297	0.412134	-0.978299	-0.447506	-1.23073	0.398489	-0.090005	-0.373823	0.166522	-0.257839	-0.0245087	-1.1666	0.788738	-1.25529	0.285235	-1.01651	0.211551	-0.528012	-0.601695	1.12714	3.49183	0.455798	-0.417487	1.53922	-0.319242
CCDC51	-0.936907	-0.696595	-0.360159	-0.456284	-0.656543	-0.992979	-1.55371	0.721243	-0.904865	0.392817	-0.00770229	-0.0477542	-0.143879	1.54631	-0.544398	-0.0878061	-1.03303	-0.512356	0.25664	-0.16791	0.809357	3.29258	1.33804	0.617108	0.344755	-0.215972
SHISA5	-0.643232	-0.614764	-0.628429	-0.74116	-0.161563	-0.974592	-0.718386	0.617305	-0.422325	-0.510004	-0.351726	-0.445099	-0.594268	2.10216	-0.180921	-0.884635	-0.294791	-0.346032	-0.430296	0.602501	0.756225	1.25725	2.08281	-0.802649	2.65443	-0.327813
FZD6	-0.996502	-0.702456	-0.536256	-0.264584	-0.887833	-0.733352	-0.37858	-0.83776	-0.358337	0.0465081	-0.464876	0.785884	0.855134	-0.440372	-1.46634	1.26211	-0.430783	2.69185	-0.274172	0.104039	-0.252865	2.41805	0.2191	-0.402018	1.28661	-0.242211
AQP3	-1.41019	-0.206015	-0.285368	-0.725189	-0.709058	-0.538609	0.124326	1.06375	1.64769	-0.762315	1.0889	1.11819	-0.854004	0.775281	-0.976296	-0.388206	-0.617132	-0.801695	0.0906395	1.14109	1.38875	-1.47353	2.24728	0.027774	-0.872864	-0.0932125
CLEC1B	-0.425994	-0.628806	-0.5274	-0.707678	-0.696411	-0.628806	-0.448528	-0.403459	2.94295	-0.290785	0.689477	-0.392191	-0.493598	0.0923058	-0.471063	-0.302052	-0.302052	2.84155	1.81621	-0.234448	-0.256983	-0.74148	-0.245716	-0.403459	0.306386	-0.0879722
FAM96A	-0.562151	-1.02647	-0.979364	-0.723653	-0.39392	-0.535234	-1.26199	0.299193	-0.360274	1.84692	-0.21223	-0.259335	-0.0843744	2.12282	-0.0776452	0.312651	-0.898613	-0.871696	-0.871696	0.157878	0.400131	0.958659	2.56022	-0.441024	1.21437	-0.313169
CACNG2	-0.48428	-0.48428	-0.48428	-0.48428	-0.48428	-0.48428	-0.48428	0.734232	-0.48428	-0.48428	1.54657	-0.48428	-0.48428	-0.48428	-0.48428	0.124976	-0.48428	3.9836	-0.48428	0.328061	0.124976	1.1404	0.734232	-0.48428	-0.48428	-0.48428
SNX20	-0.220147	-0.574135	-1.25811	-1.29411	-1.10212	-0.394141	-0.802128	-0.12415	2.80975	0.337835	-0.41214	-0.820127	-1.01212	1.11181	1.77779	-0.220147	-0.502138	0.115842	0.697823	0.229839	1.19581	-1.21011	0.967815	0.517829	-0.12415	0.307836
RHEBL1	-1.51807	-1.1268	0.340484	-0.637703	-0.539884	-0.637703	-1.22461	-0.295337	0.731759	2.34577	-0.490975	-0.246428	0.438303	-0.393156	0.0959376	-0.344247	-0.393156	0.829578	0.878487	-0.295337	0.487212	-0.0996998	-0.393156	-0.83334	2.98159	0.340484
CX3CR1	1.28156	0.309659	-1.16618	-0.578246	-1.17818	-1.0102	-1.38216	-0.266279	0.273663	0.429647	-0.626241	-0.374268	-0.410264	1.16157	-0.278278	0.429647	-1.25017	-0.338272	2.94938	0.189672	1.22156	-1.25017	0.357654	0.405649	0.897597	0.201671
SERINC2	-0.700086	0.100718	0.578272	-0.854953	-0.449483	-0.370642	-0.562114	-0.814406	1.36612	-1.22495	-1.02897	-0.589145	-0.00966024	1.06371	-0.164527	-0.000649792	-1.17426	-0.183111	-0.620682	-0.0366916	0.221233	3.57256	0.188007	0.841264	0.909406	-0.0569651
GDNF	-0.843187	-0.551659	-0.172674	-0.114368	-0.697423	-0.639118	-0.609965	2.53853	-1.22217	-0.435049	-0.172674	0.381228	-0.464201	0.148006	-0.435049	-0.201827	-0.784881	-0.609965	0.556145	-0.726576	0.410381	2.59684	-0.0852157	1.57649	-0.843187	1.40157
RGS14	-0.0240708	-1.23641	-0.839451	-1.13628	-1.52966	-0.667792	-1.2829	0.312095	-0.796536	0.777004	-0.317321	1.05595	-1.32224	0.415805	-0.560505	-0.592691	-0.0026134	1.29913	0.0581825	0.0474538	1.79981	1.95358	0.61965	1.6353	0.312095	0.0224202
PIK3CD	-0.292796	-0.879745	-1.34578	-1.17196	-1.00318	-0.892341	-0.899898	1.04484	2.49836	-0.270124	-0.766386	-0.668141	-1.00822	0.83072	0.707284	-0.630355	0.279038	0.10774	-0.184475	0.226137	0.483085	1.62927	1.48316	1.17584	-0.751271	0.299191
FIBP	-2.43038	-0.520827	0.0537293	-0.858802	-1.34886	-0.250448	-0.875701	0.155122	-1.47279	-0.734878	1.14651	0.188919	-0.0138656	0.0424635	0.397337	-0.160321	-0.340574	0.543792	1.92949	-0.250448	1.02259	1.11272	0.8874	0.357906	1.88442	-0.464498
CTSW	-1.05261	-1.05261	-1.16493	-0.135357	-0.959017	-0.41615	-0.996456	-0.696943	0.463669	0.145437	-0.659504	-0.8467	-0.191515	0.0892779	2.5041	-0.884139	0.501108	0.688304	0.239034	2.05483	1.68044	-0.659504	1.39965	-0.154076	-0.172796	0.276473
RHOD	-0.992012	-1.01103	-0.0603325	-0.41399	-0.529975	-0.475785	-0.703952	0.452091	-0.72867	-0.738177	-0.240013	0.333255	-0.0156499	0.247692	-0.417793	0.164982	-0.878879	-1.0462	0.322797	0.195404	0.846629	3.3384	0.403606	2.30594	-0.765747	0.407409
RIN1	-0.224396	-0.603205	-0.151487	-0.300475	-0.373384	-0.645999	-0.950315	0.260606	-1.09296	-0.409838	-0.135637	0.268531	-0.0706533	0.726589	-0.821932	-0.517616	-0.365459	-1.32912	-1.03907	0.209887	0.927881	3.3735	0.945316	0.0117654	1.92642	0.381065
YIF1A	-1.21655	-0.623549	-0.968381	-0.168999	0.348247	-0.268269	-0.43546	-0.39105	-0.453746	-0.537342	-0.315291	-0.216022	0.510213	0.66173	0.290775	-0.341415	-1.01279	-0.0749545	-0.733268	0.452742	0.499764	3.98204	1.05358	0.238528	0.567685	-0.848212
SH3BP5L	-0.132862	-0.142904	-0.20985	-2.00066	-2.05422	-0.186419	-0.480982	0.325719	2.52155	0.325719	-0.467593	-0.0860001	-0.203156	0.0947546	-0.655043	0.914845	-0.845839	1.7115	0.469653	0.0646288	1.10899	-0.13621	-0.778893	1.46046	-0.675126	0.0579342
RUVBL1	-0.94925	-0.44006	-0.755584	-0.629374	-0.31385	-0.720767	-0.842625	0.160524	-0.496637	-0.120184	-0.279034	-0.261626	-0.189817	0.190988	-0.520573	-0.00050216	-0.818689	3.89241	-0.368251	-0.257273	0.114827	1.50096	0.911254	0.204044	1.26377	-0.274682
GAPT	-0.391267	-0.269517	-0.702408	-0.729464	-0.810631	-0.87827	-0.959437	-0.0260151	0.988574	1.04269	-0.702408	-0.215405	-0.296572	3.43712	-0.296572	-0.147766	-0.729464	-0.161294	-0.242461	0.542155	0.149847	-0.986493	2.12491	0.406876	0.231014	-0.377739
RIMS2	-0.413612	-0.384885	-0.34117	-0.238752	-0.363652	-0.155069	-0.205029	-0.413612	0.299569	-0.225013	-0.431098	-0.35366	-0.192539	-0.277471	-0.236254	-0.150073	-0.358656	4.67358	-0.24125	-0.259985	-0.321186	-0.00643717	0.0922341	-0.264981	1.06271	-0.293708
CD19	-0.749012	-0.749012	0.222968	-0.783725	-0.992007	-0.332449	-0.749012	-0.297736	1.75036	0.118827	-0.992007	-0.92258	-0.506017	2.44464	2.30578	0.118827	-0.749012	-0.0547406	-0.0547406	-0.401876	-0.575444	-0.506017	0.570104	0.604817	1.68094	-0.401876
TBL1XR1	-0.784373	-0.803272	-0.790988	0.0320364	-0.67807	-0.473495	-0.931308	0.102905	-0.960128	-0.920442	0.51111	0.585286	-0.14986	0.378822	-0.551451	-0.367664	0.10952	2.3589	-0.778704	0.0424305	-0.138521	0.469061	0.11141	0.0202249	3.48146	0.125111
PLEC	-0.572792	-0.603622	0.0177263	-0.0197008	-0.319405	-0.531062	0.56164	0.494816	-0.933727	-0.987359	-0.266204	-0.318401	-0.145892	0.20816	-0.256453	-0.780003	-0.00335333	-0.800223	-0.549991	-0.152345	0.966456	4.07937	1.39422	-0.304922	-0.162526	-0.0143951
CALR	-0.952966	0.302908	-0.654696	-0.641138	-0.361778	-0.895524	-0.350717	0.0963313	-0.467742	-0.498068	-0.581199	-0.50128	-0.428139	1.56378	-0.0913363	-0.457752	-0.438843	1.61052	-0.804902	0.367129	0.89267	3.11578	1.69472	-0.326456	-1.05964	-0.131653
PRF1	-0.645905	-0.448471	-0.779463	-0.465891	-0.477505	-0.663325	-0.407822	0.155446	2.9021	-0.291685	-0.593643	-1.19175	-0.918829	1.25875	1.49103	-0.187161	-0.314912	0.416756	-0.43105	0.68968	-0.314912	-0.192967	2.40852	-0.593643	0.25997	-0.663325
ZNF572	0.569263	-0.0382341	-1.12437	-0.68255	-0.829822	-0.829822	-0.921867	-0.498459	-0.406414	0.882217	-0.203915	-0.167097	-0.11187	0.82699	-0.664141	0.219492	-0.848231	3.68039	-0.240733	-0.167097	-0.0566431	-0.793004	0.661308	-0.185506	1.6554	0.274719
SLC35C1	-0.431411	-0.967326	0.554671	-1.66401	-0.731523	-0.945889	-0.736882	0.227764	-0.388538	-1.22992	-0.994121	0.0455527	-0.522517	1.91054	-0.602904	-0.570749	-0.62434	1.35854	-0.0455527	-0.163454	1.84087	1.45501	1.58899	0.0884259	0.838706	0.710087
KLRC4	0.515494	-0.718979	-1.60075	-1.60075	-1.60075	-0.718979	-0.718979	-0.0135656	2.80809	-0.718979	0.162788	-0.718979	-0.189919	1.22091	0.162788	0.868201	-0.0135656	1.04455	-0.718979	0.515494	-0.718979	0.691847	0.339141	0.162788	0.691847	0.868201
KCNQ5	-0.333255	-0.85219	0.594537	-0.459057	-0.333255	-0.726387	-0.553409	0.563086	-0.647761	-0.537684	0.48446	-0.00302409	-0.443332	-0.254629	-0.443332	0.971944	-0.301805	4.1799	0.641713	-0.459057	-0.270354	0.909043	-0.474783	-0.726387	-0.176002	-0.34898
CXCR3	0.354798	-1.14405	-1.44382	-1.03504	-0.530886	-0.776152	-1.18493	0.300294	2.26242	-0.340123	-0.462757	-1.1168	-0.449131	1.18598	1.82639	-0.149361	-0.912411	0.395675	0.0550277	0.600064	1.0906	-0.939663	1.55388	0.586438	-0.135735	0.409301
SCN8A	-0.504381	-0.582797	-0.619699	-0.462867	-0.472092	-0.605861	-0.444416	-0.730404	-0.0338856	0.26594	-0.716566	-0.481318	-0.324486	1.33609	-0.347549	0.159848	-0.619699	3.79005	0.187524	-0.578185	-0.490543	-0.0154348	0.0860447	0.19675	2.05567	-0.0477237
LAYN	-0.571258	-0.592629	-0.229325	-0.592629	-1.16964	-0.614	-0.0583588	-0.549888	0.732361	-0.229325	-0.592629	0.326316	-0.549888	-0.678112	-0.827708	-1.83214	-0.635371	1.86501	0.732361	2.18558	-0.165213	1.73679	1.48034	-0.656742	0.582766	0.903328
KLRC2	-1.34799	-1.34799	-1.34799	-0.359181	-0.359181	-0.0295796	-0.578915	-0.688783	2.3875	2.27763	-0.688783	-0.578915	0.0802875	0.73949	0.629623	-0.0295796	-0.578915	-0.249314	-0.79865	0.849358	-0.578915	0.519756	1.06909	0.190155	1.39869	-0.578915
MCTS1	-0.509146	-0.770599	-1.76825	-0.39218	0.254573	-0.233932	-1.03205	-0.103205	-0.660513	-0.426581	0.522906	-0.268333	1.38295	1.5756	0.426581	0.529787	-1.74073	-0.433462	-0.99077	1.12838	0.0688035	1.95402	1.91274	0.571069	-0.309616	-0.688035
ALKBH6	-1.13	-0.1193	-0.432964	-1.30425	-0.990589	0.368623	-0.502667	-0.0844481	0.333771	0.612584	-0.886035	-0.607222	0.124661	-0.432964	-0.293558	-0.502667	0.0201067	2.87794	0.786842	-0.189003	-0.293558	-0.293558	-0.363261	0.54288	2.94764	-0.189003
CNTF	-1.14565	-0.650849	-1.39305	-1.29409	-0.156052	-0.40345	-0.057092	0.437706	0.437706	0.0913473	0.338746	3.30753	0.289266	-1.24461	0.0418675	-0.156052	-0.00761227	-1.29409	0.289266	0.190307	1.57574	1.32834	-0.50241	-0.106572	-0.106572	0.190307
DPP3	-0.886317	0.544925	-1.49676	-0.791451	-0.15626	-0.115013	-0.552223	0.0499713	-0.96056	-0.647089	-0.898691	-0.226378	0.412938	0.165461	0.681038	0.586172	-0.667712	0.544925	0.0293482	-0.911064	0.846022	3.758	0.619168	0.635667	-0.548098	-0.0160226

## Sheet: SP1
Groups	NS	NS	NS	NS	NS	NS	NS	AK	AK	AK	AK	AK	AK	AK	AK	AK	AK	SCC	SCC	SCC	SCC	SCC	SCC	SCC	SCC	SCC
Gene	2-NS	3-NS	4-NS	5-NS	6-NS	8-NS	10-NS	1-AK	2-AK	3-AK	4-AK-1	4-AK-2	5-AK	6-AK	8-AK	10-AK	12-AK	2-SCC	3-SCC	4-SCC-1	4-SCC-2	5-SCC	6-SCC	8-SCC	10-SCC	12-SCC
ITGA3	-0.427984	-0.132933	-0.315734	-0.478897	-0.312097	-0.553084	-0.411741	0.124056	-0.571995	-0.334402	-0.384345	0.0290184	-0.11184	0.515114	-0.601815	-0.383618	-0.422408	-0.688125	-0.657334	0.106115	0.88799	4.46813	0.770648	0.076537	-0.238637	0.0493835
TNFRSF12A	-1.10787	0.0923229	-0.321392	-0.198549	1.05178	-0.667332	1.09978	0.293533	-0.628502	-0.879131	-0.821239	-0.221847	0.158687	-0.421644	-0.317862	-0.300212	-0.720988	-0.788057	-0.931375	0.665594	0.498978	3.80376	1.05672	-0.136421	0.145273	-0.403994
CELSR3	-0.445502	-0.32515	-0.227568	-0.520316	-0.504052	-0.604887	-0.569107	-0.341414	0.852347	1.37279	-0.575612	-0.465019	-0.240579	-0.60814	-0.41948	-0.250337	-0.113721	3.79934	0.0846967	-0.448755	-0.406469	-0.731745	0.0391582	-0.116974	2.01358	-0.247084
STARD3NL	-1.13885	-1.14513	-0.491874	-0.0459018	0.770667	-0.755689	-0.272029	0.142537	-0.900159	-0.604938	-0.529562	-0.510718	-0.969253	1.07845	-0.372529	-0.969253	-0.0647457	1.25433	-1.06975	0.758105	0.123693	2.52943	1.60608	-0.0333392	1.9013	-0.290873
NCAPD2	-0.129148	-0.771593	-0.0726127	-0.632825	-1.08511	-0.799004	-1.16391	-0.136001	0.383095	-0.163412	0.0473103	0.27859	-0.411824	0.0712949	-0.792151	0.448196	-0.701352	4.11784	0.473894	-0.552305	0.16552	0.263172	0.182652	0.0250389	1.17459	-0.219947
DPF1	-1.09533	-0.513286	0.401354	-0.0559657	-1.17848	-0.804308	-0.0559657	1.06655	0.276631	-1.1369	-0.471711	1.44072	0.235056	-0.139115	-1.22005	0.151907	-0.804308	2.60481	0.235056	-0.638009	-0.139115	0.276631	-0.222264	2.23063	-1.17848	0.733951
ANLN	-0.407776	-0.396705	0.0929962	-0.501549	-0.729468	-0.65458	-0.659139	-0.179205	0.615909	0.201095	-0.184415	0.277286	-0.435777	-0.401264	-0.724259	0.316358	-0.379123	0.51302	-0.0561284	-0.537364	0.367151	4.53157	-0.126458	-0.180507	-0.183112	-0.178554
CYP24A1	-0.920745	0.6073	-0.602402	-0.444906	-0.4248	-0.716335	-0.344377	-0.498522	-0.361132	-0.21704	-0.615806	-0.371185	-0.35443	0.614002	0.0175282	1.14681	-1.095	1.33111	-0.73309	0.124759	-0.421449	2.41347	-0.347728	-0.542085	3.09707	-0.341026
DERA	-0.854084	-0.77161	-0.977795	-0.432876	-0.992523	-0.209018	-0.341566	-0.100034	-1.09267	-0.930667	-0.0617424	0.7954	0.489068	-0.235527	-0.459386	-0.120653	-0.653789	3.50527	0.321174	0.197462	0.359465	0.238699	0.465504	-0.147162	2.20041	-0.191345
INSRR	0.245633	-1.19647	-0.681433	-1.19647	0.142626	-0.990455	-0.269404	0.142626	-0.0633891	-1.19647	-0.578426	-0.166396	-1.19647	0.34864	-0.269404	-0.784441	0.142626	0.142626	-1.19647	0.863677	0.245633	1.58473	0.657662	0.657662	1.99676	2.6148
UBA6	-1.07632	-0.0332219	-1.00886	-0.225787	-0.151494	-0.685639	-0.398285	-0.53449	-0.214259	-0.502894	-0.509725	0.687511	-0.156617	0.904841	-0.605794	0.146534	-0.304351	-0.546445	-1.3103	0.24175	1.31943	3.65712	0.757534	-0.515276	1.19689	-0.131853
PHF23	-0.907671	0.90243	-1.0321	-0.104828	-0.104828	-0.404042	-0.0603899	0.206237	-1.2928	-0.700295	-1.53573	-0.267766	-0.122603	1.3083	-0.0218771	-0.184816	-1.24836	-0.332942	0.295113	0.283263	0.108474	3.50056	0.804667	0.0966238	0.964643	-0.149266
DSG2	-0.22849	-0.0724849	-0.166626	-0.0424495	0.208144	-0.230731	-0.168419	-0.517636	-0.671399	0.1149	-0.711297	-0.266594	-0.337872	-0.56112	-0.350873	-0.0558982	-0.683503	4.07553	-0.705469	-0.648985	-0.132107	1.58081	-0.237007	-0.234766	1.45887	-0.41453
JKAMP	-1.53838	-0.646461	-1.19634	-0.425645	-0.295753	-0.65945	-0.789342	0.687094	-0.81532	-0.278435	0.141549	0.58751	0.795337	1.25429	-0.577186	-0.0316403	-0.313072	-0.707077	-0.655121	1.06378	0.531224	3.36286	1.13739	-0.468942	-0.256786	0.0939217
ATG5	-1.5213	-0.754167	-1.13773	-0.32992	-0.771602	-0.428717	-0.806472	-0.277616	-0.643747	-0.0683981	0.146631	0.204747	-0.190442	1.06486	-0.0102821	-0.283427	-0.434529	1.40194	-1.07962	-0.254369	0.762661	2.54682	1.39031	-0.248558	2.19232	-0.469399
YIPF1	-1.56279	-1.22005	-1.54181	-0.996218	-0.0239437	-0.422646	-0.982228	1.05325	0.563618	-0.128865	-1.04518	0.906362	-0.0239437	2.2004	-0.492594	-0.00295933	-0.352698	-0.422646	-0.947254	1.06025	0.941336	1.73175	1.20014	-0.121871	0.668539	-0.0379332
TMEM48	-0.905334	0.126669	-1.37978	-0.794515	-0.472447	-0.787589	-1.44211	0.0470182	0.227099	1.53961	-0.0638009	0.421033	-0.669843	0.112817	-0.545172	2.066	-1.08195	2.20453	-0.361627	-1.33476	0.524926	0.912793	0.126669	1.00283	0.919719	-0.392795
GNA15	-1.03787	-0.153153	-0.77308	-0.313439	-0.465867	-0.722009	0.0354175	0.351274	1.17391	-0.714938	-0.423439	-0.0753679	-0.0447252	1.06156	-0.43601	-0.0297966	-0.381796	-1.49201	-0.583724	0.452631	0.435345	3.82019	0.612916	-0.461938	0.649845	-0.483938
CDH3	-0.771281	-0.459584	-0.725924	-0.647032	-0.65821	-0.875968	-0.441527	-0.0939308	1.27173	-0.533101	-0.651761	0.448852	-0.562981	1.2612	-0.881557	-0.674547	-0.679061	-0.116932	-0.940672	1.18725	1.30849	3.1417	1.19177	-0.549224	0.209168	0.243132
AP3D1	-0.912566	-0.21994	-0.301827	-0.744243	-0.153975	-0.466738	0.285029	-0.238137	0.942399	-0.702162	-1.42436	-0.52929	-0.84319	0.803646	0.0416433	-0.471287	-0.392812	0.87416	-0.757891	-0.176722	0.598929	3.77432	0.238399	-0.316612	1.23241	-0.13919
CYB5R4	-0.564469	-0.337967	-0.738702	-0.796779	-0.796779	-1.12782	-1.15686	0.852623	-0.337967	-0.814202	0.178923	-0.192773	-0.0591944	3.11765	-0.442506	0.190539	-1.00586	0.254424	-0.430891	0.533196	0.0569607	2.31618	1.24174	-0.0591944	0.329925	-0.210196
PRR11	-0.306887	-0.493969	0.375963	-0.816686	-1.08328	-0.896196	-1.00845	-0.30221	1.81182	0.296453	-0.232054	-0.0777111	-0.732499	-0.185283	-0.891519	0.0438924	-0.536063	3.04189	0.41338	-0.615573	0.170173	2.3871	-0.124482	0.156142	-0.330272	-0.0636799
REEP1	-0.178944	-0.801168	-0.419349	-1.09814	-0.43349	-0.362783	-0.249651	1.0655	0.0756024	0.033178	-0.560763	0.301866	-1.16885	-0.603188	-0.617329	1.15035	-0.362783	0.598837	0.44328	-0.574905	-0.504198	0.386715	1.43318	3.27157	-1.64966	0.8251
MAPK6	-0.629292	-0.570806	-0.00787318	-0.518168	-0.738955	-1.37646	-1.06648	0.531665	0.733443	-0.291533	0.313803	1.08729	-0.474303	0.957154	-1.46273	0.422003	-0.238895	-1.13959	0.212913	0.100327	0.723208	3.51448	-0.00202453	0.256778	-0.602974	0.267013
SLC6A15	-0.476721	-0.273769	-0.360558	-0.301808	-0.34587	-0.397943	-0.319166	-0.0961864	-0.455357	-0.47405	-0.289792	-0.146924	-0.396608	1.28308	-0.428653	-0.0641414	-0.316496	0.104095	-0.198997	-0.186981	-0.363228	4.55969	-0.289792	-0.0494541	0.544714	-0.259082
TEAD2	-0.402054	-0.704409	0.18653	-0.252893	-0.103731	-0.474619	-0.0150402	-0.023103	-1.09545	-0.768911	-0.930167	-0.127919	-0.373835	0.271189	-0.309332	-1.15996	0.00511677	3.53662	-0.801163	0.698517	-0.228704	0.62192	0.0857447	-0.305301	2.31914	0.351817
KIFAP3	-0.962045	-0.753904	-0.586486	-0.943946	-1.36475	-1.27426	-1.07969	-0.36477	0.160109	0.277754	0.0288892	2.33654	0.0786622	-0.34667	-1.35118	-0.495989	-0.088756	1.23249	-0.812726	1.4723	1.25511	1.11032	0.694037	1.01982	-0.23355	0.992675
RBFOX1	-0.364969	-0.265292	-0.10581	-0.215454	-0.454677	-0.295195	0.0935424	-0.404839	-0.355001	3.82144	-0.215454	-0.295195	-0.404839	-0.335066	-0.394872	-0.335066	-0.355001	2.65522	-0.374936	-0.374936	-0.404839	0.841115	-0.374936	-0.325098	-0.404839	-0.355001
PAFAH1B3	-0.106977	-1.15	0.256869	-0.171661	-0.818498	-0.139319	-0.503165	-0.195917	-0.786156	0.766253	-0.575934	-0.543592	-0.212088	-0.0584641	0.256869	0.00621959	-0.705301	3.19998	-0.656789	-0.60019	0.00621959	0.53986	0.0143051	-0.228259	2.91699	-0.51125
PTPRH	-0.234454	-0.40862	0.0558225	-0.0022329	0.142906	-0.437648	1.27499	-0.78598	0.404155	-0.756953	-0.495703	-0.350565	-0.437648	-0.756953	-0.29251	-0.611814	-0.147371	3.94553	-0.727925	-0.582787	-0.147371	1.01374	0.0848501	-0.495703	1.36207	-0.611814
GSTP1	-1.0045	-0.789137	-0.728032	-0.416618	-0.529754	-0.648586	-0.600706	0.443291	-0.549736	-0.213804	-0.0517265	0.00725477	-0.0660132	1.20734	-0.591342	-0.144784	-0.678028	-0.686523	-0.157429	0.461729	0.293087	3.97145	1.44578	0.231596	0.0209624	-0.225774
RAB10	-0.945814	-0.441854	-0.98458	-0.883191	-1.03453	-0.905556	-1.08075	-0.142907	0.192569	-0.498512	0.469151	1.23851	-0.654322	2.21065	-1.05168	0.563084	-0.840698	-0.368794	-0.0489738	0.457968	0.739768	2.48201	1.21167	0.781516	-0.653577	0.188842
CAD	-0.72865	-0.418771	-1.56814	-0.900492	-0.982188	-0.686394	-1.07797	0.127744	-0.103257	1.3898	0.341842	-0.204672	-0.0131103	0.0798535	-0.424405	0.093939	-0.827248	1.70813	0.288318	-1.09205	0.958784	0.358745	-0.418771	0.693978	3.06878	0.336208
ORC1	-0.98461	-1.02656	0.137547	-0.911198	-1.35167	-0.785348	-1.079	1.01849	3.42012	0.913618	-0.229514	-0.0617146	-0.386825	0.0116975	-0.638524	0.273884	-0.292438	1.52189	0.158522	-0.94266	0.242421	0.766794	-0.260976	0.305346	0.336808	-0.156102
ADAMTS2	-0.956777	-0.798001	-0.643051	-0.662181	-0.58885	-1.03138	-1.02054	1.21316	-0.96698	-0.80119	0.153381	1.36875	-0.416683	0.145091	-0.912779	-1.12831	0.966391	-0.323586	0.259869	2.60517	1.26099	1.00593	0.709416	-0.00667086	-0.647515	1.21635
DNM1L	-0.804329	-0.360204	-0.849264	-0.0895486	0.282472	-1.03423	-0.96944	0.0170416	-0.422904	-0.228534	-0.0268485	0.253212	0.137217	0.0703366	-1.03736	0.185287	-0.529494	0.743317	-0.627724	0.00450154	0.761082	0.165432	0.122587	-0.153294	4.25243	0.138262
PTHLH	-0.554321	-0.52765	-0.532382	-0.529371	-0.52636	-0.55174	-0.528511	-0.234267	-0.534533	-0.568517	-0.559914	-0.0566019	-0.347835	0.109448	-0.522918	-0.487213	-0.577121	1.33934	0.234201	0.0943917	0.502203	4.08475	1.40343	0.270336	0.040619	-0.439463
TGDS	-1.07038	-1.55438	-1.81838	-0.98238	0.403613	-0.124384	-0.135384	0.590613	-0.421383	-0.0583843	0.722612	0.304614	-0.201384	0.953611	-0.300383	-0.718381	-0.564382	-0.90538	-0.828381	0.997611	0.535613	1.99861	0.953611	-0.179384	2.4936	-0.0913842
DYNLL1	-1.23183	-0.667025	-0.665931	-0.514878	-0.726681	-0.414175	-0.552641	2.3316	-1.12566	-0.798376	1.03232	0.753203	0.179639	0.263922	-0.582742	-0.167346	-0.50831	-1.09337	0.618569	2.91064	0.434131	1.00605	-0.037637	0.0745583	-0.598614	0.0805786
TFAP4	-0.401976	-0.899124	-0.492367	-1.0799	-0.571458	-0.526263	-0.56016	0.174262	0.298549	1.94817	-0.526263	-0.187299	-0.390678	0.671409	-0.503666	-0.198598	-0.899124	0.671409	0.275951	-1.32848	0.795696	-0.130805	0.0838718	0.581019	3.51871	-0.322885
DLL3	-0.586096	-0.586096	-0.586096	-0.586096	-0.586096	-0.285336	-0.686349	0.81745	-0.586096	0.316183	0.115677	-0.886856	-0.586096	0.21593	-0.485843	-0.586096	-0.686349	3.02302	-0.586096	0.21593	0.316183	0.51669	-0.586096	1.51922	2.52176	-0.686349
ITGA6	-0.572142	-0.434331	-0.281307	-0.512844	-0.483721	-0.574294	-0.577246	-0.130384	-0.320739	-0.236771	-0.443788	0.544862	-0.516247	0.650848	-0.508441	-0.228114	-0.365925	-0.10031	-0.400553	-0.138991	1.13549	4.39293	0.667011	-0.123829	-0.450794	0.00962895
ORC6	-0.729439	-0.20085	-0.793235	-0.647417	-1.12132	-0.920825	-0.902598	0.0269903	0.427989	1.39403	-0.118827	-0.0185777	-0.574508	0.0634447	-0.902598	0.154581	-0.65653	3.56307	0.519125	-0.711212	0.282171	1.14796	-0.264645	-0.173509	1.31201	-0.155282
RGS17	0.484438	-0.747385	-1.20932	-0.808976	-0.993749	0.0533	-0.50102	-0.562611	0.576825	1.50069	-0.531816	-0.00829111	-0.193064	0.114891	-1.08614	-0.347042	0.207278	3.31763	2.20899	-0.377838	-0.316247	-0.193064	-0.162269	-0.22386	-0.0390867	-0.162269
SLC7A8	-0.916077	-1.02849	0.498207	-0.597034	-0.910724	-0.204117	-0.424664	1.10096	-1.1484	-0.0799257	-0.648423	0.246612	-1.04562	2.31611	-0.360427	-0.257648	-0.327238	0.0474777	1.1288	-0.377557	-0.212682	2.84607	0.24233	0.766932	-1.11521	0.460736
SH2D3C	-0.632038	-0.0864607	-1.04122	-0.950291	-0.435024	-0.748225	-0.849258	0.605614	1.43408	1.10067	-1.17761	-0.379456	-0.884619	2.02512	-0.14708	-1.22308	0.110553	-0.429972	-0.0157378	0.43891	0.322722	-1.00081	2.07564	0.4086	-0.379456	1.85842
IL11	-0.711308	-0.261233	-0.697669	-0.615837	-0.343064	-0.752224	-0.547644	-0.193039	0.0524563	0.243397	-0.438535	-0.0566529	-0.397619	-0.220317	-0.274871	-0.643115	-0.929526	-0.520367	-0.411258	0.966246	2.30283	3.55759	1.12991	0.107011	-0.0293756	-0.315787
FBXL19	-0.568733	-0.207901	-0.360016	-0.858814	-0.292802	-0.816363	-1.37884	-0.0416345	-1.61586	-0.90834	-0.448456	0.188308	0.464239	0.474851	-1.17012	-0.158375	0.160007	2.91578	0.227221	0.142319	0.591591	2.01016	1.56796	0.343961	-0.16545	-0.0946982
RANBP1	-0.718406	-1.20412	-1.1189	-0.795098	-0.121919	-0.658758	-0.283823	-0.0452281	-0.207132	-0.386078	0.338228	0.0740693	-0.300865	0.687599	-0.40312	-0.232696	-0.897353	2.02543	-0.922916	-0.351993	0.49161	3.42292	0.90063	0.133718	0.875066	-0.300865
MFNG	-0.68107	-0.751535	-1.17432	-1.11795	-1.16728	-0.758582	-1.16023	0.368857	2.22208	1.40469	-0.0962117	-1.09681	-0.772675	1.86976	1.44697	-0.547187	0.115183	-0.18077	0.157462	0.312485	0.178601	-0.342839	1.6795	-0.145537	-0.131444	0.368857
KCNK10	-0.904642	-0.369405	-0.443744	-1.08305	-1.21686	-0.518082	-0.755965	0.522657	-0.518082	0.269906	-0.830304	-0.33967	-0.860039	1.5634	-0.473479	-0.0869188	-0.681627	1.35525	0.492921	-0.20586	-0.190993	3.0799	0.329377	1.77154	-0.235596	0.329377
FKBP3	-1.77992	-1.37901	-1.98948	0.124408	-0.531627	0.106185	0.0515156	-0.586296	-0.941649	1.19958	0.224636	1.1358	0.570877	0.507095	-0.0396004	1.36359	-1.35167	0.971787	-1.28789	0.106185	0.579988	0.397756	0.935341	0.124408	1.81005	-0.32206
RABGGTA	-1.7914	-0.49596	-1.04387	-1.4686	-0.343055	0.0264643	0.2091	0.243079	1.38562	0.3705	-1.06511	-0.389776	0.340768	1.69143	1.169	0.362005	-1.4686	0.047701	-1.4686	0.192111	0.417221	2.10342	0.285553	1.05857	-0.0457407	-0.321819
TPD52L2	-1.02564	-0.459603	0.0309627	-1.05164	-0.849539	-0.717045	-0.500693	-0.204676	0.545008	-0.125012	-0.58455	-0.0528946	-0.635703	0.253185	-0.51411	-0.374068	-0.463796	1.99155	-0.354781	-0.715368	0.378132	3.51943	0.641444	1.3274	0.12656	-0.184551
SLC17A9	-0.507189	-1.105	-0.343085	-0.37532	-0.436859	-0.767997	-0.958475	0.870111	-0.879353	-0.451511	0.606373	0.237139	-0.656641	3.05914	-0.266894	-0.952614	-0.0822773	-0.176051	-0.533563	2.05107	1.10161	0.31333	1.33898	-0.44565	-0.867631	0.228348
CDC25B	-0.306662	-0.956955	0.83135	-1.0434	-1.44626	-1.20756	-1.48988	-0.0616131	1.90513	1.19536	-0.218635	1.13984	-1.19407	-0.201981	-0.753937	-0.887961	-0.0679574	1.11209	-0.153606	-0.355038	1.2239	1.91226	0.465758	0.499859	-0.281285	0.341251
JAG1	-0.0944984	-0.534683	0.0170528	-0.196488	-0.362221	-1.08217	-1.06411	-0.106539	-0.514852	-0.864733	0.0875248	0.596765	-0.375324	-0.115746	-1.57335	-1.02055	0.28088	3.14155	-0.627465	0.365872	0.0832752	2.1861	1.18143	-0.288916	0.587557	0.293629
ACTR5	-0.251635	-0.956212	-0.72974	-0.603923	-1.39657	-0.691995	-1.57272	0.478106	0	1.23301	0.754904	0.0125817	-0.57876	-0.440361	-0.65425	-0.125817	-0.817813	2.55409	-0.0754904	-0.767486	0.36487	0.390034	0.817813	2.27729	0.981375	-0.201308
AHCY	-0.864809	-0.214318	-0.752804	-0.429712	-0.412481	-0.851886	-0.860501	0.263858	-0.731265	0.0893887	-0.326323	-0.625721	0.0290783	1.18359	-0.278936	0.375864	-1.08451	3.48832	-1.20513	-0.222933	-0.156161	0.569719	1.66392	0.414635	0.97466	-0.0355401
NXT2	-1.43969	-0.969733	-0.984268	-0.349581	-0.688727	-0.315666	-0.780781	-0.286597	-0.41741	1.71436	0.570958	0.401385	0.178517	-0.223613	-0.40772	0.285106	-0.276907	1.62715	-0.84861	-0.121869	-0.238147	-0.107334	3.24052	-0.213923	1.16689	-0.514309
AMMECR1	-0.988486	-0.568411	-0.286632	-0.706708	-1.39992	-0.988486	-1.35151	0.320143	1.37638	0.0677519	0.434237	0.480912	-0.590884	0.429051	-1.36016	0.37719	-0.405913	-0.36961	0.0746667	-0.148336	0.505114	3.14485	0.823196	1.2208	-0.661761	0.572534
PLS3	-0.966621	-0.730563	0.203972	-0.640794	-1.07412	-0.817561	-0.433551	-0.10246	0.369933	-1.2254	0.31923	1.4466	-0.329929	0.0759687	-1.15059	-0.162029	0.14191	-0.655756	0.0961943	0.113095	1.07257	3.55838	0.428393	0.255783	-0.672934	0.880284
GPR50	-0.802221	-0.802221	-0.802221	-0.802221	-0.802221	-0.734501	-0.463621	0.281298	-0.395901	0.687618	-0.463621	-0.599061	-0.463621	0.416738	2.85466	-0.260461	0.619898	1.43254	-0.0573015	0.145858	-0.666781	0.890778	-0.802221	-0.599061	2.51606	-0.328181
FAM48A	0.257648	-0.955073	-1.56036	-1.3422	-0.698413	-0.875936	-1.33579	0.219149	-0.398975	0.929243	0.550668	0.0630134	0.163539	-0.118788	-1.24168	0.221287	-0.123065	2.22538	0.542113	-0.0524838	0.0459027	-0.208619	0.319674	0.32609	2.86061	0.187066
HMOX2	-1.06442	0.692577	-1.00625	-0.332664	-0.258971	-0.253799	-0.652001	0.246539	-0.0986555	-0.433507	-0.742502	-0.566672	0.852892	0.718435	0.359018	0.586562	-1.56864	-0.392136	-0.450314	-0.185277	-0.00815499	3.61704	1.56397	0.202582	-0.191742	-0.633901
SALL1	0.203871	-0.651072	-0.548479	-0.616874	-0.685269	-0.753665	-0.753665	0.0328824	-0.445886	-0.582676	-0.411688	0.922023	-0.616874	-0.240699	-0.753665	-0.787863	-0.172304	3.86303	-0.035513	1.12721	1.16141	-0.138106	0.272266	-0.445886	-0.035513	1.09301
MAZ	-0.854284	-1.11381	-0.428944	-0.529872	-0.54429	-1.02009	-1.21474	0.818238	0.263134	0.832656	-0.681264	-0.176624	-0.616382	0.241506	-0.926375	-0.6308	-0.111742	0.0973234	-0.400107	0.248715	0.342434	3.34144	1.1859	-0.147787	1.76264	0.263134
KIAA1199	-0.412097	-0.236478	-0.455311	-0.462571	-0.497141	-0.472942	-0.529292	0.392365	-0.363007	-0.524452	-0.4159	0.534797	-0.323942	0.723208	-0.533786	-0.155582	0.165235	-0.626782	-0.301816	0.243365	4.15367	-0.280037	-0.189807	-0.472942	-0.692121	1.73337
OIP5	-0.288967	-0.810713	-1.29768	-0.462882	-1.12376	-0.67158	-1.01941	0.302345	2.00671	-0.219401	-0.636797	0.163213	-0.532448	0.0588636	-1.01941	1.48497	-0.741147	-0.149835	1.45019	-0.497665	0.302345	2.63281	1.03279	-0.115052	0.545826	-0.393316
SNAPC2	-1.80485	-1.82546	-1.6812	0.565155	0.15298	-0.630152	-0.609543	1.34829	-0.774413	-0.290108	-0.197368	0.256024	0.565155	-0.537412	-0.393151	-0.558021	0.420894	-0.125238	-0.00158529	0.956721	1.45133	2.48177	1.1422	-0.238586	0.122067	0.204502
TNNT1	-0.632982	-0.863239	-0.152954	-0.855433	-0.539318	-0.168565	-0.398822	-0.0124585	0.916375	-0.960805	0.0616921	0.729047	-0.707132	-0.46907	-0.730548	-0.430043	-0.231008	0.775879	0.416834	-0.242716	1.18566	4.0385	-0.0944144	0.0187628	-0.156857	-0.496389
CCNE1	-0.494569	-0.568018	-0.573264	-0.494569	-0.630974	-0.284715	-0.426367	-0.237498	4.53668	-0.0748613	-0.279469	-0.368657	-0.0486296	0.0195729	-0.26373	0.150732	-0.541786	0.0772827	-0.526047	-0.326686	-0.164049	0.995393	-0.0119052	0.103514	0.685859	-0.253237
TBCB	-1.5209	-1.76627	-0.531062	-0.0682059	-0.243868	-0.793161	-1.03574	0.854718	-0.489238	-0.885175	-0.33867	-0.0765707	0.249659	0.974614	-0.405589	-0.773643	-0.00965177	0.366767	-0.854504	1.12797	0.977403	2.58346	1.8362	-0.232715	0.773858	0.28033
ICAM5	-0.199858	-0.925319	-0.419184	-0.80722	0.221921	-0.385441	0.272534	-0.857834	2.16211	-0.233601	-0.621638	-1.24587	-0.824092	-0.469797	-0.267343	-0.317957	-0.672251	1.57161	0.474988	-0.166116	-0.571024	1.03174	-0.334828	0.626829	3.07315	-0.115503
CDC37	-1.24708	-1.00554	-0.897453	-0.0910575	-0.0544032	-0.476398	0.178681	0.346915	0.24729	-0.72734	-1.03279	-0.0835387	-0.0901177	0.517969	-0.0976365	-0.565684	-0.246134	-0.946326	-0.797829	0.691842	0.817783	3.64769	1.13921	-0.469819	1.18339	0.0583795
CNFN	-0.836918	-0.521614	-0.791997	-0.652787	-0.801326	-0.520322	-0.664986	1.34294	3.39508	-0.493197	-0.687087	-0.238744	0.0778518	1.93121	-0.264003	0.269158	-0.736026	-1.03698	0.128369	0.243038	-0.124362	0.691956	0.686789	0.221511	-0.917287	0.299727
LPPR2	-0.0487452	-1.19583	-0.813467	-1.65552	-0.456883	-0.791986	-0.564288	0.939378	0.814789	-1.68989	-1.47508	0.544129	0.535537	1.48499	-0.929464	-1.29034	0.715976	0.71168	0.389466	0.978044	0.329319	1.50648	-0.263555	0.00280905	0.922194	1.30026
TFPI2	-0.441468	-0.326027	-0.293044	-0.804284	0.531538	-0.688843	0.218197	-0.787792	1.05927	0.036789	-0.853759	-0.853759	-0.919725	-0.655859	-0.111636	-0.870251	-0.589893	2.47755	-0.144619	-0.408485	2.01578	-0.589893	2.32913	-0.672351	0.828387	0.515046
HOXA1	0.313694	-1.02	-0.199264	-0.583983	-0.583983	-0.609631	-0.814814	-0.507039	-1.27648	0.159806	-0.301856	0.00591875	-0.199264	-0.0966729	-0.968702	-0.609631	-0.25056	1.10878	0.544525	-0.3788	0.159806	2.51941	0.313694	0.185454	3.23755	-0.147969
STX1A	-0.235413	-0.455885	-0.0254391	-0.980819	-0.319402	-0.487381	-0.41389	-0.00444175	0.54149	0.132041	-0.760347	-0.172421	-0.89683	-0.445386	-0.445386	-0.707853	-1.05431	1.07692	-0.592368	-0.266909	0.530991	1.41288	-0.424389	1.30789	3.71209	-0.0254391
HSPB1	-0.99445	-1.61339	-0.589437	0.813827	-1.35062	-0.825647	-0.900195	-0.548308	0.654449	-0.00876642	0.844389	0.818397	0.218589	0.595897	-1.30464	-1.0213	-0.275538	-0.61143	-0.222127	1.49561	0.493644	2.68208	-0.182996	0.0917728	1.08574	0.654449
MOSPD3	-1.04179	-2.81268	0.0207429	0.0770894	-1.40402	-0.301237	-1.13033	0.503712	-0.317336	0.70495	-0.607117	1.02693	0.189782	0.455415	-0.896899	-1.00959	0.511762	1.29256	1.39721	0.793494	0.447366	-0.631266	1.05913	-0.075851	1.39721	0.350772
IMPDH1	-0.871589	-0.840372	-0.298316	-0.820506	-0.187635	-1.1043	-1.3654	1.41015	-0.826182	-0.760908	-0.105333	0.135896	-0.252908	0.836879	-0.928349	-1.10714	-0.448729	0.987292	-0.159255	0.323203	0.547404	3.10159	1.21717	0.629706	0.334555	0.55308
AP1S1	-1.35066	0.215116	-1.26267	-0.5971	0.0391356	-0.412096	-0.782105	0.725007	-1.21078	-0.890401	-0.184224	0.880682	0.59415	-0.254165	-0.125564	0.185786	-0.416608	0.000780977	-0.353436	0.693421	0.1542	3.86783	0.713726	-0.0601352	0.0616972	-0.231603
CEP41	-0.798813	0.682178	-1.16906	-0.710658	-0.340411	-0.728289	-1.01038	-0.675397	-1.31011	1.12295	-0.693028	-0.53435	-0.0935791	0.5235	-0.939859	0.611655	-0.32278	2.62157	-0.551981	0.170884	-0.0935791	0.294299	0.682178	0.770332	2.48052	0.012206
ATRNL1	-0.310537	0.24742	-0.441821	-0.389307	-0.231766	-0.277716	0.057058	-0.389307	-0.678132	-0.251459	-0.0479691	-0.107047	0.0636222	-0.297408	-0.179253	0.706913	-0.402436	4.40255	1.4618	-0.402436	-0.271152	-0.678132	-0.218638	-0.409	-0.48777	-0.468077
NPM3	-0.870453	-0.864895	-1.52629	0.0688325	0.196664	-0.225736	-0.336894	0.424538	-0.93159	-1.37622	-0.297989	-0.386915	0.813591	1.53056	0.202222	1.28046	-1.05386	0.346728	-1.31509	-0.186831	0.168875	0.79136	1.70841	0.113296	2.44761	-0.72039
PFN1	-1.09555	-0.205826	-0.825526	-0.295436	-0.459122	-0.715206	-0.68454	0.380419	-0.150467	-0.323712	-0.622012	0.106015	-0.201843	0.776692	0.206378	-0.394603	-1.0151	-1.07683	-0.527225	0.263329	1.2108	3.49325	1.72337	-0.100684	0.958301	-0.424872
NEIL3	-0.713506	-0.875525	-0.620924	-1.3963	-1.6509	-0.829234	-1.40787	0.247034	1.43903	0.200743	1.7515	0.883537	-1.03754	0.952974	-1.16484	1.50847	-0.528342	1.24229	0.339616	-0.701933	0.976119	0.617363	-0.0770035	0.709945	-0.123295	0.258607
HSPA8	-0.808716	0.299803	-1.22923	-0.318944	-0.357926	-0.940593	-0.691767	-0.201581	-0.209046	-0.357926	-0.110345	0.0302419	0.316391	0.708707	-0.328482	0.260406	-1.61574	0.425045	-0.510954	0.298974	0.341689	3.92022	0.967486	0.570194	0.050148	-0.508051
EIF4G2	-0.752116	0.24635	-0.0806624	-0.952124	-1.04913	-1.30157	-1.01927	0.205634	0.810086	-0.713543	-0.0492326	1.1561	-0.506393	-0.485392	-1.49429	0.623936	-0.377531	1.86084	0.291637	-0.108949	0.842944	2.94002	0.0453424	0.273351	-0.815547	0.409499
PVRL1	-0.22805	-0.654172	0.470943	-0.959288	-1.78379	-0.862553	-0.383729	-0.0175895	1.72712	-0.965183	0.0902413	0.57912	-0.712075	0.189404	-1.36287	-0.872261	-0.0148157	0.880422	0.737226	-0.276591	0.487239	2.96145	-0.223196	0.276085	1.14254	-0.225623
TCIRG1	-0.989341	-1.02028	-0.578291	-0.518181	0.101487	-0.240612	-0.935418	0.40204	2.17795	-0.168126	-0.714424	-1.24216	-0.409452	1.62016	0.383476	-1.0689	-0.342269	-0.572103	-0.831993	0.921818	-0.207905	2.29906	1.37441	0.0360731	0.976625	-0.45365
VPS29	-1.32097	-0.670727	-1.17761	-0.839689	-0.570886	-0.442885	-0.91905	0.325124	-0.816649	-0.407044	0.586246	1.34145	0.0640007	0.768008	-0.268803	0.445445	-0.90369	-1.28001	0.0384004	0.570886	1.19809	3.14115	0.962571	-0.140802	0.558086	-0.240643
LTBR	-0.481335	-0.226834	-0.528703	-0.555999	-0.128887	-0.651538	-0.382585	0.177799	-0.765541	-1.56919	-0.792838	-0.390614	-0.421122	0.743	-0.558408	-0.902024	-0.267779	1.8172	-0.713356	0.580023	0.438723	0.761465	0.763874	0.274943	3.47588	0.303845
SLC38A1	-0.569746	-0.655101	0.0718406	-0.74259	-0.80874	-1.63384	-1.25045	-0.0277404	1.57765	0.332885	-0.0889116	1.30593	-0.970204	-0.0113807	-1.59187	1.15087	-0.103137	1.03351	-0.242551	-0.113807	-0.099581	2.1481	-0.123765	-0.937484	1.53426	0.815853
CAND1	-1.03893	-0.560555	-1.22079	-0.198635	-0.207594	-1.55673	-1.44027	-0.114426	-0.941287	0.057575	0.925645	1.05823	0.06295	0.404265	-1.63019	1.37536	-0.353616	0.690039	-0.505909	0.313785	0.252868	2.17713	0.561037	-0.264032	1.93615	0.21793
TIMELESS	-0.976978	-0.591518	-0.032779	-1.06892	-1.42963	-0.800162	-1.23867	0.416334	1.56564	1.81672	-0.690535	-0.0999692	-0.835525	0.214764	-0.831988	0.508279	-0.397021	1.9511	-0.160087	-0.906251	0.246591	0.635586	0.529497	0.11221	2.15621	-0.0928965
MRPL51	-0.97075	-0.741929	-0.484727	-0.497144	-0.165442	-0.536168	-0.874965	0.336546	-1.3131	-0.88206	-0.282513	0.120141	0.162713	1.66868	-0.323311	0.157391	-1.47096	2.58041	-0.204465	0.531665	0.0953081	0.515701	1.26425	-0.0395013	2.15293	-0.798691
GAPDH	-0.897988	-0.526574	-0.195779	-0.37087	-0.0865394	-0.485032	-0.5635	0.366727	-0.40718	-0.848753	-0.479801	-0.0102257	-0.305018	0.401807	-0.369946	-0.407488	-0.415181	4.43351	-0.326251	-0.249321	0.159018	0.623978	0.369189	-0.178239	0.882768	-0.113311
CDCA3	-0.426277	-0.18586	-0.137777	-0.570526	-0.666693	-0.654672	-0.798922	-0.378193	-0.233944	0.282951	-0.294048	-0.197881	-0.282027	0.246889	-0.606589	0.222847	-0.558505	4.5864	0.0305144	-0.00554807	0.0425352	0.138702	-0.0776729	-0.125756	0.751763	-0.101715
USP5	-0.474657	-0.33916	-0.348978	-0.593463	-0.995047	-0.279266	-0.435383	-0.040672	0.118391	-0.990138	0.394295	-0.162424	-0.196789	0.00645767	-0.319522	0.0496598	-0.593463	4.24125	0.911739	-0.246864	-0.000415405	-0.0907472	-0.284175	-0.143768	1.38991	-0.576772
SPSB2	-0.580133	-0.386494	0.255572	-0.631091	-0.325345	-0.712623	-0.804347	0.245381	0.388062	-0.997986	-0.549559	0.0823162	-0.16228	0.133274	-0.875687	0.337104	-0.641282	0.938405	0.0415501	0.204615	0.856872	-0.977603	0.133274	-0.0399822	4.15893	-0.0909398
PTPN6	0.454267	-1.05293	-1.0102	-0.344006	-1.17141	-0.579021	-1.09955	0.355211	0.937893	-0.22747	-0.326526	-0.994667	-0.806267	2.27223	0.660148	-0.730518	-0.200278	-0.472196	-0.0507232	0.926239	0.386288	-0.559598	1.79249	-0.336237	2.3946	-0.217758
RNF8	-1.50257	-0.982062	-0.750727	-1.30979	-0.808561	-0.278418	-1.03026	0.57945	-1.36762	0.20353	0.319198	1.67829	-0.731449	0.0975018	-0.972423	-0.702532	-0.673615	1.16743	0.897536	0.039668	1.16743	1.94818	0.454144	0.434866	0.810785	1.31201
PRDM13	-0.399776	-0.399776	-0.399776	-0.399776	-0.0304398	-0.663587	-0.5053	-0.399776	-0.399776	0.813757	-0.083202	-0.188727	-0.399776	0.127847	-0.663587	-0.399776	-0.5053	2.76596	-0.399776	-0.399776	-0.347013	-0.0304398	0.0750848	-0.188727	3.66292	-0.241489
E2F3	-0.998613	0.39855	-0.382218	-0.416462	-0.498648	-1.0671	-0.621927	-0.471253	1.41218	0.720445	-0.258939	-0.231543	-0.772602	-0.217846	-0.984916	-0.204148	-0.539741	3.76818	0.131445	-0.573985	-0.0603225	0.768387	-0.080869	-0.238392	1.31629	0.10405
ASCC3	-0.879624	0.571643	-1.35671	-0.131207	-0.757419	-0.827152	-1.16477	-0.854769	-1.02254	0.244383	-0.205772	0.671063	0.415607	0.292022	-0.776061	1.3097	-0.602074	0.588903	-0.504034	0.253358	0.708346	3.52043	-0.0124541	-0.363879	0.638614	0.244383
EYA4	0.100931	-0.31027	-0.429892	0.130837	-0.078502	-0.280364	-0.0934548	-0.362605	-0.347652	-0.385034	-0.429892	-0.302794	-0.422416	-0.302794	-0.257935	-0.347652	-0.377557	4.2279	-0.287841	-0.190648	-0.407463	-0.0261673	-0.332699	-0.302794	2.19432	-0.377557
POLR3G	-1.10857	-0.675743	-1.19249	-1.03791	-1.17041	-1.07324	-1.36032	2.17298	-0.114832	-0.00441662	0.167832	1.41774	-0.110416	0.251748	-1.11299	-0.101582	-0.141332	-1.02024	0.582994	0.154582	1.54582	0.772909	0.490245	-0.0132499	1.11741	1.56348
ST8SIA4	-0.669522	-0.0592453	-1.50172	-1.23411	-1.01545	-1.11662	-0.33338	-0.193049	2.36881	0.691362	-0.649941	-0.486765	-0.982819	1.7259	0.254052	0.564085	0.100667	1.22658	0.270369	0.534714	0.557558	-0.845752	1.72263	-0.852279	-0.617306	0.541241
ATP6V0E1	-1.26319	-1.00399	-1.26903	-0.189014	0.332896	-0.0827636	-0.236884	0.0456704	-1.06704	-1.05653	-0.503093	0.0176485	0.293198	1.50398	0.227813	-0.0664175	-0.459893	0.323555	-1.37761	1.03461	0.118061	3.17362	1.4491	-0.221706	0.366756	-0.0897691
SMC4	-0.701624	-0.203312	-0.708925	-0.314657	-0.635912	-0.945304	-1.2766	-0.329259	0.888227	1.24234	-0.0673261	-0.0636755	-0.297316	0.101516	-1.03109	0.985882	-0.760947	3.70287	0.000210614	-0.694323	0.16814	1.22044	-0.0910552	-0.154029	0.107904	-0.142164
PDCD10	-1.20631	-0.505207	-1.00305	-0.905838	-0.611257	-0.449237	-0.304892	0.184113	-1.0708	-0.3697	0.245976	0.55234	-0.0780641	0.608311	-0.416833	0.113414	-1.06197	2.85597	-0.879326	0.628931	0.634823	2.30215	1.16802	-0.145818	0.55234	-0.838084
WNT5A	-0.827574	-0.526096	-0.894918	-0.420383	-0.767279	-0.678793	-0.808781	0.304731	-0.756316	-0.489292	-0.182333	0.0995692	-0.178417	1.26163	-0.632592	0.11758	-0.569165	0.13559	0.0698129	-0.0249375	-0.20974	3.85669	1.64142	-0.149444	0.00481883	0.62422
EIF4G1	-1.27639	-0.255	-0.378853	-0.111159	-0.0472737	-0.587363	0.277642	0.350151	-1.19212	-1.65578	-0.104105	0.232961	-0.176221	0.363085	-0.414911	-0.286747	-0.636747	2.35805	-0.733948	0.0091653	0.700934	3.28733	0.196119	0.295671	-0.164463	-0.0500172
ADAM23	-0.73555	-0.81178	-0.621204	-0.754607	-0.840366	-0.828455	-0.98568	1.90393	-0.647408	-0.845131	-0.21623	0.836701	-0.776047	1.18927	-0.625968	-0.559267	0.55322	2.58047	1.58233	-0.483036	-0.55212	0.319764	0.29356	0.422199	-0.621204	1.22262
MOGS	-1.1006	-0.633131	-1.46019	0.537882	0.237702	-0.139086	0.075105	0.157967	-1.1647	-0.592482	-0.417377	-0.816053	0.4003	0.933431	0.4003	-0.0968729	-0.801982	-0.284485	-1.1178	0.273661	-0.0452795	2.36554	1.05851	0.159531	2.79236	-0.722247
PCGF1	-1.25772	-0.528219	-0.409278	-0.528219	-0.845394	-0.488572	-0.440995	0.225072	-1.00398	0.423307	-0.75817	-0.0683146	-0.139679	0.470883	-0.448925	-0.163467	-1.07535	0.962504	-0.916758	0.478812	0.0823435	3.31753	0.724623	0.851493	1.92196	-0.38549
TLX2	0.632728	-0.742768	-0.742768	-0.467669	-0.742768	-0.522689	-0.357629	-0.467669	0.742768	1.89818	-0.467669	-0.632728	-0.192569	-0.467669	-0.687748	-0.0825298	-0.0275099	2.72348	-0.742768	-0.302609	-0.412649	0.0825298	-0.13755	-0.522689	2.83352	-0.192569
AUP1	-0.830818	-0.670405	-0.54084	-0.1686	0.333205	-0.315645	-0.153175	0.403129	-0.939816	-0.70331	-0.339296	-0.444181	-0.301249	0.796963	-0.148034	-0.363975	-0.824648	0.117264	-0.716677	0.184103	-0.103818	4.06795	1.31625	0.490533	0.555315	-0.700225
HTRA2	-0.324556	-1.29015	-1.01027	-0.884321	-0.758374	-0.450503	-0.702398	0.109262	-1.51406	-0.366539	0.291186	0.011303	-0.184615	1.18681	-0.310562	-0.926304	-0.800357	-0.212603	1.31276	0.962904	0.0952677	2.46028	1.4527	0.011303	1.9285	-0.086656
CCDC88A	0.0983917	-1.24257	-0.989815	-0.527671	-1.324	-1.0998	-1.47205	0.171362	-0.0729295	0.203088	0.0941616	0.486508	-0.632367	0.485451	-0.285495	-0.353177	0.306727	1.62653	-0.161763	1.1517	0.896833	-1.38956	0.38287	-0.265401	2.72955	1.18343
TCEANC2	0.139418	0.16019	-1.64704	-0.836905	-1.1485	-0.899223	-1.95864	-0.535699	1.40656	1.24038	-0.120243	-0.0475378	0.0563263	-0.338357	-1.57434	0.378305	0.0978719	0.388691	2.2167	-0.338357	-0.286425	-0.0163786	0.627579	0.586033	1.29231	1.15729
HDAC1	-0.768211	-0.726524	-0.72118	-0.757522	-1.02047	-0.833414	-1.0023	-0.12687	2.07827	-0.433645	-0.586498	0.0120868	-0.432576	0.614947	-0.64315	-0.131146	-0.89541	2.04086	-0.0199802	0.0345337	-0.0616674	2.39574	0.808418	-0.0178424	1.62292	-0.429369
UCHL5	-1.05605	-0.299354	-1.52629	-1.08848	-0.439884	-1.3263	-1.19118	0.176286	0.273576	0.311411	2.75447	0.392486	0.127641	0.943796	-1.01281	0.668141	-1.26685	0.203311	0.716786	-0.791208	0.662736	0.668141	0.00873115	1.60861	0.565446	-0.0831538
TTF2	-0.0589681	-0.145186	-0.34386	-0.733713	-0.911771	-0.874285	-0.726216	-0.461941	1.87905	0.893172	-0.158306	-0.18642	-0.804936	-0.784319	-1.01111	0.782589	-0.31762	3.08047	0.602657	-0.816182	0.0291236	0.104095	-0.656867	0.0778552	1.8753	-0.332615
SSX2IP	-0.894208	-0.921217	-0.135253	-0.194673	-0.837489	-1.05626	-1.20751	-0.0434223	1.27192	2.94108	0.591291	0.0781185	-0.0893376	0.812765	-1.20751	-0.0407213	-0.653827	2.36038	0.323901	-0.445857	-0.0758331	-0.718649	-0.262196	-0.148758	0.591291	-0.0380204
LEPRE1	-0.655364	-1.11595	-0.598047	-0.477273	-0.632847	-1.09343	-1.16507	1.35891	-0.806844	-0.32784	-0.0473966	0.941318	-0.600094	0.0795192	-1.10571	-1.41072	0.525772	0.556477	-0.200924	2.24937	0.910613	1.80107	1.01501	-0.0862902	-0.430191	1.31592
SLC2A1	-0.577691	-0.567689	-0.15327	-0.606341	-0.533478	-0.508707	-0.0751248	-0.1951	0.497127	-0.329563	-0.407754	-0.169955	-0.53745	0.494416	-0.47328	-0.377562	-0.286798	1.89397	-0.368121	-0.176358	-0.243426	4.21312	-0.168226	0.245867	-0.23319	-0.355409
ARTN	-0.809268	-0.243307	-0.526288	-0.316334	-0.489774	-0.708856	-0.608443	0.185728	-0.809268	-0.471517	-0.663214	-0.261564	-0.654085	-0.444132	-0.772755	-0.672342	-0.781883	1.39981	-0.00596857	-0.124638	1.75581	2.3948	-0.471517	1.00728	2.61388	0.477837
IPO13	-0.968451	-0.255901	-1.17108	-0.569869	-0.627763	-0.741326	-0.937277	-0.137885	-0.249221	-0.298209	-0.672298	-0.171286	0.372033	0.65928	-0.75246	-0.142339	-1.1644	2.15118	0.303005	-0.013189	-0.0955776	3.1198	0.267378	1.32062	0.993288	-0.218047
B4GALT2	-0.671383	-1.13669	0.776902	-0.717713	-0.951372	-1.15079	-1.14273	0.0920383	1.26839	-1.0118	0.384113	0.662087	-0.818428	-0.50621	-1.2233	-1.03799	-0.413552	1.39529	0.666115	-0.298737	0.795031	1.85053	0.277354	0.500942	2.18893	0.222968
FASLG	1.64481	-0.868754	-1.17865	-1.07535	-1.14421	-0.317837	-0.937619	-0.145675	0.611836	0.23308	-0.696593	-0.79989	-0.145675	2.09243	0.439675	-0.0423783	-0.834322	1.02502	-0.937619	0.81843	-0.248972	-0.627728	2.57448	0.0953511	0.0953511	0.37081
STMN1	-0.686997	-0.514864	-0.355851	-0.310719	-0.64029	-0.442967	-0.272409	-0.374744	1.1015	0.775607	-0.4246	-0.137012	-0.0178834	-0.223603	-0.426174	0.310113	-0.468682	4.43185	-0.533757	-0.351653	-0.0703629	0.537874	-0.0530447	-0.0698381	-0.394686	-0.386814
TXNDC12	-1.38828	-0.0409523	-1.44971	-0.782189	-0.0819046	-0.409523	-0.389047	0.0696189	-0.880475	-0.208857	-0.851808	0.0491428	-0.671618	0.991046	-0.114666	-0.176095	-0.561047	1.06886	-0.855903	0.348095	0.565142	3.23114	1.42514	0.106476	1.33505	-0.327618
CD3EAP	-1.08531	0.279484	1.53362	-1.15908	0.0581667	-1.26974	-0.126264	-0.421354	0.722119	1.60739	-1.41728	0.0581667	-0.75333	-0.827102	-0.716444	-0.126264	-1.30662	1.05409	1.75493	-0.384468	1.05409	-0.200037	-0.0156057	-0.45824	1.97625	0.168825
RCN2	-1.25028	-1.72355	-1.97691	-0.791353	-1.34589	-0.318086	-0.743549	0.088255	-0.308525	0.977424	1.77098	1.67537	0.207767	1.3025	-0.848719	0.657132	-0.891744	-0.0169155	-0.155549	0.442011	0.724059	0.910498	0.776644	0.762303	0.131279	-0.0551594
SGIP1	-0.87091	-0.499585	-0.188958	-0.381761	0.500134	-0.810212	-0.181817	-0.0532818	-0.999445	-0.603128	-0.688818	-0.388902	-0.0961269	0.000274648	-0.828064	-0.835205	0.139521	-0.399613	-0.70667	2.41745	-0.485303	2.50314	2.21394	-0.0925565	0.0931057	1.24278
WDR34	-1.36705	-1.25505	-0.412248	-0.499049	-0.66985	-0.518649	-0.857451	0.584557	1.89776	-0.135047	0.335356	-0.135047	-0.0818466	0.237355	-0.462649	0.662957	-0.143447	-0.431848	-0.860251	-0.462649	0.220555	2.63977	0.0469541	-0.403848	2.51657	-0.445848
MAPKAP1	-0.698417	-0.623101	-1.50682	-0.497573	-0.811392	-0.319323	-1.23317	0.737621	-0.535231	-0.432298	-0.284176	-0.0205672	0.0246228	1.06901	-0.0883523	0.212914	-1.07751	1.20207	-0.00801447	-0.0406517	0.28321	3.48668	1.21714	-0.238986	0.652262	-0.469957
PPP4R4	-0.246783	0.142514	-0.49068	-0.612628	-0.509441	-0.50006	-0.335899	-0.293686	-0.0591702	-0.659531	-0.34997	-0.307757	-0.401564	-0.35466	-0.603247	-0.335899	-0.64077	1.26819	-0.420325	-0.242093	0.38641	3.43981	-0.274925	-0.101383	2.78785	-0.284306
HOXB7	-0.151489	-0.865023	-0.865023	-0.865023	-0.37982	-0.865023	-1.20752	-0.294196	-0.865023	-0.18003	-0.865023	-0.294196	0.0768422	-0.122947	-0.750858	-0.922106	0.876001	1.30412	0.504963	-0.0373233	0.0768422	2.16036	0.704752	-0.0373233	2.90244	0.961625
MTHFD1L	-1.66355	-0.551488	0.585016	-0.889588	0.548354	-0.975131	-0.69406	-0.408916	1.04125	-0.991425	0.0147272	-0.0382281	-0.987351	0.100271	-0.799971	-1.36619	0.157299	0.303945	-1.04845	0.283578	1.79484	1.02903	0.340606	0.483179	2.33662	1.39564
GORAB	-0.0388099	-1.44618	-0.561041	-1.47273	-1.44618	-1.12753	-1.6055	0.0231497	-0.499081	1.78457	1.15613	0.527678	-0.100769	1.55444	-0.950501	-0.906244	-0.153878	0.961395	-0.277797	0.934841	0.147069	0.589638	1.51903	0.35065	0.6693	0.368353
NUDCD1	-1.37814	0.203813	-1.53388	-0.640443	0.605449	-0.660934	-0.537984	-0.374051	-1.26749	0.0972565	-0.456018	0.0685682	-0.160938	0.240698	-0.910932	0.134141	-0.742901	3.00707	-0.783884	0.28578	1.03987	1.59724	1.03168	0.142338	1.13004	-0.136348
HSPH1	-0.569448	0.636293	-0.569111	-0.337652	0.309962	-0.686523	0.342595	-0.303337	-0.281133	0.0159283	-0.505191	-0.293244	-0.299637	-0.294254	-0.542198	-0.243454	-0.791487	0.652777	-0.256238	-0.175833	0.0694196	4.55226	-0.0399179	-0.000219969	0.0798487	-0.470203
TMPO	-0.628055	-1.16515	-1.02791	-0.855035	-1.40137	-0.502687	-1.01471	-0.324534	1.74469	2.09176	-0.0922744	-0.154298	-0.773217	0.125469	-0.564711	1.1614	-0.592424	1.4504	-0.33905	-0.628055	0.225763	1.28545	0.468579	0.224443	1.7856	-0.500048
LRAT	-0.569925	-0.375896	-0.433387	-0.304034	-0.447759	-0.569925	-0.354338	0.0121614	0.888885	-0.605857	-0.548367	-0.0525149	0.357102	-0.0884462	-0.512435	0.881698	-0.799886	4.33829	-0.54118	0.371474	-0.677719	-0.282475	0.687669	-0.102819	-0.224985	-0.0453287
RNF2	-1.83805	-1.27106	-1.59506	-0.50157	0.105922	-1.02806	-0.388172	-0.064176	-0.0317765	-0.0479763	0.648614	0.292219	-0.331472	1.13461	-0.776966	-0.452971	-0.161375	1.9203	-1.50596	0.883511	0.616215	0.438017	0.729613	1.09411	2.0499	0.081622
TMEM54	-0.927682	-1.40278	-1.59729	-0.762431	-1.3804	-0.683249	-0.602345	1.13967	1.8592	-0.884648	-0.113478	0.31342	0.158498	0.471786	-0.688413	0.0431665	-1.01547	0.315142	-0.321762	0.95721	1.15345	2.32397	0.309978	0.840157	-0.00331031	0.497606
DDX39A	-1.1076	-0.307089	-0.647033	-0.469384	-0.333407	-0.704056	0.21489	-0.171111	1.45075	0.267527	-0.606459	-0.558209	-0.504475	0.699585	-0.193043	-0.286253	-0.843323	-0.00991152	-0.404685	-0.0757072	-0.0702242	4.03323	0.0514977	0.303714	0.958381	-0.687607
MORF4L2	-1.437	-0.287847	-0.757872	0.0758082	-0.00874172	-0.502404	0.470375	-0.177842	-0.360579	-1.07698	-0.258755	0.439464	-0.618774	0.7813	-0.57059	-0.0296519	-0.531497	1.28405	-0.945155	0.320367	0.599472	3.80601	0.816757	-0.148749	-0.594227	-0.286938
CHPF	-0.43128	-0.701122	-0.399752	-0.20363	-0.173493	-0.456781	-0.398825	0.258162	-0.879626	-0.706686	-0.419225	-0.122028	0.134368	0.882693	-0.519836	-0.562955	-0.213366	-0.397434	-0.339014	0.71578	0.0583302	4.32434	1.06583	-0.16932	-0.331132	-0.0139985
NCOA5	-0.607498	-0.00516938	-0.607498	-1.52841	-0.194331	-1.33925	-0.726968	-0.184375	-0.373536	0.806232	-0.169441	0.826144	-1.16005	-0.463138	-0.478072	-0.104728	-1.01071	2.78247	-0.094772	-0.343668	0.990416	0.537424	0.313418	1.91133	1.49816	-0.273977
TOX2	-0.868287	-0.0851937	-0.957784	-0.420805	-0.845913	-0.420805	0.608403	-0.801165	3.94214	0.0490509	-0.219438	-0.980158	-0.823539	0.675526	0.787396	-0.890661	-0.219438	0.921641	-0.219438	0.541281	-0.0851937	0.720274	-0.0851937	0.0937991	0.160921	-0.577424
CSE1L	-0.900374	-0.324312	-0.391186	-0.591811	-0.860484	-1.03295	-1.3157	-0.367722	-0.0485993	1.3194	0.284602	0.398406	-0.493259	-0.161231	-1.07988	0.278736	-1.01887	3.23414	-0.0216148	-0.343083	0.446509	1.11291	0.853625	1.44259	0.26935	-0.68919
RAB22A	-0.530388	-0.432603	-0.495378	-0.711471	-0.929978	-0.949293	-0.396386	0.390722	-0.926356	0.140827	0.00923988	0.579048	-0.379485	-0.280493	-0.814085	-0.482099	-0.750102	1.80438	-0.393972	0.0345915	0.739608	3.69609	0.271207	1.0221	0.0478709	-0.263592
GLO1	-0.987592	-0.80827	-0.966772	-0.46843	-0.706855	-0.260227	-0.582605	-0.0916504	0.252891	-0.658498	-0.0634423	0.85735	-0.235377	0.0702102	-0.642379	-0.0647856	-0.612156	-0.00836943	-0.79618	0.574597	0.935258	4.0274	0.699519	0.686086	0.228041	-0.377761
HS3ST3B1	0.412416	-0.28035	-1.68998	-1.50323	0.0208525	-0.461072	0.123261	-0.424927	2.16541	0.328079	-1.22613	-0.702034	-1.47311	-0.0815564	1.01482	-0.274326	-1.0936	2.30999	0.38832	-0.226134	1.18952	0.0509727	0.73169	0.285911	0.593137	-0.177941
MRPS7	-1.08306	-0.400541	-1.49642	0.272368	-0.182647	-0.00320433	-0.753017	0.224303	-1.21124	-1.02859	0.11856	-0.0640866	0.669705	1.74315	0.323637	0.240325	-1.14074	-0.390928	-0.352476	0.217894	0.211486	3.45106	0.807491	0.314024	-0.0704952	-0.416563
RTN2	-0.193074	-0.290684	-0.388293	-0.0675759	-0.848453	-0.485903	-0.248851	-0.764787	-0.220962	-0.653233	-0.750843	0.197364	0.0858106	0.0160895	-0.80662	-0.681122	-0.499847	4.43641	0.18342	0.448361	-0.011799	-0.0396874	0.322863	0.699357	0.294974	0.267086
RRBP1	-1.25437	-0.466756	-0.176066	-0.291295	0.643628	-1.19676	-0.112559	-0.0176267	-0.691976	-0.732568	-0.628469	-0.158389	-0.526989	0.724157	-0.787563	-1.1961	0.621368	1.25709	-0.805895	0.934318	0.576848	3.33775	1.28982	-0.308317	-0.350873	0.317584
MKKS	-0.765298	-1.32252	-2.35361	-0.3046	0.0990584	0.138547	-0.99784	0.0683452	-1.01978	-0.721422	0.932702	0.0288569	1.03362	0.393027	0.314051	1.13014	-1.38834	0.928314	-0.844275	0.366702	-0.0369571	1.71369	1.16963	1.68737	0.15171	-0.401127
CAPNS1	-0.693329	-0.805202	0.161313	-0.828867	-0.0990056	-0.544345	-0.407193	0.350636	-0.337811	0.0709547	-1.39522	-0.397512	-0.700859	0.758326	0.0994608	-1.15427	-0.0419936	0.714223	-0.743349	-0.270042	0.769621	3.65034	1.51185	-0.321675	0.696473	-0.0425315
KTN1	0.188684	0.281419	-0.593345	-0.372963	-0.780779	-1.0304	-0.931773	-0.735175	-1.04502	0.132607	-0.390201	1.00563	-0.594	0.0226341	-1.27718	-0.246189	-0.11745	1.36609	-1.16699	0.0645285	1.07632	2.49331	0.0654013	-0.328668	2.46124	0.45227
CHTF18	-0.661858	-1.64406	0.191365	-0.235247	-1.37618	-0.131074	-0.0417835	0.8164	-0.0517047	1.18348	-0.820598	-0.220365	-0.116193	-0.34438	-0.245168	-0.34438	0.0871921	3.61914	-0.780913	-0.408868	0.821361	-0.106271	0.508843	-0.637055	1.20333	-0.265011
CALU	-1.24117	-0.793322	0.337686	-0.614665	-0.37452	-1.01071	-0.712951	0.657719	-0.60353	-0.911458	-0.0525505	1.36315	-0.849001	0.0166851	-1.07172	-0.941476	0.580737	0.0893097	-0.73377	0.804905	2.23319	2.42443	0.578316	-0.190537	-0.247669	1.26292
HOXD13	-0.57809	-0.57809	-0.229088	-0.57809	-0.461756	-0.461756	-0.531557	-0.298889	-0.57809	0.119913	-0.43849	0.375848	-0.57809	0.375848	-0.368689	-0.368689	-0.531557	4.401	-0.57809	0.259514	0.445649	0.375848	-0.136021	0.468915	0.934251	-0.461756
PUS7L	-0.434084	-0.577206	-0.744863	-0.932966	-1.09245	-1.32144	-1.51363	0.00346009	0.408291	1.71683	0.886727	-0.393192	-0.356389	0.575948	-1.67311	0.0811549	0.138404	2.47334	0.0279953	-0.184643	-0.0537887	-0.0987699	1.1239	-0.0415211	1.7291	0.252901
KLK8	-1.20035	0.0790367	-1.19837	-0.835378	-1.10911	-0.684629	-1.22812	0.555088	0.479713	-0.531896	-0.0459267	0.402355	0.463845	2.5069	-0.464455	0.965682	-0.890917	-1.09721	-0.111384	1.45562	0.406322	-0.0994825	0.689969	0.777245	-1.04563	1.76108
SYT5	-0.525948	-0.525948	-0.325692	-0.297084	-0.611772	-0.440124	-0.239867	-0.511644	0.74711	-0.339996	-0.397212	-0.125435	-0.411516	-0.397212	-0.454428	-0.42582	-0.411516	2.39207	0.046213	-0.3543	0.046213	3.77956	-0.368604	-0.297084	0.990278	-0.540252
ATP8B3	0.106729	-0.552071	-0.232653	-0.991271	-0.731744	-0.552071	-0.951344	-0.292544	0.106729	0.585856	-0.532108	-0.132835	-0.332471	0.146656	-0.252617	-0.971308	0.246474	4.29909	0.845383	0.00691049	0.266438	-0.412326	-0.112871	-0.192726	-0.0529804	0.685674
GLT25D1	-1.04335	-0.764806	-0.329265	-0.817476	-0.994731	-0.968396	-0.886352	0.0373988	2.0024	0.0657596	-0.404219	-0.0183098	-1.03828	-0.192526	-0.802283	-1.00689	0.478004	2.00138	-0.0719927	0.144765	0.795037	2.70331	0.347342	-0.242157	0.492184	0.513455
CAP1	-0.772899	-0.581667	-0.472535	-0.844986	-0.929088	-0.876024	-0.644743	0.104165	0.461598	-0.377419	-0.28731	0.310415	-0.549628	0.947187	-0.783912	-0.570653	-0.619713	-0.259276	-0.379422	0.266361	1.24255	3.8427	1.0423	0.458595	-0.0700465	0.343455
KCNC3	-0.274719	-0.278921	-0.001616	-0.442783	-0.270518	-0.24951	-0.430178	-0.631855	0.498373	1.18743	-0.43438	-0.480597	-0.262115	-0.560428	-0.14447	-0.299929	-0.682274	3.89746	-0.833531	-0.442783	-0.140269	-0.438582	-0.123462	-0.325139	2.11599	0.0488031
WDR44	0.228099	-0.0296623	0.399252	-0.959664	-1.21949	-1.30609	-1.20505	-0.745207	2.56032	0.636392	-1.06689	0.452866	-1.02565	-0.588488	-0.959664	0.0775662	-0.35341	1.29626	0.335327	-0.506004	0.621957	2.24276	0.574529	0.114684	0.294085	0.13118
TOP2A	-0.530321	-0.121289	-0.45995	-0.755362	-1.26629	-0.942285	-1.21864	-0.457018	0.572893	0.522314	-0.16747	0.493726	-0.593362	-0.304547	-0.992131	2.33657	-0.698185	2.01477	0.569961	-0.862385	0.592685	2.39008	-0.0641122	-0.308212	0.412359	-0.163805
PRKAB2	-0.501663	-1.15476	0.0612426	-0.731801	-0.79711	-1.35691	-1.68345	0.238511	-0.77845	1.35188	1.15906	0.664577	-0.184445	0.269611	-2.02555	-0.560752	0.226071	-0.116026	0.680127	0.624148	0.282051	1.56647	-0.168896	-0.268415	1.80283	1.40164
SLC6A11	-0.698679	-1.0473	-0.813849	-0.966371	-1.21227	-0.580397	-0.823187	0.726933	0.969723	-0.206874	-0.586622	1.41795	-0.539932	-0.135282	-0.894779	-0.639538	-0.00143663	-0.437213	-0.141508	0.232015	2.165	2.09963	0.00478875	0.901243	-0.6302	1.83816
SEC61G	-1.12292	-0.253993	-0.868385	-0.724442	-0.253993	-0.461131	-0.276814	0.0163388	-0.429534	-0.54188	-0.0977625	0.311247	-0.390915	0.384974	-0.382138	-0.231173	-0.835032	0.411305	-0.838543	0.0163388	0.516629	3.89578	0.613176	0.174325	1.8244	-0.455865
POLR3F	-1.75608	-1.18703	-0.638682	-0.576604	-1.2698	-1.15599	-0.814568	0.664945	-0.897338	0.333865	0.282134	0.54079	0.20971	0.592521	-1.23876	0.302827	-0.152408	1.89615	-0.659374	-0.0696382	0.892563	0.406289	1.15122	1.40987	1.99961	-0.266217
TRPC4	-0.296905	-0.90882	-0.673468	-0.0144832	0.315009	-0.814679	-0.249835	-0.0144832	-1.14417	-0.90882	-0.485187	0.0325872	-0.532257	0.173798	-0.861749	-0.579327	0.597431	0.503291	-0.438116	-0.108624	-0.155694	3.04509	0.879853	-0.438116	0.267939	2.80974
YWHAQ	-1.00705	0.567643	-0.498414	-0.713286	-0.993555	-0.723667	-0.244097	-0.120571	0.0953391	-0.635434	0.0859968	-0.0188442	-0.325063	1.52782	-0.725743	0.89047	-0.970718	1.89528	-0.173511	-0.794253	0.135822	3.36513	-0.0697077	0.233397	-0.736123	-0.0468711
YARS	-1.68267	0.212992	-0.869346	-0.316618	-0.346041	-0.957614	-0.251468	0.683756	0.639622	-1.3275	0.484101	0.0322519	-0.96602	1.09147	-0.516273	0.0721828	-0.961817	2.49746	-0.131675	-0.467935	0.713179	2.62776	-0.0980489	0.0280486	0.0721828	-0.261976
DSC2	-1.12234	-0.795535	-1.03535	-0.873179	-0.9712	-1.01073	-1.09535	1.53952	0.0242967	-0.400525	-0.704118	0.942716	-0.201275	0.701389	-0.934878	-0.139292	-0.534113	0.882714	-0.590624	-0.107122	0.84177	2.4719	0.967811	1.39961	-0.44996	1.19385
CCT7	-1.20876	-0.184382	-0.910303	-0.577954	-0.428178	-0.455509	-0.377888	-0.184382	-0.595446	-0.63371	0.00693797	0.0758131	-0.420525	0.515302	-0.16033	0.598389	-1.17924	2.05679	-0.148304	-0.303547	0.321796	3.61687	0.731766	0.637746	-0.465348	-0.327598
FHOD1	-0.138834	-0.864785	-0.69417	-0.0317813	-0.854749	-1.19598	-1.24616	1.13242	0.510173	-0.623916	-0.269304	0.0250905	-0.409811	-0.22916	-0.500137	-1.34987	-0.536936	-0.791186	-0.513518	0.684134	1.62419	2.79842	0.486755	0.500137	1.10565	1.38332
SLC9A5	-0.144288	-0.298267	-0.382256	-1.02617	-0.732209	-0.452247	-0.298267	0.261657	0.989558	0.135674	-0.42425	-0.42425	-0.0183052	-0.774203	-0.172284	-0.606226	0.205664	0.849577	0.849577	-0.35426	-0.35426	-0.35426	-0.592228	-0.42425	4.23712	0.303651
ABCB10	-1.53689	-1.30102	-1.48139	-0.496288	-0.454664	-0.690535	-1.3704	2.08441	0.294571	0.239072	0.807936	0.502692	0.627565	0.0448261	-1.2039	-0.454664	0.1142	-1.07903	-0.454664	0.35007	0.891185	2.09829	0.738563	0.169699	0.752437	0.807936
WNT10A	-0.0273109	-1.01136	-0.390739	-0.167091	-1.00577	0.0733309	-0.927496	-0.200638	-0.211821	2.87453	-0.580841	-0.681482	-0.0273109	-1.2406	-0.334827	-0.558476	-0.905131	-0.731803	0.0901045	0.481489	-0.0161285	2.46078	1.24189	1.10211	0.626861	0.0677396
THSD1	-0.271734	-0.321488	0.363587	-0.302352	-0.371242	-0.417169	-0.612357	-0.0956809	-0.459268	-0.363587	0.0420996	-0.0803719	-0.279388	-0.0382723	-0.631494	-0.486059	-0.0382723	-0.623839	-0.133953	0.371242	0.187534	4.70367	-0.0459268	0.0688902	-0.31766	0.153089
IGF2BP3	-0.39232	-0.516023	-0.46448	-0.485097	-0.454171	-0.469634	-0.4284	-0.469634	2.93219	-0.227383	-0.361394	-0.418092	-0.407783	-0.32016	-0.469634	-0.402629	-0.345932	3.26207	-0.397474	-0.315006	0.0664109	1.59208	-0.0676004	-0.32016	0.0406395	-0.160377
LIMD2	-0.283843	-1.04405	-1.21578	-1.04405	-1.32111	-0.304451	-0.886052	0.533604	2.57608	0.293178	-0.865444	-0.698291	-0.931847	0.886228	1.89601	-0.515109	0.27715	0.322945	0.215326	0.705336	0.909125	-1.23181	1.14039	0.121446	-0.208281	0.673279
BRIP1	-0.476703	-0.415806	0.113043	-0.476703	-1.12735	-1.08568	-0.835679	-0.111317	2.86947	0.186761	-0.245933	0.202787	-0.204266	-0.765166	-1.14978	0.49766	-0.566447	2.24767	0.895098	-0.826064	0.177146	0.363044	-0.310036	-0.822859	1.67395	0.193172
ACTL6A	-1.11869	-0.591929	-0.382455	-0.749034	-0.625814	-0.733632	-0.813725	-0.299282	-0.271557	0.735764	0.313737	0.83434	-0.354731	0.14739	-0.813725	0.193597	-0.964669	4.01033	-0.203787	-0.16066	0.575579	0.822018	0.279851	-0.0436008	0.637188	-0.422502
TXN	-1.18813	-0.597072	-1.07865	-0.233197	0.0439815	-0.390138	-0.469241	0.54961	-0.726802	-1.04005	1.34191	0.0319578	0.464179	0.908423	-0.173078	0.443928	-1.01094	-0.652761	-1.0217	0.228767	0.169281	3.41885	1.44886	-0.023731	0.0927092	-0.536954
ARPC5L	-1.59549	0.855004	-0.766057	-0.657097	-1.17077	-0.992872	-0.388032	0.372466	1.21079	-1.19745	-0.141204	0.843886	-0.737149	0.661544	-0.321321	0.686005	-1.05291	-0.839438	-0.20569	0.643755	1.1085	2.43826	0.588163	-0.855004	1.53323	-0.0211249
CNPY3	-1.04156	-0.803464	-0.249639	-0.772408	-0.984621	-0.886279	-0.31175	0.495695	-0.875927	-0.332454	0.0350371	-0.762056	-0.94839	1.51018	0.878714	-1.05191	0.594038	0.449112	-0.0788334	0.85801	0.319713	-0.0891853	1.29796	-0.492908	3.26482	-0.0218982
SLCO5A1	-0.812214	-0.582924	-0.582924	-0.537066	-0.949787	-0.170203	0.19666	-0.23899	3.01692	0.0361572	-0.261919	-0.651711	-0.743427	0.907457	0.678168	-0.23899	-0.46828	2.83349	-0.0326296	-0.170203	-0.330706	-0.972716	0.63231	-0.261919	0.563523	-0.858072
NUSAP1	-0.816415	-0.589758	-0.296319	-0.86296	-1.22116	-0.68892	-0.810343	-0.377268	2.70485	1.05552	-0.442027	0.357342	-0.816415	-0.24775	-0.632256	1.93179	-0.470359	1.3692	0.351271	-0.854865	0.391745	1.8468	-0.112161	-0.253821	-0.0979947	-0.417742
ADAM10	-0.609626	-0.606911	-0.299138	-0.640404	-0.645835	-1.10297	-1.22608	-0.0891287	0.0475585	0.0683784	-0.384228	0.463051	-0.569797	2.08881	-0.955418	-0.0492993	-0.248446	-0.229437	-0.728209	0.486587	0.973592	3.21399	1.03062	-0.280129	-0.660318	0.952772
PNPT1	-1.19524	-0.326365	-1.05043	-0.685613	-0.251174	-0.944606	-0.9641	-0.212186	0.818216	0.40327	-0.00332042	0.113644	0.0663013	0.0245283	-1.08663	1.13569	-0.691183	1.00759	-0.312441	-0.178767	0.562008	0.199975	-0.0367388	-0.103576	3.82587	-0.114715
ACTR2	-0.895395	0.250449	-0.770847	-0.927631	-0.797222	-1.3086	-1.56796	0.0614288	0.287081	-0.152501	0.221144	0.599184	-1.11226	1.10177	-0.848507	0.0834079	-0.699049	0.194769	-0.873416	0.0760816	2.09523	2.49085	1.24684	0.493685	0.0526372	0.698823
KIF20B	-0.287761	-0.361679	-0.777223	-0.957025	-1.61031	-1.02295	-1.68423	-0.0400329	2.08164	1.65211	0.0199012	0.541328	-0.387651	0.575291	-1.24471	2.12759	-0.551471	0.615247	0.519352	-0.759243	0.669188	0.817025	-0.127936	-0.27977	0.347541	0.125785
WDR12	-0.263936	0.193553	-0.259171	-0.969233	-0.359247	-1.14079	-1.21704	-0.321123	1.6518	-0.297295	-0.406902	0.0267602	-0.502212	0.30316	-1.35524	0.369878	-1.43149	3.11482	1.22767	-0.282999	0.193553	0.736823	0.326988	-0.130502	1.17525	-0.383074
FBN2	-0.374355	-0.385165	-0.395975	-0.47813	-0.545151	-0.534341	-0.607849	-0.0457342	-0.750539	-0.571095	-0.590553	0.35207	-0.261932	0.129386	-0.549475	-0.484616	-0.24896	0.587726	-0.538665	0.198569	0.0602028	4.24796	1.13903	0.135872	-0.504074	1.0158
ALG10	-0.844083	0.0184298	-1.7066	-0.844083	-0.939917	-0.460744	-0.556579	-0.364909	-1.22742	1.16845	1.55179	0.0184298	0.689273	-0.460744	-0.460744	1.55179	-1.32326	2.12679	-0.077405	0.0184298	0.785108	-0.556579	0.880942	1.16845	0.689273	-0.844083
SLC7A1	-0.970839	-0.542385	1.38164	-0.600298	-0.613168	-0.957969	-0.822301	0.468961	-0.213134	0.193871	-0.00507364	0.29951	-0.691995	-0.679662	-1.06683	0.368148	-0.399209	2.33668	1.14516	-0.600298	-0.10535	3.01395	-0.300541	0.0378254	-0.662502	-0.0141897
DENR	-0.933778	-0.0850395	-0.816923	-0.617039	-1.04756	-0.718519	-0.826149	-0.490958	-1.16134	0.013365	-0.21112	0.800601	-0.189594	1.56939	-0.783097	-0.00816095	-1.07216	1.09889	-0.783097	0.2194	1.10812	1.97531	0.646844	0.114845	2.58111	-0.383328
ANP32A	-0.514417	-1.34745	-0.497588	-0.409236	-0.569111	-0.484966	-0.867826	0.293375	-0.670085	2.09828	-0.362956	0.011489	-0.951971	1.49244	-0.287226	-0.531246	-0.766852	1.46299	-0.228324	-0.421857	0.104048	0.276546	0.608918	-0.564904	2.9776	0.150328
RHCG	-0.796369	-0.506224	-0.738024	-0.115476	-0.302808	-0.406566	-0.0252785	0.157008	1.5866	-0.137867	-0.804568	-0.294608	-0.543754	1.09083	-0.0319013	0.600424	-0.527039	-0.64625	-0.683149	-0.130298	-0.75127	3.58986	-0.299969	-0.307854	1.69793	-0.673373
ST8SIA2	-0.862701	-0.128487	-0.532305	-0.789279	-0.348751	-0.385462	-0.642437	1.33994	-1.08296	-0.752569	-0.642437	0.569015	-0.27533	-0.458883	-0.789279	-0.27533	0.238619	2.99192	0.055066	0.055066	-0.458883	-0.128487	-0.128487	1.41336	-0.422173	2.44126
PRPSAP2	-1.25536	-1.06294	-0.894572	-1.4558	-1.39968	-0.5418	-0.806379	0.460391	0.0835674	1.35836	0.0514972	0.869286	-0.950694	1.49465	-0.269204	0.356164	-0.678098	0.0274446	0.572637	-0.589905	-0.172994	2.66521	-0.0286781	1.12585	0.861268	0.179778
LEPREL4	0.0731254	-1.12447	-0.420797	-0.901186	-0.623778	-0.799696	-1.33421	0.492621	-1.1583	-0.86059	-0.549352	1.31808	-0.299008	1.30455	-0.921485	-1.18536	0.898584	0.458791	0.276107	1.75787	0.83769	0.255809	1.00684	0.797093	-1.17859	1.87966
SLC39A3	-0.331745	-0.169817	-1.83228	-1.07661	-0.709577	-0.785144	-1.58399	0.747776	-0.169817	0.132449	-0.396516	-0.07266	0.0029064	1.22276	0.0784728	-0.364131	0.035292	3.03636	0.661414	-0.914686	0.402329	1.69775	0.132449	-0.418107	0.758571	-0.0834552
NOSIP	-1.41993	-1.34447	-0.999488	-1.22049	-0.891681	-0.045403	-0.918633	0.88712	0.105526	1.59864	-0.810827	-0.325699	-0.00767082	1.35608	0.865559	-0.158599	-0.800046	-0.196332	-0.605995	0.784705	0.515189	2.59046	0.024671	0.154038	1.2321	-0.368822
PLK4	-1.15285	-0.354154	0.260225	-0.876376	-1.3602	-1.33716	-1.26036	0.452218	1.68098	1.30467	0.459898	0.237186	-0.384873	-0.0546443	-1.37556	0.790126	-0.162161	1.15107	-0.192879	-0.960853	0.513656	2.60254	0.0451923	-0.553827	0.360061	0.168068
PRKACB	-0.481012	-1.28544	-1.61852	-0.443305	-0.722969	-0.452732	-1.13461	0.0877424	0.169442	0.0468927	-0.151072	-0.82038	-0.619273	1.24096	-0.0316646	-0.0756567	-0.02538	0.279422	-1.04034	1.32895	-0.289332	3.1012	1.43893	0.744481	0.172584	0.581082
KIF2C	-0.415461	-0.405546	-0.378281	-0.707942	-0.945893	-0.707942	-0.851704	-0.182467	2.28875	0.878397	-0.529479	-0.408025	-0.665805	-0.207254	-0.688113	0.362837	-0.593924	3.25047	0.139758	-0.707942	-0.241955	1.36421	-0.348537	0.179417	0.838739	-0.316315
PSMA5	-1.36904	0.468789	-2.09435	-0.545606	-0.217986	0.286583	-0.431728	-0.344129	0.209496	0.188472	-0.296825	-0.813658	0.584419	0.829696	1.23791	1.22739	-1.81929	0.0465622	-0.370408	0.0325463	-0.191707	2.55364	0.120145	0.384694	1.31675	-0.99236
TIPRL	-1.65002	-0.538469	-0.829589	-0.384088	-0.569345	-1.31479	-1.0369	0.502503	-0.322335	-0.313513	0.758336	0.352533	-0.362033	1.29647	-1.18687	-0.159132	-0.653153	0.458394	-0.234117	0.855375	0.184919	2.79176	1.47731	-0.19883	1.42438	-0.3488
XPR1	-0.95413	-0.151867	-0.709963	-0.298367	-0.20942	-1.06749	-0.80763	-0.500677	1.06374	-0.341968	-1.02738	0.121949	-0.000134158	1.79101	-0.723915	-0.00711036	-1.12156	0.849219	-1.04831	0.134158	0.116717	3.05196	0.639933	-0.212908	1.56079	-0.146634
INTS7	-1.72651	-0.6421	-0.685826	-0.847612	-0.611492	-0.917574	-1.35046	-0.349135	2.43621	0.625955	0.306755	0.945155	-0.301037	0.245538	-1.0094	1.57044	-0.74267	0.311127	0.704662	-0.655218	0.144969	0.123106	0.123106	0.560366	2.06454	-0.3229
PDIA6	-0.851653	-0.179549	-1.12283	-0.288894	-0.278688	-0.586311	-0.450724	-0.367622	-1.6783	-0.681076	0.145568	-0.272857	-0.535283	1.7522	-0.310763	0.0741299	-0.294725	1.94028	-1.14907	0.125157	0.827878	2.63571	1.44021	0.132447	-0.455097	0.429864
ETAA1	-0.401983	-1.22282	0.0590325	-0.742122	-1.23406	-0.691523	-1.11881	-0.21083	2.82512	0.106821	0.0955764	0.438527	-0.0590325	-0.0337328	-1.09632	-0.118065	0.275485	3.09218	0.115254	-0.351384	0.0281107	-0.250185	0.168664	0.283918	-0.233319	0.275485
RALB	-0.987315	-0.288153	-0.680575	-0.648016	-0.713134	-0.63602	-0.34299	-0.127072	-0.207613	-0.850224	-0.337849	0.357885	-0.127072	1.41348	-0.284726	0.174527	-0.695997	0.165958	-0.831374	-0.0156863	0.961083	3.92738	1.08104	-0.241885	-0.253881	0.188236
EAF2	-0.403779	-0.715951	-0.854694	-0.658141	-0.727513	-0.345969	-0.334407	-0.565646	0.521177	1.30739	-0.658141	-0.426902	-0.450026	3.56197	0.197442	-0.103168	-0.577208	1.26114	-0.218788	-0.276597	-0.577208	0.232128	1.89705	-0.345969	-0.126292	-0.611894
RNF145	-1.1169	-0.835184	-0.956454	-0.540405	-0.0459965	-0.991902	-0.167266	-0.115027	-0.282939	0.220797	-0.363164	1.39432	-1.36131	2.02492	-0.650481	-1.4378	-0.146744	1.14245	-0.952723	0.858864	1.22641	1.70216	1.15737	-0.56839	-0.234431	1.03984
TNFRSF21	-0.935198	-0.573204	-0.738624	-0.759394	-0.61697	-0.877339	-0.961161	0.898508	-0.420396	-0.105135	-0.588782	-0.246075	-0.802418	0.925954	-0.71637	-0.134806	-0.579139	0.681905	-0.430781	0.299141	0.788723	3.05415	2.21964	0.432664	-0.617712	0.802817
TPBG	-0.68025	-0.56875	-0.764376	-0.62884	-0.505321	-1.0221	-0.972021	1.29137	-0.190182	-0.679582	0.439428	0.0174621	-0.140107	1.23595	-1.15162	-0.286327	-0.0499723	-0.511998	-0.286994	1.19122	0.0381597	3.50669	1.17854	-0.407842	-0.190182	0.137642
RGS20	-0.790874	-0.732568	-1.13423	-0.855659	-1.08241	-0.512299	-0.97875	0.550173	-0.415122	-1.12128	0.303991	1.4442	0.070765	1.45068	-0.784396	0.122593	-0.453993	-1.10832	0.193856	0.614958	1.90418	0.679743	0.958318	1.45068	-1.2638	1.48955
GINS4	0.532764	-1.77076	-0.634355	-0.787924	-1.70933	-0.972206	-0.849351	0.133486	1.20846	0.717046	-0.388646	0.1642	-0.572928	0.256341	-0.603642	1.69988	-0.41936	-0.388646	0.563478	-1.12577	2.09916	1.30061	1.08561	0.409909	-0.603642	0.655619
HTR7	-0.568897	-0.534152	-0.57386	-0.578824	-0.623495	-0.673131	-0.702912	1.01943	-0.419991	-0.092398	-0.504371	-0.32072	-0.424954	1.72922	-0.623495	-0.345538	-0.48948	1.05914	-0.226413	0.329502	-0.295903	3.90324	0.433736	-0.276048	-0.0675803	-0.132106
VAX1	-0.827512	-0.827512	-0.827512	-0.827512	-0.168039	-0.909947	-0.909947	-0.0856047	-0.827512	0.98604	-0.415342	1.15091	-0.0856047	0.244132	-0.0856047	-0.662644	-0.497776	0.656303	-0.168039	-0.827512	0.409	2.88203	-0.0856047	0.244132	-0.168039	2.63472
INA	-0.347743	-0.405003	-0.279031	-0.37351	-0.485166	-0.387825	-0.470852	-0.319113	-0.333428	-0.327702	-0.247538	0.113198	-0.307661	0.0387605	-0.433633	-0.253264	-0.327702	4.71402	-0.00704736	0.113198	0.0931572	-0.167375	0.73733	-0.0385402	-0.447948	0.150417
BTBD10	-0.753919	0.217016	-0.509659	-1.14474	-0.540191	-1.15084	-0.320357	-0.259292	0.894839	-0.796665	0.394105	0.235336	-0.338676	-0.33257	-1.23023	-0.112736	-0.943221	0.797135	-0.35089	0.864306	0.381892	3.42293	1.3284	-0.271505	1.09635	-0.57683
HYOU1	-0.612588	0.854654	-0.563581	-0.817527	-0.235382	-0.934847	0.40468	-0.551701	-0.164099	-0.000742531	-0.606648	-0.691297	-0.833863	1.14721	-0.05866	-0.453687	-1.20364	1.81846	-0.28736	-0.40171	0.514574	3.14165	1.53778	-0.0467795	0.00222759	-0.957123
PLCB3	-1.1912	-0.955694	-0.381138	-0.0928442	-1.13232	-1.14045	-1.12217	1.3202	-0.896817	-0.393319	0.871517	0.219812	0.560891	1.08672	-1.35159	-0.785154	-0.645068	-0.762822	-0.641008	0.755794	1.27959	0.962878	2.21959	0.89385	0.861366	0.45938
ITGB1	-0.596908	-0.197305	-0.288867	-0.143022	0.0613579	-0.80652	-0.571401	-0.131086	-0.723787	-0.73278	-0.420651	0.552687	-0.428172	0.302362	-0.868324	-0.35247	0.170088	-0.441907	-0.655769	0.167472	1.13002	4.15876	0.526362	-0.123728	-0.559466	0.973055
LYPD1	-0.536124	-0.536124	-0.509774	-0.641525	-0.0881717	-0.799626	-0.667875	-0.298973	-0.0618215	-0.615175	-0.588825	-0.325323	-0.351673	3.60085	-0.536124	-0.536124	-0.140872	-0.430724	-0.0354714	0.412481	0.017229	0.0962794	1.67729	-0.351673	2.17794	0.0699293
HAUS1	-0.92655	-1.2142	-1.11831	-1.09434	-0.638904	-0.998461	-1.02243	0.535647	2.23755	1.13491	0.271972	0.70344	0.224031	-0.519052	-0.255377	-0.207437	-0.447141	0.0322679	-0.0875843	-0.255377	0.224031	-0.566993	1.66226	-0.135525	2.59711	-0.135525
GPR180	-0.697513	-1.47026	-1.35827	-0.466061	-0.828171	-0.895366	-1.27614	0.683729	0.27309	0.194695	-0.0778205	0.314154	0.0528375	0.131232	-1.19401	-0.227144	0.0864353	0.855451	-1.14175	0.470943	0.556804	1.52741	0.362684	0.0976346	2.97211	1.0533
CENPH	-0.875571	-1.0367	-0.691426	-0.852553	-2.07251	-0.323138	-1.15179	0.459475	1.67943	0.8738	0.505511	1.33416	-0.576336	0.0681688	-0.18503	-0.162012	-0.346156	2.04772	-0.346156	-1.40499	1.47227	0.942854	0.0911868	0.712674	-0.138994	-0.0239033
FBXL2	-0.704464	-0.453988	-0.923631	-0.366322	-0.272393	-0.203512	0.172202	0.209774	-1.32439	-0.967465	0.629322	-0.0532262	0.403893	-0.291179	-1.3557	-0.172202	-0.685679	0.829703	0.0594881	0.134631	-0.472774	0.222298	0.184726	0.566703	3.9043	0.929893
ENAH	-0.867585	-0.322803	-0.263063	-0.611612	-0.659088	-1.30673	-1.12079	0.426914	-0.44347	-0.601326	-0.0775129	0.496545	-0.407468	0.170151	-1.3546	-0.717641	-0.397181	2.1839	-0.249612	1.11254	0.513557	3.0444	0.163821	0.689217	-0.102042	0.701481
WNT7A	-0.498292	-0.787111	-0.405458	-0.457032	-0.704592	-0.931521	-1.34412	1.4925	-0.230103	-0.199158	-0.0753786	-0.291993	-0.364198	0.471315	-0.714907	-0.0960086	-0.580812	-0.147583	-0.261048	0.0690309	1.1521	0.048401	3.81336	0.213441	-0.137268	0.966433
SKA1	-0.27892	-0.682364	-0.0671114	-0.964774	-0.944602	-0.843741	-0.813483	-0.0771975	2.1014	-0.107456	-0.642019	-0.0570253	-0.571416	-0.299092	-0.611761	0.124525	-0.581503	3.56389	0.517883	-0.813483	0.427108	1.0121	0.336333	0.164869	0.427108	-0.319264
CA10	0.329699	-0.55403	0.329699	-0.55403	-0.55403	-0.465657	-0.465657	-0.55403	-0.55403	-0.55403	0.859937	-0.465657	-0.200539	-0.200539	-0.0237927	-0.200539	-0.465657	4.48323	0.683191	0.0645802	-0.200539	-0.55403	-0.200539	-0.200539	0.418072	-0.200539
SLC16A1	-0.46336	-0.338816	-0.478447	-0.474595	-0.423237	-0.644398	-0.495138	-0.0162223	0.265285	-0.360323	-0.185384	-0.133383	-0.446027	1.77265	-0.603632	-0.325335	-0.579237	0.147161	-0.474916	0.0367409	0.00656793	4.29242	0.45499	-0.187951	-0.202717	-0.142692
MCU	-1.0526	-0.645382	-0.465726	-1.12447	-0.928841	-0.773138	-0.976749	0.53636	-0.369909	-0.605459	1.08731	1.78996	-0.230176	0.512406	-1.54766	-0.609451	0.444535	-0.681314	0.0293286	0.951567	2.15327	0.85575	0.21697	-0.0984273	-0.48968	2.02152
SFR1	-0.405782	-0.921913	0.110349	-0.997814	-1.0889	-0.436142	-0.557585	-0.147716	-0.299519	1.41586	-0.390601	0.429136	-1.21034	0.975627	-0.451323	-0.420962	-0.405782	0.429136	-0.132536	-0.603126	0.505038	3.84471	0.201431	0.459497	-0.041454	0.14071
MMP14	-0.572006	-0.748486	-0.134779	-0.398266	-0.521446	-0.807404	-0.740539	0.651709	-1.02787	-0.521857	-0.351269	0.568264	-0.330853	0.552096	-0.821654	-0.929214	-0.0835341	-0.452526	-0.434713	1.57535	0.810103	3.52856	1.32447	0.0219704	-0.604617	0.44851
MRPL17	-0.827937	-0.011143	-0.691804	-0.897748	-0.635955	-0.695295	-0.817465	-0.339257	1.16518	-0.384634	0.00630988	0.0516873	-0.862842	-0.510295	-0.702276	-0.276426	-1.11416	2.71499	0.0447062	-0.196143	0.43565	2.10065	0.686971	-0.0984073	2.11462	-0.258974
TAGLN2	-1.14026	-0.752473	0.0473715	-0.967534	-0.353398	-0.771665	-0.288484	0.382098	0.386614	-0.248407	-0.405893	0.553695	-0.837707	-0.0316534	-0.404764	-0.549831	-0.335335	0.0569674	-0.353962	-0.263648	1.1159	4.15046	0.247192	0.576274	0.41145	-0.223007
SV2A	-0.2927	-0.216343	-0.216343	-0.178165	-0.2927	-0.2927	0.0763564	-0.0763564	0.0890825	-0.0509043	-0.483591	-0.738112	-0.41996	-0.2927	0.0509043	-0.0890825	-0.35633	4.75955	0.0890825	-0.381782	-0.547221	-0.101809	-0.139987	-0.279973	0.445412	-0.0636303
IGF2BP1	-0.202707	-0.202707	-0.224825	-0.205867	-0.224825	-0.227985	-0.215346	-0.212186	-0.224825	-0.17743	-0.212186	-0.205867	-0.205867	-0.212186	-0.212186	-0.209027	-0.215346	4.89074	-0.212186	-0.212186	-0.215346	-0.183749	-0.212186	-0.209027	0.14486	-0.199548
ATP13A2	-1.30677	-1.27721	-1.11328	-0.72093	-0.884858	-0.272145	-0.575814	0.18739	0.482998	1.04734	-1.05954	0.165892	0.316382	0.216951	-0.140465	-0.589251	-0.522067	1.35638	-1.14016	0.354005	1.34563	1.45313	-0.382326	2.82367	-0.0786563	0.313695
SLC2A6	-0.972696	-0.547901	-0.74548	-0.458991	-0.310807	-1.37773	-1.33822	-0.132986	-0.330565	0.351083	-0.241654	-0.636812	-0.705965	2.01075	-0.142865	-1.18015	-0.212017	1.60571	-0.409596	0.884546	0.607935	0.321446	1.91196	-0.340444	2.15893	0.232535
SHC1	-0.867601	-0.446425	0.0118261	-0.438021	0.278768	-0.853265	-0.328278	-0.0272266	-0.314931	-0.431595	-1.04902	-0.350523	-0.233365	1.15375	-0.455817	-0.728692	-0.219524	-0.793944	-0.809269	0.425587	-0.0212945	3.68377	0.834898	-0.162675	1.8473	0.295576
MGAT4B	-0.581835	-0.408489	-0.419672	-0.719766	-1.02172	-0.483046	-0.322748	-0.0562048	-0.921071	-0.799915	-0.253782	-0.397305	0.549574	-0.218367	-0.445767	-0.237007	-0.676896	1.28397	0.0314002	-0.305972	0.178651	3.69031	-0.179225	0.562622	1.96617	0.186107
AP2M1	-0.764126	-0.491754	0.0995206	-0.602594	-0.67674	-0.627562	-0.557955	-0.0468794	-0.50802	-0.159611	-0.540554	0.0783361	-0.665391	0.152104	-0.430848	-0.464895	-0.178904	3.74855	-0.425931	-0.0983275	0.436203	2.45478	0.703279	-0.141831	-0.408529	0.117679
NAGS	-1.04418	-0.961742	-0.577045	-1.31896	-0.686958	-0.549567	-1.09913	2.33566	0	0.0549567	-1.264	-0.879307	-0.247305	0.082435	-0.137392	-0.632002	-0.192348	-0.082435	0.082435	-0.384697	1.0167	0.714437	1.07166	1.97844	1.12661	1.59374
PAQR4	0.302231	-1.43528	-0.762692	-0.874789	-1.91729	-0.291884	-0.85237	-0.179787	2.05095	0.246183	0.649733	-0.000431143	-1.06535	-0.84116	-0.85237	-0.493659	0.134086	1.54651	1.33353	-1.1214	0.851508	0.997234	1.03086	1.00844	0.0556175	0.481587
FLYWCH2	-1.50997	-1.53051	-2.0852	0.534139	-0.0616314	-0.616314	-0.719033	0.986102	-1.25317	-0.267069	-0.174622	-0.318429	-0.154079	1.14018	-0.112991	-0.0924471	-0.308157	-0.544411	0.349245	2.25982	0.472507	1.78731	0.821752	0.616314	0.81148	-0.0308157
RPS6KA4	-0.766989	-0.769936	-0.66092	-0.689647	-0.629247	-0.838439	-1.07857	0.747441	0.343053	-0.266108	-0.20939	-0.168878	-0.323562	1.18277	-0.656501	-0.380279	-0.607886	-0.580632	-0.705852	0.545615	1.17319	3.28721	1.99596	0.116183	-0.204971	0.146383
SELRC1	-1.04725	0.683822	-0.808153	-0.798589	0.0717296	-1.38199	-1.28635	-0.0430378	1.57327	1.67847	-0.176933	0.645566	-0.349084	0.38734	-1.34373	0.683822	-1.67847	1.67847	-0.377776	-0.243881	0.157805	1.61152	-0.693386	1.03769	0.377776	-0.358648
ZNF281	-0.822916	-0.2502	0.155024	-0.9742	-0.206976	-1.78465	-1.61175	-0.363663	1.00329	0.252278	-0.72026	0.149621	-0.86614	0.457591	-1.6982	-0.109722	0.841203	1.91099	-0.331245	0.176636	1.24102	1.71649	0.263084	-0.147543	0.0523674	1.66786
ARPC5	-1.05133	-0.693517	-1.08373	-0.572369	-0.511794	-0.858336	-0.665343	0.227777	-0.234279	-0.0300163	0.0995848	0.0854977	-0.215966	1.70129	-0.434315	-0.315984	-0.58223	-0.713239	-1.16262	1.38573	0.881417	2.96912	1.82525	-0.132852	0.201012	-0.118765
KIAA1841	0.143482	-0.129111	-0.649793	-0.637542	-1.08472	-0.39864	-0.423143	-0.756993	1.4115	0.734611	-0.15055	1.37168	0.385447	-0.181179	-0.625291	0.808119	-1.33587	-0.144425	-0.392515	-0.21487	0.272122	-0.496651	-0.309818	0.0179058	3.63818	-0.851941
VPS72	-1.39007	-0.773631	-0.993183	-0.765186	-1.46607	-0.706076	-0.14875	0.16369	-0.0389738	-0.266971	0.146801	0.189023	-0.790519	-0.165639	-0.621633	-0.292304	-0.976294	2.57877	0.695683	-0.258526	0.493019	1.633	0.830792	1.57389	1.62456	-0.275415
CCT3	-1.35427	-0.550647	-1.32235	-0.470536	-0.307809	-0.958716	-0.945573	0.103389	-0.20454	-0.382288	0.298036	0.214169	0.000746233	0.854436	-0.764696	0.107145	-1.3574	1.37141	-0.540633	0.167228	0.382528	3.17955	0.832531	0.560902	1.38831	-0.300924
SGOL2	-0.404352	-0.253925	-0.955916	-0.710776	-1.31248	-1.12863	-1.43505	-0.0199283	2.08047	1.02749	-0.35421	0.542779	-0.582635	0.00792847	-1.0952	0.765633	-0.794347	2.4259	0.286496	-0.499065	0.280925	1.78519	0.414637	-0.131355	-0.148069	0.208497
CDCP1	-0.267391	0.098297	0.412134	-0.978299	-0.447506	-1.23073	0.398489	-0.090005	-0.373823	0.166522	-0.257839	-0.0245087	-1.1666	0.788738	-1.25529	0.285235	-1.01651	0.211551	-0.528012	-0.601695	1.12714	3.49183	0.455798	-0.417487	1.53922	-0.319242
YEATS2	-0.426134	-0.32127	-0.544105	-0.404014	-0.515431	-0.471192	-0.417941	-0.206576	-0.0214264	-0.0754966	-0.432688	-0.444976	-0.10417	-0.222142	-0.697304	-0.125471	-0.132844	4.57782	-0.0402691	-0.231972	-0.290958	0.293164	-0.0910623	-0.0550155	1.15009	0.251382
POLR2H	-0.301764	-0.550216	-0.965392	-0.658096	-0.42599	-0.788861	-0.546947	0.0676454	-0.102348	-0.452143	-0.654827	0.0153397	-0.236382	-0.0925409	-0.782322	-0.530601	-0.618867	3.33348	-0.870588	0.201679	0.535128	0.685507	0.884922	0.218024	2.57832	0.057838
CDC25A	-1.12945	0.157713	-0.761689	-1.12945	-1.44205	-1.29494	-0.816853	0.525473	0.488697	1.7207	-0.853629	0.415145	-0.577808	-0.136496	-0.688137	0.83807	-0.963957	1.02195	1.15067	-1.16623	1.24261	0.323205	0.341593	1.24261	1.84941	-0.357152
CCDC51	-0.936907	-0.696595	-0.360159	-0.456284	-0.656543	-0.992979	-1.55371	0.721243	-0.904865	0.392817	-0.00770229	-0.0477542	-0.143879	1.54631	-0.544398	-0.0878061	-1.03303	-0.512356	0.25664	-0.16791	0.809357	3.29258	1.33804	0.617108	0.344755	-0.215972
MON1A	-0.855772	-0.235378	-0.666499	-1.28689	-0.950408	-0.834742	-1.2238	0.0695618	-0.992469	1.75199	-0.550832	0.31141	0.753047	1.39447	-0.550832	0.321926	-1.2238	-0.245893	-0.0566201	0.132653	0.26935	0.437592	1.97281	0.448107	2.33032	-0.519287
DUSP7	-0.962286	0.203311	-0.24917	-0.123056	-0.80407	-0.528913	1.35209	0.121528	0.330953	0.0550314	-1.0005	-0.599996	0.0122292	0.519741	-0.376812	0.79872	-1.40789	-1.6326	-0.823179	-0.191846	0.304202	1.78623	0.235412	0.669549	3.00533	-0.694008
POC1A	-1.08655	-0.750463	0.164455	-0.787806	-1.49733	-0.955852	-1.19859	0.332502	1.6582	1.99429	-0.526401	-0.339683	-0.806478	-0.227652	-0.694447	1.58351	-0.769134	-0.171637	1.5275	-0.993196	1.30343	0.332502	0.425861	0.761953	0.761953	-0.0409343
RELL2	-0.923217	-0.757154	-0.893023	-1.11947	-1.14967	-0.802444	-0.877927	1.6885	0.556252	-0.470318	-0.0174192	-0.183482	0.0882572	0.375093	-0.409931	0.978958	-0.81754	0.435479	-0.0325158	0.133547	0.133547	-0.968506	0.0278707	1.19031	3.24345	0.571349
YWHAZ	-1.34502	0.155387	0.0886842	0.201503	-1.07409	-1.26432	-0.556937	0.376085	-0.425178	-0.657404	-0.11719	1.94979	-0.67305	-0.458941	-1.29397	-0.130366	-0.137777	2.41259	-0.00931185	-0.43753	1.26052	1.9712	-0.15013	0.367026	-0.882218	0.830655
NOL6	-1.40297	-0.510944	-1.16822	-0.261178	0.610186	-1.18137	0.245866	0.801736	-0.368221	0.298448	0.720985	-0.0020224	-0.417047	0.521923	-0.860241	-0.463996	-1.34475	1.65244	-0.420803	-0.0827739	0.62521	-0.890288	0.681548	0.375444	3.17733	-0.336296
MELK	-0.750503	-0.183857	-0.46931	-0.729201	-1.2149	-0.920923	-1.03596	0.020647	1.78449	1.29028	-0.401142	0.0249075	-0.435226	-0.413924	-0.886839	0.203849	-0.72068	2.50452	0.242193	-0.788848	0.361487	2.28297	-0.179596	-0.030479	0.966478	-0.520436
RPL36AL	-1.35927	-0.636453	-1.41852	0.471472	0.0567407	0.0863644	0.29373	0.222633	-0.826045	-0.974163	0.329279	-0.215797	0.708462	1.08172	0.74401	0.187085	-1.38889	-1.06303	-0.885292	1.0284	0.311504	2.75842	1.34833	-0.464636	0.696612	-1.09266
HPS6	-0.511525	-0.881136	-0.957608	-0.96398	-0.600741	-0.556133	-1.25075	0.406131	-0.52427	0.0938735	0.501721	0.444367	0.0938735	1.18359	-0.498779	-0.205639	-0.632604	-1.41644	-0.581623	0.0875009	1.18996	3.14635	1.22183	0.170345	1.27918	-0.237502
CCT2	-1.64483	-0.0102934	-1.03329	-0.245407	0.242328	-0.982012	-0.282925	-0.186629	-1.04079	-0.410487	0.114767	0.427418	-0.257913	0.7013	-0.760656	0.0947573	-1.32468	0.772584	-0.535547	0.383647	0.76383	3.45013	1.16027	0.381145	0.68004	-0.456759
CENPN	-2.0491	-0.872499	-0.668554	-0.401856	-0.590113	-1.2647	-0.731306	0.100162	0.837502	1.24539	-0.166535	0.36686	-0.29204	-0.166535	-0.69993	1.16695	-0.527361	0.36686	0.257043	-0.794058	1.16695	2.76714	-0.119471	0.241355	1.41796	-0.590113
MCM7	-0.938118	-0.886872	-0.577387	-0.715048	-1.15416	-0.457813	-0.712033	0.115941	2.66116	0.966022	-0.082009	-0.142298	-0.592459	-0.284983	-0.399533	0.189293	-0.506044	2.32253	-0.129236	-1.02654	0.102878	0.473658	-0.264887	0.354084	2.10449	-0.420634
FAM96A	-0.562151	-1.02647	-0.979364	-0.723653	-0.39392	-0.535234	-1.26199	0.299193	-0.360274	1.84692	-0.21223	-0.259335	-0.0843744	2.12282	-0.0776452	0.312651	-0.898613	-0.871696	-0.871696	0.157878	0.400131	0.958659	2.56022	-0.441024	1.21437	-0.313169
PLK1	-0.24761	-0.711635	-0.840315	-1.03138	-0.774025	-0.816919	-1.11717	0.0760378	-0.0565409	0.754529	-0.571258	-0.430881	-0.407484	-0.204717	-0.699937	0.968994	-0.785724	3.23063	-0.115031	-0.629749	0.504969	2.1661	0.477673	0.660944	0.586856	0.0136478
RHEBL1	-1.51807	-1.1268	0.340484	-0.637703	-0.539884	-0.637703	-1.22461	-0.295337	0.731759	2.34577	-0.490975	-0.246428	0.438303	-0.393156	0.0959376	-0.344247	-0.393156	0.829578	0.878487	-0.295337	0.487212	-0.0996998	-0.393156	-0.83334	2.98159	0.340484
TUBA1C	-1.04251	-0.47191	-0.107264	-0.2592	-0.201802	-0.856815	-0.664363	0.456587	0.196608	-1.04927	-0.414512	0.409318	-0.215308	0.622028	-0.512427	0.159468	-1.22821	-0.205178	-0.920966	0.395813	0.811104	3.89709	0.939406	0.625405	-0.532685	0.169597
KCTD5	-1.28225	0.390856	-0.350915	-1.12565	-1.35643	-0.412729	0.193051	-0.0995369	0.802952	-0.507511	-0.824824	-0.76301	-0.684712	0.745258	-0.474544	0.300196	-1.10093	0.0405755	0.00760791	-0.140746	0.49388	2.41012	1.40049	0.312558	2.57084	-0.5446
COPS6	-1.57874	-0.917292	-1.11082	-0.443593	-0.761318	-0.432039	-0.894185	-0.114314	1.33567	-0.455147	1.06993	-0.232739	0.0676554	-0.0218853	-0.0738766	0.134089	-1.13681	1.43098	1.55807	-0.911515	-0.154752	2.67878	-0.270288	0.691552	0.957286	-0.414709
GNG4	-0.471401	-0.186604	-0.471401	-0.440887	-0.562943	-0.288317	-0.145919	-0.491744	2.62068	-0.288317	-0.420544	-0.288317	-0.298489	-0.115405	-0.420544	-0.400202	-0.562943	3.80055	0.189734	-0.196776	-0.318831	-0.329003	-0.217118	-0.267975	0.871211	-0.298489
RAB31	-0.917922	-0.361597	-0.463576	-0.480066	-0.354654	-0.901432	-0.938317	0.771013	-0.351617	-0.384163	0.118352	0.159143	-0.422351	1.13683	-0.750417	-0.676645	-0.232714	-0.784265	-0.272638	0.830464	0.310592	3.79001	1.47531	-0.106001	-0.460972	0.267631
ING2	-1.63693	-1.25871	0.390746	-0.638852	-0.712395	-0.397211	-0.0820284	-0.218608	0.989594	-0.533791	-0.334175	2.00869	-0.848974	0.390746	-0.344681	-0.355187	-0.460248	1.85109	0.180624	-0.85948	0.516819	1.72502	-0.250126	-0.229114	2.06122	-0.954035
GDNF	-0.843187	-0.551659	-0.172674	-0.114368	-0.697423	-0.639118	-0.609965	2.53853	-1.22217	-0.435049	-0.172674	0.381228	-0.464201	0.148006	-0.435049	-0.201827	-0.784881	-0.609965	0.556145	-0.726576	0.410381	2.59684	-0.0852157	1.57649	-0.843187	1.40157
VWA3B	-1.16688	-1.16688	-1.16688	-0.212827	-1.16688	-0.0220165	-0.212827	-0.0220165	-1.16688	1.69527	-0.0220165	-0.212827	1.69527	0.168793	-0.0220165	-0.594446	-0.212827	2.45851	-1.16688	-0.403636	-0.403636	1.12284	0.741223	-0.212827	1.50446	0.168793
ATF5	-1.73331	-0.498533	-1.09293	-0.833499	-0.0420602	-0.810511	0.0137675	0.171398	1.71158	1.18943	-1.15861	-1.06338	0.361869	0.378289	0.631155	-0.800659	0.207522	2.92994	-0.912315	-0.0551961	0.079447	0.138559	0.194386	-0.304779	1.18615	0.112287
CKAP2L	-0.647273	0.00351992	-0.576093	-0.652358	-0.901489	-0.886236	-0.962501	-0.0981665	1.02038	0.608554	-0.133757	-0.0371547	-0.606599	-0.159178	-0.947248	0.384844	-0.540503	3.01344	-0.164263	-0.809972	0.364507	2.85582	0.166218	-0.199853	-0.0879979	-0.00664873
TRAPPC1	-0.869167	-1.13191	-0.720663	0.338858	-0.0666731	-0.589294	-0.814906	0.441668	-0.395096	-0.546456	-1.24899	-0.283718	0.51592	1.39267	-0.180907	-0.363681	-0.637843	-0.903437	-0.817762	1.05568	0.324578	3.1176	1.14135	-0.186619	1.56973	-0.140925
CDK1	-1.02367	-0.771762	-1.27268	-0.719643	-1.12501	-0.771762	-1.00919	0.186648	0.681778	0.392229	0.0679328	0.638346	-0.276631	0.16638	-0.710956	1.25219	-0.600927	0.316946	-0.441675	-0.479316	0.829449	3.51937	0.968433	-0.0507826	0.406706	-0.172394
RNF34	-0.741966	-0.342748	-1.14118	-0.857295	-0.755273	-1.07465	-1.17223	1.11662	0.597633	0.145186	-0.320569	-0.236289	-0.356055	1.35615	-1.10126	0.105264	-1.46056	-0.427027	0.167365	-0.0677306	0.633119	1.97272	1.40494	0.380281	2.33201	-0.156446
MTSS1	-0.19412	-0.814355	-0.709421	0.0691511	-1.00174	-0.187562	-0.851831	-0.107925	0.606	-0.00392781	0.18158	-0.50049	-0.589496	-0.302802	-1.07107	-0.818102	0.615369	2.98481	-1.04765	-0.195057	0.271524	0.957341	0.10288	-0.0479626	2.76932	-0.114483
TSEN34	-1.95611	-1.53822	-1.62031	-0.18756	0.0288444	-0.765882	-0.180098	-0.00846675	0.275098	-0.676336	-0.0233912	0.0549621	0.0251133	0.991471	-0.262182	0.0549621	0.237787	0.319871	-0.377847	0.816109	0.566124	0.931773	1.02878	-0.85916	3.15925	-0.0345845
CHST11	-0.684335	0.293826	-0.88768	-0.877162	-0.431906	-0.884174	-0.912222	-0.330234	1.5174	-0.410871	-0.824573	-1.19971	-0.929752	2.03628	0.279802	-0.891186	0.300838	-0.0217099	-0.091829	0.483147	0.234225	2.70943	1.59804	-0.291668	0.346415	-0.130394
APLN	-0.416753	-0.349729	-0.357176	-0.468883	-0.290152	-0.655061	-0.431647	0.32796	-0.513566	-0.625273	-0.0443964	-0.0518435	-0.774215	-0.327387	-0.677403	-0.692297	1.14715	0.186465	-0.31994	-0.506119	1.7876	1.02054	-0.141209	-0.21568	-0.483777	3.8728
CDK5R2	-0.221998	-0.221998	-0.221998	-0.221998	-0.221998	-0.13038	-0.0387616	-0.221998	-0.221998	-0.221998	-0.221998	-0.0387616	-0.221998	-0.221998	-0.405235	-0.405235	-0.405235	4.81701	-0.221998	-0.221998	-0.405235	-0.221998	0.510948	-0.0387616	0.0528567	-0.405235
P2RY6	0.375182	-0.421123	-1.27715	-0.958629	-1.01835	-0.85909	-1.1577	0.335367	0.136291	1.80853	-0.85909	-0.580384	-0.640107	0.733519	0.335367	-0.222047	-0.241954	-0.00306271	-1.11789	0.0367525	1.86825	-0.341492	1.82844	-0.142416	2.26641	0.116383
PPP1CA	-1.91394	-0.300454	-0.927502	-1.29742	-0.777131	-0.435788	-0.898932	0.410803	0.0258523	0.33261	-0.625256	0.141638	-0.473381	1.0965	0.714553	0.466441	-1.14855	-0.447818	0.71305	0.128105	1.02883	2.88742	1.3807	0.750642	-0.405714	-0.425262
CFL1	-1.35469	-0.732166	-0.714684	-0.670767	-0.831087	-0.863065	-0.47932	0.243399	0.667224	-0.744105	-0.969661	-0.247368	-0.461839	0.817738	-0.127554	-0.661813	-0.827249	1.47607	-0.0597593	0.21739	1.13369	2.9778	1.74299	0.11719	0.637804	-0.286169
PSMD1	-1.68035	0.135573	-1.48223	-0.378575	-0.662997	-0.577913	-1.06289	0.209717	-0.168297	-0.283767	0.830826	0.957236	0.00186997	0.701985	-0.622886	1.15536	-0.979021	-1.28046	0.201208	-0.00177647	0.991269	3.14023	0.412702	0.229164	-0.218132	0.432149
JUP	-1.03048	-0.944924	-0.0696096	-0.344248	-1.2459	-0.387906	-0.251185	1.33263	-0.487912	-1.29618	0.681356	1.05959	-0.0580367	0.494432	-0.520636	-0.41624	0.136948	-1.58279	0.596115	0.125295	1.06677	3.04056	0.088022	0.88895	-1.0391	0.164483
EXO1	-0.65869	-0.584578	-0.436355	-0.837792	-1.26393	-0.881024	-1.01072	0.280056	2.31812	1.60171	-0.127557	0.107129	-0.473411	-0.319012	-0.8872	0.341815	-0.461059	2.68868	0.21212	-0.862496	0.230648	1.43496	-0.207845	-0.0905015	0.30476	-0.417827
GLMN	-1.10457	-0.758881	-1.39043	-0.413191	-0.379952	-0.393248	-0.320121	0.318076	3.529	0.783427	0.683709	0.00562513	-0.0675016	0.111991	-0.612628	-0.0542058	-1.00485	-0.725642	-0.273586	0.125287	0.0853997	-0.233699	-0.140628	0.417794	2.15954	-0.346713
SEZ6L2	-0.469946	-0.392121	-0.354073	-0.444004	-0.381744	-0.317754	-0.36099	-0.364449	-0.01337	-0.26587	-0.33159	-0.0600653	-0.36272	0.169952	-0.293542	-0.440545	-0.347155	4.69767	-0.129243	-0.191504	-0.188045	0.700895	0.386134	-0.305648	0.308309	-0.248576
ASPHD1	-0.230473	-0.260968	-0.0703734	-0.482058	-0.40582	-0.352454	-0.352454	-0.329582	-0.177106	-0.367701	-0.306711	-0.260968	-0.276216	-0.268592	-0.28384	-0.268592	-0.390573	1.50775	-0.238097	-0.321958	-0.0932448	-0.085621	0.0516072	-0.12374	4.56489	-0.177106
ATR	-0.895256	-0.311924	-1.14396	-0.43223	-0.183531	-0.896267	-1.22079	-0.0945649	-0.408978	0.625249	-0.155223	0.407889	-0.183531	0.212771	-0.703171	0.493822	-0.456494	3.09304	-0.277551	-0.0480601	0.432152	-0.729457	0.44024	-0.431219	2.78267	0.0843774
DRAP1	-1.3559	-0.177566	-0.965046	-0.0506459	-0.285736	-0.552556	0.0647358	1.35845	-0.937643	-0.802069	0.234924	-0.0261273	0.221943	0.14983	-0.378041	-0.200642	-0.939085	-1.23042	-0.236699	0.246462	0.84212	3.38629	0.451264	0.159926	1.66998	-0.647746
CSTF3	-0.788868	-0.346285	-2.12505	-0.738287	-0.687706	-0.287274	-1.36633	-0.535963	0.113159	0.677979	-0.0385842	0.46301	-0.0512294	-0.030154	-0.464307	0.871872	-0.396866	0.543096	-0.00907863	-0.181897	0.0204269	3.63275	0.602107	0.640043	0.593677	-0.11024
DLEU1	-0.259951	-1.01196	-0.639091	-0.770693	-0.99003	-0.169082	-0.855295	-0.394686	2.83897	1.59815	-0.263084	0.14739	-0.491822	-0.068814	-0.667291	-0.134615	-0.623424	2.47236	-0.0625473	-0.115815	-0.291285	0.128589	-0.197283	-0.0218132	1.55741	-0.714292
CDK5R1	-0.921201	-0.20984	-1.3542	-1.17482	-0.871715	-1.15626	-0.729443	0.841738	1.02112	-1.30472	-0.785115	1.28711	0.130377	1.51598	-0.630471	0.266463	-1.02636	-0.25314	-0.327369	1.0335	1.63351	0.89741	0.612865	1.15103	-0.877901	1.23144
RHOG	-0.665677	-0.607658	-0.112262	-1.15438	0.282715	-0.924533	-0.482693	-0.475999	2.30447	-1.17446	-1.40208	-0.571954	-1.15215	1.10614	0.532645	-1.02272	-0.304172	-0.33095	0.331809	0.434458	1.3226	1.59931	1.73989	0.014934	0.853982	-0.141272
SOX12	0.222441	-0.368404	0.273572	-0.652464	-0.283186	-0.53884	-0.919481	-0.635421	-1.14673	-0.107069	-0.163881	0.182673	-0.197968	-0.260461	-0.635421	-0.805857	-0.055938	3.55731	0.773518	-0.749045	-0.357042	-0.232055	-0.180925	0.120179	2.32449	0.836011
PLEC	-0.572792	-0.603622	0.0177263	-0.0197008	-0.319405	-0.531062	0.56164	0.494816	-0.933727	-0.987359	-0.266204	-0.318401	-0.145892	0.20816	-0.256453	-0.780003	-0.00335333	-0.800223	-0.549991	-0.152345	0.966456	4.07937	1.39422	-0.304922	-0.162526	-0.0143951
AQP11	-0.368196	-0.0215379	-1.72816	-1.6215	-0.101536	-0.368196	-0.181534	0.645112	1.47176	-0.34153	1.01844	0.19179	0.618446	-0.0215379	-0.261532	-0.768186	-0.528192	-0.528192	-0.501526	-0.394862	-0.181534	0.645112	-0.368196	-0.448194	3.47171	0.671778
CALR	-0.952966	0.302908	-0.654696	-0.641138	-0.361778	-0.895524	-0.350717	0.0963313	-0.467742	-0.498068	-0.581199	-0.50128	-0.428139	1.56378	-0.0913363	-0.457752	-0.438843	1.61052	-0.804902	0.367129	0.89267	3.11578	1.69472	-0.326456	-1.05964	-0.131653
SHARPIN	-0.726503	-0.994718	-1.69878	0.544168	0.094907	0.0010316	-0.243715	0.215604	-1.71219	-1.60826	-0.76003	-0.0827857	0.158608	0.567637	0.296069	-0.143134	-0.0559642	0.376533	-0.153192	-0.146487	0.400002	3.08551	1.06048	0.14855	1.60027	-0.223599
DCTPP1	-0.0854466	-1.52949	-0.781162	-0.190681	-0.190681	-0.284223	-0.553155	-0.132217	-0.0152905	-0.266683	0.0022486	-0.342686	-0.810394	-0.319301	-0.0737539	0.247795	-1.14364	2.49864	-0.167296	-1.10271	0.347183	0.697964	1.39368	0.230256	2.99558	-0.424535
SSR4	-0.78796	-0.96673	-0.850375	-0.496687	-0.217743	-0.0929121	-0.546003	-0.17151	-0.661587	-0.277847	-0.609189	-0.396514	-0.134522	3.78071	0.618317	0.105123	-0.257042	0.496568	-1.01296	0.201443	-0.24009	0.665322	1.92519	-0.256271	0.672257	-0.488981
SOX2	-0.23613	-0.581904	-0.612639	-0.33602	-0.0286667	-0.366756	-0.466646	-0.382124	0.539938	-0.57422	-0.47433	-0.512749	-0.443594	1.02402	-0.359072	0.263319	-0.366756	4.19745	-0.359072	-0.412859	-0.428227	-0.558852	1.1777	0.954866	-0.366756	-0.289917
TDRKH	0.245326	-0.740438	-0.276549	-0.656681	-0.61158	-0.688895	-0.856411	-0.398964	-0.0446047	1.51458	0.129354	-0.218563	-0.817753	0.0520388	-0.508494	-0.843525	-0.205677	3.08665	-0.282992	-0.160577	-0.0059473	-0.456951	0.348412	-0.218563	2.83537	-0.218563
SKA2	-0.469962	-1.29474	-0.599789	-0.64561	-1.14964	-0.382138	-0.947267	0.163899	0.652659	0.55338	-0.450869	-0.0499334	-0.859442	0.564835	-0.737252	0.457919	-0.561604	0.171536	-0.0499334	-0.210308	0.38155	3.84487	0.694662	-0.0232044	1.15669	-0.210308
CRELD2	-0.774132	-0.589676	-0.698179	-0.392199	-0.209913	-0.476832	-0.42692	-0.0319668	-0.340117	-0.871785	-0.190382	-0.229443	-0.448621	1.75834	0.0287952	-0.439941	-0.294546	1.70626	-0.947738	-0.0558376	0.391197	3.71792	0.636416	-0.281525	-0.266335	-0.272845
PKP3	-0.830254	-0.561307	-0.901988	-0.319781	-0.818189	-0.606936	-0.969773	1.53543	-0.519188	-1.18519	1.04755	0.209557	0.0454685	0.785621	-0.768392	0.0307708	-0.307277	-1.29115	0.510532	0.402602	0.386588	3.26077	0.979982	0.457883	-0.743384	0.17007
NELL2	-0.801911	-1.53135	-1.26287	0.572534	-1.40977	-0.930237	-0.737747	1.20741	-0.0201322	-1.39458	0.288864	2.09388	-0.0167552	0.114948	-0.79178	-0.420308	0.493174	0.954136	-0.236261	1.20066	-0.580716	-0.349391	0.0254575	1.80852	1.12299	0.601238
TMED9	-0.717782	0.126657	-0.52098	-0.58405	-0.362136	-0.480685	-0.431046	-0.64712	-0.491197	-0.260524	-0.164166	-0.10168	-0.636608	0.605522	-0.327681	-0.170006	-0.335857	3.5885	-0.530907	-0.172342	0.501573	2.78378	0.0151162	-0.295562	-0.485357	0.0945378
PIGW	-1.04469	-0.36792	-0.374427	-0.842962	-0.36792	-1.2269	-1.51973	1.03768	-0.309353	0.042048	2.40424	0.881506	-0.0295337	1.59732	-1.09024	-0.0360411	-1.39609	-0.901529	-0.563143	1.03118	0.959595	0.412971	1.23941	-0.172697	0.816432	-0.179204
NDUFA4L2	-0.855607	-0.471246	-1.5636	-1.00992	-0.817743	-0.771305	-0.529115	0.863301	-0.899187	0.159592	-0.348365	0.533236	0.804718	0.869731	-1.16281	-0.343364	1.20194	1.16765	-0.101174	0.552526	2.04782	1.07691	0.0617154	0.346057	-2.02584	1.21408
KCNQ5	-0.333255	-0.85219	0.594537	-0.459057	-0.333255	-0.726387	-0.553409	0.563086	-0.647761	-0.537684	0.48446	-0.00302409	-0.443332	-0.254629	-0.443332	0.971944	-0.301805	4.1799	0.641713	-0.459057	-0.270354	0.909043	-0.474783	-0.726387	-0.176002	-0.34898
ADAMTSL5	-0.397108	-0.0688627	-0.0837829	-0.829795	0.0206588	-0.143464	-0.50155	-0.471709	0.229542	-0.51647	-0.859636	-0.874556	-0.412028	-0.337427	-0.292666	-0.591071	-0.919317	0.348904	0.363824	-0.412028	0.274303	4.22817	0.498107	1.16952	0.0654195	0.513027
RPS19BP1	-1.01892	-0.644213	-1.29996	0.0302651	0.243382	-0.15709	-0.391284	0.252749	-1.56225	-1.10089	-0.107909	-0.456858	0.508021	1.71178	0.0794458	0.76095	-0.810491	-1.08216	-0.763652	0.222304	0.30193	2.5174	0.955331	0.618092	1.82419	-0.630162
GABRD	0.317635	-0.761908	0.101726	-0.761908	-0.222137	-0.545999	-0.114182	0.317635	0.911383	-0.222137	-0.761908	0.749452	-0.761908	-0.761908	-0.330091	-0.869862	-0.222137	4.31194	-0.222137	-0.276114	0.20968	0.155703	0.101726	-0.16816	-0.492022	0.317635
PLSCR3	-1.36597	-1.36597	0.530987	-0.312107	-0.20672	-0.52288	0.00405334	0.530987	-1.36597	-1.36597	0.10944	0.214827	-1.36597	0.214827	-0.312107	-0.52288	-0.417494	2.63872	0.4256	1.47947	-0.20672	1.37408	-0.417494	0.00405334	1.37408	0.847147
IER5L	-0.778154	-1.45697	-0.877493	-0.736763	0.463581	-0.910606	-0.960275	0.662259	-0.935441	-0.56292	-1.19207	0.397355	1.25829	0.902328	-0.471859	-0.869215	0.331129	0.670537	-1.36591	1.94539	1.04306	1.62253	0.960275	-0.645702	0.711928	0.794711
HN1	-0.670857	-0.425807	-1.00634	-0.656271	-0.910072	-0.929034	-0.93341	-0.224517	-0.504573	-0.587715	-0.172006	-0.233268	-0.164713	0.125554	-0.638767	-0.418514	-0.882358	2.14721	-0.507491	-0.0144741	1.99843	1.87299	1.36247	0.545639	1.92113	-0.0932401
PDLIM7	-0.837735	-0.268527	-0.101327	-0.216186	-0.403014	-0.789029	-0.270708	-0.198012	-0.165299	-0.909704	-1.07109	-0.124589	-0.152214	-0.0715215	-1.01366	-1.02384	-0.237268	2.19949	-1.3357	0.73104	1.21083	2.89737	0.0949519	0.0476996	1.16067	0.847353
FUT11	-1.47124	-1.34693	-1.21434	-1.59554	0.766217	-1.21434	-0.244781	0.675061	0.219283	-1.25578	-0.543109	-0.269642	-0.88287	0.343586	-1.05689	0.310439	0.956814	0.799364	0.467889	0.89052	0.36016	1.82694	0.426455	0.252431	1.1557	1.64462
ZMYM1	-0.465191	-0.124118	-1.88196	0.184159	-0.0257318	-1.28508	-1.58024	-0.235623	-1.39002	0.459641	0.197277	0.0398591	0.498996	-0.0978819	-1.25228	0.951573	-0.675082	1.0762	-0.747232	0.0923319	0.0267409	1.5091	0.544909	1.59436	2.13877	0.446523
BLM	-0.737176	-0.937349	-0.847271	-0.937349	-1.44779	-1.3377	-1.32769	-0.0465787	0.674044	1.40468	-0.757193	-0.196709	-0.587046	1.12443	-0.506977	0.423828	-0.486959	2.15533	0.63401	-0.426908	1.02435	0.674044	1.71494	-0.066596	1.11443	-0.296795
OGDHL	-0.28454	-0.557504	-0.557504	-0.228547	-0.28454	-0.417522	-0.263542	-0.438519	-0.0185745	-0.347531	-0.459517	-0.501511	-0.242545	0.163402	-0.305537	-0.116562	-0.221548	4.39785	-0.291539	-0.459517	-0.326534	0.107409	1.7172	0.135405	0.184399	-0.382527
HIST4H4	-0.310826	-0.196297	-0.768944	-0.496937	-0.547043	-0.912106	-1.35591	-0.253562	-0.461146	-0.160506	0.0184459	0.240347	-0.425356	0.433615	-1.27717	1.31406	-0.525569	0.784362	0.0828687	-0.0316608	0.211714	-0.174823	0.161608	-0.690205	3.45433	1.88671
ENTPD7	-0.985588	-0.0254857	-0.485076	-0.121496	-0.248985	-1.13039	-0.593677	-0.067982	-0.376474	0.238936	-0.848655	0.155517	0.00914095	1.17858	-0.993458	0.966095	-0.914761	-0.596825	-0.625156	0.50021	0.166535	3.82751	0.0217325	-0.170288	1.13451	-0.0144681
NTRK1	0.425776	-1.34173	-0.876598	-0.783571	0.379263	-1.20219	-0.783571	-0.551005	0.425776	-0.551005	0.658343	-0.551005	-0.644031	-0.225411	-0.783571	-1.06265	0.425776	-0.132384	-1.34173	0.379263	2.33282	0.983937	1.5421	1.16999	0.286236	1.82118
CALM1	-0.89194	-0.970824	-0.586203	-1.0257	-0.976214	-0.75671	-0.814036	0.200188	1.20118	0.16246	0.149721	1.08065	-1.48431	1.5275	-0.638139	-0.463712	0.119834	-0.994832	-0.339752	-0.176104	1.81952	2.11545	0.974329	-0.0423441	-0.49066	1.30064
ANKRD13B	0.561355	-2.16706	-0.427546	0.311151	-0.665836	-0.11777	-0.129684	0.346894	-1.67857	-1.3807	-0.487119	0.00137475	-0.11777	0.918789	-0.904125	-0.963697	0.44221	2.16981	-0.415632	-0.0105397	-0.105855	1.71706	1.45494	0.823473	0.847302	-0.0224542
OSTC	-0.948075	-1.5177	-0.620346	-0.877848	-0.323828	-0.667164	-1.0183	0.401859	-0.487693	-0.323828	0.269207	0.401859	-0.144357	1.72838	-0.269207	-0.37845	-0.815423	-0.690573	-0.628149	1.62694	0.838832	2.48528	1.7674	-0.464284	0.815423	-0.159963
RASGEF1A	-0.225562	-0.639161	-0.161932	-0.352824	0.474374	-0.437664	-0.225562	-0.225562	0.251667	-0.363429	-0.437664	-0.649766	-0.352824	-0.352824	-0.257378	-0.214957	-0.363429	1.42883	-0.448269	-0.214957	-0.522505	-0.437664	0.50619	-0.321008	4.40887	0.135011
MAFB	-1.02508	-0.84769	-0.565924	-0.553485	-0.984517	-1.1062	-0.802803	1.50595	-0.110015	-0.996415	1.1966	2.15926	-0.909344	-0.217638	-0.758455	-0.751966	0.823978	0.145792	0.692559	0.157149	1.24041	0.934845	-0.163556	1.63791	-1.30252	0.601161
TRIM27	-1.11316	0.115516	-2.75138	-1.11316	1.20767	-0.0210029	-0.157522	-0.0210029	0.661592	-0.0210029	-1.11316	0.115516	0.525073	-0.567079	-1.24967	1.07115	-0.567079	0.525073	-0.703598	-0.294041	-0.157522	1.34419	0.525073	1.75375	0.798112	1.20767
NUP62	-1.23809	-1.02237	-0.261404	-0.202139	-0.87539	-0.901466	-0.624106	0.492447	0.162933	-0.851684	-0.714189	-0.180804	-0.690483	0.757954	-0.391787	-0.28511	-0.107315	1.11591	-0.792419	0.0349208	1.01635	3.19967	0.637053	-0.406011	1.93851	0.18901
NRAS	-0.965718	-0.433791	-0.610691	-0.334285	-0.236008	-1.24949	-0.975546	0.469133	-0.352712	-0.468188	0.421223	0.59198	0.354886	0.700086	-1.33549	0.088308	-0.356398	-0.0492805	-0.497672	0.51213	0.665689	3.94079	0.545299	0.117791	-0.629118	0.0870796
GPC2	-0.204441	-0.528964	-0.629677	-0.114917	-0.42825	-0.18206	-0.663249	0.0305585	-0.540154	0.041749	-0.00301281	-0.137298	0.411033	-0.629677	-0.663249	-0.349916	0.32151	4.57388	0.187225	-0.00301281	-0.126108	-0.361107	-0.540154	-0.0365841	0.791508	-0.215631
TAX1BP3	-0.108435	-1.33152	-0.295007	-0.440118	-0.896182	-0.585229	-0.813261	-0.398657	-1.8705	0.347629	-0.108435	0.865884	-0.212086	0.658582	-0.62669	-0.295007	-0.149895	-1.35225	0.264709	0.658582	2.0475	2.58649	0.928075	-0.191356	1.2183	0.0988671
CPNE1	-0.240989	-1.37832	-0.801844	-0.391938	-0.24229	-0.458304	-0.429676	0.220969	0.137686	-0.233181	-0.722466	-0.509054	-0.490836	-0.209758	-0.216264	-0.597542	-0.0939431	4.00902	-0.265713	-0.0379876	-0.0510005	0.425271	1.68622	0.957499	0.192341	-0.257906
IFRD2	-1.42648	-1.23309	-0.223146	-0.0619849	0.070525	-1.09699	-0.190913	0.0991758	-1.06118	0.417916	0.93363	0.0812691	-0.52756	0.149315	-0.720953	0.654285	-1.18653	-0.674395	-1.2295	0.160059	1.08405	0.912142	0.93363	1.22014	2.98932	-0.0727289
SLC26A6	-0.55822	-0.369349	-0.873006	-0.625374	-0.310589	-0.398729	-0.717711	0.256026	-0.461686	1.09965	-1.45641	-0.948554	1.00731	0.318983	-0.134309	-0.465883	-1.171	-0.591797	-0.222449	-0.507854	0.193069	1.72083	1.25495	1.37666	2.86245	-0.277011
DHFR	-0.481903	-0.299435	-1.75918	-0.786017	-2.42823	0.126324	-0.238612	-0.542726	2.1943	1.70771	0.308792	-0.116967	0.552083	-0.786017	-0.603549	1.89018	-0.481903	0.673729	0.308792	-0.42108	0.552083	0.0655014	0.369615	-0.116967	0.673729	-0.360258
MCTS1	-0.509146	-0.770599	-1.76825	-0.39218	0.254573	-0.233932	-1.03205	-0.103205	-0.660513	-0.426581	0.522906	-0.268333	1.38295	1.5756	0.426581	0.529787	-1.74073	-0.433462	-0.99077	1.12838	0.0688035	1.95402	1.91274	0.571069	-0.309616	-0.688035
TRIM59	-0.0188318	-0.0996442	-0.636809	-0.798434	-0.922029	-0.332574	-0.693853	-0.304052	1.04124	0.67045	-0.437155	-0.218486	-0.570258	-0.18521	-0.555997	0.0429659	-0.389618	4.37356	0.43752	-0.32782	-0.151935	0.366215	-0.280284	-0.0616149	-0.247008	0.299664
MRPS17	-1.05423	0.600116	-0.7143	-0.691637	-0.13641	-0.702968	-0.23839	-0.725631	-0.43102	0.645441	-0.702968	-0.295046	-0.283715	0.112876	-0.193066	-0.159072	-1.51881	1.29132	-0.442351	-0.147741	-0.125079	1.98252	0.962714	0.407486	3.22895	-0.668975
DPP3	-0.886317	0.544925	-1.49676	-0.791451	-0.15626	-0.115013	-0.552223	0.0499713	-0.96056	-0.647089	-0.898691	-0.226378	0.412938	0.165461	0.681038	0.586172	-0.667712	0.544925	0.0293482	-0.911064	0.846022	3.758	0.619168	0.635667	-0.548098	-0.0160226
HMBS	-1.42283	0.330584	-0.198879	-1.4022	-0.817732	-0.350154	-1.52597	0.00740508	0.000528934	2.16651	1.43764	-0.157622	-0.89337	-0.0476041	0.172432	0.0692904	-1.60161	0.358088	0.791285	-0.755847	1.22448	-0.53581	0.468107	1.0182	1.78145	-0.116365

## Sheet: TCF3
Groups	NS	NS	NS	NS	NS	NS	NS	AK	AK	AK	AK	AK	AK	AK	AK	AK	AK	SCC	SCC	SCC	SCC	SCC	SCC	SCC	SCC	SCC
Gene	2-NS	3-NS	4-NS	5-NS	6-NS	8-NS	10-NS	1-AK	2-AK	3-AK	4-AK-1	4-AK-2	5-AK	6-AK	8-AK	10-AK	12-AK	2-SCC	3-SCC	4-SCC-1	4-SCC-2	5-SCC	6-SCC	8-SCC	10-SCC	12-SCC
FUCA2	-1.26804	-1.50434	0.252034	-0.407487	0.0122083	-0.950623	-1.08464	1.11964	-1.33858	-0.51682	0.714052	0.185024	-0.506239	1.54992	-0.633206	-1.16929	0.128595	-0.195876	-0.463917	0.784589	0.498914	2.70672	0.904502	-0.298155	0.92919	0.551817
SLC4A1	0.213059	1.35917	-0.0734687	1.45468	1.74121	2.40977	1.74121	-0.742034	-0.742034	-0.742034	-0.264487	-1.21958	-0.168978	-0.742034	0.11755	-0.933053	0.11755	-0.742034	-0.742034	-0.168978	-0.837544	0.11755	-0.742034	-0.933053	0.977134	-0.455506
ITGA3	-0.427984	-0.132933	-0.315734	-0.478897	-0.312097	-0.553084	-0.411741	0.124056	-0.571995	-0.334402	-0.384345	0.0290184	-0.11184	0.515114	-0.601815	-0.383618	-0.422408	-0.688125	-0.657334	0.106115	0.88799	4.46813	0.770648	0.076537	-0.238637	0.0493835
OSBPL7	0.446519	-0.903731	-0.705165	-1.60533	-0.73164	0.0758625	-0.625738	0.221478	0.698037	0.817176	-1.61857	-0.996395	-1.24791	0.168527	1.1746	-0.718402	0.32738	1.20107	0.61861	0.274429	-0.413934	-1.38029	2.04829	0.32738	1.42611	1.12164
YBX2	0.74273	-0.876295	0.789658	0.484624	1.14162	2.17404	3.183	0.0857343	-0.33662	0.109198	-0.148907	-0.172371	-0.876295	-0.758974	0.648873	-0.899759	-0.0550504	0.0622702	-0.618189	-0.665118	-0.313156	-0.360084	-0.899759	-0.665118	-0.970151	-0.805902
TAC1	-0.360963	-0.291955	-0.24595	-0.15394	4.57308	-0.0849325	1.52525	-0.0389274	-0.234449	-0.360963	-0.199945	-0.291955	-0.268953	-0.257452	-0.0274261	-0.24595	-0.211446	-0.24595	-0.360963	-0.291955	-0.326459	-0.360963	-0.303457	-0.314958	-0.280454	-0.33796
TNFRSF12A	-1.10787	0.0923229	-0.321392	-0.198549	1.05178	-0.667332	1.09978	0.293533	-0.628502	-0.879131	-0.821239	-0.221847	0.158687	-0.421644	-0.317862	-0.300212	-0.720988	-0.788057	-0.931375	0.665594	0.498978	3.80376	1.05672	-0.136421	0.145273	-0.403994
ETV1	1.32615	-1.28341	2.08376	0.981013	3.06866	-0.508961	-0.290095	-0.248005	-0.643648	-0.938276	-0.660484	-0.14699	-0.845678	-0.231169	-0.643648	-0.357438	0.164473	-0.39111	-0.896186	-0.172244	-0.197498	0.0887121	0.846326	-0.0796466	-0.913022	0.888416
CACNA2D2	1.48471	0.370858	0.320984	0.753224	0.404107	1.50133	1.46808	-1.00899	0.287734	-0.111257	0.121488	-1.12536	0.138112	-1.29161	1.50133	0.121488	0.537104	0.7366	0.769849	-1.24173	-1.19186	-1.72385	-1.34148	0.304359	-0.560123	-1.22511
MYLIP	1.52171	1.70638	-0.161498	0.353153	1.1554	1.32493	1.7306	-1.07273	-0.576245	0.643779	-0.110033	-1.44207	-0.506616	-0.161498	1.32796	-0.052513	0.555985	-0.748805	0.256277	-1.19685	-1.3906	-1.58133	-0.270483	-0.270483	-0.430932	-0.603492
NFIX	1.81709	0.475022	2.97213	0.223433	-0.22262	0.405375	0.52354	-0.217142	-1.04782	0.00823181	1.06545	-0.194448	-0.534074	-1.0439	-0.159625	-0.264486	1.15271	-0.866657	1.26344	-0.706626	-0.639718	-1.16676	-1.05056	-0.720321	-0.827139	-0.244531
PRSS3	-1.11004	-0.118648	-0.671983	-0.524427	-1.07776	-1.0501	-1.11465	2.35753	1.42147	-0.376871	0.310187	0.476188	0.8543	1.12175	-0.948651	0.448521	-0.53826	-1.31293	0.60991	0.928078	1.55058	-1.0086	-0.395316	0.918856	-0.842595	0.093464
DCN	1.90915	-0.777761	1.94663	0.127652	0.492525	0.224613	0.318738	0.534514	-1.33532	-1.13025	1.13738	0.332761	-0.68839	0.0851436	-0.28848	-1.19845	1.76277	-1.34702	0.425248	0.769666	-0.0045867	-1.20036	-0.059959	-1.01487	-1.25486	0.233522
GABRA3	-0.547662	-0.580585	-0.366586	-0.613508	-0.448893	-0.119663	-0.514739	-0.580585	0.456491	3.55126	-0.350124	-0.465355	-0.41597	-0.350124	-0.284278	-0.152586	-0.498278	2.26726	-0.366586	-0.448893	-0.432432	0.324799	-0.350124	0.0284911	1.75695	-0.498278
SRCIN1	1.78458	2.10503	0.638869	0.0725987	0.494009	0.915419	0.853964	-1.14335	-0.550737	1.96895	-0.353201	-1.1609	0.441333	-1.04677	0.47645	0.129665	-0.779001	-0.164445	0.441333	-0.818509	-1.01604	-1.1214	-1.40234	-0.217121	0.322811	-0.871185
NCDN	-0.772368	-1.83486	-0.501453	-0.890893	-0.636911	-1.11524	-0.831631	1.06054	-0.776601	-0.0231189	-0.133178	0.065775	-1.11948	0.946248	-0.10778	-0.653843	-0.675008	1.54311	0.768461	0.061542	-0.0485172	2.11457	0.0530759	0.882753	2.0807	0.544109
NRXN3	0.524133	-0.186556	0.266508	0.168789	0.257625	0.0799525	-0.0177672	-0.284276	-0.541901	-0.22209	-0.133254	-0.151021	-0.22209	-0.577435	-0.168789	-0.213207	-0.381995	4.72608	-0.364228	-0.479715	-0.239858	-0.390879	-0.435297	-0.257625	-0.399763	-0.355345
RRAGD	0.948696	-0.621975	1.01435	1.01435	2.85269	-0.0765328	0.751731	-0.142188	-1.0058	-0.869444	0.0497269	-0.127037	-1.49064	1.20122	-0.192692	-0.9553	-0.0209785	1.84261	-0.177541	-0.334103	-0.717932	-1.26842	-0.354304	-0.642176	-0.121986	-0.55632
NR1H3	1.04138	1.54754	-0.467927	1.34829	1.5819	0.736774	0.116101	-0.431282	-0.678635	-0.319057	-0.726731	-1.2787	2.36518	-0.550378	1.39867	0.326809	-0.749635	-0.49083	-0.582442	0.0909075	-1.18708	-0.974084	-0.328218	0.164197	-0.932859	-1.01989
TYMP	-0.539028	0.0021074	-0.663614	-0.270276	-0.44097	-0.742407	-0.277698	-0.297278	0.90342	-0.151217	-0.765777	-0.637244	0.0213716	0.168538	-0.246748	-0.169849	-0.176797	-0.430074	-0.563345	0.661039	0.441237	4.46588	0.233752	-0.115531	-0.0128934	-0.396599
SLAMF7	-0.72118	-0.599334	-1.04803	-0.974541	-1.07318	-0.620609	-0.804344	-0.282149	0.942108	0.899559	-0.848827	-0.58773	-0.570323	2.59186	0.373496	0.315474	-0.839157	0.588176	-0.171908	-0.00364495	-0.0868093	2.78333	0.882152	0.154948	0.0543767	-0.353709
MIPEP	2.16338	0.643608	-0.162578	0.583688	-0.445832	0.812471	0.180596	-0.162578	-1.25202	0.19149	2.81159	-0.026398	0.15336	-1.1812	-0.271522	1.12841	-0.0427396	-0.66372	1.06849	-0.778112	-0.3151	-1.00145	-0.887056	-0.652826	-1.0995	-0.794453
MUSK	1.60076	-0.877905	2.30895	-0.360381	0.511238	-0.387619	-0.278667	1.21943	-1.0141	-1.12305	1.70971	-0.088	-0.469333	0.102667	0.511238	-0.986857	1.4101	-0.0607619	0.892572	-0.360381	-0.823429	-1.61333	-0.52381	-1.0141	-0.142476	-0.142476
GAB2	0.937099	0.382044	2.75775	-0.341155	-0.339347	-0.342963	1.65126	0.0150203	0.644204	-0.435171	-0.420707	-0.518339	-0.455059	-0.684675	-0.418899	-0.813043	1.955	-1.09328	1.43791	-0.464099	-0.342963	-0.832931	-0.822083	-0.587043	-1.21623	0.347692
TMSB10	-0.857455	-0.903247	-0.626961	-0.461864	-0.519449	-0.834482	-0.667853	0.484307	-0.474576	-0.805689	-0.241326	-0.339802	0.0683469	0.461947	-0.371658	-0.651006	-0.454206	1.0548	-0.800789	0.70607	0.434839	3.62652	1.56127	-0.303352	1.01436	-0.0987416
RNF19A	-0.552937	-0.056692	0.992974	3.43932	0.517945	-0.0354757	0.521541	-0.0624455	0.247887	-1.16425	0.259394	0.316211	-0.0171362	-0.778405	0.174889	-0.6396	2.0207	-0.712958	-0.676638	0.304344	-0.0833022	-0.729499	-0.626295	-1.07651	-1.11966	-0.463397
RFC1	0.259027	1.92532	-0.355008	-0.113593	0.150128	1.05413	0.0359802	-0.954612	1.26143	0.94129	-0.244797	-0.919187	-0.124089	-0.858833	1.39132	2.44883	-0.571495	0.449274	-0.727628	-1.20521	-1.05958	-0.774862	-1.12124	0.529308	-0.391746	-1.02415
BEST2	1.99419	-0.632022	0.793635	1.46895	-0.707057	2.06922	1.84412	-0.256849	-0.857126	-0.256849	0.418462	-0.331884	1.01874	-0.707057	-0.0317454	0.193358	-0.857126	-1.68251	0.643566	-0.181815	-0.256849	-0.632022	-0.782091	-0.481953	-0.932161	-0.857126
ZIC2	-0.172401	-0.27313	-0.247947	-0.39904	-0.701226	-0.424223	-0.499769	-0.0968545	-0.449405	-0.373858	-0.27313	-0.701226	-0.0464901	-0.323494	-0.0464901	0.356424	0.431971	4.53666	0.734157	-0.172401	-0.021308	-0.424223	0.205331	-0.449405	-0.726409	0.557882
ADRB1	2.1744	1.54698	-0.200806	1.47976	1.25569	0.045677	-0.223214	-0.648958	-0.760996	0.919572	-0.581735	-1.14192	0.807534	-0.559327	-0.0215457	0.00086183	-0.940256	1.99514	-0.53692	-0.805811	-1.11952	-0.738588	-0.581735	-0.53692	0.29216	-1.11952
DSG2	-0.22849	-0.0724849	-0.166626	-0.0424495	0.208144	-0.230731	-0.168419	-0.517636	-0.671399	0.1149	-0.711297	-0.266594	-0.337872	-0.56112	-0.350873	-0.0558982	-0.683503	4.07553	-0.705469	-0.648985	-0.132107	1.58081	-0.237007	-0.234766	1.45887	-0.41453
CTPS2	1.3562	0.0798629	1.67053	1.10856	-0.0915859	0.994256	-0.263035	-1.75845	-0.825005	1.2419	0.813282	1.15618	0.51801	-1.8156	-0.558307	-0.577357	0.47991	-1.08218	-0.415433	-0.0915859	-0.920255	-1.48223	-0.596407	-0.0439612	1.2419	-0.139211
LMO3	0.532796	2.00989	-1.03412	2.07975	1.43103	0.752364	0.552757	-0.565041	-0.674824	0.712442	-0.914352	-1.07404	1.77036	-0.405355	0.203445	-0.55506	0.0936616	0.143563	0.153544	-1.37345	-1.18382	-0.904372	-0.515139	0.0437599	-0.325512	-0.954274
H6PD	2.41614	-0.00288549	2.17826	0.349355	0.475612	0.444505	-0.170314	-0.46217	0.243225	-0.575619	0.945876	-0.789708	-0.459426	-0.486873	0.166373	-0.535363	2.0639	-0.971775	0.0712222	-0.525299	-0.451191	-1.18495	-0.520724	-0.30755	-1.87022	-0.0403968
LIMA1	-0.550215	-0.0797882	0.453138	-0.316324	-0.072096	-0.805741	-0.275699	-0.211758	-0.682185	-0.760549	-0.321372	0.449773	-0.497572	0.0988154	-0.848048	-0.447813	0.00578765	-0.524494	-0.527379	0.419004	0.608184	4.3603	0.859143	-0.254546	-0.328103	0.249535
SLC4A8	-1.16988	-0.806329	-1.22496	-0.883445	-0.971578	-0.729213	-0.938528	-0.156351	0.22923	1.17666	-0.872429	0.482611	0.0419478	0.317362	-0.453798	-0.134318	0.119064	-0.299566	0.0529643	0.636843	0.934291	3.52319	0.0309312	-0.22245	0.00889801	1.30885
MPHOSPH9	-0.211618	-1.06825	-0.885412	-0.269179	-1.1529	-1.25447	-1.73189	-0.0220083	2.3041	1.25786	-0.54005	-0.157444	-0.550208	0.621312	-0.678872	0.814308	-0.164216	2.10095	0.343668	-0.343668	0.0626391	-0.110042	0.858325	-0.685644	1.46101	0.00169295
NNAT	0.702298	1.38122	0.828609	-0.276608	0.370733	1.98119	0.481255	-0.631856	-0.466073	1.87067	-0.813427	-1.08973	-0.529229	-1.01079	2.35223	0.126007	-0.860794	0.102324	-0.205558	-0.805533	-1.06605	-0.166086	-0.631856	0.070746	-0.505545	-1.20815
LAMC2	-0.541254	-0.388775	-0.380585	-0.374316	-0.269765	-0.544489	-0.317895	-0.176034	-0.293122	-0.271788	-0.432052	-0.134577	-0.117287	0.195556	-0.56633	-0.501314	-0.556016	-0.222445	-0.543478	-0.113141	0.949353	4.25362	1.74531	-0.0210276	-0.217389	-0.160766
CAMK2B	0.40192	1.58669	-0.623104	0.148992	0.508416	1.44026	1.30714	-0.623104	-0.157184	-0.13056	-0.103936	-0.809472	0.588288	-0.955904	2.71821	1.17402	-0.59648	-0.13056	-0.59648	-0.450048	-1.10234	-0.849408	-1.03578	0.53504	-1.11565	-1.12896
DGKG	1.92373	-0.00618562	0.777842	2.04435	2.06445	0.0943307	1.7629	-0.347941	-1.29279	0.27526	-0.388148	-1.39331	-0.64949	-0.629387	0.134537	-0.267528	0.33557	0.39588	-0.0463922	-0.689697	-0.991246	-1.23248	-0.528871	-0.609284	-0.146908	-0.58918
CSDA	-0.240853	0.98214	2.55418	1.57432	1.62161	-0.444019	1.15733	-0.92096	-0.878994	-1.31663	0.489213	0.280718	-0.418707	-0.573912	-0.803057	-0.829035	0.392625	0.158152	-0.292144	0.00894136	-0.0749895	-1.13212	-0.813715	-1.05552	1.23793	-0.662506
CDH3	-0.771281	-0.459584	-0.725924	-0.647032	-0.65821	-0.875968	-0.441527	-0.0939308	1.27173	-0.533101	-0.651761	0.448852	-0.562981	1.2612	-0.881557	-0.674547	-0.679061	-0.116932	-0.940672	1.18725	1.30849	3.1417	1.19177	-0.549224	0.209168	0.243132
NGFR	0.12336	-0.176394	1.28865	0.449343	3.13589	0.689146	1.82446	0.295719	-1.34169	-0.877068	-0.618531	-0.157659	-0.191381	-0.618531	0.865251	-0.730938	0.85401	-1.18432	-0.925778	-0.127684	-0.46116	0.0259402	-0.348752	-0.210116	-0.952007	-0.629771
CDON	1.83862	-0.651787	1.54844	0.487726	-0.0509668	0.259672	-0.573748	0.199817	-1.06016	-0.275233	1.71134	1.30523	-0.310085	-1.2026	-0.616177	-0.528289	2.19699	-0.616177	0.474088	-0.304023	0.246034	-1.44581	-1.0488	-0.637391	-0.951818	0.0050996
ERBB3	1.58565	0.99197	0.890113	0.618494	-0.124579	0.918245	0.386647	-0.460223	-0.201215	0.234346	0.611703	-0.508727	1.85242	-1.05876	0.0238413	1.02398	-0.41463	-2.18598	0.897873	-0.801687	-1.18389	-1.45454	-1.42447	0.075255	0.479774	-0.771615
MYLK	1.68555	0.960858	0.413912	2.15514	2.46619	-0.0787229	0.459994	-0.113284	-1.19565	-0.744164	-0.803412	-0.840168	1.19511	-0.795183	-0.219711	0.204899	-0.342595	-0.435307	-0.474257	0.323943	-0.535151	-0.683819	-0.724963	-0.594399	-1.51603	0.231231
CYB5R4	-0.564469	-0.337967	-0.738702	-0.796779	-0.796779	-1.12782	-1.15686	0.852623	-0.337967	-0.814202	0.178923	-0.192773	-0.0591944	3.11765	-0.442506	0.190539	-1.00586	0.254424	-0.430891	0.533196	0.0569607	2.31618	1.24174	-0.0591944	0.329925	-0.210196
PRKCQ	-0.2607	-0.592748	-0.862814	-0.907087	-0.747704	-0.579466	-0.756558	0.128903	3.26344	-0.291691	-0.707858	-0.72114	-1.03548	1.48366	0.491942	0.514078	-0.663585	1.70945	-0.499775	-0.380237	-0.207573	0.425532	0.797426	-0.304973	1.07192	-0.366956
ELOVL1	-0.253538	2.1263	-0.898243	0.271407	1.28705	1.42801	0.240651	-0.345106	-0.458809	-0.383551	-0.776618	-0.834635	1.01118	-0.0899731	1.85323	1.45667	-1.29224	-1.24634	-0.148456	-0.586958	-0.710913	-0.0848471	-0.649168	1.01048	-1.05831	-0.867255
MPPED2	0.835933	-0.663888	1.52006	1.178	0.967496	0.704369	0.572806	-0.321824	-1.3217	-1.08489	0.730682	-0.4797	-0.453387	-0.927015	-0.00607215	-0.742826	1.15168	2.86201	-0.190261	-0.742826	-0.532325	-1.21645	-0.321824	-0.4797	-0.87439	-0.163948
EML1	-0.522364	-0.966568	0.0472063	-0.544033	-0.848939	-0.776195	-0.946447	1.5934	-0.222102	-0.821079	0.763813	1.27612	-0.740597	-0.316514	-0.88918	-0.93716	0.632254	-0.833461	0.474384	0.554867	1.05634	2.89506	-0.201981	0.536294	-1.13063	0.867512
SYT1	-0.523151	-0.467909	-0.308319	-0.0689351	-0.314457	-0.332872	-0.197834	-0.253077	-0.498599	-0.0934873	-0.234663	-0.510875	-0.40039	0.299348	-0.443357	-0.283767	0.213416	2.14077	-0.40039	-0.602946	-0.553842	1.05433	-0.461771	-0.486323	3.98832	-0.259215
PLEKHH3	2.49898	0.731516	2.66089	0.198576	-0.545739	-0.0397845	-0.813333	0.650563	-0.97299	-0.754867	-0.923519	-0.374839	0.522388	-0.359098	-0.248913	-0.851561	1.11829	-1.11915	1.14303	-0.559232	-0.230923	-1.09217	-0.264653	-0.401823	-0.4423	0.470668
PITX1	-1.10075	0.299475	-0.787443	-0.849331	-0.699767	-0.263969	-0.730711	-0.515391	0.80232	3.35264	-0.827412	-0.129877	-0.900905	0.241455	-0.262679	-0.346487	0.0673931	-0.198212	-0.0305971	-0.258811	-0.193055	2.55454	0.494166	0.581842	0.0119512	-0.310385
FGF22	-0.201133	1.36467	1.6079	-0.049114	-0.657192	1.85113	-0.125124	0.209319	1.01502	-0.155528	1.53189	-0.049114	-0.125124	-0.292345	-0.413961	-0.033912	-0.581182	-1.55411	0.0116938	0.726185	0.0725016	-1.28047	-0.763606	-0.581182	-2.48143	0.954215
SPEG	1.9459	-0.0198422	0.65616	2.0304	1.18095	0.611686	0.927451	-0.0153948	-1.39853	-0.762555	-0.87374	-0.611344	-0.48237	-0.913766	-0.429002	-1.46079	1.60345	0.0691055	-1.12279	-0.691397	-0.375633	-0.0776582	-0.375633	-0.700292	-0.0821056	1.36774
UBE2D1	-2.06056	-0.211184	-1.45127	-0.426228	0.65616	-0.569591	0.218904	0.42678	-0.18968	-0.583927	-0.755962	0.276249	0.570142	1.77439	-0.483573	-0.634104	-0.196848	-0.784635	-0.41906	1.17943	0.00385976	2.8281	1.40165	-0.254193	-0.11083	-0.204016
LLGL2	0.382584	0.340646	-0.541616	0.996129	1.30368	0.676154	0.828375	0.0765886	-0.71403	2.43757	-0.283772	-0.734223	1.53356	-0.355223	0.823715	0.329773	-0.89421	-2.07781	-0.42512	-0.457739	-0.414247	0.301814	-0.814993	0.230363	-1.79045	-0.757522
GLI2	1.21068	0.14898	2.44156	1.5957	-0.11353	0.633163	0.919007	-0.51021	-0.772719	-0.848555	0.399822	-0.807721	0.300652	-1.14607	-0.341038	-0.597713	2.13822	0.656497	-0.469375	-0.533544	-0.661882	-0.947725	-1.05273	-0.265202	-1.19273	-0.183532
TEAD2	-0.402054	-0.704409	0.18653	-0.252893	-0.103731	-0.474619	-0.0150402	-0.023103	-1.09545	-0.768911	-0.930167	-0.127919	-0.373835	0.271189	-0.309332	-1.15996	0.00511677	3.53662	-0.801163	0.698517	-0.228704	0.62192	0.0857447	-0.305301	2.31914	0.351817
NTN4	1.12651	-0.101894	1.09784	1.58511	2.89131	0.606483	1.00776	0.27072	-1.52684	-1.20336	-0.331195	-0.437657	0.397655	-0.867596	0.364898	-0.351669	0.536873	-1.15422	-1.03548	-0.241113	-0.658768	0.164259	-0.916732	-0.400805	-0.851218	0.0291351
SEMA3A	0.424494	0.134051	1.4385	0.758249	4.07032	-0.378046	0.0372363	-0.398428	-0.90543	-0.841736	0.243604	-0.141106	-0.46467	-0.602248	-0.607344	-0.688872	0.80156	-0.408619	-0.548745	0.10093	-0.225182	-0.56658	-0.202252	-0.737279	-0.408619	0.116216
DGKD	0.980146	0.166702	0.322818	-0.108554	1.76483	0.02702	1.79359	-0.313969	1.52655	0.976038	-1.16439	-1.00827	-0.987731	-0.548142	1.87576	-1.01238	0.848681	-0.260561	0.133836	-1.04525	-0.124987	-1.64506	-0.544034	-0.589226	-0.815182	-0.248236
PAK3	2.38228	-0.087951	2.5799	1.18245	1.6765	-0.327916	0.0108581	-0.723152	0.519019	-0.610228	0.730753	-0.497303	0.321401	-1.11839	-0.567881	-0.130298	0.363748	-0.751384	-0.624343	-0.440841	-0.229107	-1.24543	-0.906655	-0.66669	-0.737268	-0.102067
PHF17	0.893777	0.541643	0.0481209	0.963137	0.715042	1.6514	1.39797	-0.914913	0.456277	0.496292	-0.472078	-0.677489	0.194844	-1.09632	1.97419	1.27526	-0.087931	-0.610797	-0.282672	-1.40043	-0.57345	-1.91796	-1.42978	-0.32002	-0.154623	-0.669486
NEBL	0.154628	0.570195	-0.353288	1.17995	0.628387	0.189416	0.654321	-0.245759	-0.245127	-1.13256	1.24763	1.30645	2.05852	-0.80491	-0.39124	2.1787	-0.787832	-1.25147	-0.267265	0.0679719	-0.157206	-1.6177	-0.868162	-0.409583	-1.37418	-0.329885
RUNX1T1	2.44448	-0.340884	0.43004	0.342915	-0.808192	0.387798	-0.826673	0.187146	-1.27022	-0.26168	2.06958	0.110582	-0.232638	-0.472892	-0.319763	-1.09333	2.06166	-0.924358	0.913189	0.0340174	-0.454411	-1.18837	-0.552097	-0.174555	-0.934919	0.873586
TNS1	1.64467	0.0912345	2.14204	1.7701	1.07489	0.564862	1.13662	0.249506	-1.06019	-0.780447	0.13832	-0.485666	-0.582211	-1.04634	-0.0215341	-0.884906	1.49708	-1.21846	-0.144986	-0.319085	-0.420379	-0.986991	-0.801418	-0.573902	-1.22519	0.242384
CDC14A	-0.0920604	1.79781	-0.406368	0.967719	0.488199	-0.104149	0.38746	-0.353983	2.04765	0.447903	-0.583669	-1.09543	0.899217	-0.889918	0.601028	2.26524	-0.28951	-0.539344	0.181951	-0.301599	-0.857681	-1.81269	-0.837533	0.0207678	-0.96648	-0.974539
PAFAH1B3	-0.106977	-1.15	0.256869	-0.171661	-0.818498	-0.139319	-0.503165	-0.195917	-0.786156	0.766253	-0.575934	-0.543592	-0.212088	-0.0584641	0.256869	0.00621959	-0.705301	3.19998	-0.656789	-0.60019	0.00621959	0.53986	0.0143051	-0.228259	2.91699	-0.51125
OPHN1	0.7915	0.0873303	1.83338	2.03458	0.910059	0.61905	1.80824	-0.552171	-0.609654	-0.595283	0.712461	-0.171344	0.572345	-1.50424	-0.487502	0.367561	0.841798	-0.627618	0.0442179	-0.480317	-0.943776	-1.41442	-1.27071	-0.293496	-1.34975	-0.322238
RFX3	1.4822	0.295052	0.0381832	1.09343	1.12814	-0.426957	0.0520679	-0.975406	-0.267282	1.54468	0.75325	0.0104136	1.59328	-1.14897	0.357533	0.350591	0.649114	-0.489439	-0.683826	-0.0867799	-0.336706	-3.01647	-0.982349	-0.808789	-0.0590103	-0.0659527
SMARCA2	1.34665	0.709126	1.00637	1.1546	0.0508796	0.576043	0.568074	-0.177833	0.157665	0.4581	0.44535	0.348924	0.356096	-1.0385	0.038129	0.714705	1.25979	-2.15496	0.867711	-0.395389	-0.581866	-2.18843	-1.06001	-0.806595	-1.81867	0.164041
KCNN2	0.197632	1.44331	2.22186	1.13189	-0.425208	-0.269498	0.353342	0.820472	-2.29373	-0.269498	0.976182	0.0419219	0.197632	-1.20376	-1.04805	0.509052	0.820472	-1.35947	-0.580918	0.820472	-0.269498	-0.269498	-1.20376	-0.580918	-0.580918	0.820472
RBL1	-0.024426	-0.604278	-0.638793	-0.864291	-1.24166	-1.02536	-1.32909	0.016992	2.37322	2.42614	0.040002	0.010089	-0.760746	-0.307449	-0.822873	0.240189	-0.238419	1.00182	0.470289	-0.829776	0.184965	-0.185496	0.063012	0.251694	2.00966	-0.215409
TCF7	0.0304772	0.253767	1.4029	-0.0757218	-0.519579	0.0549847	-0.614886	0.218368	3.42885	0.408981	-0.426995	-0.808223	-0.407934	-0.552256	2.05643	-0.312627	-0.0757218	-0.560425	0.74664	-0.473287	-0.187367	-1.27931	-0.571317	-0.116568	-1.184	-0.435165
SERTAD4	-0.0824134	0.684031	0.445033	0.233505	-0.148344	-0.0192298	-0.920283	1.47795	-1.14555	-0.00824134	1.02742	2.06858	0.807652	-0.373608	-0.8571	1.03017	0.914789	-1.86529	0.906548	-0.793916	-0.313171	-1.80485	-0.898306	-0.071425	-1.14829	0.854353
SNX10	-0.791983	-0.679435	-1.0968	-0.595024	-0.974873	-0.693503	-0.993631	0.0755729	0.610175	0.127157	-0.590335	-0.595024	-0.505924	2.78141	-0.0604223	-0.81543	-0.365239	-0.191728	-0.618472	1.46835	0.244395	1.82475	1.67938	0.0427465	1.06506	-0.351171
ACOX3	0.218828	2.34226	-0.190338	0.744395	0.508066	0.285847	0.0706816	-0.437249	-0.0774648	0.783195	-0.655941	-0.0633557	1.80258	-0.546595	1.43575	0.65974	-0.772342	-0.0280827	0.62094	-1.04747	-0.528959	-1.633	-1.07922	-0.0421919	-2.24322	-0.126847
PTHLH	-0.554321	-0.52765	-0.532382	-0.529371	-0.52636	-0.55174	-0.528511	-0.234267	-0.534533	-0.568517	-0.559914	-0.0566019	-0.347835	0.109448	-0.522918	-0.487213	-0.577121	1.33934	0.234201	0.0943917	0.502203	4.08475	1.40343	0.270336	0.040619	-0.439463
DNMT3B	-1.05159	-0.952333	-0.519202	-1.17792	-1.60203	-1.08769	-1.48472	1.70059	1.26746	-0.501155	-0.176306	1.12309	0.283895	1.06894	-1.6291	-0.43799	0.0853768	0.392178	0.428272	1.15918	0.319989	0.410225	-0.0409531	0.148542	0.545578	1.72766
CRLS1	-1.11959	-0.195575	-1.41437	-0.717107	0.977873	-0.150224	-0.768127	-0.0595227	-1.66947	0.807808	-0.274938	0.393984	0.110542	0.240925	-0.104873	-0.263601	-1.38036	2.43476	-0.796471	-0.195575	0.269269	1.70348	1.57877	0.530036	0.909847	-0.84749
NOS1	-0.836316	1.47866	2.97003	-0.298911	-0.34343	-0.314811	-0.324351	0.524685	-1.2497	-0.0445187	1.33874	0.613722	-0.597823	-0.35297	-0.426108	0.505606	0.648701	-0.518325	1.73623	-0.931713	-0.35615	-0.0413388	-0.995311	-0.601003	-1.361	-0.222594
LEPREL1	-0.325051	-0.363417	-0.0998604	-0.249154	-0.351741	-0.340064	-0.177426	-0.258328	-0.296694	-0.530225	-0.285017	0.412241	-0.3042	-0.523553	-0.437647	-0.219962	-0.403451	0.493977	-0.246652	-0.0956901	0.840938	4.63916	-0.00144353	-0.318379	-0.564421	0.00606283
FCGBP	2.36209	0.962291	-0.497078	2.52996	-0.503396	1.02186	0.252913	-0.87072	-0.191125	0.372045	0.270061	-0.701949	-0.16405	-1.0774	0.952363	-0.4691	1.0733	-1.54851	-0.58733	-0.0864333	-0.327405	-0.099971	-1.08191	-0.44383	-0.0133295	-1.13335
ITGA6	-0.572142	-0.434331	-0.281307	-0.512844	-0.483721	-0.574294	-0.577246	-0.130384	-0.320739	-0.236771	-0.443788	0.544862	-0.516247	0.650848	-0.508441	-0.228114	-0.365925	-0.10031	-0.400553	-0.138991	1.13549	4.39293	0.667011	-0.123829	-0.450794	0.00962895
RGS17	0.484438	-0.747385	-1.20932	-0.808976	-0.993749	0.0533	-0.50102	-0.562611	0.576825	1.50069	-0.531816	-0.00829111	-0.193064	0.114891	-1.08614	-0.347042	0.207278	3.31763	2.20899	-0.377838	-0.316247	-0.193064	-0.162269	-0.22386	-0.0390867	-0.162269
PSME1	-1.20408	-0.895767	-0.946694	0.0966122	-0.886132	-0.401642	-0.222711	-0.268132	-0.24198	0.771045	0.103494	-0.877874	-0.442934	1.06559	1.13166	-0.14288	-0.287401	-0.280519	-1.38714	0.586608	0.420065	2.83976	1.61753	-0.738858	1.45786	-0.865486
SLC7A8	-0.916077	-1.02849	0.498207	-0.597034	-0.910724	-0.204117	-0.424664	1.10096	-1.1484	-0.0799257	-0.648423	0.246612	-1.04562	2.31611	-0.360427	-0.257648	-0.327238	0.0474777	1.1288	-0.377557	-0.212682	2.84607	0.24233	0.766932	-1.11521	0.460736
TGM1	-0.855623	-0.222646	-0.886777	-0.312809	-0.925994	-0.402606	-0.289719	0.224507	3.80282	-0.305479	-0.364488	-0.222646	0.0229215	1.66676	-0.350194	0.155235	-0.803577	-1.19099	-0.192225	0.623645	0.392372	-0.289719	0.680822	0.72737	-0.872116	0.191153
SEMA6A	0.302151	0.79196	1.11498	1.419	1.47811	0.515387	2.96232	-0.31222	-0.90548	-0.584571	-0.212992	-0.259439	1.29021	-0.715468	-0.210881	-0.210881	-0.0462037	-0.259439	0.114251	-0.580348	-1.20316	-1.12927	-0.903368	-1.1525	-0.533901	-0.768249
UNC13D	-0.534679	-1.04955	-0.995507	-1.00689	-1.11214	-0.315643	-0.785005	-0.0567829	2.76508	0.304483	-0.591571	-1.07231	-1.27997	1.15787	0.833582	-0.617173	-0.625706	0.637304	0.529208	-0.107986	0.361376	-0.0596276	1.46509	0.167942	1.6955	0.293105
CRAT	0.44138	2.47606	-0.58784	1.15027	2.36099	0.506806	-0.104358	-0.619288	-0.682328	-0.110377	-0.669898	-0.729234	2.01744	-0.61651	0.988436	0.0523865	-0.711212	-0.536233	-0.513617	-0.654192	-0.724675	-0.649205	-0.681544	0.00761763	-0.694402	-0.716483
SH2D3C	-0.632038	-0.0864607	-1.04122	-0.950291	-0.435024	-0.748225	-0.849258	0.605614	1.43408	1.10067	-1.17761	-0.379456	-0.884619	2.02512	-0.14708	-1.22308	0.110553	-0.429972	-0.0157378	0.43891	0.322722	-1.00081	2.07564	0.4086	-0.379456	1.85842
SORBS1	1.51204	0.525697	2.39412	1.38926	2.36942	-0.051839	0.990058	-0.121116	-0.756954	-0.861213	0.0469321	-0.468186	-0.668472	-0.827603	-0.51963	-0.819372	0.830241	-0.488078	-0.264471	-0.547752	-0.28985	-1.00937	-0.879046	-0.810455	-0.835834	0.161479
GADD45B	-0.76774	-0.0882145	2.2014	1.87281	0.996357	0.0549763	1.42701	-0.539067	-0.0694591	-0.879551	-0.680455	-0.247275	-0.310755	-0.315084	0.63856	-0.843483	2.40626	-0.751148	-0.687308	0.663808	-0.59353	-0.637894	-0.614811	-0.831941	-0.818596	-0.584874
PALM	1.32183	-0.241386	1.81861	0.271957	0.66276	1.08337	2.28227	-0.135405	-1.12897	-0.75804	0.0136297	-0.383797	-0.764664	-1.11904	0.0401248	-0.844149	2.11668	0.103051	0.228902	-0.589134	-0.506337	-1.08923	-0.930258	-0.665307	-0.88058	0.093115
ARVCF	0.828775	-0.304104	2.29761	1.28974	-0.0619027	0.15686	1.46162	0.274055	-2.57768	0.133421	0.36781	-0.100967	0.617825	-0.866637	-0.546306	0.328745	1.19598	-0.968206	-1.53074	-0.0384638	-0.0697156	0.0240399	-1.31979	-0.225975	0.0552917	-0.421299
MMP11	-0.438218	-0.533997	-0.545969	-0.310513	-0.498878	-0.517236	-0.581886	-0.113768	-0.296945	-0.46336	-0.34204	0.0718033	0.323622	-0.361196	-0.543974	-0.604235	-0.313307	-0.0559016	-0.275394	4.47962	-0.293752	0.413414	0.125679	0.692769	0.0131389	0.970527
MFNG	-0.68107	-0.751535	-1.17432	-1.11795	-1.16728	-0.758582	-1.16023	0.368857	2.22208	1.40469	-0.0962117	-1.09681	-0.772675	1.86976	1.44697	-0.547187	0.115183	-0.18077	0.157462	0.312485	0.178601	-0.342839	1.6795	-0.145537	-0.131444	0.368857
SOX10	0.841647	-0.303233	0.820831	1.09664	1.14868	1.51296	3.40202	0.290023	-0.386497	-0.745573	-0.193949	-0.370885	-0.537413	-0.828837	0.222371	-0.324049	0.00380292	-0.984957	0.414919	-0.766389	-0.714349	-0.828837	-0.646697	-0.620677	-1.05781	-0.443741
RASD2	1.67639	-0.234312	2.56252	0.485664	0.208751	1.981	0.928727	-0.5943	-0.705065	-0.78814	-0.345077	-1.17582	-0.566609	-0.538917	1.20564	-0.705065	-0.483534	0.485664	-0.981979	-0.289695	-1.17582	-0.428152	-0.732757	1.0118	-0.372769	-0.428152
SYNGR1	1.57203	0.454122	0.660668	0.136851	0.0836175	1.98938	1.98299	-0.880973	-0.589253	-0.435941	-0.0888589	-0.261335	0.126204	-1.25574	1.25901	0.994974	0.0261253	0.801205	0.0197373	-0.970405	-0.693591	-1.63263	-1.45376	-0.0952469	-0.995957	-0.753213
KCNK10	-0.904642	-0.369405	-0.443744	-1.08305	-1.21686	-0.518082	-0.755965	0.522657	-0.518082	0.269906	-0.830304	-0.33967	-0.860039	1.5634	-0.473479	-0.0869188	-0.681627	1.35525	0.492921	-0.20586	-0.190993	3.0799	0.329377	1.77154	-0.235596	0.329377
DAAM1	1.06086	0.458669	1.68706	0.248689	-0.576985	-0.774217	0.196943	0.141448	1.69156	0.246439	1.42533	0.953624	0.307183	-1.33292	-1.51065	0.400925	0.688148	-1.16568	0.0109605	0.037958	0.190944	-1.20618	-1.13493	-0.658728	-2.0311	0.644652
ASB2	-0.0760884	-0.303955	-0.117519	-0.0553733	-0.54218	-0.490392	-0.0968036	-0.0450157	-0.169307	-0.200379	-0.728616	-0.697544	-0.407531	-0.138234	-0.117519	-0.158949	-0.221095	0.597155	-0.324671	-0.335028	-0.511107	1.21861	-0.552537	-0.221095	4.50197	0.193209
HIF1A	-0.896668	-0.198081	-0.50926	-0.561627	0.321918	-0.776709	-0.131354	-0.260058	-0.124983	-0.674783	-0.870646	0.256702	-0.550721	2.24352	-0.577499	-0.324734	0.133937	-0.00772424	-0.681045	0.0590032	0.549094	3.82057	0.202608	-0.319983	-0.365116	0.243637
MYLK2	-0.79754	-0.422792	0.0768714	-0.297876	-1.67195	-0.79754	-0.922456	-0.172961	1.82569	1.95061	-0.672624	-0.297876	-0.0480446	-0.922456	-0.547708	-0.297876	-0.172961	1.32603	0.576535	-1.67195	0.701451	1.0762	-0.672624	0.201787	1.70078	0.951283
JAG1	-0.0944984	-0.534683	0.0170528	-0.196488	-0.362221	-1.08217	-1.06411	-0.106539	-0.514852	-0.864733	0.0875248	0.596765	-0.375324	-0.115746	-1.57335	-1.02055	0.28088	3.14155	-0.627465	0.365872	0.0832752	2.1861	1.18143	-0.288916	0.587557	0.293629
TNNC2	2.80285	-0.571695	0.874538	0.713846	-0.00927072	1.11558	1.35662	-0.491348	-2.17862	0.553153	0.553153	0.633499	0.553153	-0.571695	-0.089617	-0.25031	0.633499	-0.330656	-1.29481	0.0710755	-0.411002	-0.89308	-1.21446	-0.25031	-0.330656	-0.973426
NOL4	1.71865	-0.326786	0.774603	0.774603	1.87599	0.145238	0.774603	-0.484127	-1.11349	-0.326786	-0.169444	-0.798809	1.87599	-1.11349	0.45992	0.302579	-0.798809	1.87599	-1.11349	-1.11349	-0.326786	-1.11349	-0.169444	-0.798809	-0.798809	-0.0121032
AMMECR1	-0.988486	-0.568411	-0.286632	-0.706708	-1.39992	-0.988486	-1.35151	0.320143	1.37638	0.0677519	0.434237	0.480912	-0.590884	0.429051	-1.36016	0.37719	-0.405913	-0.36961	0.0746667	-0.148336	0.505114	3.14485	0.823196	1.2208	-0.661761	0.572534
BMX	0.227206	0.334613	0.692634	1.30127	2.44694	0.94325	2.12472	0.370415	-1.09747	-0.309827	-0.0234091	-0.345629	-0.667848	0.0839974	0.477821	-0.20242	0.62103	-1.92092	-0.560442	-0.417233	-1.06167	-0.918464	-0.166618	-0.453035	-1.4913	0.0123931
KCND1	0.829581	1.10466	3.87159	-0.416347	-0.432527	-0.383985	0.052899	-0.464889	0.845762	0.44124	-0.85323	-0.966496	-0.0441863	-0.594336	0.0367182	-0.707602	0.522145	0.00435639	0.473602	-0.448708	-0.901773	-1.09594	-0.610517	-0.739964	0.554506	-0.076548
VGLL1	-0.672636	-0.672636	-0.672636	0.193913	-0.672636	-0.27875	-0.357527	-0.27875	2.39967	-0.672636	-0.27875	-0.199973	-0.672636	0.351467	-0.908967	-0.908967	-0.27875	2.79356	-0.672636	0.509022	0.27269	0.115136	2.3209	-0.436304	-0.199973	-0.121196
FGF9	-0.288166	-0.475995	3.71887	-0.162946	0.0457534	0.713592	0.233583	-0.622085	-0.663825	-0.142076	0.650982	-0.726435	-0.183816	-0.225556	0.859682	0.0248834	1.88231	0.296193	0.108363	-0.935134	-0.726435	-0.434256	-0.935134	-0.392516	-0.997744	-0.622085
NDRG4	-0.663922	-0.462638	-0.375707	-0.582825	-0.641168	-0.476641	-0.609079	0.208891	-0.156337	-0.00114442	-0.249103	0.310991	-0.348869	0.100373	-0.628333	-0.412463	0.0542815	4.56654	0.686721	0.0011893	-0.394377	-0.219931	-0.358788	0.476102	-0.0320663	0.208307
FA2H	0.460535	1.85248	-0.412102	0.266726	0.852626	1.49717	0.93015	-0.637716	-0.569137	-0.460306	-0.708779	-0.823574	0.694597	-0.69238	2.73158	1.14533	-0.820095	-0.616347	-0.657097	-0.675981	-0.820592	-0.711761	-0.761952	0.592226	-0.841464	-0.814132
LMF1	2.58204	-0.117396	1.7528	0.217828	0.570695	0.800059	0.411905	0.447191	0.985314	0.367796	0.0855025	-1.25539	-0.884883	-1.08778	0.914741	-1.23775	1.02942	-0.329117	-0.584945	-0.434977	-0.999565	-1.02603	-0.664341	-1.54651	0.358975	-0.355582
XYLT1	0.842383	1.38668	1.76426	-0.329579	0.70263	-0.41294	0.994395	0.138715	1.43327	-0.932722	-0.41294	0.374089	-0.29035	-1.09209	-1.06757	-0.425199	1.92118	1.27145	-0.479139	-1.0406	-0.202085	-0.981758	-0.721867	-0.476687	-1.80066	-0.162856
MAZ	-0.854284	-1.11381	-0.428944	-0.529872	-0.54429	-1.02009	-1.21474	0.818238	0.263134	0.832656	-0.681264	-0.176624	-0.616382	0.241506	-0.926375	-0.6308	-0.111742	0.0973234	-0.400107	0.248715	0.342434	3.34144	1.1859	-0.147787	1.76264	0.263134
CORO2B	1.09694	0.0730448	2.81445	0.485907	0.725367	0.370306	0.114331	0.0069869	-1.2894	-0.727908	0.518936	0.0482731	-0.769194	-0.587535	-0.315046	-1.25637	1.69146	-1.24811	1.57586	-0.463676	-0.529734	-0.282017	-0.678364	-1.02517	-0.818737	0.469392
RASL12	1.25243	0.0349545	1.14954	1.25243	1.01236	0.480789	0.215003	0.669412	-1.90271	-1.51689	0.052102	-0.779551	-0.393733	0.0949707	0.0435282	-1.06248	2.02406	-0.719535	-0.942453	-0.539486	-0.230832	-0.813846	-0.230832	-0.61665	-0.47947	1.9469
ZDHHC2	0.0943124	1.29071	-0.189132	0.730414	1.95977	1.60711	0.796332	-0.528606	-0.86808	-0.231978	-0.396771	-1.27347	1.1391	-0.42973	2.0158	0.990788	-0.769204	-1.03947	-0.472576	-0.426434	-0.914222	-1.46463	-0.166061	0.0877207	-0.663736	-0.877968
CALB1	-0.20737	-1.2432	-2.38526	-1.1104	0.137906	0.058227	-0.658884	-0.499526	-0.871362	-0.101131	-0.0214521	-0.0480117	1.65181	1.41277	-1.08384	-0.0214521	-0.765123	1.78461	0.323824	-0.0480117	0.191025	0.748779	2.07676	-0.101131	0.456622	0.323824
SFRP1	1.56397	-0.610059	0.674516	2.11158	3.27674	-0.0042101	0.320958	0.485737	-0.873764	-0.905081	-0.448207	-0.323232	-0.471328	0.677443	-0.476011	-0.817862	-0.0346489	-0.974154	-0.761667	-0.272891	-0.405475	-0.669766	-0.00391742	-0.57523	-0.417768	-0.065673
STMN2	0.0514564	-0.459045	1.78592	1.12941	-0.259194	0.0286754	0.182965	1.05278	-0.861854	-0.995434	2.06861	-0.380347	0.192284	-1.00372	-0.0810876	-0.789369	2.02615	-0.980937	0.812549	-0.175318	-0.337892	-1.14662	-0.95712	-0.87428	-1.11245	1.08385
SQLE	-1.104	-0.458492	-0.799569	-0.218188	-1.24424	-0.255537	-0.134328	-0.567721	0.358966	-1.32457	-0.085703	-0.494432	-0.173086	0.657761	-0.423257	0.979811	-0.616346	0.879743	-0.7742	-0.0328501	0.0643992	3.49138	0.422389	1.16867	1.19827	-0.514868
ASF1B	-0.0851889	-0.706639	-0.239224	-0.903166	-1.02002	-0.621655	-0.74382	-0.196731	4.13217	0.339734	-0.212666	-0.00020429	-0.435751	-0.0533197	-0.366701	0.360981	-0.409193	0.212257	-0.12237	-0.711951	0.562819	1.50296	-0.441062	-0.148927	0.562819	-0.255158
DENND3	-0.167695	-0.376891	1.80535	1.93087	0.499528	-0.176503	1.38476	-0.674168	0.889292	-0.707199	-0.702795	-1.17404	-0.768857	2.21493	0.283727	-1.1366	1.51468	-0.517822	-0.548651	-0.436346	-0.619117	-0.537641	-0.266788	-0.986861	-0.610309	-0.114846
MYH14	0.416324	0.712767	1.7863	0.853059	0.1455	1.89244	2.07177	-0.924378	-0.19242	-0.174121	0.896976	0.0357064	0.554176	-1.32207	0.123541	-0.0765271	-0.608416	-0.209499	-0.227798	0.14428	0.304091	-1.05857	-1.45871	-0.87802	-1.69049	-1.11591
CD79A	-0.478557	-0.46102	-0.476364	-0.487325	-0.485133	-0.276882	-0.474172	-0.305379	-0.0182115	1.2861	-0.491709	-0.594739	-0.509246	4.22573	0.720533	-0.125625	-0.57501	0.650385	-0.108088	-0.228655	-0.555281	-0.489517	0.920016	-0.189197	0.082626	-0.555281
CNFN	-0.836918	-0.521614	-0.791997	-0.652787	-0.801326	-0.520322	-0.664986	1.34294	3.39508	-0.493197	-0.687087	-0.238744	0.0778518	1.93121	-0.264003	0.269158	-0.736026	-1.03698	0.128369	0.243038	-0.124362	0.691956	0.686789	0.221511	-0.917287	0.299727
LSR	0.128613	-0.135348	-0.0027238	-0.455964	-0.784306	-0.257672	0.266388	-0.731514	0.718341	0.106723	-1.11651	-0.597602	-0.479141	-0.370982	0.0153028	-0.189428	-0.728939	2.27378	0.0732455	-0.761129	0.0268913	1.5437	-0.307889	-0.703186	3.3116	-0.842249
ATP13A1	-1.74613	-0.514217	-1.01511	-1.4808	-0.974493	-0.164949	-0.246175	0.000208269	2.18246	0.501096	-0.416747	-1.00157	-0.37072	0.825997	1.09404	-0.581905	-0.79309	0.828704	-0.278665	-0.132459	0.514634	1.01011	0.877439	0.0326983	2.28534	-0.4357
GRIK5	2.586	0.896979	0.702092	-0.337304	-1.05189	0.896979	2.26119	-0.79204	0.767054	0.63713	-0.077455	-0.467229	-0.727078	-1.31174	-0.272342	-0.337304	0.961941	-0.077455	-0.0124927	-0.727078	-0.207379	-0.921964	-1.70151	-0.337304	-0.467229	0.117432
ATP6V0A4	0.464	0.735987	0.274792	1.53224	2.60442	0.899574	1.82591	-0.407147	-0.891993	-0.675192	-0.679134	-0.756	0.962643	-0.773738	0.901544	0.931108	-0.754029	-0.880168	-0.426856	-0.722494	-0.813156	-0.677163	-0.813156	-0.210055	-0.852575	-0.79936
HOXA1	0.313694	-1.02	-0.199264	-0.583983	-0.583983	-0.609631	-0.814814	-0.507039	-1.27648	0.159806	-0.301856	0.00591875	-0.199264	-0.0966729	-0.968702	-0.609631	-0.25056	1.10878	0.544525	-0.3788	0.159806	2.51941	0.313694	0.185454	3.23755	-0.147969
COBL	1.169	0.330412	1.32904	1.02177	0.698494	1.22981	1.87316	-0.191304	0.528856	-0.789838	0.749706	0.151172	0.0903586	-1.76926	-0.0728778	-0.00246209	0.624878	-1.58361	0.0583515	-0.905064	-0.584992	-1.21873	-1.90049	-0.213709	0.442437	-1.0651
STX1A	-0.235413	-0.455885	-0.0254391	-0.980819	-0.319402	-0.487381	-0.41389	-0.00444175	0.54149	0.132041	-0.760347	-0.172421	-0.89683	-0.445386	-0.445386	-0.707853	-1.05431	1.07692	-0.592368	-0.266909	0.530991	1.41288	-0.424389	1.30789	3.71209	-0.0254391
NPTX2	-0.377324	-0.195913	-0.530278	0.0815392	0.0175118	-0.181685	0.149124	-0.402224	-0.277726	-0.398666	-0.316854	-0.434237	-0.1141	-0.0571869	-0.334639	-0.291954	-0.0465156	4.73776	-0.0145019	-0.448466	-0.420009	-0.291954	-0.0287303	-0.395109	0.700471	-0.128328
AP1S1	-1.35066	0.215116	-1.26267	-0.5971	0.0391356	-0.412096	-0.782105	0.725007	-1.21078	-0.890401	-0.184224	0.880682	0.59415	-0.254165	-0.125564	0.185786	-0.416608	0.000780977	-0.353436	0.693421	0.1542	3.86783	0.713726	-0.0601352	0.0616972	-0.231603
RPA3	-1.22961	-1.42155	-1.38556	-0.653794	0.12596	0.281911	-0.965696	-0.521836	0.85773	1.20562	-0.881722	-0.425866	0.233926	0.725771	0.977692	-0.233926	-1.18163	0.22193	-0.233926	-0.497843	0.12596	2.17731	1.19362	0.773756	1.82942	-1.09765
CEP41	-0.798813	0.682178	-1.16906	-0.710658	-0.340411	-0.728289	-1.01038	-0.675397	-1.31011	1.12295	-0.693028	-0.53435	-0.0935791	0.5235	-0.939859	0.611655	-0.32278	2.62157	-0.551981	0.170884	-0.0935791	0.294299	0.682178	0.770332	2.48052	0.012206
PRKAG2	1.35681	-0.480538	1.7623	1.36949	1.19842	0.286081	1.26178	-0.31581	2.38953	-0.721295	0.18471	-0.27146	-0.246118	-1.16479	0.22906	-0.619924	0.355774	-0.936709	-0.0813894	-0.651602	-0.58191	-0.480538	-0.943044	-1.03174	-1.58295	-0.284132
CA9	-0.25631	-0.206713	-0.222494	-0.321688	-0.308162	-0.292381	-0.051158	-0.328451	-0.0105784	-0.206713	-0.344232	-0.265328	-0.33296	-0.398338	-0.35325	-0.294635	-0.364522	2.6564	-0.2766	-0.337469	-0.188677	-0.215731	-0.387066	-0.344232	3.98651	-0.335215
PIP5K1B	1.22161	-1.00084	1.09911	1.22161	2.25409	1.39661	2.00909	-0.615853	-0.773349	-0.0383646	-0.72085	-0.685851	-0.843348	0.381627	1.01161	-0.300859	-0.195861	0.0841329	-0.983345	-0.73835	-0.808349	-1.26334	-0.020865	-0.405857	-0.615853	-0.668352
APBA1	1.53431	-0.582949	2.58564	0.205548	0.322363	-0.101089	-0.159497	-0.568347	0.468381	-0.451533	0.95024	0.570593	-0.933392	-1.18162	-0.933392	-1.13782	2.16219	-0.159497	0.249354	-0.101089	-0.0426822	-0.539143	-1.0064	-0.831179	-1.21083	0.891833
ABCA2	1.46666	-0.585627	0.738524	0.583417	0.718417	0.195651	0.254534	-0.291211	3.35092	1.27278	-0.354403	-1.28935	-0.147594	-0.577009	0.791662	-0.355839	0.515917	-0.556903	-0.694776	-0.597116	-0.882914	-1.15722	-0.588499	-0.599988	-0.920254	-0.289775
EXOSC3	-0.993194	-0.0911414	-1.07194	-0.828533	0.152269	-0.585122	-0.556486	0.309771	-0.971716	0.0878372	0.281134	-0.220006	0.030564	0.0090866	-0.277279	1.63421	-1.03615	-1.29388	-0.427621	-0.513531	0.603296	1.41944	0.14511	0.65341	3.39536	0.14511
GATA3	2.59928	0.424072	0.106059	-0.0282135	-0.613357	1.33288	-0.279797	-0.382975	-0.587916	0.132913	2.79574	-0.611944	-0.58509	-0.633145	-0.066375	-0.0635483	0.407111	0.575305	0.713817	-0.790031	-0.299585	-1.66068	-0.812646	-0.145525	-0.614771	-0.911583
CXCL12	1.26997	-0.751192	1.32878	1.44792	0.717114	0.354956	0.472144	0.95257	-1.52394	-0.879623	1.64597	-0.224929	-0.544492	0.183066	0.705006	-0.597897	1.35754	-1.30643	-0.108173	0.168148	-0.270766	-1.78145	-0.533681	-1.01346	-1.37972	0.312578
CPEB3	2.19171	0.76316	2.16121	2.05445	0.971596	-0.20785	-0.619639	-0.304443	-0.350197	0.478466	0.605561	-0.263772	-0.263772	-0.584053	-0.304443	0.0971792	0.483549	-1.72791	-0.385784	-0.451873	-0.858579	-0.945004	-1.15852	-0.492544	-1.06702	0.17852
RUNDC3A	-0.688842	-0.0213097	-0.308348	-0.735569	-0.638777	-0.194868	-0.338387	-0.481907	-0.715543	-0.602063	-0.538647	-0.381777	0.188963	1.35714	-0.49192	-0.184855	-0.64879	-0.101414	0.375872	-0.111426	-0.264959	-0.144803	0.656235	0.502703	4.26758	0.245703
WNT3	2.54349	-1.00831	0.966694	-0.104739	-0.615456	0.782764	-0.631527	-0.219026	-0.408312	-0.0815251	0.441691	0.377405	-1.05831	0.482763	-1.37082	-0.8351	2.56849	-0.760099	0.157762	0.639907	0.602406	-0.974386	-0.024382	-0.258312	-1.30117	0.0881185
HOXB6	-0.39462	-0.942872	-0.472942	-0.747068	-0.35546	-0.707907	-0.707907	-0.35546	-0.942872	0.349435	-0.590424	0.0361484	-0.316299	0.388596	-0.825389	-0.825389	0.545239	0.310274	1.44594	-0.39462	-0.159656	1.36762	0.0361484	-0.512103	3.56062	1.21097
CHRNE	-0.330292	-0.0849323	0.0903248	0.791353	-0.435446	0.896507	2.0532	-0.505549	1.21197	0.0903248	-0.645755	-0.260189	0.47589	-0.856063	1.66764	-0.155035	2.29856	-1.97771	0.0903248	-0.680806	-0.680806	-0.0498808	-0.78596	-0.575652	-1.38183	-0.260189
LGALS3BP	-0.195422	-0.0787139	-1.02454	-0.388894	-0.599733	-0.199938	-0.00195048	-0.736934	1.05224	0.164081	-0.810572	-1.05128	-0.488582	-0.171455	0.251265	-0.2114	-0.0418953	1.76847	-0.215916	-0.714704	-0.66295	3.53924	0.0508461	-0.38542	1.59445	-0.440301
MAPK10	-0.0422957	-0.214122	0.0504906	0.246373	-0.361893	0.119221	-0.0285496	-0.430624	2.34266	-0.069788	-0.372203	-0.464989	-0.255361	-0.471862	-0.01824	-0.217559	-0.258797	4.0781	-0.43406	-0.506227	-0.52341	-0.379076	-0.499354	-0.358456	-0.509664	-0.420314
SNX25	-0.419532	0.34672	1.55727	1.75044	2.58752	-0.0331861	2.37503	-0.264993	-0.973293	0.34672	-0.14909	-0.406653	-0.303628	-0.709291	0.385355	0.127791	-0.554752	-1.08276	-1.25661	-0.451727	-0.6449	-0.548313	-0.342262	-0.413092	-0.239237	-0.683534
PPARGC1A	0.937632	0.944447	1.14112	2.37664	2.90337	0.491715	0.735119	-0.348518	-0.795408	-0.612368	-0.698047	-0.675653	0.220075	-0.692205	0.265835	0.288228	-0.667865	-0.488719	-0.614316	-0.68539	-0.807092	-0.670785	-0.65326	-0.466326	-0.800277	-0.627946
ZBTB16	0.654299	0.486496	-0.0530204	3.44747	-0.00204239	0.934678	0.573584	-0.25056	1.45933	-0.547931	-0.4481	-0.86442	1.06212	-0.849551	0.936802	0.15514	-0.144356	-0.881412	-0.407742	-0.641391	-0.78158	-0.92177	-0.883536	-0.479961	-0.76034	-0.792201
PVRL1	-0.22805	-0.654172	0.470943	-0.959288	-1.78379	-0.862553	-0.383729	-0.0175895	1.72712	-0.965183	0.0902413	0.57912	-0.712075	0.189404	-1.36287	-0.872261	-0.0148157	0.880422	0.737226	-0.276591	0.487239	2.96145	-0.223196	0.276085	1.14254	-0.225623
MDK	-0.115849	-0.526132	-0.645305	-0.165884	-0.239571	-0.296883	-0.20864	-0.449715	-0.507937	-0.637117	-0.672596	-0.134953	-0.165884	-0.0239676	-0.198633	-0.537048	-0.00668293	4.42273	-0.587993	0.591002	-0.410598	-0.0649049	0.464551	-0.296883	1.27784	0.137052
POU2AF1	-0.419881	-0.131258	-0.604279	-0.614969	-0.556175	-0.37445	-0.467985	-0.427898	-0.152637	1.82764	-0.679108	-0.772643	-0.558848	3.02489	0.718577	0.16271	-0.761953	2.1804	-0.0778091	-0.534796	-0.724539	-0.708504	1.21298	-0.211431	0.352453	-0.700487
RASAL1	0.578672	1.96932	0.304946	0.17123	0.164937	1.30861	0.570806	-1.13919	0.287642	-0.698714	-0.653093	-0.719165	1.22523	-0.497353	1.95674	1.28186	-1.22414	-0.363636	0.0327938	-0.33532	-0.722311	-1.01177	-0.815126	0.864982	-1.83609	-0.70186
VDR	-0.622513	2.68765	0.77226	1.81797	0.0800947	0.448553	0.836405	-0.401736	1.00646	-0.415162	-0.16455	-0.668757	1.40923	-0.728426	0.135289	0.530599	-0.00195073	-1.70104	-1.076	-0.533009	-0.773178	0.487339	-0.5166	-0.546434	-0.831356	-1.23114
GAPDH	-0.897988	-0.526574	-0.195779	-0.37087	-0.0865394	-0.485032	-0.5635	0.366727	-0.40718	-0.848753	-0.479801	-0.0102257	-0.305018	0.401807	-0.369946	-0.407488	-0.415181	4.43351	-0.326251	-0.249321	0.159018	0.623978	0.369189	-0.178239	0.882768	-0.113311
NT5DC3	0.0715144	1.48352	1.65128	1.5674	1.53245	-0.18712	1.39265	-0.236051	-1.10283	-0.291972	-0.452745	-0.215081	0.155396	-1.76689	-0.15217	0.0295736	-0.613518	1.44857	-1.29156	-1.48728	0.232287	-0.061298	-1.41039	-0.15217	0.120445	-0.264012
SASH1	0.475436	-0.131512	2.04983	0.429585	0.24389	-0.231237	0.553382	0.317824	-0.593457	-0.882889	0.30063	0.674886	-0.708657	-0.790042	-0.790042	-0.352168	2.95366	-0.957397	0.344188	-0.023763	0.0845592	-0.828442	-0.81526	-0.980322	-1.61363	1.27094
E2F3	-0.998613	0.39855	-0.382218	-0.416462	-0.498648	-1.0671	-0.621927	-0.471253	1.41218	0.720445	-0.258939	-0.231543	-0.772602	-0.217846	-0.984916	-0.204148	-0.539741	3.76818	0.131445	-0.573985	-0.0603225	0.768387	-0.080869	-0.238392	1.31629	0.10405
EYA4	0.100931	-0.31027	-0.429892	0.130837	-0.078502	-0.280364	-0.0934548	-0.362605	-0.347652	-0.385034	-0.429892	-0.302794	-0.422416	-0.302794	-0.257935	-0.347652	-0.377557	4.2279	-0.287841	-0.190648	-0.407463	-0.0261673	-0.332699	-0.302794	2.19432	-0.377557
SMOC2	0.105041	-0.549795	1.31109	0.326259	0.50926	-0.0860451	0.534248	-0.137491	-0.751905	-0.804821	0.806913	-0.249203	-0.365324	-0.734267	-0.269781	-0.546121	3.87825	-0.773954	0.549682	-0.0845752	-0.466012	-0.915798	-0.796737	-0.726182	-0.631374	0.868648
HMGCS1	0.0613312	2.72994	-0.464537	1.70613	2.02066	0.775332	0.288413	-0.689519	-0.804372	-0.273255	-0.645845	-0.85529	1.2548	-0.496557	0.61355	0.816591	-0.710621	-0.417084	-0.61267	-0.693403	-0.848676	-0.30727	-0.702327	0.0402293	-0.912821	-0.872717
GABRG2	-0.351467	-0.351467	-0.351467	-0.351467	-0.351467	-0.351467	-0.351467	-0.351467	-0.351467	-0.351467	-0.351467	-0.351467	-0.351467	-0.351467	-0.115136	-0.351467	-0.351467	3.19351	-0.351467	-0.351467	-0.351467	1.53918	-0.351467	-0.351467	3.11473	-0.351467
POLR3G	-1.10857	-0.675743	-1.19249	-1.03791	-1.17041	-1.07324	-1.36032	2.17298	-0.114832	-0.00441662	0.167832	1.41774	-0.110416	0.251748	-1.11299	-0.101582	-0.141332	-1.02024	0.582994	0.154582	1.54582	0.772909	0.490245	-0.0132499	1.11741	1.56348
ARRDC3	-1.0105	-0.596107	0.321019	0.255402	1.88422	0.551184	1.22755	-0.189785	-0.631439	-0.79851	0.214518	-0.347266	-0.184738	0.54866	0.115082	0.0383608	3.3707	-0.450235	-1.55058	0.344742	-0.671819	-0.0752074	-0.135272	-1.1478	-0.681914	-0.400265
SLC27A6	0.62156	0.42448	1.09152	1.60696	0.379	2.36496	2.25126	-0.70494	-1.09152	-0.53818	0.2274	0.54576	-0.05306	-1.03088	-0.31078	1.00056	-0.4169	-0.955081	-0.73526	-0.3032	-0.39416	-1.01572	-0.39416	-0.6064	-1.04604	-0.917181
FGF1	-0.0251506	0.192821	0.50767	2.51786	1.74285	0.0475067	1.21002	-0.848601	-1.50252	-0.993915	-0.509533	-1.16345	0.967833	-1.13923	0.289698	1.37956	0.459232	-0.170465	-1.42986	-0.291561	-0.60641	0.289698	0.50767	-0.291561	-0.921258	-0.218904
NR3C1	1.19577	-0.160396	1.88929	-0.39354	-0.372524	-0.673311	-0.909082	-0.631937	1.49196	0.436581	0.776117	0.608648	-1.30378	-1.1304	-0.618802	-0.57283	2.50532	-0.715343	1.35208	-0.420466	-0.155799	-0.369897	-0.964905	-0.993801	-0.080274	0.211319
WWC1	1.54525	2.43603	-0.0586203	0.533716	1.5293	0.549664	0.588394	-1.39821	1.3197	-1.34809	-0.594002	-0.840049	0.629402	-0.600836	0.251217	-0.240878	-1.1066	-0.91523	-0.489204	-0.111019	0.128194	0.800268	-1.17723	0.0826292	-1.22735	-0.286442
SELK	-1.22281	1.68613	-0.300942	1.35386	1.30826	0.777288	2.37672	-0.258595	-0.600632	-0.538739	-0.535482	-0.623434	0.00526211	0.891301	1.62424	-0.14784	0.259347	-1.55508	-0.4345	-0.476847	-0.730932	-0.46056	0.0541245	-0.636464	-0.571314	-1.24236
BCL6	-0.158518	0.745653	-0.41923	1.76948	2.50883	0.756747	1.14504	-0.569	0.923951	-1.12529	-0.597528	-0.648244	0.133891	0.649768	0.46196	-1.06348	1.80593	-0.742544	-0.64032	-0.641905	-0.638735	-0.944616	-0.821788	-0.805147	-0.340778	-0.744129
FAM162A	-1.84688	-0.471323	-2.109	0.0247451	-0.482154	-0.15072	-0.657619	0.882575	-0.724773	-0.954394	0.308522	1.53028	1.72091	1.56494	-0.0619044	0.795925	-0.893739	1.36348	-0.0662369	1.22051	-0.0619044	-0.659786	-0.0554057	0.499151	-0.822253	0.107062
RBP1	-0.86752	-0.436779	-0.787212	-0.294415	-1.02449	-0.133799	-0.0169882	0.0487181	-0.995282	0.0195153	-0.849268	0.0231657	1.62932	0.27869	-0.254261	0.997809	-1.6487	2.4762	-0.86752	0.27504	-0.845618	1.23873	0.38455	2.13672	-0.330918	-0.155702
PDCD10	-1.20631	-0.505207	-1.00305	-0.905838	-0.611257	-0.449237	-0.304892	0.184113	-1.0708	-0.3697	0.245976	0.55234	-0.0780641	0.608311	-0.416833	0.113414	-1.06197	2.85597	-0.879326	0.628931	0.634823	2.30215	1.16802	-0.145818	0.55234	-0.838084
ITGB6	-0.559267	-0.376432	-0.52253	-0.507578	-0.351228	-0.584044	-0.449481	-0.218374	-0.582763	-0.580199	-0.618219	0.0900539	-0.3555	0.511686	-0.569947	-0.315772	-0.54218	0.0639956	-0.579345	0.723569	0.360462	0.695375	1.12128	-0.411034	4.25853	0.298947
PCGF1	-1.25772	-0.528219	-0.409278	-0.528219	-0.845394	-0.488572	-0.440995	0.225072	-1.00398	0.423307	-0.75817	-0.0683146	-0.139679	0.470883	-0.448925	-0.163467	-1.07535	0.962504	-0.916758	0.478812	0.0823435	3.31753	0.724623	0.851493	1.92196	-0.38549
TLX2	0.632728	-0.742768	-0.742768	-0.467669	-0.742768	-0.522689	-0.357629	-0.467669	0.742768	1.89818	-0.467669	-0.632728	-0.192569	-0.467669	-0.687748	-0.0825298	-0.0275099	2.72348	-0.742768	-0.302609	-0.412649	0.0825298	-0.13755	-0.522689	2.83352	-0.192569
RTN4	-0.288322	1.38465	-0.665524	1.92517	2.05817	0.703474	0.758479	-0.479733	-1.33819	-0.919263	-0.0669388	-0.527926	2.07588	-0.452486	0.709093	0.761033	-0.704692	-1.00117	-0.986018	-0.124158	-0.531673	0.274161	-0.612733	-0.201982	-0.939528	-0.809764
EFEMP1	0.0112961	-0.528543	0.792861	0.328531	1.12824	-0.00145209	-0.0411678	-0.465292	-1.18949	-0.78743	0.592812	-0.552078	-0.567768	0.0784696	-0.160315	-0.84872	3.81616	-0.66338	-0.430479	-0.304468	-0.19905	-0.0416581	0.476117	-0.711921	-1.01347	1.2822
OTX1	0.518106	2.48307	0.628236	1.47451	-0.148476	1.53827	0.402178	-0.548425	-0.733909	0.297844	-0.0615306	-0.316571	0.147138	-0.878818	1.43393	0.993407	-1.3889	-0.212236	0.257269	-0.994745	-0.658556	-0.925188	-1.00054	0.135546	-1.58018	-0.861429
ST3GAL5	2.15339	-0.0557979	0.724694	1.92409	1.49637	0.257281	-0.0205214	0.896667	-0.726051	-1.17142	-0.465887	-0.924481	0.587998	-0.928891	1.06423	-0.196904	0.689418	-1.63883	-0.981805	-0.329191	0.248462	0.116175	-0.166037	-0.421791	-1.73143	-0.399743
WNT6	-0.958825	0.910884	-0.958825	-0.958825	-0.958825	0.149151	0.0799021	0.495393	0.287647	0.218399	-0.958825	-0.889576	0.0799021	-0.26634	0.564641	-0.335589	-0.474086	1.67262	-0.197092	-0.958825	-1.09732	0.564641	0.0106536	0.841635	3.40383	-0.26634
ODC1	-0.891126	-0.197253	-0.270799	0.140827	-0.703218	-0.534178	-0.379	1.2625	-0.728247	-0.820661	-0.449466	-0.149121	-0.776764	0.12581	0.146603	-0.138724	-0.683966	0.52627	0.948293	-0.654316	0.592115	3.40188	-0.271184	2.02761	-1.01396	-0.50992
DCAF17	-1.07413	-0.821485	-1.35835	-0.607443	-0.867101	-1.17939	-1.71274	0.610142	0.325922	0.971558	0.725935	1.56456	0.097844	0.318904	-1.56537	0.557509	-0.309187	-1.15132	0.0592463	0.146968	0.866291	1.5786	0.789095	-0.130234	1.76808	0.3961
PARD3B	1.32293	-0.270704	2.91966	0.80616	0.157876	0.0077956	0.471961	0.24452	-0.734869	-0.620375	1.07692	-0.00148771	-0.433162	-0.971593	-0.580147	-0.657508	2.15069	-1.08763	0.365203	-0.208815	-0.447087	-1.03658	-0.903516	-0.880308	-0.901969	0.212028
KIAA1324	1.76078	-0.185511	1.07805	1.16297	3.49988	0.541377	1.14599	0.0658432	-0.450451	-0.579525	-0.684822	-0.698408	-0.443658	-0.338361	0.29342	-0.470831	-0.419881	-0.596508	-0.606698	-0.579525	-0.664442	-0.630475	-0.613491	-0.311188	-0.725582	-0.548955
SRM	-2.02191	0.397256	-1.52096	-0.0558656	0.835273	-0.642406	-0.244666	-0.320186	0.143004	0.0397933	-0.798481	-0.0432789	-0.448571	0.236146	-0.121316	0.0272066	-1.14587	0.581022	-1.10308	-0.89414	1.27077	1.22043	0.122866	2.49168	1.78683	0.208455
UCHL5	-1.05605	-0.299354	-1.52629	-1.08848	-0.439884	-1.3263	-1.19118	0.176286	0.273576	0.311411	2.75447	0.392486	0.127641	0.943796	-1.01281	0.668141	-1.26685	0.203311	0.716786	-0.791208	0.662736	0.668141	0.00873115	1.60861	0.565446	-0.0831538
KCNQ4	-0.355086	-0.39087	1.04048	1.46989	2.68654	0.933133	1.8993	0.0385365	1.32676	-1.14233	0.0385365	-0.605573	-0.319302	-0.569789	-0.283518	-1.24968	0.0743203	-0.85606	-0.748709	0.539511	-0.211951	-0.498222	-0.534005	-1.24968	-0.426654	-0.605573
MFAP2	-0.865241	-0.88231	0.025734	-0.284913	-0.421461	-0.870362	-0.795261	1.15396	-1.08372	-0.667247	-0.726987	0.203246	0.259572	0.302244	-0.960825	-0.950584	-0.209811	0.003545	-0.378789	2.64575	-0.0835043	2.63892	1.33147	-0.0749701	0.0803532	0.611183
SSX2IP	-0.894208	-0.921217	-0.135253	-0.194673	-0.837489	-1.05626	-1.20751	-0.0434223	1.27192	2.94108	0.591291	0.0781185	-0.0893376	0.812765	-1.20751	-0.0407213	-0.653827	2.36038	0.323901	-0.445857	-0.0758331	-0.718649	-0.262196	-0.148758	0.591291	-0.0380204
GALE	-1.3608	0.260233	-0.840335	-0.330712	0.130116	-0.216861	-0.314448	-0.211439	-1.19815	0.17891	-1.15478	-0.498779	-0.265654	1.56682	-0.260233	0.406614	-1.0084	0.829492	-0.677689	-0.276497	1.21442	3.05773	0.862021	1.21984	-0.96503	-0.146381
ARTN	-0.809268	-0.243307	-0.526288	-0.316334	-0.489774	-0.708856	-0.608443	0.185728	-0.809268	-0.471517	-0.663214	-0.261564	-0.654085	-0.444132	-0.772755	-0.672342	-0.781883	1.39981	-0.00596857	-0.124638	1.75581	2.3948	-0.471517	1.00728	2.61388	0.477837
IPO13	-0.968451	-0.255901	-1.17108	-0.569869	-0.627763	-0.741326	-0.937277	-0.137885	-0.249221	-0.298209	-0.672298	-0.171286	0.372033	0.65928	-0.75246	-0.142339	-1.1644	2.15118	0.303005	-0.013189	-0.0955776	3.1198	0.267378	1.32062	0.993288	-0.218047
HSD11B1	0.907792	1.78689	-0.464887	1.14367	2.44569	0.955591	1.34007	-0.806757	-0.74441	-0.408774	-0.561525	-0.854557	0.88597	-0.587503	1.11977	0.817388	-0.765192	-0.771427	-0.697649	-0.558407	-0.831696	-0.670632	-0.761036	-0.14172	-0.905474	-0.871183
PROX1	1.74105	0.311019	1.24735	0.677039	2.70292	-0.531678	-0.29334	-0.557215	-1.86808	-1.12752	0.149289	0.566381	-0.948771	-1.09348	-0.744481	1.08562	0.336555	-0.259291	-0.0805375	-0.574239	-0.948771	0.864305	-0.463582	-0.037977	-0.599775	0.447212
TXNDC12	-1.38828	-0.0409523	-1.44971	-0.782189	-0.0819046	-0.409523	-0.389047	0.0696189	-0.880475	-0.208857	-0.851808	0.0491428	-0.671618	0.991046	-0.114666	-0.176095	-0.561047	1.06886	-0.855903	0.348095	0.565142	3.23114	1.42514	0.106476	1.33505	-0.327618
SGIP1	-0.87091	-0.499585	-0.188958	-0.381761	0.500134	-0.810212	-0.181817	-0.0532818	-0.999445	-0.603128	-0.688818	-0.388902	-0.0961269	0.000274648	-0.828064	-0.835205	0.139521	-0.399613	-0.70667	2.41745	-0.485303	2.50314	2.21394	-0.0925565	0.0931057	1.24278
UCHL3	-1.89096	-0.637509	-1.26423	-0.752958	-0.686987	-0.307654	-0.785944	0.269593	-0.835422	-0.439596	-0.555045	0.121158	0.764376	1.20968	-0.307654	0.681913	-1.67655	1.45707	0.154144	0.731391	0.0222018	1.77044	0.714898	0.54997	2.05081	-0.357132
NR4A3	-0.591988	0.607007	2.21508	1.36766	2.64241	0.00441021	1.56255	-0.599219	-0.145034	-0.550323	-0.656724	-0.663611	-0.561342	-0.511757	0.422096	-0.611271	1.44307	-0.641918	-0.600941	-0.35336	-0.481455	-0.648116	-0.566507	-0.705276	-0.694946	-0.680484
IRF2BPL	-1.45158	-0.237806	1.41978	2.21114	2.34303	-0.137995	0.505432	0.496521	-1.29117	-0.105913	-0.446341	-0.266324	-0.00431876	-0.100565	0.0705398	-0.558629	1.05796	-1.95955	-0.870539	0.400274	-0.269888	-0.166512	0.0117224	-1.15393	0.574944	-0.0702656
LTBP2	2.17335	0.205918	0.951018	0.838278	0.871337	0.109284	-0.228088	0.240672	-1.16476	-0.956234	-0.942671	-1.36735	1.73087	-1.48857	0.36867	-0.710411	1.19345	-0.312007	-0.509513	-0.522228	-1.5318	0.464457	-0.584108	0.138105	-0.306921	1.33925
FAM98A	-1.51625	0.303619	-1.32739	-1.03896	0.0186213	-0.939384	-0.874143	-0.118727	-1.1145	-0.826071	-0.0500529	1.81102	-0.311015	1.63246	-0.863842	0.245246	-1.16601	1.71144	-0.0294507	0.736267	1.17922	1.56379	0.495907	0.307053	-0.307581	0.478738
BCL11A	2.37234	-0.0771065	0.00883887	0.623535	-0.766538	1.19339	-0.873036	-0.69554	-0.661909	0.345147	1.70906	-0.13129	1.34286	-0.869299	0.135889	0.182598	0.541327	1.07755	0.147099	-0.385389	-0.899193	-2.23882	-0.738512	-0.0416073	-0.0285287	-1.27287
ELOVL3	-0.331141	2.96134	-0.655951	1.09267	0.761452	1.09192	0.429104	-0.638519	-0.719085	-0.204497	-0.708531	-0.722477	1.85207	-0.623913	1.22346	1.0481	-0.728697	-0.605727	-0.527045	-0.60714	-0.727472	-0.689308	-0.713997	0.186745	-0.726812	-0.716541
KCNIP2	-0.175899	0.00274842	0.431502	1.21755	0.842391	2.20011	3.02189	-0.676111	-0.318817	0.217125	-0.676111	-0.854759	0.0563426	-0.819029	1.32474	-0.354546	-0.140169	-0.479599	0.0563426	-0.836894	-0.997677	-0.908353	-0.568923	-0.032981	-0.765435	-0.765435
HOXB7	-0.151489	-0.865023	-0.865023	-0.865023	-0.37982	-0.865023	-1.20752	-0.294196	-0.865023	-0.18003	-0.865023	-0.294196	0.0768422	-0.122947	-0.750858	-0.922106	0.876001	1.30412	0.504963	-0.0373233	0.0768422	2.16036	0.704752	-0.0373233	2.90244	0.961625
DUSP4	-0.500586	1.00633	0.967257	1.09868	3.13039	0.155637	0.37053	-0.421555	0.297715	-0.742118	-0.777638	-1.05558	0.714181	-0.358508	1.26473	-0.287469	-0.151607	-0.912612	-0.417115	-0.551201	-0.481938	-0.818485	1.24431	-0.599152	-1.45428	-0.719918
SORBS3	0.62967	-0.106752	3.44712	0.115444	-0.0229522	0.0938597	0.463341	1.1312	-0.774611	-0.52829	-0.127067	-0.525751	-0.316251	-1.1352	0.0900506	-1.20885	1.33816	-0.86222	1.30515	0.120523	-0.309903	-0.968874	-0.949829	-0.334027	-0.874917	0.310977
ADRA1A	3.2919	0.146591	-0.0939322	2.3113	1.2567	0.553631	0.96067	0.257602	-0.834004	-0.926513	-0.574979	-0.648986	-0.223445	-0.741495	0.0910858	-0.463968	-0.019925	-0.445466	0.072584	-0.426965	-0.463968	-0.815502	-0.815502	-0.389961	-0.797	-0.260448
PDLIM2	1.57882	0.415878	0.408455	0.512377	-0.145795	0.898374	0.212983	0.289687	-0.900467	-0.61097	1.86584	-0.294255	1.22499	-0.286832	0.571761	0.198137	-0.0641423	-2.13021	-0.192808	0.705375	0.70785	-1.88278	-0.234871	-0.573855	-2.17475	-0.098783
AKAP1	0.541742	1.65287	0.162906	1.78175	1.70559	0.822941	0.41286	-0.467838	-1.44617	-0.122198	-0.268656	-1.29581	1.77394	-0.56157	0.569081	0.945965	-1.17669	0.164859	-0.50494	-0.741225	-1.35049	-0.417066	-0.465885	-0.210073	-0.182734	-1.32315
LRAT	-0.569925	-0.375896	-0.433387	-0.304034	-0.447759	-0.569925	-0.354338	0.0121614	0.888885	-0.605857	-0.548367	-0.0525149	0.357102	-0.0884462	-0.512435	0.881698	-0.799886	4.33829	-0.54118	0.371474	-0.677719	-0.282475	0.687669	-0.102819	-0.224985	-0.0453287
MND1	-1.07313	-0.9713	-0.411236	-0.360321	-1.83685	-0.716725	-0.56398	-0.0548314	1.26896	0.0979133	-0.56398	-0.156661	0.301573	-0.462151	0.556147	0.301573	-0.66581	2.69457	0.199743	-1.02221	0.148828	1.62536	1.67628	-0.309406	0.963467	-0.66581
GJB6	-0.935341	-0.658233	-0.589739	-0.656113	-0.79946	-0.624309	-0.554801	0.440612	-0.142458	-0.8332	-0.480224	-0.0221563	-0.352824	1.71018	-0.611864	-0.105399	-0.721656	0.806126	-0.290691	0.562481	-0.0136753	3.78472	0.646922	0.547547	-0.490641	0.384195
SLITRK3	-0.0813375	-0.107938	0.0782682	0.0117658	-0.187741	-0.00153467	-0.201042	-0.307446	-0.360648	-0.107938	-0.201042	-0.280845	-0.267544	-0.240943	-0.0281356	-0.280845	-0.187741	4.86644	-0.294145	-0.254244	-0.280845	-0.360648	-0.360648	-0.240943	-0.0680371	-0.254244
ACVR2A	1.77588	-0.133568	-0.384444	0.88155	0.790956	0.995374	-0.268298	-0.077818	-0.605122	-0.461101	2.54012	0.0127761	0.298496	-0.86529	-0.270621	0.658549	1.37169	-0.763081	0.565632	-0.63532	-0.851352	-2.11967	-1.43905	-0.409996	-0.354246	-0.252037
ZNF205	-1.50267	-0.672706	-0.379776	-0.611679	-1.24636	0.0107971	-1.05107	0.413576	0.0474133	0.193878	-0.587268	-0.623884	0.206084	0.0230025	-0.855787	-0.0136137	-0.330954	2.31762	-0.318749	-0.245517	0.120646	1.29237	0.706506	0.254905	3.07436	-0.221106
PTGFR	1.41874	-0.563194	1.08159	-0.0938233	0.528919	-0.133488	-0.507663	0.228786	-1.16082	-1.02992	1.16224	0.899127	-0.409822	-0.464031	-0.547328	-0.850105	2.97361	-1.12379	-0.318592	0.408602	0.727245	-0.873904	-0.355613	-0.974389	-1.0524	1.03002
NXPH1	-0.51184	-0.51184	-0.51184	0.352306	-0.51184	-0.51184	0.179477	0.179477	-0.51184	1.73494	-0.51184	-0.51184	-0.51184	-0.51184	-0.51184	-0.51184	-0.51184	3.2904	-0.51184	-0.51184	-0.51184	1.38928	-0.51184	0.00664728	2.0806	-0.51184
FAM126A	-0.87042	3.0456	-0.526514	0.493535	2.07613	-0.368565	-0.565417	0.122396	-1.2898	-0.273641	-0.493835	-0.589537	1.50736	-0.492279	0.085827	1.49102	-0.668122	-0.840854	-0.346001	-0.593428	-0.633887	0.458522	-0.348336	0.221989	-0.324994	-0.276753
ITPR2	1.24508	-0.45323	1.25261	1.16665	1.47036	-1.02518	-1.01802	0.126962	-0.734014	-1.22395	0.967166	1.7977	-0.757294	-0.495133	-1.33426	0.393062	0.942096	-0.95284	0.337908	-0.224735	1.09502	-1.44529	-0.244791	-0.847188	-0.749056	0.710377
GIPC1	-0.989305	-1.0319	-0.891012	-0.379234	-0.797306	-0.465076	-0.570577	0.42218	1.87626	-0.617758	-0.187235	0.128612	-0.067318	0.216421	-0.710153	-0.311084	-0.386442	-0.375958	-0.672147	0.559135	0.536855	3.63242	0.333062	-0.255385	1.14955	-0.146608
NR4A1	-0.450266	0.124954	1.1714	1.27562	0.237033	0.811804	2.9467	-0.479091	-0.517649	-0.510012	-0.646574	-0.547671	-0.612358	-0.65743	1.18997	-0.479465	2.33053	-0.600754	-0.49661	-0.477818	-0.524612	-0.622615	-0.553212	-0.641408	-0.654659	-0.615802
NFE2	-0.442202	-0.385116	-0.876061	-0.430785	-0.179603	-0.270942	-0.305194	0.242838	-1.11583	-0.978817	1.46449	-0.373698	1.01922	2.52631	-0.898896	-0.818974	-1.15008	-1.52685	0.859374	1.67001	0.631027	-0.704801	0.813705	-0.00834344	1.14481	0.0944126
AMD1	-1.18268	0.0965434	-0.785358	-0.512868	0.712666	-1.45115	-0.178631	1.00395	-0.698107	-1.0753	0.410645	1.02677	-0.467229	1.57175	-1.27933	0.101913	-1.46725	-0.392059	-0.559849	0.860321	1.02006	2.41204	1.25496	-0.102119	-0.185343	-0.134335
NRK	-0.0388667	-0.246511	0.113406	-0.0250238	0.127248	-0.163453	-0.260354	-0.204982	-0.537212	-0.467997	-0.121924	0.0995626	-0.204982	-0.398783	-0.301882	-0.218825	-0.108081	4.83384	-0.0250238	-0.357254	-0.177296	-0.260354	-0.315725	-0.232668	-0.329568	-0.177296
MATN4	2.08432	-0.256078	-0.377132	0.510603	2.89135	0.510603	1.35799	0.0263837	-0.901703	-0.901703	-0.498187	-0.699945	-0.619242	-0.457836	-0.457836	-0.740297	1.88256	-0.901703	0.349197	-0.901703	-0.417484	-0.336781	-0.175374	-0.538539	-0.135023	-0.296429
NCOA5	-0.607498	-0.00516938	-0.607498	-1.52841	-0.194331	-1.33925	-0.726968	-0.184375	-0.373536	0.806232	-0.169441	0.826144	-1.16005	-0.463138	-0.478072	-0.104728	-1.01071	2.78247	-0.094772	-0.343668	0.990416	0.537424	0.313418	1.91133	1.49816	-0.273977
TOX2	-0.868287	-0.0851937	-0.957784	-0.420805	-0.845913	-0.420805	0.608403	-0.801165	3.94214	0.0490509	-0.219438	-0.980158	-0.823539	0.675526	0.787396	-0.890661	-0.219438	0.921641	-0.219438	0.541281	-0.0851937	0.720274	-0.0851937	0.0937991	0.160921	-0.577424
RAB22A	-0.530388	-0.432603	-0.495378	-0.711471	-0.929978	-0.949293	-0.396386	0.390722	-0.926356	0.140827	0.00923988	0.579048	-0.379485	-0.280493	-0.814085	-0.482099	-0.750102	1.80438	-0.393972	0.0345915	0.739608	3.69609	0.271207	1.0221	0.0478709	-0.263592
BCAS4	-0.879996	-1.44394	0.00619715	-0.436899	-1.0814	-0.0340843	-0.356336	-0.517462	2.50365	0.972953	0.0867601	-0.799433	-0.477181	0.288168	0.811827	-0.839714	-0.71887	-0.477181	0.328449	-0.678588	-0.0743658	0.89239	1.05352	-0.0743658	2.66478	-0.71887
PCK1	-0.47385	1.09489	0.525347	3.53293	-0.124131	1.84429	0.695211	-0.418894	-0.52381	-0.428886	-0.603746	-0.583762	-0.00922336	-0.578766	1.52454	-0.493834	-0.134123	-0.57377	-0.403906	-0.578766	-0.618734	-0.578766	-0.538798	-0.39891	-0.578766	-0.57377
BMP4	2.07496	-0.553714	1.24968	0.210435	-1.23635	-0.135979	-0.726921	1.23949	0.465151	0.312321	1.63685	0.750433	-0.981637	-1.04277	-0.930694	-0.0748474	1.34137	-1.38918	1.16817	-0.400884	-0.237866	-1.07334	-0.411073	0.251189	-1.40956	-0.0952247
SLC25A35	1.70856	2.98114	-0.0677844	0.127521	0.339876	0.550681	-0.216588	-0.447544	-0.339041	0.223623	-0.707951	-1.11561	1.62021	-0.574647	1.4683	0.271674	-1.05981	-0.348342	0.270124	-0.717251	-1.10631	-0.731201	-0.768402	-0.0677844	-0.205738	-1.08771
SRMS	0.253918	3.0759	1.00472	0.719933	0.823492	1.3154	-0.0308685	-0.315655	-0.00497879	-1.14413	-0.78167	-1.14413	0.771712	-0.237986	1.28951	0.564595	-0.186207	-1.14413	-1.14413	-0.574552	-1.06646	-0.263876	-0.0567582	-0.108538	-0.988787	-0.626332
FOSB	-0.523158	0.54585	1.30557	2.34461	0.437241	0.682497	1.94896	-0.666681	-0.373404	-0.639287	-0.664747	-0.679572	-0.458916	-0.648848	2.48448	-0.457842	0.644898	-0.640146	-0.59782	-0.0424213	-0.687521	-0.679142	-0.607596	-0.689992	-0.628436	-0.708577
TCF15	0.216972	-0.48147	-0.48147	-0.750102	-0.750102	-0.427744	-0.266565	-0.803828	0.807961	0.861687	-0.427744	-0.266565	-0.803828	-0.320291	-0.48147	-0.535197	-0.642649	3.548	1.56013	-0.642649	-0.374018	0.0557927	-0.212839	0.163245	1.82876	-0.374018
FAM110A	-0.267005	-0.976677	0.414561	-0.948571	-1.21558	-0.0491852	-0.857227	-0.786963	-1.33503	-1.08207	1.595	0.323217	-0.189714	-0.0281058	-0.962624	-0.400508	-0.55509	1.25071	1.12423	-0.505904	0.976677	0.941544	1.23666	0.259979	2.50844	-0.470772
AMOT	1.34074	-0.856153	3.27123	0.475921	0.344763	0.189013	-0.204461	-0.626626	-1.08978	-0.229054	0.598881	0.648066	-0.61433	-1.00371	-0.503666	-0.688107	0.619375	1.92686	0.29148	-0.409396	-0.429889	-1.0078	-0.794672	-0.593837	-0.52006	-0.134784
THRA	0.657996	-0.670406	3.80129	0.81932	-0.257013	0.569772	0.544565	-0.0503168	-0.776275	-0.746026	0.809237	0.0605934	-0.567058	-0.655282	-0.337675	-0.995574	1.11424	-1.46442	0.385762	-0.0099858	-0.607389	-0.13602	-0.582182	-0.42842	-0.43094	-0.0477961
KTN1	0.188684	0.281419	-0.593345	-0.372963	-0.780779	-1.0304	-0.931773	-0.735175	-1.04502	0.132607	-0.390201	1.00563	-0.594	0.0226341	-1.27718	-0.246189	-0.11745	1.36609	-1.16699	0.0645285	1.07632	2.49331	0.0654013	-0.328668	2.46124	0.45227
HIVEP3	3.33023	1.13053	0.707574	0.341234	-0.448062	-0.276548	-0.258231	-0.727812	2.10966	0.179711	-0.313182	-0.214936	-0.419754	-0.952611	-0.61458	-0.889335	0.934038	0.444475	-0.576281	-0.278213	0.267966	-0.967598	-0.80108	-0.874348	-0.314847	-0.517999
MASP1	-0.667805	-0.79321	-0.270691	-0.122296	-0.466461	-0.669199	-0.448347	0.818934	-0.926278	-0.798783	-0.396096	0.608533	0.0205256	0.72697	-0.509656	-0.260938	-0.232373	-0.712393	-0.51314	-0.0198825	1.39022	-0.178031	3.32911	-0.712393	-0.404456	2.20814
TSPAN8	2.402	-0.727146	1.93066	1.00109	0.843973	1.18438	1.47242	-0.0463279	-0.910444	-0.779517	0.608305	-0.59622	-0.478386	-0.923536	0.9749	-0.583127	0.804695	-0.79261	-0.373644	-0.570034	-0.831888	-0.818795	-0.871166	-0.465293	-0.818795	-0.635498
BEST3	-0.80013	-0.0101282	2.71099	1.74543	0.779874	1.4821	0.253206	0.428762	0.165428	-0.624574	0.340984	1.30654	-0.80013	-0.80013	-0.712352	-0.273462	-0.449018	-0.80013	1.04321	-0.536796	-0.887909	-1.15124	-0.80013	-1.3268	-0.273462	-0.0101282
FGFRL1	-0.322496	-0.290954	0.928666	0.413482	3.08929	0.492337	2.37434	0.119091	-0.0754175	-1.33709	-0.853451	-0.238384	-0.375065	-0.73254	0.897124	-0.632658	0.676331	-0.327753	-0.937562	-0.217356	-0.369808	0.366169	-0.359294	-0.774596	-1.10579	-0.406607
FBXL16	1.4835	0.674011	0.203634	0.35678	-0.0589023	2.31486	1.21002	-0.96684	0.105183	0.334902	-0.988718	-0.19017	0.105183	-0.868389	1.59289	0.280207	0.127061	0.947486	0.0833047	-1.31689	-0.912145	-1.44816	-1.02153	0.0614267	-1.77633	-0.332377
TUBA4A	-0.857185	-0.679148	-1.048	0.221754	-1.02987	-0.488747	-0.562105	0.34704	-0.436407	-0.99978	-0.186248	1.20591	0.654896	0.285221	-0.612796	-0.122781	-0.717476	-1.31382	-0.459486	1.37941	1.63534	3.02832	0.122432	0.910413	-0.498226	0.221342
GNGT1	-0.492038	-0.492038	-0.492038	-0.492038	-0.492038	-0.393251	-0.393251	-0.492038	0.150081	1.68129	0.100687	-0.195675	-0.294463	0.298263	-0.195675	-0.393251	-0.393251	4.24977	-0.245069	-0.492038	-0.393251	0.347656	-0.492038	-0.393251	0.792201	-0.393251
STYXL1	0.404497	-0.488811	-1.48077	-0.412085	-0.143545	-0.0394169	-0.499772	-0.549096	-0.812156	0.17432	-0.647744	-0.269595	0.459301	0.475743	0.0427894	0.124996	-1.53557	1.35261	-0.768313	-0.170947	-0.296997	3.19403	0.393536	0.766205	1.76364	-1.03685
RAC2	-0.514906	-0.709501	-0.909603	-0.923372	-0.397415	-0.498384	-0.555294	-0.0311733	1.0189	-0.323065	-0.745299	-0.869216	-0.638823	2.42329	0.791265	-0.414855	-0.62689	-0.453407	-0.363453	0.111101	0.156078	2.85929	1.76883	-0.122045	0.313039	-0.345095
KRT17	-1.30496	1.79787	-0.36952	-0.865818	-0.894337	-0.568008	0.160149	0.104294	0.109107	-1.02439	-1.41714	-0.350863	0.0878852	0.0816923	0.0411428	0.00706219	-1.00506	1.41281	0.455514	-0.746339	0.737822	1.99332	-0.031949	2.31669	-1.03058	0.30361
PDE11A	2.02026	-0.270626	0.602091	2.0748	2.83843	0.165732	-0.161537	-0.216082	-0.816075	1.69299	-0.597896	-0.325171	-0.816075	-0.434261	-0.488806	-0.65244	-0.216082	-0.543351	-0.816075	-0.597896	-0.488806	-0.488806	-0.216082	-0.65244	-0.379716	-0.216082
ELL3	1.25763	0.874446	2.91809	0.29967	-0.402834	0.29967	-0.530562	0.108078	1.19377	-0.147378	-0.913746	0.427398	-0.275106	-0.211242	-0.594426	-0.0196505	0.0442135	-2.0633	0.555126	-0.275106	-0.33897	-1.42466	-0.722154	-0.849882	1.44922	-0.65829
DLL4	-0.554558	-0.146654	1.75098	0.837635	2.77074	0.04843	1.24554	0.305587	0.349924	-0.811715	-0.79398	-0.705305	-0.980197	-1.04227	0.00409268	-1.58318	1.48496	-0.536823	-0.598895	0.553876	-0.971329	0.15484	-0.217594	-0.359474	-0.731908	0.527274
ALDH1A2	0.19709	1.3921	0.0451828	-0.501685	1.7668	1.27057	1.38197	-0.977662	1.20981	-0.329523	-0.866263	-0.380159	-1.03843	2.24278	0.430015	-0.73461	-0.451049	0.835103	-0.87639	-0.987789	-0.602957	-0.532066	-1.2511	0.136327	-0.835882	-0.542193
CHAC1	-0.617957	-0.506071	0.0846894	0.366643	-0.143559	4.52434	1.06034	0.201051	0.505382	-0.385234	-0.443414	-0.501595	-0.340479	0.147346	-0.0585252	-0.242019	-0.237543	-0.340479	-0.617957	-0.322577	-0.461316	-0.112231	-0.286773	-0.425513	-0.488169	-0.358381
SOX15	-0.732973	-0.431656	-0.0690712	-0.287024	-0.54917	-0.627512	-0.421612	0.756538	-0.453753	0.0554733	-0.12833	-0.0228692	-0.645591	0.734441	-0.477858	-0.192611	-0.715899	-0.97001	-0.0941809	-0.328204	0.164952	4.24077	1.28485	0.039403	0.100671	-0.228769
MTUS1	0.60509	0.45379	2.39241	0.848301	0.993944	-0.0962618	0.0394837	-0.391791	-1.52159	0.568326	0.518835	1.34179	-0.861244	-1.37312	-0.868315	-0.0835357	1.23574	0.43965	-0.322504	-0.763677	0.0324136	-1.54421	-1.40847	0.0465538	-1.12001	0.838403
FOXA1	2.60914	-0.197231	1.74172	0.823268	1.66518	0.670193	1.28249	-0.0696687	-0.681968	-0.528894	-0.656456	-1.03914	-0.299281	-0.681968	0.772243	-0.528894	-0.299281	1.15493	-1.01363	-0.784018	-0.860556	-0.860556	-0.656456	-0.273769	-0.681968	-0.605431
FGF13	1.58607	-0.524084	2.19218	0.620785	0.822821	-0.322049	-0.187358	-0.0526675	-0.838362	-0.456739	-0.00777061	-0.568981	-0.928156	-0.658775	-0.479188	-0.928156	1.96769	2.23707	-0.860811	-0.434291	-0.411842	-0.815914	-0.838362	-0.479188	-0.501636	0.867718
CDKN1C	-0.727637	-0.510842	0.400973	0.904702	2.43502	0.656026	1.21714	-0.612863	-0.102757	-1.00819	-0.765895	-0.918926	0.955713	-0.510842	1.20439	-0.0963806	2.07157	0.0311459	0.369091	0.165049	-1.28238	-0.663873	-0.510842	-0.612863	-1.57569	-0.510842
KCNA5	-0.385969	-0.482771	0.936998	4.19602	0.614323	0.743393	0.227114	-0.289166	-0.450504	0.517521	-0.676376	-0.740911	-0.385969	0.646591	0.065776	-0.644109	-0.160096	-0.482771	-0.611841	0.291648	-0.192364	-0.676376	-0.0955614	-0.482771	-0.902249	-0.579574
FAM155B	-0.301094	-0.335279	-0.358069	-0.49481	-0.380859	-0.392254	-0.415045	-0.232723	-0.42644	-0.44923	-0.563181	-0.244118	-0.346674	-0.0617965	-0.312489	-0.47202	-0.517601	3.85812	-0.0276112	-0.460625	-0.289699	-0.40365	1.46515	2.13746	0.439588	-0.415045
SSBP4	2.52214	1.26481	2.39817	-0.798256	1.07887	-0.736276	0.096036	0.122599	-0.17845	-0.107615	-0.780548	-1.1967	-0.869091	-0.922218	-0.0456341	-1.14358	0.264269	1.23825	-0.718567	0.149162	-0.0456341	-0.957635	0.00749217	-0.895655	0.237706	0.0163465
TNNT3	-0.292103	-0.316118	0.0320967	-0.184036	-0.154018	-0.166025	-0.154018	-0.172029	0.194196	0.158174	0.0020782	-0.208051	-0.334129	-0.298107	-0.148014	-0.376155	0.104141	4.83505	-0.256081	-0.316118	-0.334129	-0.400169	-0.292103	-0.232066	-0.364147	-0.328125
ASS1	-0.335272	-0.389706	1.76429	0.520106	0.846705	0.846705	0.387911	0.395687	-1.48614	0.232388	0.34903	-0.537453	0.566763	-0.00867342	0.846705	0.893362	1.28217	-1.26841	-1.05068	-0.817395	-1.19065	1.18886	0.395687	-1.32285	-2.30264	0.193507
PNCK	-0.195008	0.102211	-0.702027	-0.474743	-0.334875	0.294529	0.277045	-0.702027	-0.702027	0.679164	-0.142557	-0.754478	-0.264941	-0.474743	-0.160041	-0.404809	-0.10759	2.09532	-0.00268976	-0.264941	-0.369842	0.102211	-0.299908	-0.544676	4.00102	-0.649577
DUSP9	-0.831579	-0.345216	-0.035712	-0.831579	-0.831579	-0.212571	-0.610505	-0.831579	0.229577	-0.831579	-0.035712	0.362222	-0.389431	-0.168356	-0.256786	-0.433646	-0.124142	4.07627	0.318007	-0.168356	-0.0799268	1.82131	0.273792	0.362222	-0.256786	-0.168356
CASZ1	0.770322	1.63403	0.645723	1.41223	0.513949	0.748794	1.09715	-0.228422	0.622891	-0.141007	-0.259082	-0.877507	2.00848	-1.05821	0.494379	0.760536	-0.0712062	-1.17693	-0.136441	-0.376505	-0.838366	-1.01907	-1.31849	-0.204285	-1.97149	-1.03146
AKAP12	0.438525	0.504682	1.62259	1.50757	3.4953	-0.159148	0.830959	-0.49595	-0.807942	-0.569625	-0.277931	-0.696678	-0.427537	-0.311761	-0.209518	-0.789148	1.08957	-0.565866	-0.613229	-0.170425	-0.690663	-0.633527	-0.571129	-0.763587	-0.443324	-0.292215
SYNE1	2.01449	-0.567126	3.46083	0.190754	0.0912657	-0.256723	0.0890549	-0.0500078	-0.562705	-0.855422	1.05896	-0.178901	-0.673026	-0.61466	-0.224886	-0.640084	1.116	-0.846578	0.225022	0.381551	-0.338082	-0.998685	-0.411482	-0.900302	-0.82447	0.315225
GFAP	2.83086	-0.296038	0.78635	0.906615	1.38768	1.02688	0.305289	0.425554	-1.37842	0.425554	-0.536568	-0.897364	0.185023	-0.777099	0.545819	-0.416303	0.305289	-1.37842	-1.37842	-0.055507	-0.416303	0.425554	-1.37842	0.666084	-1.13789	-0.175772
F12	-0.599837	-0.425174	-0.425174	-0.78577	-0.746329	-1.07312	-1.20834	0.126989	-0.65618	1.20314	0.0537426	0.177697	-0.808307	0.724226	-1.07875	-0.436442	-0.582934	1.02284	0.639711	-0.706889	0.228406	1.56374	0.0988171	0.279115	3.33855	0.0762799
PSMC3IP	0.757774	-0.282602	0.107539	-1.388	-1.90819	-1.16042	-0.900325	0.432656	0.627727	-0.477673	-0.120043	0.172562	-0.0550199	0.0425154	-1.22544	1.05038	-0.835302	0.400145	1.21294	-0.737767	1.44052	-0.25009	0.270098	0.0425154	2.83853	-0.0550199
ACLY	0.125908	1.5019	-0.653352	1.21239	3.16899	0.168391	0.461449	-0.42874	-0.894486	-0.624243	-0.610082	-1.18597	1.77097	-0.144729	0.0161583	0.171145	-1.22924	0.222282	-0.608902	-0.382716	-0.857509	0.478758	-0.262345	-0.202947	-0.206094	-1.00699
ANKHD1	0.863289	0.535811	0.40305	0.571214	0.0667211	-0.00408497	0.588916	-0.667892	2.24401	1.72181	0.0136165	-0.508578	0.482707	-1.08388	0.0844226	0.650871	1.38548	-1.57067	-0.694444	-0.924564	-0.906862	-1.66803	-1.65918	-0.464324	0.535811	0.00476579
GCH1	-0.333127	1.58587	-0.197061	0.258056	1.59995	-0.16891	1.27151	-1.02284	1.34659	2.13952	-0.89616	-0.464502	-0.328435	0.422274	0.398814	0.8727	-0.0844548	-1.82985	-1.08853	0	0.304976	-1.30905	-0.0563032	-0.563032	-0.989998	-0.868008
SLC6A11	-0.698679	-1.0473	-0.813849	-0.966371	-1.21227	-0.580397	-0.823187	0.726933	0.969723	-0.206874	-0.586622	1.41795	-0.539932	-0.135282	-0.894779	-0.639538	-0.00143663	-0.437213	-0.141508	0.232015	2.165	2.09963	0.00478875	0.901243	-0.6302	1.83816
ITGB4	-0.318113	-0.418549	0.208214	-0.457594	-0.203141	-0.504208	-0.27222	-0.140668	-0.352473	-0.677808	-0.262609	0.170491	-0.100062	0.527302	-0.529197	-0.372296	-0.317272	-0.719496	-0.597195	-0.176229	0.704146	4.56756	0.522016	-0.130697	0.0429033	-0.192809
MTSS1L	0.882132	0.23287	3.84275	-0.175352	-0.604186	0.00786144	0.208824	-0.000154146	-0.745031	-0.0929059	-0.257225	-0.201689	-0.509144	-0.982636	-0.325358	-0.639683	0.945112	0.369708	1.59266	-0.569261	-0.231461	-0.757627	-0.961452	-0.449599	-0.897327	0.318179
SNAP25	-0.456579	-0.456579	-0.258408	-0.175305	-0.328727	-0.33512	-0.271194	-0.367082	-0.309549	-0.354297	-0.0666305	0.0931844	-0.136949	0.566236	-0.232838	-0.271194	-0.303157	4.77896	-0.392653	0.0292584	-0.181697	-0.252016	0.118755	-0.175305	-0.347905	0.0867918
SYT4	-0.633096	-0.1858	-0.633096	-0.1858	-0.1858	-0.1858	-0.00688148	-0.0963407	-0.1858	-0.633096	-0.0963407	-0.454178	-0.00688148	-0.633096	0.350955	-0.1858	-0.454178	4.37662	1.69284	-0.275259	-0.0963407	-0.275259	0.0825778	-0.454178	-0.1858	-0.454178
RNF128	0.364151	1.11632	-0.651277	0.796648	3.02808	-0.127893	-0.0808823	-0.39742	-1.27808	0.110294	-0.657545	-0.861257	1.98131	0.166707	0.176109	0.602338	-1.11198	-0.215646	-0.400554	-0.56039	-0.983485	-0.174903	-0.858123	-0.259522	1.24482	-0.967815
HSPBP1	-1.9015	0.0670719	-2.26786	-0.768227	-0.182052	-0.103896	-0.226015	-0.992928	0.623938	-0.572836	0.301542	-0.103896	0.208731	-0.0892414	0.306427	0.511588	-0.983158	1.17592	0.965873	-0.817075	1.02938	2.03564	0.0328784	0.042648	2.02099	-0.313942
RTN3	0.570655	1.34402	0.342668	0.0520965	0.5036	1.95869	1.45802	-0.917965	-0.332352	0.405253	0.778525	-0.124482	0.327022	-1.39406	1.62565	1.08027	-0.303295	-1.15936	-0.17142	-1.26665	-0.703389	-1.65557	-1.46335	0.00292291	-0.361409	-0.596101
PDZD2	1.17175	1.29352	0.893175	1.05349	0.265941	0.915076	0.191479	-1.15147	0.470055	0.0250341	0.109133	0.696945	1.13759	-1.32667	0.0732155	2.00397	0.125777	-1.21629	0.08986	-0.857123	-0.569787	-1.76206	-1.72964	-0.387574	-0.865883	-0.649505
RNF122	-0.824154	0.1633	2.00141	1.23283	2.58841	0.240406	2.01136	-0.361518	0.093656	-0.490857	-0.722175	-0.137662	-0.262026	-0.585374	0.956745	-0.968416	0.49411	-0.505781	-0.406289	0.322487	-0.585374	-0.90126	-0.667454	-0.948518	-0.849026	-0.888823
MEIS2	1.10175	-0.401451	2.32972	2.51497	1.01706	0.583041	0.286634	-0.343229	-1.92053	-1.18481	0.048451	-0.306178	-0.115631	0.540697	-0.41733	-0.877818	0.815931	0.217826	-0.396158	-0.316764	-0.872525	-0.914869	-0.279713	-1.09483	0.0749158	-0.0891661
NGF	-0.744459	-0.744459	-0.484996	-0.692566	0.2415	-1.21149	-0.225533	1.3053	-0.329318	-1.1596	-0.640674	0.760426	-0.822298	0.00798347	-0.952029	-1.10771	-0.121748	1.3053	0.0858223	0.293393	1.77233	0.682587	1.04583	2.55072	-1.21149	0.397178
MYBPC3	1.31206	1.53761	0.0151809	-0.0975915	1.36845	1.65038	-0.26675	-0.323136	-0.0975915	1.42484	-1.56363	-1.22532	-0.548681	0.0151809	1.70677	-0.717839	0.127953	-0.774226	-0.323136	0.860974	0.0715671	-0.99977	-0.943384	0.240726	-1.22532	-1.22532
MST4	-2.11314	0.452447	-1.01287	-0.827773	-0.277638	-0.812349	0.0771217	0.154243	1.27508	-0.555276	-0.447306	0.365043	-0.9923	0.652964	-0.200516	0.642681	-0.966592	1.21338	-0.349619	0.272497	-0.652964	1.22366	1.40362	0.987158	1.99488	-1.50644
YARS	-1.68267	0.212992	-0.869346	-0.316618	-0.346041	-0.957614	-0.251468	0.683756	0.639622	-1.3275	0.484101	0.0322519	-0.96602	1.09147	-0.516273	0.0721828	-0.961817	2.49746	-0.131675	-0.467935	0.713179	2.62776	-0.0980489	0.0280486	0.0721828	-0.261976
DAGLA	0.847723	-0.628335	3.12436	0.347364	-0.778443	0.547508	-0.353138	0.52249	-0.853497	-0.778443	-0.0779405	-0.828479	-0.00288668	-0.403174	-0.378156	-1.25378	1.62328	-0.152994	-0.32812	0.422418	-0.102958	-1.20375	-0.503245	0.497472	-1.0036	1.69833
CCNJL	0.317392	-0.41818	-0.739992	-1.03882	-0.28026	-0.854925	-0.923885	-0.739992	-0.648046	-0.785965	-0.464153	0.708165	-1.10778	0.938031	-1.0618	-0.808952	1.23686	1.07595	0.110513	1.46672	-0.625059	0.0185661	1.19088	0.593231	-0.0274071	2.86891
CCDC64	0.101477	1.00819	0.580497	0.840916	-0.605647	1.20588	1.62978	-0.592341	1.031	0.987283	0.536777	0.21553	0.0748651	-1.25194	0.464544	0.953068	-0.26349	-1.73667	1.35225	-0.674078	-0.0334846	-1.88493	-1.25384	-0.643664	-1.1588	-0.883174
ITGA7	1.45671	1.2825	0.726159	1.79202	2.41018	-0.124281	0.623133	0.113618	-1.24727	-0.663767	-0.99439	-1.07775	0.728033	-0.440854	0.408649	-0.294743	0.580049	-0.673133	-0.556057	0.0536748	-1.00469	-1.29972	-0.794892	-0.384658	-1.13769	0.519169
ACVR1B	0.921539	-0.0618361	0.575536	-0.046227	0.435054	1.86849	2.53448	-0.94115	0.18791	-0.0540316	0.0864505	-0.0176103	-0.100859	-1.28195	0.30758	-0.152889	1.75142	-1.23512	0.177504	-0.675795	-0.366214	-1.68519	-1.68258	-0.150288	-0.295973	-0.0982574
FHOD1	-0.138834	-0.864785	-0.69417	-0.0317813	-0.854749	-1.19598	-1.24616	1.13242	0.510173	-0.623916	-0.269304	0.0250905	-0.409811	-0.22916	-0.500137	-1.34987	-0.536936	-0.791186	-0.513518	0.684134	1.62419	2.79842	0.486755	0.500137	1.10565	1.38332
PAX3	2.31372	0.527259	0.282796	0.696502	-0.0180816	0.37682	0.640088	-0.525812	-1.78574	1.82479	-0.0744961	0.0947475	-1.20279	-0.488203	-0.619836	1.16662	0.715307	-0.187325	0.734112	-0.638641	-0.770275	-2.0302	0.715307	-0.695056	-0.883104	-0.16852
WNT10A	-0.0273109	-1.01136	-0.390739	-0.167091	-1.00577	0.0733309	-0.927496	-0.200638	-0.211821	2.87453	-0.580841	-0.681482	-0.0273109	-1.2406	-0.334827	-0.558476	-0.905131	-0.731803	0.0901045	0.481489	-0.0161285	2.46078	1.24189	1.10211	0.626861	0.0677396
PLXNC1	-0.787911	-0.208201	-0.636682	-0.628927	-0.848015	-1.27456	-1.41415	-0.00462337	0.270691	0.113645	-0.0278893	1.14704	-1.08843	1.88768	-0.9721	-0.00850103	0.365693	-0.456371	-0.111259	2.37432	0.893056	-0.400145	1.10051	-0.303203	-0.780156	1.79849
SPRY2	0.622908	-0.236242	2.24183	1.12301	1.62311	0.337594	1.04928	0.321565	-1.24286	-1.06654	1.10698	-0.172126	-0.588878	-0.758784	-0.175332	-1.03448	1.85072	-0.630553	0.103571	-0.402942	-0.489498	-0.989601	-0.10801	-0.947925	-1.49291	-0.0438946
RAPGEF5	0.666633	1.63173	-0.263776	1.10696	1.21101	0.20369	0.454011	-0.803625	0.634966	0.170515	-0.708624	-0.488462	0.454011	-1.46863	-0.595527	0.54298	1.30299	-0.824736	-0.649813	-1.62999	-1.24847	1.23513	-1.4249	-0.850372	1.63474	-0.292428
CCM2	-0.225575	-1.00557	-0.961297	-0.808944	-0.584972	-0.894887	-1.322	0.786206	0.917725	0.43332	-0.146143	0.0609012	-0.789412	0.801832	-0.72821	-0.913117	-0.328446	-0.719095	-0.232086	0.411183	0.882566	3.4309	0.876056	0.994552	-0.0341568	0.0986639
KLF4	1.05946	0.262662	3.69706	0.0872636	-0.528702	0.117924	0.350407	-0.405141	1.80341	-0.241067	-0.181681	-0.270991	-0.530728	-0.689645	0.169945	-0.354777	0.219848	-0.38111	1.00053	-0.498687	-0.557797	-0.764592	-0.779876	-0.75695	-1.04505	-0.781718
TMOD1	0.445768	0.255769	0.331768	1.77576	1.43377	1.35777	2.99176	-0.0482306	0.065769	-0.31423	0.369768	-0.27623	-0.846228	-1.03623	0.103769	-0.504229	0.559768	-0.960228	-0.504229	-0.770229	-0.12423	-1.03623	-1.07423	-0.542229	-1.18823	-0.466229
NOV	-0.365446	-0.334679	1.47539	2.12148	1.89073	0.0550239	-0.437233	0.290897	0.147322	-0.729511	2.74705	-0.370573	-0.370573	-0.432105	-0.278275	0.0755346	0.0960453	-0.985894	0.229365	-0.314169	-0.0475296	-1.17049	-0.467999	-0.934618	-1.25766	-0.632085
IL11RA	3.42194	0.539716	-0.0477692	1.4032	0.740802	1.10946	0.458888	-0.497255	-0.333626	-0.353341	0.309059	-0.394741	0.196688	-0.968426	0.476631	-0.609626	0.736859	-1.20105	-0.363198	-0.191683	-0.240969	-1.55197	-0.491341	-0.773255	-1.08868	-0.286312
GMPR	0.486143	0.7427	1.15319	2.16232	-0.642708	1.44396	1.76893	-0.0440752	0.794011	-0.11249	0.434831	-0.47167	-0.762435	-1.10451	0.674285	0.554558	0.38352	-0.933473	0.554558	-0.933473	-0.762435	-1.25845	-1.10451	-0.642708	-1.44659	-0.933473
SULF1	-0.693581	-0.688079	-0.614975	-0.471125	0.161657	-0.798914	-0.800486	-0.104033	-0.8956	-0.916823	-0.710874	0.268562	-0.512	0.243408	-0.842147	-0.94748	-0.24631	1.39578	-0.693581	2.1732	1.39106	1.76837	2.1787	0.549187	-0.662138	0.468222
POU2F3	2.66145	0.950843	-0.120916	0.251047	-0.843828	1.62542	1.27657	-0.904772	0.0051729	1.23034	0.33931	-0.186063	0.135465	-0.988831	0.0850295	0.597793	0.0766235	-1.77058	0.143871	-0.127221	-0.230194	-1.64239	-1.10651	-0.186063	-0.398313	-0.873249
PAQR5	-0.486	-1.00048	-0.437918	-0.32252	-0.601397	-0.264822	-1.00048	1.92292	0.365055	-0.904315	-0.21674	1.11514	0.658356	-0.173466	-0.62063	-0.274438	-1.05818	-0.409068	-0.0676849	0.00443835	0.105411	2.28353	-0.481192	2.65377	-1.12549	0.336205
ADAM10	-0.609626	-0.606911	-0.299138	-0.640404	-0.645835	-1.10297	-1.22608	-0.0891287	0.0475585	0.0683784	-0.384228	0.463051	-0.569797	2.08881	-0.955418	-0.0492993	-0.248446	-0.229437	-0.728209	0.486587	0.973592	3.21399	1.03062	-0.280129	-0.660318	0.952772
STRA6	-0.516216	-0.199631	-0.477131	-0.344244	-0.633469	-0.117554	0.0583261	-0.375512	-0.387237	0.0309669	-0.469314	-0.0706527	0.660227	0.57815	-0.37942	-0.359878	-0.746814	-0.0862865	-0.387237	1.16833	-0.621744	0.492164	-0.273892	-0.258258	4.36934	-0.653011
SPTBN5	0.942128	1.03499	-0.452219	1.36487	1.24012	0.322572	0.208917	-0.173627	0.208917	-0.38569	-0.680914	-1.29493	3.30392	-0.190259	0.343362	0.3198	-1.17018	-0.813973	-0.637947	-0.466079	-1.22147	-0.108484	-0.33302	0.220006	-0.48687	-1.09395
CYP1B1	-0.606607	3.55731	0.847719	0.145067	0.63826	0.017312	0.36641	1.33943	-1.02255	1.03638	0.182205	-0.780413	-0.310988	-0.612549	0.177748	-0.279792	0.841777	-1.07752	-0.053993	-0.823493	-0.640774	-1.19487	-0.949763	-0.281278	-0.423888	-0.091131
TACC2	0.549994	0.0151829	2.9463	0.599634	0.619726	0.1316	1.58357	-0.578132	-0.501899	-0.0669593	0.0831423	1.06767	-0.328751	-1.27014	-0.812149	-0.653774	1.14154	-1.27605	0.31775	-0.155602	0.098507	0.328387	-1.2069	-0.767237	-1.72103	-0.144374
DUSP5	-0.592036	1.78146	-0.569251	1.49791	1.61057	0.881433	1.96755	-0.680647	-0.0312572	-0.418613	-0.652798	-1.12117	0.307995	-0.640139	2.26123	-0.111007	-0.0869553	-0.700901	-0.594568	-0.202149	-0.722421	-0.433803	-0.362914	-0.67052	-0.693306	-1.0237
CHRNA1	-0.171771	1.84766	-0.948475	1.45931	2.54669	1.53698	-0.288277	-0.521288	-0.715464	0.837944	-0.598958	-0.754299	0.333087	-0.637794	1.49814	-0.482453	-0.83197	-0.598958	-0.598958	-0.288277	-0.715464	-0.676629	-0.521288	0.682603	-0.598958	-0.793134
ARHGAP24	-0.366877	0.381465	0.909405	0.842772	-0.782053	-0.146475	1.19131	0.314832	-1.16648	-0.336123	0.601867	0.248199	0.765887	0.448098	-0.361751	0.135435	2.95453	-0.479641	0.345586	-0.305369	-0.510394	-1.54065	-0.853812	-1.37663	-1.7508	0.837646
RASGEF1B	0.834381	0.733657	-0.712179	1.24748	-0.146084	1.12763	0.811432	-0.452081	1.51395	-0.0963597	0.444235	-0.788678	1.25258	-0.357732	0.95933	0.200712	0.99248	-2.17841	-0.424031	0.853506	-0.412557	-1.2209	-0.950601	-0.429131	-1.87752	-0.925102
BMPR1B	-0.850047	-1.14144	-0.200011	-0.749179	-0.581066	-0.614689	-0.390539	-0.121558	-0.681934	-0.166388	-0.132766	2.6579	-0.838839	-0.300879	-0.771594	-0.278464	-0.211219	0.853495	-0.850047	0.528477	1.70527	2.69153	0.371572	0.416402	-0.446576	0.102592
CNOT6L	-1.02326	-0.474432	-0.556134	0.758203	0.784845	1.02107	0.129453	0.163199	0.910951	0.154319	0.628546	0.124124	0.25911	-0.286162	2.2093	-0.0890115	2.14181	-2.12268	-0.826106	-0.0588173	-0.0392798	-1.85626	0.147214	-0.929122	-0.731971	-0.438909
EGF	1.2295	-0.383041	1.2811	0.906993	0.713488	0.597385	1.0231	-0.911954	2.91945	0.00396933	0.390979	0.0426703	-0.653948	-1.10546	0.958594	-0.718449	-0.189536	0.274876	-0.937755	-0.524944	-0.215336	-1.35057	-1.23446	-0.383041	-1.04096	-0.692649
RGS3	-1.24557	-0.684616	0.367887	-0.915935	-0.869672	-0.881238	-0.780035	0.541376	0.263793	-0.59498	-0.791601	0.983774	-0.713531	0.226204	-0.667267	-0.441731	0.80161	-0.453297	-0.317397	1.39726	2.28205	0.382344	0.093195	-0.389684	-0.383901	2.79096
FGD4	-0.0212028	0.367555	0.695769	1.55614	1.5657	-0.352603	-0.2586	-0.314365	-1.66068	-1.19385	-0.421114	0.259213	1.19606	0.77384	-0.0801538	0.683023	1.06063	-1.62563	-0.44342	-0.489625	-0.894315	0.493424	-1.16039	-1.36433	1.93374	-0.304805
ALG10	-0.844083	0.0184298	-1.7066	-0.844083	-0.939917	-0.460744	-0.556579	-0.364909	-1.22742	1.16845	1.55179	0.0184298	0.689273	-0.460744	-0.460744	1.55179	-1.32326	2.12679	-0.077405	0.0184298	0.785108	-0.556579	0.880942	1.16845	0.689273	-0.844083
CLSTN3	0.453958	1.9423	-0.185163	0.820482	1.81765	0.652757	0.714197	-0.775909	-0.396673	-0.494131	-0.795683	-1.27096	0.881216	-0.548156	1.70042	0.378747	-0.821106	1.70925	-0.826756	-0.390318	-1.11842	-1.13502	-0.398439	-0.385727	-0.401264	-1.12725
SSTR1	1.11241	0.367621	3.09852	1.54687	0.243489	1.17448	1.11241	0.429687	-1.12196	-0.190972	0.491753	-0.0668402	-0.315104	-0.253038	0.181423	-0.253038	-0.190972	-0.439235	-1.12196	-0.563367	-1.30816	-0.315104	-1.12196	-0.811631	-0.749565	-0.935762
LYSMD2	-1.0491	-0.938949	-1.36579	-0.870104	-0.622259	-0.195416	-0.167878	-0.112801	-0.222954	0.616963	-0.209185	-0.842565	-1.02156	1.23657	0.685809	0.0799669	-0.154108	0.107505	0.0248904	-0.0301862	0.740886	0.217658	0.892346	-0.305569	3.75633	-0.250492
SLC27A2	0.221315	3.12015	-0.64592	1.11754	0.861475	0.670635	-0.0468274	-0.744964	-0.573449	0.704455	-0.64592	-0.795694	1.62967	-0.621763	1.64658	0.18508	-0.795694	-0.546877	-0.387441	-0.643505	-0.754627	-0.686987	-0.602438	-0.0999727	-0.749795	-0.815019
FGF7	-0.381524	0.100104	1.34611	-0.104826	3.29856	-0.471451	0.274769	0.488346	-0.892551	-0.92195	0.0248762	-0.02614	-0.660816	-0.564837	-0.433405	-0.73345	1.85195	-0.839805	-0.384983	0.95268	0.36902	-0.978154	-0.007117	-0.889092	-1.01879	0.602484
GCNT3	-1.06606	-0.821135	-0.821135	-0.453744	-0.249637	0.0769323	0.485144	-0.821135	2.19964	-0.780313	-0.167995	-1.1477	0.893357	0.934178	0.199396	1.09746	-1.35181	-0.372101	-0.290459	1.46485	-1.27017	1.91389	0.730072	0.893357	-0.698671	-0.576207
ANP32A	-0.514417	-1.34745	-0.497588	-0.409236	-0.569111	-0.484966	-0.867826	0.293375	-0.670085	2.09828	-0.362956	0.011489	-0.951971	1.49244	-0.287226	-0.531246	-0.766852	1.46299	-0.228324	-0.421857	0.104048	0.276546	0.608918	-0.564904	2.9776	0.150328
ADAMTS17	-0.896217	-0.474776	0.0282356	0.517652	0.327323	-0.0397389	-0.298042	2.21701	-0.026144	0.436082	0.81674	1.02066	-0.56994	-1.05936	-0.0669287	-0.338827	2.80159	0.572031	-0.338827	-1.38563	-1.05936	-1.38563	-0.501965	-0.773863	-0.433991	0.911904
NTRK3	1.78831	-0.125171	1.0714	2.85077	1.5459	0.82383	1.63873	-0.248954	-0.0684376	-0.589357	-0.707982	-0.707982	-0.424313	-0.69251	0.122394	-0.599672	0.339014	-0.563569	-0.82145	-0.82145	-0.728613	-0.785347	-0.785347	-0.511993	-0.49652	-0.501678
TIGD7	-0.68817	0.14172	-0.887344	-0.721366	0.407284	-0.588583	-0.0906495	-0.621779	-0.887344	1.30357	-0.754561	-0.488997	-0.588583	0.407284	-0.323019	0.506871	-0.68817	1.20398	0.307698	-0.455801	-0.555388	0.340893	-0.0574539	-0.223432	3.92602	0.0753284
MYOCD	1.90806	1.11309	0.233547	2.55081	1.77275	-0.104739	1.40063	0.148976	-1.08577	-0.984282	-0.443024	-0.612167	-0.223139	-0.561425	-0.476853	-0.747482	0.098233	-1.0012	0.419605	-0.392282	0.487262	-0.78131	-1.05194	-0.78131	-0.798225	-0.0878242
SAMD1	-0.18049	-1.49596	-0.894603	-0.685202	-0.728156	0.0235422	-0.867757	-0.422107	1.09203	1.31217	-1.72147	0.0772349	-0.277137	1.18867	-0.341568	-0.857018	-0.577816	0.25979	-0.142905	0.243682	0.63027	0.952426	0.496038	0.5551	3.00349	-0.642247
PRDM16	0.587933	-0.328097	1.36083	2.27686	1.24633	0.0440399	0.902818	0.015414	-1.30138	-1.101	-0.385349	-0.642983	-0.786113	-0.557105	-0.156342	-0.814738	0.702437	2.62038	-0.528479	-0.557105	-0.528479	0.18717	-0.728861	-0.585731	-0.957868	0.015414
MYOM3	-0.429398	-0.238625	-0.39622	-0.487459	-0.483312	-0.504048	-0.520637	-0.255214	0.225865	-0.44184	-0.421104	0.138773	-0.209595	0.358576	-0.533079	-0.0727361	-0.32157	-0.632613	-0.375484	0.167803	0.594969	4.55143	0.267337	-0.408662	-0.317423	0.744269
PLK4	-1.15285	-0.354154	0.260225	-0.876376	-1.3602	-1.33716	-1.26036	0.452218	1.68098	1.30467	0.459898	0.237186	-0.384873	-0.0546443	-1.37556	0.790126	-0.162161	1.15107	-0.192879	-0.960853	0.513656	2.60254	0.0451923	-0.553827	0.360061	0.168068
SYTL1	1.75005	0.9671	1.55721	-0.139923	-0.201524	0.960851	0.70195	-0.851453	-1.03001	1.20368	-0.399716	-0.860381	0.927818	-0.547915	0.689451	0.854612	-0.534523	0.505543	0.360916	0.0466639	-1.12285	-1.42461	-0.852346	0.526969	-2.20131	-0.886271
SLC44A3	0.273024	1.55319	-0.677487	0.970797	1.43232	0.437852	1.06969	-0.435739	-0.42475	-0.298382	-0.73243	-1.11154	2.35536	-0.628039	0.79498	1.72901	-1.17747	0.0202866	-1.09505	-0.0456448	-1.08406	-0.65551	-0.54013	-0.100588	-0.584084	-1.0456
GPA33	-1.28498	-1.28498	-0.394059	-0.542545	-0.542545	0.199885	-0.988003	-0.542545	2.57566	1.83323	-0.542545	-0.394059	-1.28498	0.496857	1.83323	-0.245573	-1.13649	0.496857	0.051399	0.793829	-0.245573	0.199885	1.23929	0.051399	-0.097087	-0.245573
CASQ1	2.28816	1.03741	0.439227	-1.02905	0.221705	1.36369	0.602368	-0.757143	-0.104578	0.547988	-0.158958	-1.02905	-1.02905	-0.37648	2.4513	0.276085	-0.702763	0.00418311	-0.430861	-0.430861	-0.757143	-1.35533	-0.485241	1.03741	-0.865904	-0.757143
HDGF	-1.16381	-0.138757	-0.625946	-0.795751	-0.909991	-0.536598	-0.233883	0.340875	1.14989	-0.416135	-0.833979	-0.187654	-0.281002	0.537795	-0.320119	0.202186	-1.23671	0.812061	0.731159	-0.509483	0.106171	3.69341	-0.0156264	0.133731	1.19746	-0.699291
RORC	0.923963	1.78137	0.315982	0.577881	1.3324	1.44153	1.60989	-0.68173	-1.15253	-0.354356	-0.0300992	-0.398005	1.49453	-1.01846	1.19522	0.222447	-0.17352	-1.26165	0.0229042	-0.687965	-0.800208	-1.32401	-1.13382	-0.229642	-0.981043	-0.691083
HCN3	0.281813	3.31455	-0.624454	0.0685737	1.27693	0.352893	0.1515	-0.754767	0.20481	0.672752	-0.488218	-0.541527	1.53756	-0.879156	0.13373	0.619442	-0.772537	-0.79623	0.435819	-0.79623	-0.659994	-1.13386	-1.02724	0.862298	-0.624454	-0.814
ACTA1	3.51906	0.583529	-0.172152	0.946838	-0.40467	0.467271	1.33921	-0.0849583	-0.608123	-0.535461	-0.390138	-1.01503	-0.433735	-0.302943	0.481803	-0.753446	-0.230282	-0.172152	-0.811575	-0.244814	1.87691	-0.65172	-0.666252	-0.753446	-0.535461	-0.448267
LBR	-0.622987	-0.628432	-0.296312	-0.682878	-0.552208	-0.86255	-1.08033	-0.386147	2.95956	1.79169	-0.563097	-0.552208	-1.04767	0.670104	-0.593042	-0.11664	-0.783603	0.414208	0.397874	-0.595764	-0.0758055	-0.252755	0.457765	0.787163	2.14287	0.0711986
OSR1	0.515878	-0.311599	1.33373	0.929616	0.400416	2.04575	1.78596	-0.0806753	-1.5913	-0.378952	1.50693	-0.388574	-0.956261	-0.744581	0.939238	-0.590632	1.13167	-0.561767	0.352307	-0.754203	-0.301977	-0.917774	-1.08135	-0.513657	-1.35076	-0.417439
RPS27A	-1.11691	0.618164	-0.830775	-0.416792	-0.136745	-0.520288	0.313765	-0.54464	-0.288945	0.228533	-0.970798	-0.0210738	-0.508112	0.350293	0.039806	-0.221977	-0.709015	0.374645	-0.215889	-0.161097	-0.246329	0.429437	0.624252	-0.258505	4.34401	-0.155009
SLC4A10	-0.69162	-0.513137	0.200793	-0.245413	0.0223103	-0.468517	-0.423896	0.156172	-0.468517	-0.200793	-0.513137	-0.557758	-0.200793	-0.0223103	-0.200793	-0.200793	0.0669309	4.66286	-0.200793	0.73624	-0.156172	-0.423896	0.0223103	-0.423896	-0.156172	0.200793
CNTN4	0.832544	-0.470306	0.597089	2.21388	1.96273	0.863938	1.82145	-0.65867	-0.988306	-0.752852	-0.65867	-0.65867	-0.376124	-0.533094	-0.219154	-0.642973	-0.203457	2.15109	-0.486003	-0.391821	-0.768549	-0.737155	-0.407518	-0.580185	-0.642973	-0.266245
CSRNP1	-0.618752	0.367182	1.97208	0.828925	0.771621	0.304367	2.71557	-0.648139	0.0299663	-0.569896	-0.684872	-0.512958	-0.56108	-0.350595	1.05778	-0.613609	2.16714	-0.637119	-0.571732	-0.258026	-0.61214	-0.754666	-0.703974	-0.748054	-0.671648	-0.697362
LRIG1	1.33475	0.277844	0.777932	1.27802	2.02605	0.674972	1.82854	0.0341042	-0.459679	-0.207535	-0.539525	-1.20351	0.454346	-0.257964	0.939724	-0.35672	0.0299018	-1.58803	-1.0228	-0.133992	-0.837897	-2.02508	-0.344113	-0.795873	0.593025	-0.476489
SLIT2	2.8769	-0.351131	2.19894	1.20202	0.998634	0.474753	0.288313	-0.25714	-1.06453	-0.94589	1.30988	-0.103058	-0.110762	-0.932023	-0.147742	-0.902747	0.354568	-0.49751	-0.287957	-0.135415	-0.383488	-0.981329	-0.811838	-0.485183	-0.921237	-0.385029
ANK2	0.464326	-0.13733	3.62934	1.22271	0.743124	0.0515454	1.13243	0.00387528	-0.864661	-0.649062	0.209001	-0.413239	-0.471743	-0.947361	0.369708	-0.620532	1.23608	-0.595252	-0.499189	0.120162	-0.3374	-1.08495	-0.812657	-0.749458	-0.696732	-0.302731
SKP2	-0.198849	-0.219204	-0.680576	-0.75521	-0.856983	-0.951971	-1.67795	-0.178495	0.43893	2.30477	-0.504169	-0.368471	-0.314192	-0.103861	-1.25051	0.594982	-0.314192	2.26406	0.330372	-0.897692	0.13361	2.14193	0.737464	-0.0563667	-0.0360121	0.418575
PIK3R1	0.928033	0.663811	-0.148762	1.00665	0.861853	-0.433386	-0.760803	-0.551813	-0.429903	-1.26536	0.636443	0.298576	0.330422	-1.16087	0.0388315	1.43558	0.935	2.7547	-0.184589	-0.945908	-0.358747	-1.93164	-1.00662	-0.662279	-0.439855	0.390631
SSBP2	2.06299	-0.608585	0.404137	1.62994	0.718036	0.509534	1.10296	-0.656701	-0.022031	-0.782719	1.33896	1.119	-0.319891	-1.25929	-0.406957	-0.810214	1.65973	-0.956852	-0.118263	0.291867	-0.26261	-1.3876	-1.01413	-1.14932	-0.904154	-0.177835
IQGAP2	1.44371	-0.44885	0.0656513	0.983683	1.64749	-0.156291	1.34484	-0.083655	2.22858	-0.293491	-0.547715	-1.32855	-1.07836	0.00310408	0.255311	0.648753	0.685071	-1.19336	-0.503327	-0.144185	-0.176467	-1.94191	0.610418	-0.682898	-1.26802	-0.0695314
ADAMTS19	0.493952	-0.186459	-0.101407	2.70528	1.34446	0.238798	0.238798	-0.016356	-1.20707	0.4089	0.0686952	-1.03697	0.579003	-0.781817	-0.27151	0.919208	0.323849	2.02487	-1.29212	-0.611715	-0.526664	-1.80243	-0.866869	0.153746	-0.27151	-0.526664
ARHGAP26	-0.269768	0.0524083	0.543253	0.590632	3.66647	-0.478235	0.634221	-0.686702	0.247609	-0.497186	-0.339889	-0.544565	-0.794726	1.80164	-0.303881	-0.73029	0.827526	-0.974765	-0.510453	0.0182955	-0.159849	-1.29315	-0.468759	-0.305776	-0.561622	0.537568
TNFRSF21	-0.935198	-0.573204	-0.738624	-0.759394	-0.61697	-0.877339	-0.961161	0.898508	-0.420396	-0.105135	-0.588782	-0.246075	-0.802418	0.925954	-0.71637	-0.134806	-0.579139	0.681905	-0.430781	0.299141	0.788723	3.05415	2.21964	0.432664	-0.617712	0.802817
AIG1	-0.704369	-0.253439	-0.798919	-0.624365	-0.980746	-0.435265	-0.689823	-0.413446	-1.03166	-0.631638	0.968438	-0.486177	-0.958927	1.44846	-0.166162	-0.0279734	-0.769827	2.44487	-0.180708	0.161127	-0.449812	1.31027	0.830249	-0.224346	2.57579	0.0883958
IGSF1	-0.264371	-0.482999	-0.675391	-0.0719789	0.505198	-0.0982142	0.216609	-0.474254	0.6801	-0.308097	-0.544214	-0.0544887	-0.439273	-0.378057	-0.203155	-0.465508	-0.456763	4.18688	-0.754097	-0.456763	-0.552959	1.28351	-0.264371	-0.500489	1.09112	-0.517979
TACC1	0.22388	-0.495705	2.06108	3.42936	0.716257	-0.135633	0.326598	0.385215	-0.476167	-0.583351	0.23672	-0.213789	-0.75585	-0.333254	-0.180852	-0.844054	0.78548	-1.18682	-0.205415	0.200992	-0.11442	-1.24265	-0.109954	-0.843496	-1.10197	0.457787
TRIM55	0.424695	1.6761	-0.574629	1.87417	1.80664	1.32949	0.663273	-0.768191	-0.804203	-0.291037	-0.804203	-0.82671	1.84265	-0.637649	1.10442	0.550736	-0.799701	-0.471095	-0.709672	-0.73218	-0.7952	-0.615142	-0.754687	-0.124483	-0.768191	-0.7952
AK3	-0.295042	0.858317	-0.767524	1.25355	1.75657	0.993055	0.353498	-0.0938331	-1.45918	-0.580687	0.883468	0.0103645	1.8967	-0.072275	0.962515	0.694835	-0.181862	-1.72506	-1.13581	0.619381	-0.695664	-1.11425	0.256486	-0.174676	-1.63704	-0.605838
CER1	1.36144	1.36144	0.620133	-1.60379	0.0641517	0.0641517	-0.121175	0.0641517	-0.121175	2.10275	0.249479	-0.862483	-0.306502	0.249479	1.17611	0.249479	1.36144	-1.60379	-1.60379	-0.306502	-0.862483	-1.60379	0.434806	0.249479	-0.862483	0.249479
NTRK2	2.04855	-0.147429	1.777	0.797393	1.20023	0.380527	1.08858	0.200988	-0.936838	-0.742712	0.574092	0.266071	-0.647893	-1.1175	-0.237759	-0.435813	2.14113	-0.146868	-0.405516	-0.63555	-0.32809	-1.30096	-1.09113	-0.65687	-1.31443	-0.329212
ADD3	2.3976	-0.479142	1.9381	1.38969	0.549903	0.132651	-0.0874183	-0.141996	-0.289002	-1.22914	0.781416	-0.190411	0.435466	-0.15696	0.0138136	0.043743	1.21715	-0.63231	-0.95097	0.54198	-0.723859	-1.75642	-0.128791	-0.661359	-1.83125	-0.182488
CNNM2	1.89519	-1.1962	0.851343	-0.540454	-0.0854432	-0.2728	-0.125591	0.00823549	0.436481	1.06547	-0.527071	-0.42001	-1.16944	-0.326331	-0.2728	-0.486923	3.23346	-0.0319125	-0.21927	-0.701046	-0.67428	-0.486923	-0.794724	-0.888403	0.275889	1.45356
ADAM12	-0.476484	-0.491293	-0.539245	-0.542065	-0.262815	-0.783236	-0.807918	0.103173	-0.401735	-0.429237	-0.511743	0.852778	-0.30301	0.364089	-0.734579	-0.751503	-0.0688905	-0.0717112	-0.531488	4.08884	0.440954	0.480444	0.663085	-0.0653646	-0.547002	1.32595
SLC43A1	2.97628	-0.769534	1.8183	-0.109989	-0.42214	-0.145232	-0.67891	0.212232	-0.583251	-0.880298	1.75788	0.49921	-0.739326	0.136711	0.0158787	-0.67891	1.35511	-0.527869	-0.220752	0.282718	0.192093	-1.11693	-0.039503	-0.779604	-1.36866	-0.185509
NCAM1	2.30441	-1.35952	1.41191	0.660337	0.519417	0.989151	1.7877	0.0261967	-0.396564	1.34145	-0.302617	-0.889784	-0.27913	-1.0307	1.20053	-0.467024	-0.27913	0.448957	-1.14814	-0.889784	-0.302617	-1.31254	-0.654917	-0.27913	-0.631431	-0.467024
HYOU1	-0.612588	0.854654	-0.563581	-0.817527	-0.235382	-0.934847	0.40468	-0.551701	-0.164099	-0.000742531	-0.606648	-0.691297	-0.833863	1.14721	-0.05866	-0.453687	-1.20364	1.81846	-0.28736	-0.40171	0.514574	3.14165	1.53778	-0.0467795	0.00222759	-0.957123
SCN2B	0.662091	-1.0085	1.89688	1.3158	-0.136888	1.02526	1.75161	0.371553	-1.73485	-0.717963	0.952628	0.734725	1.17053	-0.790598	-0.645329	-0.136888	0.371553	-1.51694	0.00838089	-0.209522	-1.37167	-0.136888	-0.136888	-0.209522	-1.44431	-0.0642535
PLCB3	-1.1912	-0.955694	-0.381138	-0.0928442	-1.13232	-1.14045	-1.12217	1.3202	-0.896817	-0.393319	0.871517	0.219812	0.560891	1.08672	-1.35159	-0.785154	-0.645068	-0.762822	-0.641008	0.755794	1.27959	0.962878	2.21959	0.89385	0.861366	0.45938
DOC2A	-0.928675	-0.295488	-0.50655	-0.126638	-0.253275	-0.16885	0.717613	-0.084425	-0.50655	-0.211063	-0.295488	-0.422125	-0.16885	-0.126638	0.16885	0.084425	-0.759825	1.64629	0.16885	-0.3377	-0.717613	-0.16885	-0.211063	-0.253275	4.26346	-0.50655
CNKSR2	3.56316	-0.528881	1.45482	0.312375	0.104658	0.468164	0.592794	-0.497723	0.239674	-0.373093	1.45482	-0.362707	-0.767756	-0.528881	-0.0199729	-0.788528	0.260446	0.925142	-0.476952	-0.705441	-0.591196	-1.12088	-0.622354	-0.622354	-0.487338	-0.882001
CNTN5	-0.482396	0.195566	-0.69426	-0.101042	-0.0162972	-0.312906	-0.312906	-0.355278	-0.69426	-0.185788	-0.69426	-0.0586698	0.237939	-0.397651	0.0260755	-0.101042	-0.312906	2.01759	-0.270533	-0.69426	-0.312906	4.13622	-0.524769	-0.312906	0.534547	-0.312906
LYPD1	-0.536124	-0.536124	-0.509774	-0.641525	-0.0881717	-0.799626	-0.667875	-0.298973	-0.0618215	-0.615175	-0.588825	-0.325323	-0.351673	3.60085	-0.536124	-0.536124	-0.140872	-0.430724	-0.0354714	0.412481	0.017229	0.0962794	1.67729	-0.351673	2.17794	0.0699293
DLG2	1.91679	-0.142176	1.0654	0.452925	-0.0227214	0.739616	-0.144348	-0.652573	-0.452758	-0.444071	1.13273	0.815633	-0.452758	-0.685152	-0.802435	-0.583072	3.17649	-0.86542	-0.0683314	0.0880456	0.137999	-1.21075	-0.524431	-0.804606	-1.22813	-0.441899
SLC7A11	-0.957624	-0.559113	-0.45177	-0.843572	-0.940181	-0.551062	-0.899927	0.608243	0.617636	-0.698659	0.35867	0.763891	-0.81942	0.852449	-0.665114	-0.0680184	-0.606076	0.276821	-0.0613094	-0.445061	0.444545	3.64874	-0.222324	0.597509	-0.763065	1.3838
ANK3	2.12388	0.241466	1.6037	0.936844	-0.248152	-0.16055	-0.0838143	-0.625042	1.28182	-0.570715	0.267271	0.881839	0.655026	-1.02366	-0.878339	1.37146	-0.00571995	-1.2138	0.0805233	-0.165983	-0.169378	-1.94042	-1.46167	0.0866351	-1.39172	0.408519
MAGI1	0.481715	0.855409	1.66923	0.981635	0.31895	-0.579578	-0.144431	-0.307196	-0.861925	-0.56463	0.257498	1.16267	-0.182631	-0.966559	-1.45485	-0.16104	2.24057	-1.28711	0.0947332	-0.0979271	0.501645	-1.55118	-1.02469	-0.931681	-0.137788	1.68916
ME3	0.199263	1.28298	0.395031	0.590798	2.12198	0.751607	0.0314626	0.786566	-1.08721	-0.429989	-0.248205	-0.919408	1.24802	-1.18509	1.80735	-0.674699	0.786566	-0.947375	-1.45078	0.786566	-0.954367	-0.961358	-0.520881	0.0174792	-1.3459	-0.0804045
PTPRO	0.0613258	-0.103392	-0.558014	-0.57778	-0.782031	-0.32082	-0.821563	-0.11657	0.206278	-0.0440938	-0.327409	-0.446006	-0.498716	-0.32082	-0.393296	-0.393296	0.199689	4.60754	-0.215401	0.114036	0.496181	-0.393296	0.0283822	0.1931	0.00861602	0.397351
EPS8	-0.120252	-0.44543	1.80445	1.60671	1.33646	-0.366333	-0.0389572	0.905817	-1.6253	-0.753031	0.701482	0.284024	-0.276249	-0.82334	-0.764017	-0.906831	1.98242	-0.526725	-0.419064	0.67292	-0.328981	-0.766214	-0.467401	-0.766214	-1.35066	1.45071
NR3C2	2.54074	-0.000442921	1.45824	1.08973	0.771126	1.24712	0.84406	-0.507145	-0.0157975	-0.0349908	0.356551	-0.388146	-0.29218	-1.19042	0.652127	0.425647	0.913156	-0.457242	0.0724914	-0.729786	-1.17123	-1.58964	-1.34013	-0.844946	-1.12517	-0.683722
GFRA1	1.13976	0.869467	0.376361	2.03466	2.80536	0.0330142	0.365404	-0.507575	-0.836312	-0.200754	0.179119	-1.10295	1.66939	-0.587933	-0.01447	-0.105786	0.306961	-0.357817	-0.799786	-0.438175	-1.092	-1.09565	-0.704817	-0.679249	-0.434523	-0.821701
TMEM56	-0.0350467	2.29177	-0.62485	0.834932	2.86169	0.548866	0.181435	-0.631845	-0.70327	-0.0361512	-0.684861	-0.737877	1.46892	-0.563366	0.787438	0.928446	-0.729409	-0.533545	-0.570729	-0.654303	-0.738614	-0.711369	-0.722782	0.236661	-0.718733	-0.7434
KCNK13	-1.66036	-0.2678	0.382061	-1.19617	-1.66036	-0.731986	-0.639148	0.196386	1.68178	0.567735	-0.824823	-0.174962	-1.19617	0.010712	0.289224	-0.174962	1.03192	-0.639148	0.382061	1.12476	2.51732	-0.639148	0.567735	1.2176	-0.0821252	-0.0821252
GPD1L	2.15257	-0.657002	2.49582	1.41522	1.73728	0.57616	-0.063728	-0.491733	-0.36884	0.660914	-0.012876	-0.779894	-0.0171137	-0.873123	0.152393	-0.148481	-0.199333	-0.326464	0.114254	-0.707854	-0.936688	-1.70794	-0.614625	-0.534109	0.126967	-0.991778
ANKRD22	0.190568	2.03481	-0.521284	0.627547	0.874228	0.998744	0.824892	-0.619957	-0.474297	-0.349782	0.279843	-0.641101	1.43337	-0.06786	1.10681	2.05125	-1.25898	-1.26133	-0.333336	-0.10545	-1.05224	-0.521284	-0.948865	0.300988	-1.42343	-1.14386
BMP3	1.51864	-0.575244	0.122719	0.621264	1.61835	1.81777	1.61835	-0.176408	-1.07379	-1.07379	-0.575244	-0.475535	-0.575244	-1.1735	1.21952	1.61835	-0.575244	0.621264	0.322137	-0.874371	-0.774662	-0.276117	-1.1735	-0.375826	-0.774662	-0.575244
GRM1	-0.379979	0.744511	0.101946	0.58387	4.27862	-0.139017	0.0216248	-0.139017	0.0216248	-0.942224	-0.701262	-0.219337	0.905153	-0.54062	-0.379979	0.101946	-0.620941	0.182266	-0.379979	-0.701262	-0.701262	-0.299658	-0.54062	-0.219337	-0.701262	0.664191
PLOD2	-0.689528	-0.601172	-0.289825	-0.132048	0.724158	-0.698995	-0.230921	-0.180433	0.387566	0.201389	-0.324536	-0.178329	-0.511765	-0.39501	-0.738965	-0.632728	-0.170966	4.39511	-0.514921	0.144589	-0.15624	1.10282	-0.227766	-0.482313	0.31604	-0.115218
NR4A2	-0.496344	0.048866	1.8848	1.28829	0.58993	0.640719	1.95062	-0.556721	-0.376108	-0.53029	-0.645344	-0.544801	-0.565791	-0.609066	0.817705	-0.529772	2.95346	-0.582893	-0.570714	-0.507227	-0.552316	-0.641716	-0.544283	-0.651563	-0.647676	-0.621763
CCDC148	-0.165169	-0.0475145	3.71744	0.423105	1.59965	0.30545	0.30545	-0.929926	0.481933	0.0701404	0.481933	0.0701404	-0.929926	-1.16524	0.0701404	0.187795	-0.223997	0.54076	-1.10641	0.0701404	-0.341652	-1.10641	-0.753444	-0.812271	-0.0475145	-0.694616
JAZF1	0.996346	1.04116	1.41764	-0.0882576	0.440599	0.288216	0.386817	-0.348204	-0.321313	-0.894987	1.57002	-0.652968	-0.366131	-1.53141	0.727436	-1.87203	2.6367	0.02827	-0.312349	-0.563332	-0.563332	0.324071	-0.635041	-1.31628	-0.348204	-0.0434393
DDAH1	0.541722	0.80619	2.67761	1.22934	2.59197	-0.0123999	0.38556	-0.198786	-0.94937	-0.687421	0.453566	-0.911589	0.76589	-0.775577	0.153837	-0.25168	-0.0955182	-0.881364	-0.415398	-0.206343	-0.548891	-0.823433	-0.657197	-0.64964	-1.38763	-0.153449
NRGN	1.93176	0.822495	3.13252	-0.275338	-0.435438	-0.366824	-0.172416	-0.641282	2.06899	0.193528	-0.91574	-0.275338	-1.0644	-0.595539	0.124914	-0.732768	-0.183852	0.490858	0.273578	-0.61841	0.102042	-0.984355	-0.366824	-0.424003	-0.698461	-0.389695
PGM5	3.39016	0.259954	1.05562	1.1518	-0.343354	1.24798	1.20426	0.146287	-1.174	-0.815508	0.259954	-0.360841	-0.422047	-0.859226	0.574723	-0.491995	0.233723	-0.77179	-0.282149	0.155031	-0.570688	-0.902944	-0.798021	-0.491995	-1.13028	-0.264662
WNT3A	1.13962	0.494663	0.191153	0.760234	1.48107	1.63283	-0.567622	0.153214	-0.453806	-0.6435	0.0393979	0.191153	0.191153	-0.6435	0.00145918	-0.94701	2.35366	-1.02289	0.229092	-0.491745	0.418785	-0.871132	-1.3264	0.456724	-2.38868	-0.377928
SH3RF1	-0.471789	0.134491	1.7993	1.28151	2.39903	-0.442295	0.806315	-0.20306	-0.642203	-1.0879	-0.396414	1.0095	-0.127684	-0.91421	-1.0879	-0.684807	1.50108	-1.05513	-0.956814	0.308182	0.29835	1.15697	-0.62254	-0.799509	-1.05185	-0.150625
PDLIM3	0.0288631	-0.177826	2.95113	2.61725	2.26429	-0.128539	0.47245	-0.230294	-0.522839	-0.586435	-0.355897	-0.476731	-0.508529	-0.541918	-0.11423	-0.656392	-0.185776	-0.324099	-0.651622	-0.0617622	-0.30979	-0.387696	-0.403595	-0.605514	-0.735888	-0.368617
SORBS2	1.61734	0.508052	1.44947	3.13268	1.99844	0.149632	0.253982	-0.281379	-0.898405	-0.528643	-0.510495	-0.694242	0.369675	-0.719195	0.024866	-0.342628	-0.419756	-0.129391	-0.596697	-0.539985	-0.707853	-0.657946	-0.698779	-0.508227	-0.882526	-0.387997
CA10	0.329699	-0.55403	0.329699	-0.55403	-0.55403	-0.465657	-0.465657	-0.55403	-0.55403	-0.55403	0.859937	-0.465657	-0.200539	-0.200539	-0.0237927	-0.200539	-0.465657	4.48323	0.683191	0.0645802	-0.200539	-0.55403	-0.200539	-0.200539	0.418072	-0.200539
PPARGC1B	0.651526	2.86155	-0.180143	1.16526	-0.0386233	-0.125861	0.104835	-0.645411	0.20952	-0.112291	-0.0948433	-0.515524	1.23311	-0.996302	-0.0793343	2.4622	-0.488383	-1.09711	-0.065764	-0.951713	-0.674491	-1.13007	-0.980793	0.0932029	0.145546	-0.750097
SLC24A2	-0.380346	-0.60638	-0.60638	-0.380346	-0.323837	-0.493363	-0.323837	-0.436854	0.0152138	-0.775905	-0.60638	-0.323837	-0.60638	0.91935	-0.719396	-0.719396	-0.323837	0.0152138	0.749824	1.2584	-0.380346	3.2362	2.5581	-0.21082	-0.719396	0.184739
ADCY8	1.25929	-0.374144	1.68585	1.87312	3.52736	0.114844	0.229288	-0.0100039	-0.498992	-0.561416	-0.561416	-0.582224	-0.478184	-0.509396	-0.124448	-0.530204	-0.426164	0.146056	-0.561416	-0.457376	-0.582224	-0.561416	-0.509396	-0.41576	-0.582224	-0.509396
MMP16	-0.406413	-0.836564	-0.196948	-0.167025	0.195798	-0.518626	-0.286719	-0.215651	-1.09091	-0.731831	-0.0398501	1.23564	-0.406413	-0.537328	-0.855266	-0.885189	0.210759	-0.185727	-1.05725	3.01609	-0.118399	2.63082	0.670833	0.106027	-0.316643	0.786787
CLDN8	0.8605	-0.0629415	0.568272	1.69043	0.895567	1.53847	1.45665	-0.600642	-1.16172	-0.378548	-0.401926	-0.787668	1.66705	-0.904559	1.293	1.43327	-0.588952	-0.331792	-0.799357	-0.62402	-0.869492	-0.799357	-1.04483	-0.133076	-0.998072	-0.916248
UBE2L6	-0.297257	-0.608519	-0.645138	-0.547487	-0.773305	-0.69905	-0.0439742	-0.639035	0.761647	0.255082	-0.722445	-0.911644	-0.23419	0.240841	0.416816	0.642634	-0.461025	0.369008	-0.661413	0.151328	-0.00125194	3.92513	0.898968	-0.717359	1.16242	-0.860784
FBXO32	1.00721	0.640223	0.700198	2.19813	1.15572	0.781592	0.598812	-0.861997	-0.390768	0.618804	-0.834866	-0.99337	2.27524	-1.09618	0.241821	0.847278	-0.729196	-0.729196	-0.594968	-0.587828	-1.28039	-0.246544	-1.0305	-0.339362	-0.300807	-1.04906
SSBP3	1.83655	-0.319589	1.87438	0.209988	-0.256544	0.651303	0.222597	-0.218718	0.739566	1.16827	-0.0800186	0.109116	-0.30698	-1.44179	-0.344807	-0.987866	0.701739	1.50871	1.2061	-1.05091	-0.546551	-1.70658	-1.61832	-0.874385	0.0334623	-0.508724
KIT	0.357702	0.500783	1.56622	1.66715	2.5729	-0.0868706	0.218454	0.265722	-1.2098	-0.46629	1.07311	0.398583	-0.71285	-0.3692	-1.01051	-0.279774	0.876371	-1.22258	-0.144358	-0.226119	-0.530166	-1.42698	-0.274664	-0.431798	-1.64415	0.539108
CACNA2D3	-0.98792	0.112905	-0.286414	-0.523847	-0.847619	-0.826034	-0.243244	0.242414	-0.167697	-0.307999	-0.318791	-0.0381885	-0.0489809	0.587771	-0.221659	-0.297206	0.166867	-0.0813581	3.85787	-1.09584	-0.221659	0.98709	-0.76128	-0.901581	1.56988	0.652525
FAM81A	1.90991	-0.800662	0.825683	0.554626	2.12676	0.175145	0.446203	0.0125104	0.120933	2.66887	-0.150124	0.0667219	-0.638028	-0.583816	-1.07172	-0.746451	0.229356	-0.529605	0.0667219	-0.312759	0.120933	-0.692239	-1.39699	-1.18014	-1.01751	-0.204336
TSC22D3	-0.184616	-0.628459	-0.300097	2.77764	-0.287266	1.47527	0.150161	-0.445323	1.98794	-0.65762	-0.350255	-0.491981	-0.666369	-0.377667	2.41661	-0.484983	0.172907	-0.91716	-0.417327	0.276723	-0.409162	-0.690281	-0.284933	-0.317011	-0.571885	-0.774851
ETS2	-0.928736	0.614254	0.746967	1.75937	0.981747	-0.350714	1.09314	-0.863978	1.31779	-0.78483	-0.613209	0.97775	-0.786695	-0.184423	-0.191885	-1.22508	2.01014	-0.37763	-0.953519	0.71179	0.657959	0.422113	-0.357643	-1.40816	-1.52941	-0.737128
DGKI	-1.35742	-0.932667	-0.224751	0.032673	0.097029	-0.417819	0.804945	0.148514	-1.21583	-0.75247	0.367324	0.75346	-0.314849	0.0584154	-0.559402	-0.598016	0.174256	-0.675243	-0.713856	2.41384	0.251483	3.27621	-0.0188118	-0.379205	-0.301978	0.0841578
NRG2	1.0969	0.448493	3.0944	0.992316	1.56751	0.824986	0.57399	-0.346325	-0.806483	-0.827399	-0.273118	-0.147621	0.626281	-0.691443	0.950483	-0.0116648	-0.450906	-1.14114	-0.0639555	-0.54503	-0.806483	-1.09931	-0.76465	-0.450906	-1.23527	-0.513655
TAGLN2	-1.14026	-0.752473	0.0473715	-0.967534	-0.353398	-0.771665	-0.288484	0.382098	0.386614	-0.248407	-0.405893	0.553695	-0.837707	-0.0316534	-0.404764	-0.549831	-0.335335	0.0569674	-0.353962	-0.263648	1.1159	4.15046	0.247192	0.576274	0.41145	-0.223007
APOA2	0.218062	0.733482	1.97049	0.836566	2.38282	-0.400441	-0.0911896	0.733482	-0.812777	-1.63745	-0.400441	-0.0911896	-0.915861	1.35199	-0.915861	-0.194274	1.45507	-1.63745	-0.812777	-0.400441	-0.503525	-0.503525	0.0118943	-0.503525	0.0118943	0.114978
WNT9B	2.02251	-0.898893	-0.425152	0.206502	0.443373	1.78564	-0.109325	-0.109325	-0.898893	-1.6095	0.0485888	0.127546	-0.819936	0.443373	-0.898893	-0.504109	2.41729	-0.030368	-1.6095	0.285459	0.917113	0.364416	0.0485888	-0.267238	-1.21472	0.285459
SV2A	-0.2927	-0.216343	-0.216343	-0.178165	-0.2927	-0.2927	0.0763564	-0.0763564	0.0890825	-0.0509043	-0.483591	-0.738112	-0.41996	-0.2927	0.0509043	-0.0890825	-0.35633	4.75955	0.0890825	-0.381782	-0.547221	-0.101809	-0.139987	-0.279973	0.445412	-0.0636303
TNNI1	-0.172988	0.065716	-0.788591	-0.260931	-0.311184	-0.273494	-0.0850442	-0.449381	-0.0850442	-0.260931	-0.198114	-0.575015	0.229039	-0.122734	-0.298621	0.203913	-0.524761	-0.0850442	0.0154626	-0.386564	-0.600141	0.580813	-0.449381	0.216476	4.67646	-0.0599175
RUNX1	-0.638349	1.42136	1.50286	-0.0628312	2.44728	-1.14166	-0.241563	0.163801	-0.599743	-0.985804	-0.664801	0.0701455	0.32466	-0.619046	-0.864266	-1.29322	2.03977	-0.745588	-0.569716	1.02458	0.477655	-0.541118	0.0100915	-0.92146	-0.388839	0.795798
IGF2BP1	-0.202707	-0.202707	-0.224825	-0.205867	-0.224825	-0.227985	-0.215346	-0.212186	-0.224825	-0.17743	-0.212186	-0.205867	-0.205867	-0.212186	-0.212186	-0.209027	-0.215346	4.89074	-0.212186	-0.212186	-0.215346	-0.183749	-0.212186	-0.209027	0.14486	-0.199548
SIM2	1.45692	2.37584	-0.89143	0.359321	1.76323	0.384847	-0.100139	-0.840379	-1.22326	-0.304343	-0.176715	-0.559598	1.30377	-0.636175	0.640102	0.129591	-1.14669	1.78875	-0.15119	-0.712752	-0.355394	-1.04458	-0.329869	0.0019635	-0.865905	-0.865905
PADI4	-0.319936	3.22865	-0.815589	0.455868	1.49746	0.95152	0.671369	-0.693472	-0.427687	-0.449237	-0.765305	-0.801222	0.786303	-0.298386	1.59084	0.793486	-0.750939	-0.564171	-0.334303	-0.542621	-0.808405	-0.492337	-0.650371	0.355301	-0.822772	-0.794039
ATP13A2	-1.30677	-1.27721	-1.11328	-0.72093	-0.884858	-0.272145	-0.575814	0.18739	0.482998	1.04734	-1.05954	0.165892	0.316382	0.216951	-0.140465	-0.589251	-0.522067	1.35638	-1.14016	0.354005	1.34563	1.45313	-0.382326	2.82367	-0.0786563	0.313695
IRX6	0.173303	2.6519	-0.455424	0.782318	1.84368	0.699317	0.309216	-0.479287	-0.754225	-0.236511	-0.547762	-0.791575	1.80841	-0.705463	1.23052	1.06556	-0.7563	-0.60275	-0.595487	-0.551912	-0.825813	-0.726213	-0.824776	-0.00826013	-0.882876	-0.819588
CELF3	-0.832649	-0.197474	-0.197474	-0.356268	-0.144543	-0.197474	0.384769	-0.0916117	-0.567993	0.173044	-0.0916117	-0.46213	0.120113	-0.303336	-0.46213	-0.250405	0.120113	4.72513	-0.197474	-0.144543	0.120113	-0.620924	-0.197474	-0.144543	-0.250405	0.0671819
TMEM69	-1.26509	-0.647557	-1.03206	-0.74077	-0.286359	-0.123238	-1.25344	-0.309662	-0.0649798	1.33321	-0.635906	-0.402875	0.237961	1.33321	-0.181495	1.01861	-1.89427	-0.449481	-0.0533283	0.482643	-0.169844	1.86918	0.622462	1.37981	1.98569	-0.752421
FDPS	0.501315	2.78058	-0.736256	0.554794	2.19297	0.634521	0.296912	-0.631266	-0.80614	-0.222132	-0.803187	-0.919332	1.59551	-0.476733	0.346783	1.04529	-0.943611	-0.138468	-0.465906	-0.735928	-0.898006	-0.127313	-0.656857	0.226372	-0.713289	-0.900631
MGAT4B	-0.581835	-0.408489	-0.419672	-0.719766	-1.02172	-0.483046	-0.322748	-0.0562048	-0.921071	-0.799915	-0.253782	-0.397305	0.549574	-0.218367	-0.445767	-0.237007	-0.676896	1.28397	0.0314002	-0.305972	0.178651	3.69031	-0.179225	0.562622	1.96617	0.186107
DCD	3.66113	-0.372359	1.44184	1.02497	1.92492	-0.37975	-0.33379	0.943348	-0.440192	-0.443993	-0.443993	-0.446235	-0.441774	-0.435452	-0.421892	-0.44541	-0.434183	-0.439868	-0.443993	-0.423036	-0.446258	-0.441814	-0.441239	-0.434217	-0.446229	-0.440528
IP6K3	3.37795	0.148114	-0.473009	-0.22456	0.893461	1.39036	0.0238893	-0.348784	1.76303	0.769236	0.148114	-0.473009	-0.22456	-0.22456	0.396563	-0.969907	-0.100335	-0.473009	-1.09413	-0.22456	-0.969907	-0.597233	-1.09413	0.148114	-0.597233	-0.969907
FGF11	-0.656583	-0.186118	-0.374304	-0.350781	-0.831327	-0.63978	-0.703629	-0.27685	0.0121494	-0.471757	-0.431432	-0.233164	-0.384385	0.428847	-1.13377	-1.15393	-0.229804	1.521	-0.149153	0.37844	0.146568	2.58626	0.193614	-0.12899	3.1441	-0.0752227
CCDC78	-0.483518	-0.590783	0.0742604	-0.311894	-0.118817	-0.226082	0.117166	-0.290441	0.202979	-0.183176	-0.0973637	-0.676595	-0.547877	-0.462065	-0.0115516	-0.419159	-0.161723	0.589133	0.202979	-0.204629	-0.612236	-0.226082	0.0742604	-0.0759107	4.68666	-0.247535
SHANK2	1.18992	-0.667751	3.01664	1.11252	1.77045	0.0753192	0.5707	0.191424	-0.838038	-1.00833	-1.06251	0.237866	-0.265255	-0.590348	-0.605829	-0.481984	-0.621309	0.624882	-0.551646	-0.551646	-0.88448	1.128	-0.87674	0.384932	-0.946403	-0.350398
LRP5	1.44558	0.391553	2.2843	1.02783	1.4263	0.356204	1.96938	0.272653	-0.582138	-0.826364	-0.141888	-0.916342	-0.450384	-1.32767	-0.17081	-0.485733	0.941061	-0.559643	-0.697824	-1.10915	-1.06095	0.378699	-0.932409	-0.993466	0.185889	-0.424676
SLC1A7	0.920869	-1.03489	1.4973	0.344435	0.138566	0.570891	0.282674	2.01198	-1.26134	-0.540803	2.32078	-0.35552	1.04439	-0.56139	-0.129064	-0.952541	0.694413	-1.26134	-0.520216	0.735587	-0.62315	-1.07606	-0.911367	-0.314346	-1.07606	0.0562181
FBLIM1	-0.67785	-0.386632	-0.524913	-0.840345	-0.453542	-0.966519	-0.364966	-0.0393372	0.12507	-0.369426	-0.529373	0.296487	-0.580352	0.386975	-0.807846	-0.679124	-0.705251	1.87429	-0.395553	0.236587	0.418837	3.74267	0.13208	1.14593	-0.391093	0.353201
DHRS3	0.556279	1.51558	0.365848	0.227785	0.987129	1.37751	1.10853	0.270632	-0.310183	-1.00526	-0.131654	-1.10761	0.984749	-1.02668	1.24897	0.472965	1.32752	-1.47657	0.520573	-0.933845	-1.46705	0.120667	-1.6194	-0.103089	-0.652959	-1.25044
UBXN10	0.278757	1.34845	0.235097	1.06465	1.28296	1.50126	0.715365	-0.332494	-1.16205	-0.507137	-0.463476	-0.856423	0.933669	-0.987406	0.802687	2.4618	-1.03107	-0.965575	-0.13602	0.0167926	-0.528967	-1.31486	-0.550798	0.104114	-1.20571	-0.70361
LMX1A	0.719409	1.1234	0.0326298	1.0426	2.17377	1.56778	0.0326298	-0.65415	-0.532953	-0.97734	-0.0885666	-1.01774	0.759808	-0.613751	1.72938	0.396219	-0.573352	0.194225	-0.97734	-0.452156	-1.17933	-0.65415	-0.97734	1.1234	-1.38133	-0.815745
FAIM3	-0.508059	-0.435519	-0.787338	-0.758322	-0.70029	-0.315828	-0.537075	0.075888	3.95315	0.279	-0.631377	-0.587853	-0.73656	0.917352	1.59923	-0.399249	-0.399249	-0.243288	0.228222	0.090396	0.017856	-0.497178	1.09145	-0.112716	-0.37386	-0.22878
PIGR	0.365647	-0.0766251	-0.06851	0.373762	4.73562	-0.0279346	0.0735039	-0.380941	-0.291675	-0.328193	-0.376883	-0.393113	-0.271387	-0.352538	0.0653889	-0.242984	-0.397171	-0.344423	-0.352538	-0.409344	-0.401229	0.438683	-0.376883	-0.214582	-0.360653	-0.384998
S100A9	-0.695443	-0.48815	-0.755511	-0.64729	-0.70789	-0.624621	-0.689637	0.184909	0.78037	-0.390923	-0.513082	-0.466622	-0.200148	3.08947	-0.449178	-0.167242	-0.647069	-0.372339	-0.681692	0.645193	-0.30179	2.49229	1.74684	-0.11673	0.0966289	-0.120354
NPPC	0.0250681	0.894096	1.43724	1.76312	-0.0835604	1.21998	-0.0835604	0.0250681	-0.409446	-1.49573	-0.300817	1.54587	0.459582	-0.192189	1.54587	-0.300817	-1.06122	-1.49573	-1.49573	0.459582	-0.0835604	-0.626703	0.0250681	0.459582	-1.82162	-0.409446
KBTBD8	-1.28165	0.726893	-1.73998	-1.42994	-0.742447	-1.44342	0.120285	-0.2302	2.14231	0.780814	-1.26817	0.0798442	-0.877249	1.05042	-0.432403	0.49773	-0.836808	0.821254	-0.391962	0.470769	0.780814	0.619051	0.726893	0.403369	1.57614	-0.122359
LMOD1	1.69108	-0.186296	1.763	3.30137	0.335056	0.409535	0.733133	0.22719	-0.838628	-0.730762	-0.47137	-0.504757	-0.507325	-0.769286	-0.147772	-0.869447	0.650949	-0.730762	-0.0732935	-0.201705	-0.538144	-0.625464	-0.789832	-0.68967	-0.928516	0.491719
SRGAP2	1.56044	-0.307134	2.45995	0.118731	-0.363223	-0.292592	-0.194955	-0.244812	-0.244812	-0.0661568	0.864513	0.642232	-0.620819	-1.05084	-1.00721	-1.09654	1.64353	-0.496176	2.04862	-0.134711	0.289076	-1.07577	-0.976053	-0.903344	-0.92204	0.370095
RBM47	0.175041	2.18072	-0.670102	0.79818	1.82628	0.472831	0.591488	-0.796414	-0.207723	-0.286572	-0.974016	-0.98014	1.52696	0.126047	1.31338	1.78265	-0.699192	-1.04751	-0.884449	-0.510872	-0.807131	-0.715268	-0.638715	-0.112032	-0.642543	-0.82091
CRELD1	1.76682	1.37338	0.994517	-0.23679	1.19123	0.375221	1.75953	-0.783228	-1.37338	0.571938	-0.382507	0.229504	0.0692155	-1.15481	0.426222	0.0546438	-0.513652	-0.863372	0.477222	1.35152	-0.222218	-1.78139	-0.280505	-0.877944	-1.43895	-0.732227
CDCP1	-0.267391	0.098297	0.412134	-0.978299	-0.447506	-1.23073	0.398489	-0.090005	-0.373823	0.166522	-0.257839	-0.0245087	-1.1666	0.788738	-1.25529	0.285235	-1.01651	0.211551	-0.528012	-0.601695	1.12714	3.49183	0.455798	-0.417487	1.53922	-0.319242
GRIK3	3.16477	-0.659478	0.249565	1.09591	0.751105	1.37803	1.78553	-0.346015	-0.534093	-0.941594	-0.408707	-0.502746	-0.251976	-0.157937	0.406296	-0.565439	-0.502746	0.939183	-0.628131	-0.910248	-0.596785	-1.22371	-0.784863	-0.659478	-0.251976	0.155526
KLF15	-0.0885714	0.445331	-0.448795	1.95698	1.06286	1.29443	1.42308	-0.776855	-0.956967	-0.0885714	-0.706097	-0.821883	1.04999	-0.628906	1.57746	1.95055	-0.847613	-0.493823	-0.152897	-0.654637	-0.931237	-0.847613	-0.73826	0.31668	-0.944102	-0.950534
POC1A	-1.08655	-0.750463	0.164455	-0.787806	-1.49733	-0.955852	-1.19859	0.332502	1.6582	1.99429	-0.526401	-0.339683	-0.806478	-0.227652	-0.694447	1.58351	-0.769134	-0.171637	1.5275	-0.993196	1.30343	0.332502	0.425861	0.761953	0.761953	-0.0409343
GUCY1A3	-0.425289	-1.08034	-0.173346	0.218566	0.173776	-0.953437	-1.08221	0.177509	-1.02249	-0.856392	-0.675366	0.138318	-0.555926	0.5153	-0.895583	-0.994495	0.504102	0.0897952	-0.996361	2.04936	0.119655	2.12587	1.84034	-0.141619	0.0524703	1.8478
GRPEL2	-1.39135	0.329109	-1.35657	-0.291649	-0.430785	-1.12379	-0.933813	-0.112379	2.34122	-0.0722434	-0.580623	0.0401352	1.19871	0.604704	-0.856218	0.0615407	-0.92311	-0.500352	-0.644839	0.660893	-0.179271	2.72919	0.567244	0.749191	0.11773	-0.00267568
EBF1	2.2333	-0.490376	3.52315	0.230703	-0.225028	-0.178622	-0.0881898	-0.264295	-0.285713	-0.301182	0.131941	-0.307131	-0.799749	-0.581998	-0.127456	-0.877093	1.50865	-0.0144161	0.398479	-0.146495	-0.587947	-0.947297	-0.404703	-0.67838	-0.867574	0.14741
CITED2	-0.493358	0.0071967	0.450762	1.69882	0.559041	1.52311	2.25162	-0.386978	-0.446817	-1.06705	0.292142	-0.916027	0.761353	0.2513	2.12909	0.19811	-0.293896	-1.24751	-0.451566	-0.27015	-0.640579	-0.990113	-0.448716	-0.364182	-1.54101	-0.564594
RELL2	-0.923217	-0.757154	-0.893023	-1.11947	-1.14967	-0.802444	-0.877927	1.6885	0.556252	-0.470318	-0.0174192	-0.183482	0.0882572	0.375093	-0.409931	0.978958	-0.81754	0.435479	-0.0325158	0.133547	0.133547	-0.968506	0.0278707	1.19031	3.24345	0.571349
SHH	-0.43462	0.542688	2.43622	1.58108	-0.740029	1.45891	2.61947	-0.312457	-0.00704789	-0.556784	-0.678947	-0.801111	0.848096	-0.617865	-0.00704789	-0.251375	-0.495702	0.298361	-0.129211	-0.923274	-0.312457	-0.801111	-0.801111	-0.43462	-0.740029	-0.740029
SOX17	-0.796948	-0.206555	-0.256348	2.43954	2.93035	0.291366	1.92739	-0.313253	-0.875193	-0.846741	-0.547987	-0.455516	-0.462629	-0.156763	0.938665	-0.882306	0.426516	-0.661798	-0.249234	-0.14965	-0.44129	-0.633345	0.163329	-0.505308	-0.583553	-0.0927448
OXR1	0.82643	1.45085	-0.21947	0.934503	-0.212265	0.46739	0.135968	-0.924342	-0.731012	0.239237	0.360518	1.16746	2.30342	-0.987984	-0.287916	1.79788	0.0543133	0.533434	-0.0249398	-0.63735	-0.824675	-1.80573	-1.33382	-0.60853	-1.21614	-0.457229
YWHAZ	-1.34502	0.155387	0.0886842	0.201503	-1.07409	-1.26432	-0.556937	0.376085	-0.425178	-0.657404	-0.11719	1.94979	-0.67305	-0.458941	-1.29397	-0.130366	-0.137777	2.41259	-0.00931185	-0.43753	1.26052	1.9712	-0.15013	0.367026	-0.882218	0.830655
TMEM65	-0.85378	-0.820623	-0.110522	-0.878647	-0.989169	-1.23232	-1.17706	0.519452	-0.251437	-0.279067	0.873121	0.942197	-0.40893	1.03338	-1.29587	-0.1271	-0.0746021	3.20789	0.56366	0.646552	0.221043	-0.303934	0.62721	-0.85378	1.25995	-0.237622
FBP1	-0.353476	0.704093	-0.33442	0.498296	1.65495	2.36953	0.829858	-0.702187	-0.584045	-0.221994	-0.78222	-0.930851	0.321082	-0.587856	2.46099	0.780314	-0.833669	-0.265821	-0.766975	-0.378248	-0.814614	-0.763164	-0.610722	0.988017	-0.799369	-0.877496
CLDN3	0.578076	-0.532969	1.01015	1.41136	0.423764	1.47308	2.27551	-0.162621	-0.841593	0.824975	-0.471245	-1.02677	-0.316933	-0.841593	2.02861	-0.563832	1.07187	-0.841593	-0.841593	-0.841593	-0.687281	-0.440382	-0.841593	-0.347795	-0.841593	-0.656419
WNK2	1.9498	1.22864	-0.0454317	1.41085	1.36896	0.88377	0.714824	-0.862933	-0.631855	-0.337945	-0.284888	-1.01512	1.05481	-0.906217	1.21817	0.277101	-0.482457	1.32987	-0.83431	-0.728894	-1.01652	-1.04514	-1.04514	-0.0977909	-1.05143	-1.05073
LRFN5	2.53724	-0.699047	2.95623	0.13892	0.933545	-0.222273	-0.496779	-0.222273	-0.713495	-0.87242	0.543457	0.26895	-0.540122	-0.742391	-0.511227	-0.785734	1.67038	-0.36675	-0.381198	0.254502	-0.207825	-0.727943	-0.525675	-0.597913	-0.626809	-0.0633477
GJB2	-0.871264	-0.37858	-0.735667	-0.657074	-0.717368	-0.679408	-0.550904	0.58245	-0.160174	-0.702924	-0.590534	-0.158709	0.093544	1.73562	-0.548333	-0.150973	-0.753888	0.172882	-0.553936	0.905715	0.118345	3.819	0.765234	-0.0613547	-0.379659	0.457956
ENOX2	-0.790149	-2.25089	-1.01218	-0.369455	-0.778463	-1.17579	-1.66659	0.425188	0.425188	-0.0422492	0.320015	0.764081	-0.217538	1.62884	-1.01218	-0.544745	0.00449459	0.390131	-0.29934	0.740709	0.296643	2.13134	0.623849	1.32501	0.261585	0.82251
STK32C	-0.131693	-0.705906	0.14478	-1.18442	-1.17378	-0.684639	-1.30139	0.134147	0.336185	-0.0572577	0.325551	-0.323097	-0.535769	-0.557036	-0.354998	-0.822875	0.41062	0.272383	1.65475	-0.4507	0.155414	0.814696	-0.386899	0.240482	3.66449	0.516955
PACSIN3	-0.933634	-1.07763	-0.527837	-0.252943	-0.360283	-0.436206	-0.794877	0.380623	-1.07501	0.0612219	-0.192728	0.45131	-0.32363	0.540323	-0.925779	-0.653503	-0.504275	0.118819	-0.85771	-0.0304096	0.720968	3.32854	1.132	0.0140971	2.13471	0.0638399
ABTB2	-0.0517742	2.143	-0.395622	0.29939	0.895637	1.35288	2.33322	-0.732155	0.116492	0.0725964	-0.205408	-1.03942	0.716397	-0.95529	1.48091	0.851742	-0.505361	-0.644364	-0.245646	-0.699233	-0.893105	-1.06869	-0.99187	0.112834	-1.03942	-0.907737
TCP11L2	0.34461	0.980442	0.436402	-0.161369	0.212518	0.391626	-0.629288	-0.752424	-0.168086	-0.224057	0.982681	-0.0136053	1.67448	-0.712125	-0.535256	2.29464	0.375954	-1.60318	1.03865	0.340132	-0.671826	-1.71513	-1.10616	0.0557989	-1.78901	0.953576
ADAMTS15	-0.223475	1.19969	-0.259565	1.44761	0.626975	0.00247434	0.167229	-0.0838259	-0.959382	-0.520035	-0.207785	-0.411767	3.84676	-0.735001	-0.0383222	0.876461	-0.637717	-0.91074	-0.33645	0.204888	-0.66753	-0.683221	-0.554555	0.106035	-0.567108	-0.681652
CKB	-0.278067	-0.187117	0.978276	2.37336	1.5101	0.306171	0.947445	0.0132808	-1.62998	-0.655741	0.455699	0.651472	0.830289	-0.984086	-0.0175497	-0.097709	0.904282	-0.843807	-0.903927	0.107314	-0.0314234	0.693093	-0.0622539	-1.13207	-2.23889	-0.708153
SYNPO2L	1.72668	0.015486	-0.28649	-1.39374	-1.59505	-0.0851728	-1.09176	-0.387149	-1.19242	1.02207	-0.28649	-1.19242	0.116145	-0.387149	-0.689125	0.116145	-1.59505	0.51878	-0.0851728	0.418121	0.015486	1.32405	0.921415	1.22339	1.02207	1.82734
USP54	1.00441	0.406475	1.53098	1.91483	0.74604	0.952732	1.73275	-0.941943	0.182559	-0.563008	0.0841342	0.0324612	1.43255	-0.993616	0.18748	0.0865948	-0.223443	-1.41684	-0.25051	-0.380923	-0.582693	-1.37747	-1.23968	-0.474426	-1.64814	-0.201297
RAG1	-0.334605	-0.536924	-0.334605	-0.590165	-0.387846	-0.473033	-0.483682	-0.590165	-0.387846	-0.089692	-0.643407	-0.281363	-0.217472	0.666342	-0.36655	-0.174879	-0.49433	1.18811	-0.206824	-0.526275	-0.377198	1.10293	-0.121637	0.719584	4.23355	-0.292011
LMO1	3.25512	0.826155	-0.261442	-0.0801754	-0.533341	1.02555	-0.478961	0.137344	-0.69648	0.31861	0.808029	0.37299	0.191724	-1.13152	-0.0439222	-0.0257956	0.989295	-1.09527	1.29745	0.0104577	0.0467109	-1.33091	-0.6421	-0.80524	-1.49405	-0.660227
CDYL2	-0.639581	-0.236939	-0.800637	-0.840901	-0.991892	-1.36434	-1.14288	0.306627	1.14211	-0.528854	-1.15295	0.205967	-0.53892	0.105306	-0.881166	-0.0960145	0.447552	2.20911	-0.156411	0.0549761	-0.337599	1.75614	0.286495	-0.297335	2.14871	1.34343
MFAP4	1.73195	-0.359696	0.746091	0.892093	1.17089	0.130104	1.21364	1.10519	-1.09561	-0.875915	0.245515	0.171819	-0.161551	-0.754247	-0.191099	-1.04451	2.39174	-1.38275	0.0942993	0.410288	-0.404191	-1.30001	-0.941616	-0.980202	-1.04486	0.232653
MCM7	-0.938118	-0.886872	-0.577387	-0.715048	-1.15416	-0.457813	-0.712033	0.115941	2.66116	0.966022	-0.082009	-0.142298	-0.592459	-0.284983	-0.399533	0.189293	-0.506044	2.32253	-0.129236	-1.02654	0.102878	0.473658	-0.264887	0.354084	2.10449	-0.420634
SCG5	-0.49422	-0.344938	-0.49422	-0.620535	-0.654985	-0.586086	-0.367905	-0.333455	-0.448287	-0.677951	-0.310488	0.424437	-0.17269	-0.0463745	-0.666468	-0.563119	-0.597569	-0.563119	-0.287522	0.367021	2.04357	1.99764	0.378504	-0.310488	3.45601	-0.126757
SMAD3	0.89145	1.43005	1.58619	-0.378096	1.06118	-0.124639	0.893713	-0.341888	0.617626	0.723988	-0.645131	-0.658709	-0.828434	-1.70422	-0.980055	-0.178952	1.4391	-0.244579	-0.694917	-0.703969	-0.405252	1.7695	-1.33761	-1.42587	0.771511	-0.53198
MAP1A	1.21351	-0.21003	2.60671	0.0676763	0.371053	-0.261371	0.760775	1.12716	-1.25551	-0.898462	0.774777	-0.380388	-0.746773	-0.963804	-0.16569	-1.23918	1.92527	-0.466733	-0.00466733	0.0583417	0.252036	-1.21817	-0.875125	-0.0513407	-1.23918	0.819117
TEF	0.635669	-0.683439	3.9033	0.0469069	-0.788575	0.439415	-0.760539	-0.293734	-1.06333	0.0118615	1.60012	0.836129	-0.603536	-0.811004	-0.215233	-0.778762	0.56698	0.0216742	-0.15916	0.168865	0.0328887	-0.306351	-0.582508	-0.239063	-0.498399	-0.480176
ENGASE	0.93142	1.22589	-0.0711913	1.87093	0.812229	1.15111	0.426609	0.202248	0.0877307	0.844948	-0.863465	-2.06707	0.700048	-1.16028	0.10409	-0.697531	0.431283	1.13007	-0.370339	0.0386519	-1.92918	-0.910206	-1.14158	-1.14392	0.188226	0.209259
ACAA2	-0.465034	2.18811	-0.525739	1.393	1.67628	0.531232	0.00393709	-0.473366	-0.311488	-0.230549	-0.468605	-0.884014	2.82134	-0.528119	0.906171	0.156293	-0.981617	-0.221026	-0.411471	-0.40433	-0.934005	-0.578111	-0.605488	-0.0650993	-0.647147	-0.941147
TUBA1C	-1.04251	-0.47191	-0.107264	-0.2592	-0.201802	-0.856815	-0.664363	0.456587	0.196608	-1.04927	-0.414512	0.409318	-0.215308	0.622028	-0.512427	0.159468	-1.22821	-0.205178	-0.920966	0.395813	0.811104	3.89709	0.939406	0.625405	-0.532685	0.169597
GPD1	0.446604	2.631	-0.30618	1.85548	2.37731	0.411011	0.0529098	-0.600413	-0.743969	-0.122483	-0.708377	-0.763941	1.20018	-0.653999	0.711373	0.276155	-0.664282	-0.543464	-0.455076	-0.622955	-0.75702	-0.67931	-0.728348	-0.0973702	-0.759195	-0.755636
AXL	0.265561	-0.158616	2.44469	0.141473	1.31397	0.0908253	3.02207	0.223776	-0.804376	-1.00444	0.255431	-0.657497	-0.772721	-0.862621	0.223776	-1.0133	1.02148	-0.808175	-0.267508	0.176927	-0.167479	-0.611914	-0.572662	-0.806908	-0.413121	-0.258645
NFKBID	-0.184988	-0.25463	1.23833	1.49514	0.459205	0.607196	1.13822	-0.180635	1.63442	-0.25463	-1.2688	-1.21221	-0.894471	0.406973	1.83029	-1.23398	1.64313	-0.881413	0.211104	-0.0892295	-0.23722	-0.937997	-0.559316	-1.06422	-0.128403	-1.28186
GPT	0.0501618	1.07326	-0.769313	1.46363	1.54508	1.3047	0.86169	-0.582572	-0.826924	-0.412717	-0.612371	-0.902415	1.94836	-0.391858	1.6315	1.2908	-0.889502	-0.781232	-0.742494	-0.518007	-0.872616	-0.693822	-0.604425	0.280608	-0.908375	-0.941154
RAB26	-0.623569	-0.316379	-0.350511	0.468661	0.332132	1.52676	-0.282247	0.400397	-1.20382	-0.0774538	-0.79423	2.51659	0.707586	-0.0433216	0.775851	-1.06729	2.00461	0.161471	-0.0433216	-0.452908	0.0932071	-1.92059	0.60519	-1.23795	-0.964891	-0.213983
ENTPD3	0.0859839	-0.967141	-0.616099	-0.847048	-1.05952	-0.83781	-1.23504	0.982064	-0.108013	-0.699241	-0.16344	2.38623	-0.810096	-0.25582	-1.00409	-0.874762	-0.403627	0.132174	1.48091	-0.135727	1.00978	2.01671	-0.218868	0.0490321	1.37006	0.723402
LTBP3	2.28498	-0.738545	0.406246	1.10695	1.19337	-0.0112505	0.557821	0.0193304	-0.781093	-0.439384	0.0326265	-1.09089	0.0312969	-0.561708	0.00603437	-1.28767	2.36742	-1.07627	-0.251909	0.552503	-1.12147	-1.16934	-0.0258762	-1.24646	0.786513	0.456771
CCDC88B	-0.0263636	-0.945397	-1.39727	-0.519716	-0.303602	-0.43458	-0.884273	0.185385	0.66564	1.34018	-0.679074	-1.37763	-0.722733	2.50371	0.984354	-0.604852	-0.336346	-0.609218	-0.796954	0.582687	0.0129299	0.0303937	2.51244	0.469172	0.113347	0.237776
SCARA5	3.86225	-0.339327	1.79901	-0.0932247	0.64062	-0.0738935	0.326858	0.229459	-0.624834	-0.541561	1.25996	-0.319252	-0.61963	-0.496207	-0.263489	-0.618886	0.384109	-0.670932	-0.536357	-0.264232	-0.288024	-0.62186	-0.230774	-0.561636	-0.70662	-0.631526
FOXI1	0.28535	-0.69548	1.09013	2.67455	1.41708	1.41708	2.17156	-0.0415934	-0.69548	-0.494284	-0.69548	-0.745779	-0.368537	-0.69548	1.19073	-0.620032	-0.318238	-0.368537	-0.69548	-0.69548	-0.846377	-0.368537	-0.69548	-0.0918924	-0.569733	-0.544583
SFTPC	2.86951	-0.0910957	-1.03849	0.856299	-1.03849	1.56685	0.856299	0.382602	-0.0910957	0.737875	1.44842	0.264177	-0.20952	-0.20952	0.145753	0.0273287	-0.20952	-1.03849	0.264177	0.145753	-1.03849	-0.327944	-0.327944	-1.27534	-1.27534	-1.39376
PHYHIP	2.80026	-0.225907	0.513685	0.230174	1.16083	2.31336	2.15311	-0.466275	-0.89154	-0.0841523	-0.299867	-0.404642	-0.32452	-0.706642	-0.0656625	-0.244397	-0.201254	-0.89154	-0.398479	-0.318356	-0.404642	-0.842234	-0.509418	-0.392316	-0.811418	-0.688152
SDPR	0.440516	-0.276311	0.756764	3.39216	1.92688	0.751493	0.424704	0.0873735	-1.21451	-1.00368	0.451058	-0.302665	-0.529309	-0.513497	0.134811	-0.777036	0.0821027	-1.04585	-0.40281	0.429975	-0.666349	-0.481872	0.0557487	-0.750682	-1.21978	0.250768
SERINC2	-0.700086	0.100718	0.578272	-0.854953	-0.449483	-0.370642	-0.562114	-0.814406	1.36612	-1.22495	-1.02897	-0.589145	-0.00966024	1.06371	-0.164527	-0.000649792	-1.17426	-0.183111	-0.620682	-0.0366916	0.221233	3.57256	0.188007	0.841264	0.909406	-0.0569651
CHRM1	1.66783	-0.465477	1.54475	0.929377	0.970402	2.32423	1.87296	0.0268241	-0.711628	-0.342402	0.314	-0.219327	-0.178302	-0.998804	0.847327	-0.588553	-0.137276	-0.178302	-0.998804	-0.998804	-0.875729	-0.752653	-0.793679	-0.301377	-1.08085	-0.875729
GDNF	-0.843187	-0.551659	-0.172674	-0.114368	-0.697423	-0.639118	-0.609965	2.53853	-1.22217	-0.435049	-0.172674	0.381228	-0.464201	0.148006	-0.435049	-0.201827	-0.784881	-0.609965	0.556145	-0.726576	0.410381	2.59684	-0.0852157	1.57649	-0.843187	1.40157
AHCYL1	0.438098	1.75795	-0.463568	1.23894	1.53224	0.763477	1.06136	-1.04902	-0.468151	-0.20464	-0.43378	-0.835921	0.840239	-1.20484	1.05563	2.08447	-0.881749	0.321237	-0.184017	-0.865709	-0.669794	-0.950491	-1.26098	0.0645999	-0.758013	-0.927577
ENHO	-0.475271	0.93535	-0.475271	0.145402	0.201827	3.81302	0.93535	0.0889776	-0.475271	0.201827	0.427527	-0.70097	0.483951	-0.475271	1.66887	-0.531696	-0.644545	-0.475271	-0.475271	-0.475271	-0.926669	-0.475271	-0.475271	-0.418846	-0.418846	-0.983094
ATF5	-1.73331	-0.498533	-1.09293	-0.833499	-0.0420602	-0.810511	0.0137675	0.171398	1.71158	1.18943	-1.15861	-1.06338	0.361869	0.378289	0.631155	-0.800659	0.207522	2.92994	-0.912315	-0.0551961	0.079447	0.138559	0.194386	-0.304779	1.18615	0.112287
STK32A	2.28526	-0.54147	2.24999	2.15929	1.8217	0.400773	0.798833	-0.254262	-0.803484	-0.571703	0.21434	-0.259301	-0.375192	-0.657361	-0.178681	-0.54147	-0.314727	-0.586819	-0.496122	-0.259301	-0.612012	-0.853872	-0.667439	-0.737981	-0.62209	-0.596896
NPR1	1.0699	0.465175	1.42724	1.18673	3.11773	0.272762	1.0699	0.0528608	-0.414429	-0.792384	0.107836	-0.0983212	-0.180784	-0.819872	-0.00211443	-1.54142	-0.0296021	-0.682433	-0.435045	0.204043	-0.538123	-1.06726	-0.283863	-0.63433	-1.6445	0.190299
COL22A1	-0.283785	-0.253926	-0.294786	-0.24764	-0.297929	-0.291643	-0.266498	-0.200493	-0.290071	-0.227209	-0.305787	-0.264927	-0.272784	-0.0119075	-0.260212	-0.233496	-0.294786	0.605711	-0.285357	-0.286928	-0.305787	-0.00404976	0.186107	-0.263355	4.80488	-0.153347
ALCAM	0.670816	2.71956	-0.484758	1.05739	1.01352	0.533406	0.229612	-0.493036	-0.0294815	-0.282781	-0.450819	-1.15277	1.40588	-0.982251	1.36201	1.45306	-1.21568	-0.0493481	-0.799313	-0.613063	-0.592369	-0.458269	-0.631274	-0.110604	-1.01702	-1.08241
UBE2E1	-0.946518	-1.46317	-1.17321	0.147412	-0.643381	-1.14949	-0.885891	1.08846	-0.640745	-0.880619	0.218583	1.25189	-0.0687382	2.14812	-1.0256	-0.0265625	-0.930703	0.118416	-0.448319	1.42586	0.469001	0.213311	2.06377	0.0762406	0.83013	0.231763
SIK2	0.690183	0.0489816	2.08449	1.18219	2.60313	0.244362	1.70261	-0.435916	0.285214	-0.240536	-0.451902	-0.496306	-0.551368	-1.02561	0.160881	-0.673924	0.963715	-1.31335	-0.0575893	-0.464335	-0.535382	-1.07179	-0.778719	-0.998966	-0.697015	-0.173041
CMTM8	-0.217958	2.75305	-0.658107	0.827395	1.21253	1.02389	1.13393	-0.438033	-0.650247	-0.461612	-0.587369	-0.878181	1.49548	-0.194379	1.08677	1.14965	-0.91748	-0.799583	-0.257257	-0.367294	-1.11398	-1.0904	-0.367294	0.0021161	-0.665967	-1.01966
FOS	-0.402064	0.593475	0.529925	1.78553	-0.0898864	1.20698	1.82965	-0.673049	-0.490462	-0.65619	-0.645488	-0.541918	-0.551813	-0.599237	2.1864	-0.506588	2.33607	-0.52418	-0.546242	-0.397007	-0.699436	-0.68375	-0.525132	-0.657729	-0.647248	-0.630609
DCLK2	0.0473171	0.234982	1.02734	0.839678	0.714568	0.526904	0.485201	0.0890203	-1.09952	-0.119496	-0.202902	-0.599083	-0.578231	-1.09952	0.33924	-1.4123	2.34099	-0.870153	0.943936	0.130724	-0.578231	-0.703341	-1.03697	-0.390567	-1.4123	2.3827
NPAS2	0.260678	1.76403	0.598932	-0.403304	2.6034	0.0101187	1.62205	0.340021	1.39654	-1.26773	-0.612103	-0.449239	0.10199	-0.779142	-0.290552	0.223094	-0.110985	-1.00882	0.912131	-0.89607	-0.349016	-1.23015	-1.3596	-0.0316411	-0.83343	-0.211208
IRX2	0.272165	0.53731	0.534412	1.52689	0.438786	-0.0726666	0.00702147	0.0562832	-0.41605	-1.1941	-0.284202	-0.276958	0.603958	-0.855059	-0.168292	-0.957929	3.79583	-0.934747	-0.615995	0.40836	-0.449374	-0.553693	-0.498636	-1.15498	0.312734	-0.0610756
SIX2	-1.37379	0.107036	-0.86316	-0.812097	-0.0206216	-0.914223	0.643197	0.413413	-0.837629	0.0559728	-1.09294	-0.658908	-0.607845	0.949574	-0.097216	2.8389	0.0559728	0.0815043	0.18363	-0.939754	-0.0206216	1.79211	0.260225	-1.24613	0.490008	1.61339
MTSS1	-0.19412	-0.814355	-0.709421	0.0691511	-1.00174	-0.187562	-0.851831	-0.107925	0.606	-0.00392781	0.18158	-0.50049	-0.589496	-0.302802	-1.07107	-0.818102	0.615369	2.98481	-1.04765	-0.195057	0.271524	0.957341	0.10288	-0.0479626	2.76932	-0.114483
TRIM8	1.06972	0.429781	2.83365	0.0523815	0.433883	-0.261434	0.630787	-0.466543	-0.351682	1.14561	-0.606016	-0.909577	-0.831635	-0.251179	0.515926	-1.31979	2.0686	-1.5249	0.298511	-0.57525	-0.251179	-0.89727	-0.263485	-1.07982	-0.290149	0.401066
NETO2	-1.0675	-0.720565	-1.08286	-0.484156	-0.438102	-0.864867	-0.628458	-0.106514	0.740876	0.252706	-0.649949	0.743946	-0.342924	0.3049	-0.649949	-0.17099	-0.671441	3.93394	-0.223184	-0.100374	-0.158709	0.657979	0.0777011	0.145247	1.358	0.145247
KRT19	-0.0353247	-0.293629	0.122102	0.035122	0.152773	-0.0868418	0.0303297	-0.236361	-0.296025	-0.242831	-0.309683	-0.316153	-0.310402	-0.305849	-0.135484	-0.320466	-0.229412	4.85185	-0.298421	-0.298182	-0.315194	-0.205451	-0.266792	-0.275179	-0.136921	-0.277575
KRT15	1.73029	-0.683945	0.423864	1.74084	0.306771	2.79523	1.3703	-0.985602	-1.10171	-0.469018	-0.417992	-0.362609	0.552061	-1.04506	-0.267445	-0.416727	0.464488	0.61138	-0.864574	0.0976076	-0.84616	-1.21796	-0.203768	-0.398875	-0.644165	-0.167221
KCND3	0.874274	1.95465	-0.258578	1.47311	1.48546	0.439036	-0.801853	-0.246231	0.148878	-1.18153	0.321738	-0.193755	1.6861	0.284697	0.377301	0.11801	0.908228	-0.632079	-1.30809	-0.335748	0.0871424	-0.792592	-0.740117	-0.536389	-2.27734	-0.854328
APLN	-0.416753	-0.349729	-0.357176	-0.468883	-0.290152	-0.655061	-0.431647	0.32796	-0.513566	-0.625273	-0.0443964	-0.0518435	-0.774215	-0.327387	-0.677403	-0.692297	1.14715	0.186465	-0.31994	-0.506119	1.7876	1.02054	-0.141209	-0.21568	-0.483777	3.8728
LRRC8D	-0.966399	-1.14297	-0.966399	-1.31645	-1.22042	-0.981888	-1.35363	0.405933	0.288216	1.19897	-0.188848	0.548433	-1.04694	0.656856	-0.523412	0.483378	-0.749552	1.1587	0.539139	-0.35613	0.858214	2.1593	0.517454	1.8712	-0.291076	0.418324
LPAR3	-0.630712	-0.364616	-0.262272	-0.414327	-0.759374	-0.592698	-0.545912	0.0915477	0.421974	0.264071	-0.157003	-0.212562	-0.367541	0.0330651	-0.844174	-0.165776	-0.627788	0.825504	-0.639484	-0.21841	0.103244	4.46604	-0.139458	0.442443	0.310857	-0.016645
CXXC5	1.29907	0.608401	0.474391	0.830035	0.891886	1.04651	0.902194	0.0465866	-1.58732	-1.29868	0.257911	-0.257515	0.804263	0.221832	0.629018	-0.0977328	1.22691	-1.79864	-0.726553	0.799109	-0.731707	-1.15951	-0.458531	0.263066	-2.40169	0.216677
PIK3CD	-0.292796	-0.879745	-1.34578	-1.17196	-1.00318	-0.892341	-0.899898	1.04484	2.49836	-0.270124	-0.766386	-0.668141	-1.00822	0.83072	0.707284	-0.630355	0.279038	0.10774	-0.184475	0.226137	0.483085	1.62927	1.48316	1.17584	-0.751271	0.299191
GATM	1.80164	0.436168	0.231032	1.26678	0.0107941	1.263	0.773447	-0.837437	-1.27036	1.44675	1.63678	0.192019	0.565794	-0.902879	0.0460322	0.354365	0.429876	-1.55604	-0.680124	0.276338	-0.530362	-1.65043	-0.807233	-0.374308	-1.31819	-0.803458
BCL2	1.72412	-0.290513	1.81597	1.06584	0.318776	0.784162	1.16076	-0.575257	1.81291	-0.021079	0.294282	-0.737529	-1.03146	-0.850814	0.729051	-0.262958	1.06891	-1.11413	-0.226217	-0.566071	-0.507898	-1.92855	-0.709974	-0.676294	-1.02533	-0.250711
ANGPTL7	-0.226978	-0.329592	0.940538	0.443432	-0.384319	3.87757	2.38397	-0.352395	-0.256622	-0.263463	-0.39116	-0.297668	-0.39344	-0.46185	0.20856	-0.457289	-0.140327	-0.345554	-0.277145	-0.38888	-0.502895	-0.512016	-0.484653	-0.452728	-0.54166	-0.39344
MLLT3	1.6284	0.707861	1.64137	1.1422	0.117935	0.292968	0.500415	-0.465508	0.986617	-0.335854	-0.193234	0.390209	-0.160821	-0.770195	0.701378	0.00124667	0.539311	0.675448	0.0271775	0.169797	-1.50274	-1.96949	0.286486	-1.31474	-2.3779	-0.718333
JMJD1C	-0.429832	0.736952	1.39292	1.65391	1.75579	-0.547534	2.22288	-0.636857	0.252188	-1.03974	-0.611735	0.274984	-0.153954	-0.184193	-0.290265	0.207526	1.49527	-1.55195	-0.524738	0.43223	-0.541951	-0.56056	-0.81783	-1.38959	-0.815969	-0.327948
EIF2AK3	-0.39074	0.234002	1.08392	1.62698	1.68217	0.242833	3.39966	-0.819009	-0.589421	-0.165568	-0.503326	-0.613705	-0.54527	-0.189851	0.514364	-0.278154	0.653441	0	-0.942633	-0.743951	-0.576176	-0.483458	-0.470213	-0.666686	-0.794725	-0.664479
NEGR1	0.742323	-0.927252	1.07709	0.869448	1.02906	0.34541	0.897698	0.89911	-1.28744	-1.14478	1.24941	-0.182864	-0.277502	-0.983752	-0.223827	-0.521864	2.40766	-1.21258	0.117998	-0.0642144	-0.167327	-1.29591	-0.947027	-0.932902	-0.745039	1.27907
CFL1	-1.35469	-0.732166	-0.714684	-0.670767	-0.831087	-0.863065	-0.47932	0.243399	0.667224	-0.744105	-0.969661	-0.247368	-0.461839	0.817738	-0.127554	-0.661813	-0.827249	1.47607	-0.0597593	0.21739	1.13369	2.9778	1.74299	0.11719	0.637804	-0.286169
OVOL1	-0.661467	0.0960882	0.825913	2.65867	-0.174917	0.604066	0.775493	0.51205	2.13052	-0.496343	-0.692979	-1.2665	0.692301	0.160373	0.217095	0.0607945	-0.00601157	-1.63205	0.425077	-0.261891	-0.991716	-0.61735	-0.0400448	0.319195	-1.67994	-0.956422
NBEA	1.35927	-0.27855	1.6592	1.43278	2.28257	-0.131528	0.682973	-0.360882	-1.08423	-0.449095	0.0478386	-0.302073	-0.402048	-0.825471	-0.322656	-0.854875	0.168397	2.31492	-0.352061	-0.0227318	-0.769603	-1.06659	-0.710794	-0.828411	-0.875458	-0.310895
MRGPRF	1.79534	0.380829	2.78761	0.317493	-0.442541	-0.0783583	0.0958163	-0.0150221	-1.05479	-0.115304	1.16198	-0.542824	-0.674774	-0.294757	0.222489	-1.2448	1.76895	-1.38203	0.433609	-0.321147	-0.326425	-0.65894	-0.426707	-0.806725	-1.22897	0.650008
BNC2	-0.115097	0.320179	1.98874	2.66704	0.0626406	1.23063	0.755455	-0.332735	-1.38465	-0.95663	-0.0352964	0.00460388	-0.249307	-0.227543	-0.332735	-0.448808	1.1472	-0.5939	-1.05457	0.875155	-0.495963	-1.07996	0.240378	-0.978394	-1.47171	0.465271
RHOD	-0.992012	-1.01103	-0.0603325	-0.41399	-0.529975	-0.475785	-0.703952	0.452091	-0.72867	-0.738177	-0.240013	0.333255	-0.0156499	0.247692	-0.417793	0.164982	-0.878879	-1.0462	0.322797	0.195404	0.846629	3.3384	0.403606	2.30594	-0.765747	0.407409
ADAMTS20	-0.201252	-0.443687	-0.443687	-0.443687	-0.443687	-0.403281	-0.342672	-0.443687	0.182603	-0.443687	-0.362875	-0.403281	-0.302266	0.202806	-0.302266	-0.403281	-0.403281	3.98075	-0.443687	-0.443687	-0.403281	0.950313	-0.160846	0.0613857	2.2635	-0.403281
ABLIM3	0.502368	-0.616651	2.78326	-0.140473	0.745219	-0.021428	0.66903	-0.00238089	2.40232	-1.1833	-0.149996	0.388085	-1.03569	-0.792837	-0.540462	-1.0595	1.15473	-0.840455	-0.10714	-0.273803	-0.259517	0.164282	-0.602366	-0.635698	-1.27378	0.726172
ZNF295	-0.494227	1.28163	2.5662	0.929519	1.93018	-0.08784	1.37348	-0.902006	0.139013	-0.229797	-0.381496	-0.303559	0.017932	-1.06345	0.0596841	0.122312	1.40271	-0.679328	-0.167169	0.0541171	-0.651493	-0.858862	-0.967417	-0.918707	-1.16087	-1.01056
CHD2	-0.523485	0.187299	0.565188	2.02671	0.549141	-0.136157	0.992476	-0.235899	2.17208	0.257465	0.300256	0.0365836	-0.273971	-0.0279187	0.128775	-0.130178	2.23249	-1.56716	-0.908296	-0.453004	-0.889103	-0.331866	-0.796282	-1.40229	-1.31954	-0.453319
APOBEC4	-1.15336	-0.610603	-1.01767	-0.927213	-0.927213	-0.158305	-0.158305	0.0678448	3.55055	2.37457	-0.248764	-0.158305	-0.565374	0.474914	-0.158305	-0.158305	-0.158305	0.746293	0.0226149	-0.0226149	-0.158305	-0.746293	0.565374	-0.158305	-0.158305	-0.158305
TAS1R1	-0.0510896	-0.561986	3.72954	1.07288	0.255448	-0.561986	0.868523	0.664165	-0.868523	-0.561986	0.459806	-0.153269	-0.459806	-0.664165	-0.153269	-0.357627	1.07288	-0.561986	-0.868523	-1.4816	-0.357627	0.766344	0.153269	-0.357627	-0.766344	-0.255448
JUP	-1.03048	-0.944924	-0.0696096	-0.344248	-1.2459	-0.387906	-0.251185	1.33263	-0.487912	-1.29618	0.681356	1.05959	-0.0580367	0.494432	-0.520636	-0.41624	0.136948	-1.58279	0.596115	0.125295	1.06677	3.04056	0.088022	0.88895	-1.0391	0.164483
SLCO4C1	0.617231	1.69629	-0.622023	1.46491	1.9477	-0.0880536	-0.174824	-0.573075	-0.690994	-0.266043	-0.639822	-0.711017	3.10019	-0.452932	0.167807	0.683977	-0.699893	-0.399536	-0.477406	-0.570851	-0.699893	-0.524128	-0.650946	-0.123651	-0.610898	-0.702118
PODN	1.28984	-0.683133	1.458	0.588757	0.914822	0.600599	1.70827	0.363748	-1.31631	-0.907352	0.263481	-0.289171	-0.191272	-0.904194	0.198742	-0.763662	2.40382	-1.19315	0.563493	0.0700532	-0.533917	-1.31079	-0.858402	-0.728924	-1.0392	0.295851
MFSD4	1.12294	-0.696442	1.71501	0.993426	1.91237	1.75202	1.75818	0.352016	0.900915	-0.548424	0.0929854	-0.418909	-0.449746	-1.01715	0.370518	-1.06032	-0.0118604	-0.603931	-0.856794	-0.468248	-0.554592	-0.801288	-0.973975	-0.776618	-1.23301	-0.499085
SLCO2A1	1.70496	3.13853	-0.625552	-0.514081	1.69978	-0.374095	0.139189	0.0588262	-0.127822	-0.428534	0.31806	1.23834	-0.314471	-1.07403	-0.140784	-1.21401	-0.781093	-0.278178	-0.41298	-0.265217	0.950592	-0.0396828	-0.752577	-0.166708	-0.781093	-0.957372
RIN1	-0.224396	-0.603205	-0.151487	-0.300475	-0.373384	-0.645999	-0.950315	0.260606	-1.09296	-0.409838	-0.135637	0.268531	-0.0706533	0.726589	-0.821932	-0.517616	-0.365459	-1.32912	-1.03907	0.209887	0.927881	3.3735	0.945316	0.0117654	1.92642	0.381065
FZD4	0.722798	1.68724	0.256945	2.07251	2.13043	0.919211	0.0907492	0.0731224	-1.46293	-0.98197	-0.201353	-0.770448	0.229246	-0.742749	1.52356	-0.130845	-0.163581	-1.14565	-0.0830011	-0.302078	-0.868655	-0.951753	-0.329777	-0.156027	-1.39998	-0.0150119
CADM2	2.06645	-0.094892	1.12851	2.47425	1.7606	0.924609	0.985779	-0.298792	-1.03283	-0.890103	-0.176452	-0.726983	-0.298792	-0.584252	-0.298792	-0.523082	-0.400742	-0.400742	-0.930883	-0.584252	-0.726983	-0.910493	-0.645422	-0.665812	1.12851	-0.278402
NRIP3	-0.730309	-0.520345	0.146062	-0.785082	-0.712051	-0.739438	-0.675536	-0.301252	3.66067	0.0547732	-0.63902	-0.063902	-0.438185	-0.0730309	-0.511216	-0.611634	0.127804	2.45566	-0.292124	0.146062	0.136933	0.538603	-0.438185	0.109546	-0.48383	0.63902
SCUBE2	0.572669	-0.73771	0.509771	0.922104	0.314088	0.425907	0.272156	1.19117	-1.09064	-0.867	1.03043	0.555197	-0.265973	-1.00328	-0.629385	-0.276456	2.73217	-1.21643	0.429401	0.279144	-0.262479	-1.69167	-0.4966	-1.09064	-0.971831	1.36589
LPL	-0.404137	-0.299672	-0.0144464	3.69583	2.57136	0.332989	0.424542	0.662817	-0.651802	-0.434655	-0.437002	-0.51095	-0.38653	-0.35836	-0.0531807	-0.365403	-0.415875	-0.64828	-0.623631	0.396372	-0.259764	-0.560248	-0.263285	-0.379488	-0.59194	-0.425265
LONRF3	0.122971	1.01983	0.46075	0.472397	3.4367	0.344274	2.20788	0.076381	-0.610824	-0.663238	-0.500172	-0.476877	-0.29634	-0.505996	0.90918	-0.115803	-0.406992	-0.861246	0.0589097	-0.622471	-0.82048	-0.826303	-0.738947	-0.441935	-0.406992	-0.814656
GPR156	-0.740932	-0.637454	-0.361511	-0.533975	-0.585715	-0.447743	-0.499483	0.311099	0.259359	1.32864	-0.0683223	-0.206294	-0.516729	-0.258033	-0.447743	-0.292526	0.138635	4.24328	-0.0510759	-0.46499	-0.327018	1.05269	-0.568468	-0.292526	0.414577	-0.447743
SFN	-1.03364	-0.09988	-0.414434	-0.791181	-1.35634	-0.943342	-0.107231	0.188486	0.296414	-0.663539	-0.273509	1.24726	-0.915859	0.446403	-0.761902	-0.281654	-0.266785	0.291527	-0.415019	0.295203	1.77776	3.44639	0.0668159	0.063558	-0.607611	0.812123
DOK7	0.892261	-1.54972	2.61601	0.245855	0.389501	0.533147	-1.11878	-0.256905	-0.616019	-0.616019	1.10773	-1.04696	0.174032	-0.113259	-0.185082	-0.256905	1.25138	0.820438	-1.26243	-0.616019	-0.185082	-0.831488	-0.400551	-1.33425	0.820438	1.53867
LRRN1	-0.209882	-0.2177	2.57331	0.73609	-0.0769767	-0.0769767	-0.272425	-0.913497	-1.4373	-0.44442	1.76806	1.67424	0.548459	-0.976041	-0.17861	0.368646	0.626639	0.798633	0.892449	-0.413148	-0.366241	-1.55457	-1.33567	-0.241154	-0.561689	-0.71023
GPX2	-0.81776	0.0792404	-0.8241	-1.14423	-0.671958	-0.979411	-0.522986	-0.418389	-0.0380354	0.2504	-0.668789	0.354997	0.228212	0.136293	-0.16165	3.63555	-1.22664	1.11253	-0.288435	0.206025	-0.263078	-0.405711	0.722672	0.196516	1.68307	-0.174329
HSD11B2	-0.238307	-0.521037	0.63996	2.35438	0.609882	1.90322	0.579804	-0.136043	2.60102	-0.533068	-0.286432	0.158717	0.0985621	-0.563146	-0.184168	-0.918062	0.519649	-1.05642	-0.509006	0.321137	-0.334556	-1.01431	-0.900015	-0.653379	-1.02033	-0.918062
RIMS2	-0.413612	-0.384885	-0.34117	-0.238752	-0.363652	-0.155069	-0.205029	-0.413612	0.299569	-0.225013	-0.431098	-0.35366	-0.192539	-0.277471	-0.236254	-0.150073	-0.358656	4.67358	-0.24125	-0.259985	-0.321186	-0.00643717	0.0922341	-0.264981	1.06271	-0.293708
SLCO3A1	1.04782	-0.0303423	1.25444	0.833692	-0.248229	0.0635744	0.307758	-0.909403	1.85926	0.589508	2.20112	0.198815	-0.469873	-1.37147	-0.792946	-0.819243	0.773585	-0.0716657	0.886285	-0.203149	0.146221	-1.44661	-1.0484	-0.77792	-1.811	-0.161826
PLA2G16	0.4181	0.496305	0.369973	2.662	1.65134	0.496305	0.923429	-0.279736	-0.544432	-0.634669	-0.478258	-1.19414	1.23625	-0.712875	1.04976	-0.538416	-0.213562	-0.562479	-0.881318	-0.887334	-1.06781	-0.929444	-0.285752	-0.538416	1.50095	-1.05578
RNF152	0.414434	-0.291612	2.02233	1.90991	1.45898	1.30301	2.02191	-0.492391	-0.71972	-0.917595	-0.677407	-0.320235	0.16512	-1.22167	0.240619	-0.446345	0.285836	0.623096	-0.797294	0.138985	-0.857444	-0.554616	-0.471649	-0.827991	-1.21545	-0.772818
GRIN1	2.91221	-0.637046	-0.221367	1.95295	1.08962	1.21752	0.386163	0.386163	0.641965	-1.2126	-0.445194	-1.69223	-0.637046	-0.477169	0.801841	-0.349268	-0.700996	0.546039	-0.317293	-0.381244	-0.732972	-0.669021	-0.253342	-0.221367	-0.892848	-0.0934662
LY6H	-0.451856	-0.451856	-0.451856	0.0395159	-0.451856	-0.585867	0.0395159	1.06693	-0.451856	-0.451856	-0.451856	0.218197	-0.451856	0.262867	-0.496526	-0.675207	-0.809218	1.60297	0.843579	-0.451856	-0.273175	4.01516	0.218197	-0.451856	-0.585867	-0.362516
DSCAML1	1.27423	0.836005	-1.00455	2.41363	1.0113	0.485422	1.71246	1.71246	-0.916908	-0.0404518	-0.829263	-1.44278	0.310131	-0.829263	0.222485	-0.47868	0.310131	-1.00455	-0.47868	-0.391034	-0.741617	-0.829263	0.222485	0.0471938	-0.916908	-0.653971
RIMKLA	-0.248735	-0.248735	0.0114361	-0.248735	0.0486033	-0.100066	-0.100066	-0.0443148	0.0300197	-0.192984	-0.360236	-0.118649	-0.360236	-0.323069	-0.1744	-0.304485	-0.0443148	4.86176	-0.155816	-0.192984	-0.267318	-0.471738	-0.192984	-0.304485	-0.285902	-0.211567
LRRN4CL	0.98372	-0.588862	0.546067	0.508978	1.42879	-0.0696136	0.0787432	0.716678	-1.32323	0.2271	1.79226	-0.114121	-0.0325244	-0.80398	-0.269895	-0.878158	2.81593	-1.21938	-0.247642	-0.15121	0.323532	-0.967172	-0.811398	-0.892994	-1.38999	0.338368
PNPLA2	-0.268043	0.332617	0.700729	1.61632	2.65496	1.0824	1.22631	0.249192	-0.55273	-0.567329	-0.477647	-1.11898	1.02087	-0.667439	1.35561	-0.195046	-0.240929	-1.83956	-0.420293	-0.241972	-1.0074	-0.207559	-0.699766	-0.270128	-0.523531	-0.940656
EFCAB4A	1.28854	1.06534	0.532489	1.50074	2.25679	1.21466	0.384736	-0.409039	-0.831862	-0.464053	-0.704544	-0.979615	1.3074	-0.608662	1.61705	-0.209417	-0.717119	-0.861727	-0.658961	-0.662104	-1.00948	-0.746983	-0.553648	0.0735134	-0.937175	-0.886877
SOX12	0.222441	-0.368404	0.273572	-0.652464	-0.283186	-0.53884	-0.919481	-0.635421	-1.14673	-0.107069	-0.163881	0.182673	-0.197968	-0.260461	-0.635421	-0.805857	-0.055938	3.55731	0.773518	-0.749045	-0.357042	-0.232055	-0.180925	0.120179	2.32449	0.836011
ODF3	0.98196	0.686804	2.16258	-0.641396	0.539226	-0.0510846	0.834382	1.57227	1.86743	-0.936551	0.539226	-1.08413	-0.0510846	-0.788973	0.686804	-0.198662	0.539226	-1.52686	-0.198662	-0.788973	-1.08413	-1.08413	-0.0510846	-1.08413	0.244071	-1.08413
PLEC	-0.572792	-0.603622	0.0177263	-0.0197008	-0.319405	-0.531062	0.56164	0.494816	-0.933727	-0.987359	-0.266204	-0.318401	-0.145892	0.20816	-0.256453	-0.780003	-0.00335333	-0.800223	-0.549991	-0.152345	0.966456	4.07937	1.39422	-0.304922	-0.162526	-0.0143951
ERBB4	2.06784	-0.367152	2.43648	1.92232	2.47529	-0.085818	0.195516	-0.454462	-0.658187	-0.425359	0.030596	-0.473864	-0.425359	-0.677589	-0.027611	-0.454462	-0.357451	-0.0955191	-0.667888	-0.590278	-0.444761	-0.667888	-0.68729	-0.532071	-0.629083	-0.405956
ERN1	0.00285985	1.86672	0.850519	0.220971	1.05376	-1.04308	-0.0714962	-0.289607	1.13803	-0.517632	-0.725829	-0.497804	0.00781692	-0.304478	-1.51896	1.71305	2.32277	-1.47435	-0.706001	-0.294564	0.151572	-0.85967	-0.393706	-0.710958	-0.735743	0.815819
MSC	-0.156654	-1.17982	0.52546	-0.60921	-0.681357	-0.910914	-0.386212	0.230314	-1.17982	-1.31756	0.164726	-0.0845074	-0.438682	1.06328	0.302461	-1.20606	0.636959	-0.169772	-0.464917	2.42095	0.873075	2.53245	0.853399	-0.910914	-0.235359	0.328696
PER1	-0.460814	-0.204998	2.49962	2.55898	0.252346	0.982104	0.852243	-0.696906	0.069955	-0.641056	-0.216715	-0.120637	-0.462766	-0.75217	1.02135	-0.82208	1.66128	-0.892771	-0.743382	-0.0905644	-0.550837	-0.256161	-0.79396	-0.768183	-0.635393	-0.788492
TMTC2	1.13318	0.120046	0.390635	0.850005	-0.144249	-0.427423	-0.0687362	-1.30212	-1.41538	0.308829	0.956982	1.90089	0.0130696	-0.320446	-1.06928	0.636052	2.49871	-0.509229	-0.339324	0.0885826	-0.0624434	-1.16367	-0.23864	-1.90622	0.730443	-0.660255
GGN	0.451548	1.86038	2.32999	-0.0180619	1.20292	-0.299828	-0.205906	-0.675516	0.639392	0.639392	-0.675516	-0.39375	-0.111984	-0.86336	-0.957281	-1.70866	-0.0180619	-0.487672	-0.39375	-0.675516	-0.0180619	-1.23905	-0.675516	-0.581594	1.9543	0.921158
TMEM151A	-0.281014	-0.281014	-0.281014	-0.281014	-0.281014	-0.413857	-0.281014	-0.281014	-0.281014	0.582465	-0.281014	-0.347435	-0.281014	-0.281014	-0.281014	-0.413857	-0.148171	4.70059	-0.281014	-0.281014	-0.281014	0.316779	0.582465	0.183936	-0.613121	-0.214592
GATA2	-0.275488	-0.16505	1.40475	1.3653	1.76367	0.217538	1.7755	0.414749	-0.94206	-1.32465	-0.149273	-0.350428	-0.729072	-0.579192	-0.729072	-1.08011	2.24486	-1.02489	0.205706	0.0637142	-0.429312	-0.665965	-0.0901101	0.05977	-1.48242	0.501522
SHARPIN	-0.726503	-0.994718	-1.69878	0.544168	0.094907	0.0010316	-0.243715	0.215604	-1.71219	-1.60826	-0.76003	-0.0827857	0.158608	0.567637	0.296069	-0.143134	-0.0559642	0.376533	-0.153192	-0.146487	0.400002	3.08551	1.06048	0.14855	1.60027	-0.223599
GRM8	-0.937171	-0.937171	-0.256544	-0.324607	-0.596858	-0.460732	-0.188481	-0.188481	0.219895	0.35602	0.0837695	-0.324607	-0.66492	-0.120419	0.0837695	-0.256544	0.219895	3.21465	-0.937171	-0.256544	-0.39267	3.14659	0.0157068	-0.120419	0.0837695	-0.460732
NRXN1	1.29849	-0.242126	0.705265	1.39589	3.05161	0.306829	0.359954	-0.428063	-1.09212	-0.906185	-0.419209	-0.720249	-0.304105	-0.587437	-0.224418	-0.4015	-0.321813	1.98026	-0.481188	-0.746811	-0.640562	0.900056	-0.853061	-0.312959	-0.605145	-0.711395
FAM83H	-0.481119	-0.292656	-0.31814	-0.287322	-0.271913	-0.679065	-0.726477	0.0984942	-0.270728	-0.916719	0.328443	-0.191313	0.420304	0.471865	-0.649433	0.114496	-1.15971	1.35314	-0.795225	-0.397555	0.242509	4.15401	0.273327	0.199838	0.129905	-0.348958
TDRKH	0.245326	-0.740438	-0.276549	-0.656681	-0.61158	-0.688895	-0.856411	-0.398964	-0.0446047	1.51458	0.129354	-0.218563	-0.817753	0.0520388	-0.508494	-0.843525	-0.205677	3.08665	-0.282992	-0.160577	-0.0059473	-0.456951	0.348412	-0.218563	2.83537	-0.218563
RGMA	1.11162	0.53754	1.02619	1.43283	0.800659	1.96932	2.16409	-0.337244	-1.49565	-0.535438	-0.85323	-1.33505	0.233416	-0.231313	0.53754	-0.453426	0.602466	0.0762282	-0.30649	-0.494432	-1.15394	-0.477346	-0.569609	-0.0672911	-1.56058	-0.620866
FBXL6	-1.24989	-1.14873	-0.467036	-1.00799	-0.251533	-0.286717	-0.884849	0.628072	-0.990402	-0.568191	-0.172369	-0.629763	1.88591	1.83753	0.337802	-0.0184379	-0.946421	1.0195	-0.854063	-0.0492241	0.0651246	0.672052	1.17343	-0.132787	2.46645	-0.427454
FES	0.526984	-0.00388918	0.986232	0.518557	2.38504	-0.0502353	0.914606	0.135149	-1.34371	-0.829692	-0.610601	-0.876038	-0.437857	1.24324	0.990445	-1.12041	0.960952	-1.80717	-0.547402	0.295254	0.366879	-1.36899	1.15055	-0.821265	-0.842332	0.185708
RGS6	0.130552	-0.0621405	2.62073	0.812387	0.901323	0.678985	0.2936	-0.818088	0.204665	-0.788443	0.160197	-0.921846	-0.714331	-1.07007	0.367712	-0.240011	0.2936	1.30153	0.0860846	-0.907023	-0.758798	-1.23312	-1.20347	-0.551283	2.22053	-0.803266
TMEM95	-0.769855	0.399925	1.95963	0.5299	0.919827	-0.63988	-0.119977	0.659876	2.60951	-0.899831	-0.769855	-0.509904	-0.119977	-0.509904	0.659876	-0.899831	1.69968	-1.15978	-0.769855	-0.899831	-0.119977	1.0498	-0.769855	-0.899831	-0.119977	-0.509904
RGS7	-1.10992	-1.10992	0.287757	-0.945486	-0.369973	-0.369973	0.123324	0.369973	-0.616621	0.781054	-0.86327	-0.20554	-0.534405	0.287757	0.123324	-0.534405	-0.0411081	3.49419	1.521	-0.0411081	-0.0411081	-0.616621	1.76765	-0.287757	-0.534405	-0.534405
PCP4	2.81979	0.441102	0.922502	0.695961	0.95082	0.554373	2.16848	-0.125251	-0.86151	-0.86151	-0.351792	-0.889828	-0.323475	-0.295157	0.157925	-0.719922	-0.351792	-0.86151	-0.86151	-0.238522	1.43222	-0.408428	-0.86151	-0.833193	-1.03142	-0.26684
FHL3	-0.059285	0.517895	-0.181511	-1.54637	-0.663626	-0.806224	-0.466706	0.185168	0.565427	-1.43773	0.212329	0.449991	-1.34945	-0.487077	-0.969192	-1.3155	-0.588932	0.80988	0.368507	0.42283	2.23585	-0.0185429	-0.0524946	0.830251	2.37845	0.966058
GRIN2A	1.58244	0.211492	0.00172881	0.683458	-0.447763	-0.327898	0.773356	-0.590102	-0.402814	-0.290441	0.526136	0.968136	-0.155593	-1.42915	-0.110644	1.05803	3.12569	0.114102	0.638508	-1.00214	-0.38783	-1.42166	-1.2119	-0.515186	-0.739932	-0.650034
SSTR3	-0.415049	-0.267223	-0.415049	-0.636787	-0.488962	-0.267223	-0.267223	-0.415049	1.13712	-0.119398	-0.19331	-0.932438	-1.00635	-0.267223	0.176254	0.250166	-0.267223	4.24146	0.397992	0.61973	-0.119398	-0.7107	0.767556	-0.415049	0.176254	-0.562874
CMTM4	-0.0191685	1.96812	-0.137534	0.694138	1.94009	-0.143764	-0.0253982	-0.240325	-1.64513	-0.240325	-0.501974	-0.234095	1.81861	-1.11872	-0.333771	2.02419	-0.265244	0.0618183	-0.445907	-0.74805	-0.956746	-0.131304	-1.58284	0.410684	-0.570502	0.423144
EMILIN3	0.380766	0.297888	-0.36781	1.66671	0.378093	0.891403	1.39669	-0.603077	-0.533567	-0.434648	-0.616445	-0.907855	1.86188	-0.731405	2.33509	1.45284	-0.88112	-0.525546	-0.707343	-0.685955	-0.897161	-0.771507	-0.629812	0.324623	-0.851712	-0.841018
CLDN5	-0.713342	-0.0924074	2.08439	0.641424	0.63084	2.28196	1.59399	0.902499	-1.15435	-0.91444	-0.170024	-0.551052	-0.33937	-0.448739	0.81077	-0.96736	1.5693	-1.00617	-0.335842	-0.244113	-1.08731	-0.847407	-0.452267	-0.551052	-0.53694	-0.102992
KCNQ3	-1.29954	-1.47349	-0.647264	-0.77772	1.96186	-0.516807	-0.168924	0.00501755	0.570328	-0.473322	-0.473322	-0.29938	-0.603778	-0.734234	-0.864691	-0.821205	0.048503	2.39671	0.83124	0.526842	0.048503	2.26626	0.0919884	-0.386351	0.874726	-0.0819533
PKP3	-0.830254	-0.561307	-0.901988	-0.319781	-0.818189	-0.606936	-0.969773	1.53543	-0.519188	-1.18519	1.04755	0.209557	0.0454685	0.785621	-0.768392	0.0307708	-0.307277	-1.29115	0.510532	0.402602	0.386588	3.26077	0.979982	0.457883	-0.743384	0.17007
PLA2G6	2.04987	-0.420213	2.04987	1.18385	0.130117	0.893752	1.73418	-0.740172	-0.582325	-0.00213306	-0.718841	-0.59939	0.688979	-1.32036	0.595124	-0.535398	0.309294	0.505535	-0.0234637	-0.245302	-1.27344	-1.53367	-0.744438	-0.82976	0.339157	-0.910817
SOCS3	-0.799239	0.595847	1.97349	0.636731	1.32349	-0.0787904	2.48459	-0.771806	-0.519449	-0.857966	-0.904043	-0.414911	-0.576978	-0.0758606	1.42949	-0.712412	1.77347	-0.67073	-0.896319	0.224171	-0.582571	-0.303048	-0.397599	-0.855569	-0.51865	-0.505333
PDE4B	-0.138738	-0.303705	0.280824	-0.168614	1.95647	-0.0549557	0.52113	-0.618052	0.423059	-0.694041	-0.669361	-0.369952	-0.905121	3.31778	0.751694	-0.797957	1.87074	-0.535568	-0.702484	-0.528424	-0.442044	-0.34722	-0.116007	-0.773926	-0.675855	-0.279675
KCNH7	-0.711896	-0.160128	-0.578134	-0.594854	-0.0765272	-0.327331	0.0572346	-0.29389	0.291318	-0.160128	-0.210289	-0.160128	-0.344051	0.558841	-0.327331	-0.176849	0.0405144	4.7389	-0.193569	-0.109968	-0.193569	-0.344051	-0.0932474	-0.327331	-0.126688	-0.176849
TMED9	-0.717782	0.126657	-0.52098	-0.58405	-0.362136	-0.480685	-0.431046	-0.64712	-0.491197	-0.260524	-0.164166	-0.10168	-0.636608	0.605522	-0.327681	-0.170006	-0.335857	3.5885	-0.530907	-0.172342	0.501573	2.78378	0.0151162	-0.295562	-0.485357	0.0945378
PIGW	-1.04469	-0.36792	-0.374427	-0.842962	-0.36792	-1.2269	-1.51973	1.03768	-0.309353	0.042048	2.40424	0.881506	-0.0295337	1.59732	-1.09024	-0.0360411	-1.39609	-0.901529	-0.563143	1.03118	0.959595	0.412971	1.23941	-0.172697	0.816432	-0.179204
SEMA4B	-0.0966646	0.196891	-0.313822	-1.2607	-0.793049	-1.38803	-1.18199	0.29783	0.590922	0.214949	-0.246684	0.698343	-1.21903	1.30305	-1.40979	-1.15884	0.132068	0.674729	-0.15732	-0.114722	1.02338	3.09818	0.190872	-0.0429542	0.250601	0.711771
HS6ST3	1.89378	-0.110832	0.0771003	0.0771003	0.139744	-0.173476	-0.173476	0.139744	3.96103	-0.862559	-0.611983	-0.173476	-0.23612	-0.862559	-0.173476	0.515608	0.327676	0.39032	-0.862559	-0.862559	-0.173476	-0.862559	-0.862559	-0.173476	-0.173476	-0.173476
ROR1	-0.363255	-0.691582	1.20154	0.286413	-0.125742	-0.586797	0.111771	1.27838	0.00698568	-0.957038	1.65561	0.530912	0.635697	-0.998952	-0.25847	0.349284	2.98289	-0.768425	-0.0349284	0.265456	-0.405169	-1.52288	-0.817325	-0.649668	-1.44604	0.321341
SV2B	0.716172	1.53204	0.682178	0.826654	2.15244	0.724671	1.1751	1.753	-0.847574	-1.09403	0.0702771	-0.805081	0.0447812	-1.15352	0.206255	0.214754	0.937136	-0.354654	-0.813579	-0.609613	-0.499131	-1.03454	-1.26401	-0.482133	-1.18752	-0.890067
OLFML2A	1.20765	-0.613585	1.14089	0.585442	0.377148	-0.154269	-0.0474517	0.977997	-1.36665	-0.421313	2.27583	-0.258416	-0.493415	-0.39995	-0.576199	-1.1183	1.78447	-1.32125	0.601465	-0.592221	-0.664323	-0.194326	-0.22103	0.134138	-1.85801	1.21567
ZFP36L1	0.190034	0.23182	2.54977	0.432798	-0.441174	0.307215	1.33663	-0.714936	0.486846	-0.135392	-0.722203	-0.252459	-1.02038	-0.789764	0.151769	-0.888209	2.98057	0.267133	0.461298	-0.800892	-0.340344	-0.441174	-0.920797	-0.644083	-0.876855	-0.407224
NTF3	2.14871	-0.636089	1.06889	1.35306	0.557398	0.898394	0.0459034	1.69405	-2.17057	-0.522424	-0.0677621	-1.03392	-0.86342	-0.295093	0.216402	-1.20442	0.727896	0.784729	-1.09075	-0.295093	-0.806587	0.671063	-0.636089	-0.408758	0.443732	-0.579257
NAT8L	-0.786195	-0.22277	-0.628436	2.84226	1.44497	0.859007	2.2563	-0.718584	-0.741121	-0.267844	-0.470677	-0.44814	-0.425603	-0.650973	-0.110085	-0.515751	1.69288	-0.267844	0.6111	-0.177696	-0.628436	-0.515751	-0.245307	-0.943954	-0.696047	-0.245307
LEMD1	-1.17499	-1.17499	-1.17499	-0.471077	-0.400686	-0.259905	-0.541468	0.725567	1.00713	-0.471077	-0.893422	0.373613	0.232831	-0.471077	-0.68225	-0.400686	-0.471077	1.9926	0.16244	0.0920496	-0.0487321	2.48534	-0.330296	-0.893422	2.20378	0.584786
CLCNKA	3.53408	0.161732	1.74382	0.702973	0.203366	1.16095	1.36912	-0.629313	-0.629313	-0.629313	-0.00480391	-0.504411	-0.629313	-0.629313	0.494803	-0.670947	-0.421143	-0.629313	-0.629313	-0.17134	-0.629313	-0.337875	-0.629313	-0.546045	-0.504411	-0.546045
HPDL	-0.0399111	-0.242937	-0.434684	-0.434684	-0.513639	-0.479801	-0.479801	-0.130145	-0.152703	0.140557	0.0954396	0.0503227	-0.231658	0.0954396	-0.310613	-0.0737488	-0.457243	0.106719	-0.152703	-0.333171	0.140557	-0.479801	-0.152703	-0.186541	4.7876	-0.130145
PDE2A	0.416059	0.262805	3.34285	0.00115013	1.20102	0.146929	1.72807	0.520721	-0.787551	-1.30338	0.188046	-0.417497	-0.540848	-0.0287532	0.00115013	-0.993137	1.01786	-0.421235	-0.529635	-0.499731	-0.944544	-0.892213	-0.39507	-0.634297	-0.914641	0.475866
FSCN2	4.04534	-0.637806	0.513788	0.590561	-0.330714	-0.48426	-0.0236224	0.0531505	1.35829	0.283469	-0.0236224	-0.868125	-0.177168	-0.407487	-0.714579	0.206696	-0.100395	-1.25199	-0.714579	-0.407487	0.283469	-0.48426	-0.561033	-0.407487	0.744107	-0.48426
MAPT	2.27115	0.230773	1.19044	-0.0113059	-0.443589	1.79564	0.758158	-0.149636	0.982945	-0.0804712	0.567953	-0.0631798	-0.391715	-1.17847	-0.0458885	-1.3168	1.68324	-0.0631798	0.498788	-0.737541	-0.0804712	-1.16118	-0.806707	-0.953683	-1.48971	-1.00556
PPARA	0.353458	2.67646	-0.290626	0.796409	1.61859	0.394145	0.154628	-0.728203	-0.776567	-0.394263	-0.507112	-0.605375	1.88959	-1.01685	0.741136	1.3975	-0.689819	0.41564	-0.291394	-0.739719	-0.916285	-0.736648	-1.02146	-0.0211703	-0.752769	-0.949295
KANK3	0.693386	-1.05186	1.17611	0.154959	1.04615	0.433456	0.340623	0.0621263	-0.067839	-0.810498	1.15755	0.229225	-0.606267	1.12042	-0.253504	-1.46032	2.01161	-0.476302	-2.05445	0.396323	-0.234937	-1.10756	-0.754799	-0.5877	-1.0333	1.67741
EIF4EBP1	-1.36045	-1.32459	-1.18417	-0.813694	-1.12143	-1.01686	-1.11247	1.7916	1.20302	0.267861	-0.816682	0.560657	-0.733026	1.0865	-1.07661	-0.380475	-0.580652	0.686142	-0.099629	0.148352	1.07455	1.19107	1.38527	0.796687	0.916196	0.512854
CLCN1	-0.516137	-0.890637	-0.266471	-0.328887	-0.141638	-0.64097	-0.578554	-0.578554	0.669778	0.669778	-0.141638	0.108029	-0.0792211	0.357695	-0.516137	-0.391304	-0.453721	-0.266471	0.0456121	-0.204054	-0.0168045	-0.204054	-0.391304	-0.0168045	4.53961	0.232862
MAPK12	-0.608521	-0.304477	-0.191868	-0.698608	-0.304477	-0.484651	-0.867522	-0.360782	-0.822478	-0.766174	-1.26165	-0.124303	-0.507173	0.517568	-0.270694	-1.13778	0.29235	2.17292	0.404959	0.382437	-0.33826	2.91614	0.92296	0.731525	-0.799956	1.50853
SMTNL2	-0.251681	0.111858	2.92929	1.74779	-0.97876	1.6569	0.202743	1.47513	-0.97876	-0.251681	-0.342566	-0.251681	-0.97876	0.293628	0.384513	-0.61522	0.657167	0.202743	-0.97876	0.0209734	-0.706105	-0.97876	-0.97876	-0.433451	-0.251681	-0.706105
SELL	-0.804594	-0.365445	-1.04663	-0.946819	-0.340494	-0.462757	-0.123415	-0.233202	2.5015	0.0986549	-0.537612	-0.669855	-0.664865	2.52645	2.10477	-0.555078	-0.35796	-0.00614194	-0.415349	0.310744	0.62763	-0.82206	1.11668	0.0612275	-0.649894	-0.345484
IER5L	-0.778154	-1.45697	-0.877493	-0.736763	0.463581	-0.910606	-0.960275	0.662259	-0.935441	-0.56292	-1.19207	0.397355	1.25829	0.902328	-0.471859	-0.869215	0.331129	0.670537	-1.36591	1.94539	1.04306	1.62253	0.960275	-0.645702	0.711928	0.794711
S100A16	-1.51372	-0.762751	-1.17429	-0.312758	-0.995474	-0.668558	-0.592394	1.57147	-0.593314	-0.993634	0.28202	0.399578	0.734589	0.72631	-0.512918	0.348434	-1.23427	-0.273572	-0.288474	0.39921	0.701106	2.49666	0.83283	1.98522	-0.322692	-0.238617
PRELP	2.07414	-0.269165	1.45315	0.198664	0.246945	0.936203	2.02253	-0.40069	-0.578831	-0.504745	0.0413337	-0.36323	-0.516399	-0.92346	0.241118	-0.770292	1.3749	-0.881006	1.95843	-0.607967	-0.746151	-1.00837	-1.01919	-0.645426	-0.777784	-0.534712
SP6	0.14222	0.36603	2.95444	0.0741043	-0.417304	2.54574	0.711476	-0.568133	-0.665441	-0.509748	0.604436	-0.212956	0.263856	-0.324861	0.24926	0.667687	-0.937906	-1.08387	0.628764	-0.0329352	-0.572998	-0.621653	-0.928175	-0.154571	-1.54122	-0.636249
HN1	-0.670857	-0.425807	-1.00634	-0.656271	-0.910072	-0.929034	-0.93341	-0.224517	-0.504573	-0.587715	-0.172006	-0.233268	-0.164713	0.125554	-0.638767	-0.418514	-0.882358	2.14721	-0.507491	-0.0144741	1.99843	1.87299	1.36247	0.545639	1.92113	-0.0932401
S100A14	-1.03532	-0.0720248	-0.64147	0.224653	-0.760829	-0.723721	-0.634392	2.69371	-1.02212	-0.797747	-0.381136	0.289497	1.56343	1.44426	-0.844037	0.343438	-1.43663	-1.15009	-0.451336	1.1495	0.208968	1.02689	1.00049	0.440036	0.0383446	-0.472377
ACADSB	1.52246	-1.30169	1.62427	0.1695	1.56844	0.0184403	0.136661	-0.0275342	-0.034102	-0.506983	1.88369	2.18253	-0.674462	-0.746707	-0.493847	0.120241	0.274584	-1.02584	0.208906	-0.0603732	-0.109632	-1.46588	-0.822237	-0.845224	-0.769695	-0.825521
STK40	0.655632	1.87545	1.49913	0.120024	0.601109	0.595763	2.93276	-0.908427	0.46106	-0.606947	-0.935154	-0.783345	-0.296915	-0.750204	0.988114	-0.0349917	-0.347162	0.473889	-0.346093	-0.651849	-0.439102	-0.757687	-1.23663	-0.295846	-0.774792	-1.03779
ZNF167	0.278295	-0.95331	-0.978968	-0.0809228	-0.876335	-0.696725	-1.03029	-0.157898	-1.5178	1.53556	-0.209215	-0.234873	0.637514	-0.414483	-0.799359	0.303954	-0.440141	3.04941	-0.260532	0.483563	-0.157898	-0.696725	0.124345	0.175662	1.33029	1.58688
ESRRG	1.80149	-0.637874	1.84544	1.77219	2.68786	0.321755	0.688025	-0.110445	-0.879613	-0.960193	-0.381485	-0.344858	-0.220326	-0.850311	-0.0518414	-0.403461	-0.256953	0.885811	-0.366834	-0.56462	-0.696478	-0.806359	-0.91624	-0.462065	-0.571946	-0.520668
VKORC1L1	-0.0987829	1.65636	-0.785312	1.94037	1.85456	0.0258549	-0.0681343	-0.507431	-0.550339	-0.223421	-0.0558748	-0.785312	2.21417	-0.787355	0.0912386	1.26815	-1.00598	0.841108	-0.693366	-0.793485	-0.875215	-0.417529	-1.02437	0.258784	-0.550339	-0.928339
TLE1	0.164558	0.699371	-0.0967712	1.9027	2.4679	0.5839	1.22811	-0.771365	-0.680204	-0.151468	-0.376333	-0.686281	1.00324	-0.582965	0.170635	0.267874	0.103784	-1.37303	-0.352023	-0.965842	-0.97192	1.69607	-0.57081	-0.57081	-1.2454	-0.892913
PPTC7	0.20608	1.7612	1.22046	1.01324	2.96504	-0.295191	1.61714	-0.42939	-0.0583703	0.0541197	0.105431	0.105431	-0.474781	-1.02736	-0.20441	0.421192	0.0185965	-0.445178	-0.569509	-0.891191	-0.415575	-0.555694	-1.27997	-0.99184	-0.954343	-0.895138
TMEM26	-1.37648	-0.860052	-0.756766	-0.601838	0.585948	-1.06662	-0.808409	-0.137052	-0.0854093	-0.498552	-0.550195	0.534305	-0.550195	1.46388	-0.808409	-0.808409	-0.601838	0.895805	-0.756766	1.05073	0.431019	1.72209	2.90988	0.0178764	0.276091	0.379376
SRGAP1	-0.175418	1.46603	0.884447	0.505651	2.64451	-0.175418	1.05663	-0.175418	-1.09371	-1.05162	-0.271074	-0.393513	-0.0491523	-1.34624	-0.439428	-0.496821	1.22498	-0.906228	-0.626913	-0.603955	0.459736	1.22116	-1.15493	-0.271074	-1.25824	1.02602
ARRDC1	-1.48354	-0.988496	-0.622393	-0.251685	-0.152676	-0.272408	-0.403652	0.517362	-0.504964	-0.108928	-0.72831	-0.666141	1.13674	0.690052	-0.12965	-0.498056	-0.343786	-0.859554	-0.907907	0.540387	0.487429	3.63499	1.3716	-0.0743896	0.492034	0.125931
DIO3	-0.35576	0.682018	-0.446002	0.794821	0.00520625	-0.062475	0.343612	-0.378321	-0.536244	-0.197837	0.321052	0.501535	-0.0173542	-0.761848	-0.197837	-0.671606	4.29168	-0.829529	-0.0850354	0.433854	-0.400881	0.0503271	-0.694166	-0.739287	-1.03257	-0.0173542
MAP3K5	-0.524433	-0.39082	-1.0305	-0.617963	-0.410862	-0.831745	-0.699801	-0.19374	1.41129	-0.29896	-1.11734	-0.472658	-0.631324	3.46727	-0.679759	0.00835085	-0.212112	0.141964	-0.679759	0.178708	0.121922	1.41797	1.16077	-0.566188	0.751577	0.698131
KIF13B	0.506208	0.847965	0.733686	1.44846	-0.234445	0.921275	1.48512	-0.280803	0.53316	-0.954613	0.160139	-0.0285281	0.494349	-0.771337	0.095453	0.785435	1.02477	-2.28498	0.182779	0.285198	0.203263	-1.45485	-1.28343	-0.266787	-2.28714	0.139655
MB	0.619962	-0.266969	0.735649	0.0415286	1.15983	2.04677	1.00558	-0.536905	2.27814	0.195778	-0.61403	-1.1539	-0.344094	-0.999652	2.0082	-0.0355959	-0.575467	-0.96109	-0.189845	-0.768279	-0.498343	-0.61403	-1.03821	0.195778	-0.96109	-0.729716
CACNA1E	-0.625902	-0.424373	-0.373991	-0.399182	-0.197653	-0.273227	-0.12208	-0.449564	0.306169	-0.449564	-0.3488	-0.449564	-0.3488	-0.0716978	-0.248036	-0.424373	-0.449564	4.13522	0.734418	-0.222844	-0.373991	2.11993	-0.273227	-0.222844	-0.197653	-0.3488
TMEM116	1.82148	0.528452	0.554733	0.680883	0.260385	1.46932	0.307691	-0.62266	0.365509	-0.286262	1.52188	0.591527	-0.175881	-1.32699	0.75447	0.654601	-0.212675	-1.48994	1.23804	-0.19165	-0.422923	-1.64237	-1.27969	-0.349336	-1.33225	-1.41635
SPRED2	1.2763	0.298084	3.87692	-0.143306	0.659944	-0.401778	0.914439	-0.409731	-0.238742	0.0952827	-0.342131	0.031659	-1.22491	-1.19708	-0.409731	-0.672179	0.568485	0.0515414	0.262295	-0.982345	0.0913063	-0.266578	-0.791474	-0.417684	-0.791474	0.162883
SH3BGRL2	0.528379	0.467598	0.297978	0.655594	1.43161	1.27754	1.47684	-0.883712	-0.844134	-0.937425	-0.548712	-0.709851	1.52349	-0.22926	0.748885	2.35745	-0.698543	-0.623627	-0.304175	-0.20523	-1.00951	-1.23567	-0.933185	0.29091	-1.2173	-0.675927
CALM1	-0.89194	-0.970824	-0.586203	-1.0257	-0.976214	-0.75671	-0.814036	0.200188	1.20118	0.16246	0.149721	1.08065	-1.48431	1.5275	-0.638139	-0.463712	0.119834	-0.994832	-0.339752	-0.176104	1.81952	2.11545	0.974329	-0.0423441	-0.49066	1.30064
FAM19A2	-0.217366	-0.777188	0.333569	0.617922	-0.261797	2.89275	1.83531	-1.31924	-0.359543	0.040329	-0.226252	-0.439518	-0.0574176	0.102531	1.47098	-0.155164	1.87086	-1.01711	-0.635011	-0.483948	-0.981567	-1.0882	-0.0396455	-0.323999	-0.359543	-0.421746
DLL1	-0.292149	0.32757	1.78102	0.952361	2.15529	0.195715	1.70698	-0.0659666	-1.08429	-1.04372	-0.560931	-0.048724	-0.469646	-0.638015	-0.247521	-0.649172	1.14406	-0.760742	-0.641058	-0.336777	-0.416904	2.03357	-0.333734	-0.788127	-1.22325	-0.695829
ANKRD13B	0.561355	-2.16706	-0.427546	0.311151	-0.665836	-0.11777	-0.129684	0.346894	-1.67857	-1.3807	-0.487119	0.00137475	-0.11777	0.918789	-0.904125	-0.963697	0.44221	2.16981	-0.415632	-0.0105397	-0.105855	1.71706	1.45494	0.823473	0.847302	-0.0224542
SMOC1	0.430487	0.330701	0.480379	0.979309	-0.401062	1.76096	3.72342	-0.234753	-0.301277	-0.766944	0.064605	-0.717051	-0.00191896	-0.450955	0.613427	-0.417693	0.480379	-0.933254	-0.234753	-0.600634	-0.850099	-0.86673	-0.750313	-0.417693	-0.800206	-0.118336
SCAMP5	-0.519337	-0.37011	-0.261581	-0.605255	-0.623343	-0.207317	-0.569079	-0.329412	0.48003	0.213231	-0.90823	-0.442462	-0.27967	0.701609	0.746829	-0.419852	-0.329412	4.3554	0.240363	-0.220883	0.127312	-0.835878	0.769439	-0.184707	-0.383676	-0.144009
GK	-0.49806	0.353177	-0.319894	0.223088	1.15068	-0.0879953	0.0392661	-0.616837	0.39277	-0.220913	-0.749754	-0.515028	-0.104963	4.39443	0.124107	0.339037	-0.0568869	-0.783691	-0.399079	0.115623	-0.469779	-0.305754	-0.243537	-0.359486	-0.749754	-0.650773
POU3F3	0.366011	0.0793758	0.108039	1.36923	-0.522557	1.34057	0.824626	-0.952509	-1.12449	2.14315	0.652645	-0.493894	-0.178596	-0.522557	0.996607	0.337347	0.910617	0.824626	1.0826	-1.3538	-0.694538	-1.55444	-1.21048	-0.37924	-1.38246	-0.665875
DMD	2.08766	-0.154272	1.08566	3.0835	2.12048	0.017001	0.273397	-0.0927366	-0.857823	-0.511175	0.262116	-0.411694	-0.214781	-0.768597	-0.429128	-0.336826	-0.172732	-0.770648	-0.578864	-0.581941	-0.511175	-0.629118	-0.767572	-0.508099	-0.0168433	-0.615785
DPF3	2.71225	0.130506	0.0198596	-0.348961	-0.644018	1.27385	-0.348961	-1.04972	-0.791546	2.12214	0.425562	0.0567417	-0.422725	0.130506	0.90503	0.351798	0.757501	0.20427	0.757501	-0.86531	-1.0866	-1.60295	-1.0866	-0.533372	-0.348961	-0.717782
NUP62	-1.23809	-1.02237	-0.261404	-0.202139	-0.87539	-0.901466	-0.624106	0.492447	0.162933	-0.851684	-0.714189	-0.180804	-0.690483	0.757954	-0.391787	-0.28511	-0.107315	1.11591	-0.792419	0.0349208	1.01635	3.19967	0.637053	-0.406011	1.93851	0.18901
DENND1B	-1.28308	-1.05353	-1.35468	-0.840834	-1.08723	-1.07249	-1.91275	0.439573	1.96427	0.416408	-0.354364	0.435361	-0.725008	1.25036	-0.440707	-0.101652	0.0162805	0.755463	-0.34594	0.532234	0.0141746	1.27352	0.787052	0.391137	1.80843	0.48801
CPNE1	-0.240989	-1.37832	-0.801844	-0.391938	-0.24229	-0.458304	-0.429676	0.220969	0.137686	-0.233181	-0.722466	-0.509054	-0.490836	-0.209758	-0.216264	-0.597542	-0.0939431	4.00902	-0.265713	-0.0379876	-0.0510005	0.425271	1.68622	0.957499	0.192341	-0.257906
VAMP2	0.926812	-0.49694	3.15504	0.00233626	-0.242117	0.655692	1.00089	-0.688058	1.39498	0.661618	0.233455	-0.288044	-0.59324	-1.36808	0.660136	-0.861397	0.651247	-0.533978	0.858662	-0.597684	-0.453976	-1.52068	-0.905843	-0.548794	-0.58435	-0.517681
ARHGEF38	1.03943	-0.110757	0.560887	0.821149	4.47321	-0.127548	0.0151766	0.29223	-0.53893	-0.446579	-0.379414	-0.287063	-0.303854	-0.471765	-0.219899	-0.46337	-0.404601	-0.362623	-0.522139	-0.354228	-0.371019	-0.337437	-0.429788	-0.345832	-0.379414	-0.345832
TRIM59	-0.0188318	-0.0996442	-0.636809	-0.798434	-0.922029	-0.332574	-0.693853	-0.304052	1.04124	0.67045	-0.437155	-0.218486	-0.570258	-0.18521	-0.555997	0.0429659	-0.389618	4.37356	0.43752	-0.32782	-0.151935	0.366215	-0.280284	-0.0616149	-0.247008	0.299664
KIAA1456	1.6027	2.10919	0.122447	0.321422	0.951512	0.285245	-0.0976326	-1.51458	0.978645	0.134506	-0.224253	1.14747	0.28826	-0.785003	-0.0192482	0.707314	-0.0554256	-1.91253	0.601797	-0.830225	0.442013	-1.92459	-1.07141	-0.763899	0.285245	-0.778973
SEPP1	0.794523	-0.739328	0.173889	1.82047	0.729926	0.551969	0.781857	0.399977	-1.24723	-0.413179	0.34298	-1.13134	0.408844	0.196688	0.429109	0.526637	1.87556	-1.50119	-0.253588	0.704594	-1.3587	-1.62405	0.938282	-0.96035	-1.56388	0.117526
TAS2R38	-0.864106	-0.864106	-0.21851	-0.864106	-0.864106	-0.476748	-0.476748	-0.864106	-0.864106	-0.21851	0.943564	0.039729	-0.347629	-0.347629	-0.476748	0.039729	-0.476748	2.75123	0.427087	0.427087	0.039729	3.00947	-0.0893903	0.039729	1.07268	-0.476748
FXYD1	2.29437	-0.870279	1.81967	0.0791163	-0.237349	0.237349	1.34498	1.34498	0.870279	-0.0791163	0.237349	-0.237349	-0.237349	-1.81967	0.0791163	-0.553814	0.712047	0.0791163	-0.553814	0.237349	0.395582	-1.02851	-1.81967	-0.870279	-1.02851	-0.395582

## Sheet: LEF1
Groups	NS	NS	NS	NS	NS	NS	NS	AK	AK	AK	AK	AK	AK	AK	AK	AK	AK	SCC	SCC	SCC	SCC	SCC	SCC	SCC	SCC	SCC
Gene	2-NS	3-NS	4-NS	5-NS	6-NS	8-NS	10-NS	1-AK	2-AK	3-AK	4-AK-1	4-AK-2	5-AK	6-AK	8-AK	10-AK	12-AK	2-SCC	3-SCC	4-SCC-1	4-SCC-2	5-SCC	6-SCC	8-SCC	10-SCC	12-SCC
SLC4A1	0.213059	1.35917	-0.0734687	1.45468	1.74121	2.40977	1.74121	-0.742034	-0.742034	-0.742034	-0.264487	-1.21958	-0.168978	-0.742034	0.11755	-0.933053	0.11755	-0.742034	-0.742034	-0.168978	-0.837544	0.11755	-0.742034	-0.933053	0.977134	-0.455506
CALCR	-0.813518	-1.62083	-0.813518	-0.490595	-0.167672	-1.13644	-0.329133	-0.00621006	2.57718	-0.329133	-0.00621006	-0.97498	-1.78229	0.155252	-0.167672	-0.652057	1.28548	0.639637	1.44694	-0.329133	-0.00621006	0.96256	0.801098	-0.00621006	0.316713	1.44694
CCDC109B	-0.7637	-0.909469	0.319724	-1.2995	-1.09858	-0.858253	-0.543075	0.772791	1.10767	0.193652	-0.204259	0.717635	-1.12221	-0.133344	-0.397306	-0.48004	0.367	-1.32314	-0.550955	0.394578	2.19109	2.21867	0.721575	-0.862193	1.46224	0.0794005
PRKAR2B	0.0139949	-0.701811	0.145226	2.96669	2.9309	1.09367	0.491199	-0.218642	0.00206483	-0.59444	-0.111271	-0.701811	-0.666021	-0.576545	0.67015	-0.272327	0.479269	-0.725671	-0.516895	-0.153026	-0.576545	-0.850937	-0.331978	-0.666021	-0.844972	-0.284258
YBX2	0.74273	-0.876295	0.789658	0.484624	1.14162	2.17404	3.183	0.0857343	-0.33662	0.109198	-0.148907	-0.172371	-0.876295	-0.758974	0.648873	-0.899759	-0.0550504	0.0622702	-0.618189	-0.665118	-0.313156	-0.360084	-0.899759	-0.665118	-0.970151	-0.805902
ETV1	1.32615	-1.28341	2.08376	0.981013	3.06866	-0.508961	-0.290095	-0.248005	-0.643648	-0.938276	-0.660484	-0.14699	-0.845678	-0.231169	-0.643648	-0.357438	0.164473	-0.39111	-0.896186	-0.172244	-0.197498	0.0887121	0.846326	-0.0796466	-0.913022	0.888416
SLC13A2	1.65968	-0.363972	1.30774	1.73789	2.58841	1.32729	1.64013	-0.178226	-0.539941	-0.676807	-0.510613	-0.803896	-0.510613	-0.451957	0.242146	-0.803896	-0.373748	-0.539941	-0.676807	-0.500837	-0.823448	-0.461733	-0.676807	-0.461733	-0.500837	-0.647479
GAS7	0.33264	1.86379	0.593491	0.224988	0.0701335	0.458511	0.422903	0.512338	-0.50291	-1.02627	0.967791	-0.242059	1.57065	-0.632921	-0.11122	0.248174	0.593491	-1.79474	0.98601	-0.0979703	0.0461187	-2.20299	-0.950083	0.048603	-2.0763	0.697832
NFIX	1.81709	0.475022	2.97213	0.223433	-0.22262	0.405375	0.52354	-0.217142	-1.04782	0.00823181	1.06545	-0.194448	-0.534074	-1.0439	-0.159625	-0.264486	1.15271	-0.866657	1.26344	-0.706626	-0.639718	-1.16676	-1.05056	-0.720321	-0.827139	-0.244531
NISCH	2.43768	-0.637913	1.38867	0.986071	-0.306765	0.388418	0.323776	0.0720133	-1.28093	1.21515	0.38615	-0.138923	0.103767	-0.685544	-0.321508	-0.163873	1.71981	-1.61208	0.220576	-0.316972	-0.777403	-2.1122	-0.389552	-0.69008	-0.104901	0.296559
DPF1	-1.09533	-0.513286	0.401354	-0.0559657	-1.17848	-0.804308	-0.0559657	1.06655	0.276631	-1.1369	-0.471711	1.44072	0.235056	-0.139115	-1.22005	0.151907	-0.804308	2.60481	0.235056	-0.638009	-0.139115	0.276631	-0.222264	2.23063	-1.17848	0.733951
FHL1	0.472083	-0.46875	3.26472	1.32217	0.563414	0.430515	0.51365	0.0909488	-0.858081	-0.804804	1.64124	-0.365709	-0.798364	-0.814757	-0.0232157	-0.671905	1.33271	-0.836419	0.0329884	-0.122744	-0.371564	-0.827637	-0.701178	-0.765578	-0.975758	-0.257985
RRAGD	0.948696	-0.621975	1.01435	1.01435	2.85269	-0.0765328	0.751731	-0.142188	-1.0058	-0.869444	0.0497269	-0.127037	-1.49064	1.20122	-0.192692	-0.9553	-0.0209785	1.84261	-0.177541	-0.334103	-0.717932	-1.26842	-0.354304	-0.642176	-0.121986	-0.55632
SNX1	2.55145	0.38792	2.12599	0.317009	0.757561	-0.384555	-0.0782804	-0.613883	-0.214067	0.873734	0.487497	0.307957	-0.490166	-1.01521	-0.419256	0.357745	0.193293	-1.55685	0.787736	-0.785879	0.374342	-2.01248	-1.09064	-0.874895	-0.156735	0.170662
GAB2	0.937099	0.382044	2.75775	-0.341155	-0.339347	-0.342963	1.65126	0.0150203	0.644204	-0.435171	-0.420707	-0.518339	-0.455059	-0.684675	-0.418899	-0.813043	1.955	-1.09328	1.43791	-0.464099	-0.342963	-0.832931	-0.822083	-0.587043	-1.21623	0.347692
DSG2	-0.22849	-0.0724849	-0.166626	-0.0424495	0.208144	-0.230731	-0.168419	-0.517636	-0.671399	0.1149	-0.711297	-0.266594	-0.337872	-0.56112	-0.350873	-0.0558982	-0.683503	4.07553	-0.705469	-0.648985	-0.132107	1.58081	-0.237007	-0.234766	1.45887	-0.41453
SCML1	-0.520256	-0.0919408	0.701021	2.40271	2.87733	-0.595501	1.36665	-0.196126	0.301646	-0.132457	-0.392919	0.139581	0.423195	-0.942783	-0.144033	-0.335039	0.608412	-1.70102	-1.24955	-0.207702	-0.265582	-0.502892	-0.56656	-0.676533	0.307434	-0.607077
ARHGAP6	1.24181	-0.0147532	1.99575	0.845003	1.06986	0.421738	1.04341	0.46142	-0.848055	-0.848055	0.421738	-0.715785	-0.808374	-0.848055	-0.16025	-1.29777	2.24707	-0.689331	0.0778359	-0.318975	-0.186704	-1.27132	-0.636423	-0.596742	-1.4565	0.871457
LMO3	0.532796	2.00989	-1.03412	2.07975	1.43103	0.752364	0.552757	-0.565041	-0.674824	0.712442	-0.914352	-1.07404	1.77036	-0.405355	0.203445	-0.55506	0.0936616	0.143563	0.153544	-1.37345	-1.18382	-0.904372	-0.515139	0.0437599	-0.325512	-0.954274
TNIP3	-0.990774	0.609927	-1.12727	-1.06523	-0.221445	-0.668152	0.113586	-0.879097	2.13618	-0.469615	-0.891506	-0.606109	-0.457207	2.01209	-0.0477251	0.833281	-0.544067	0.25008	-0.85428	0.150811	-0.407573	0.25008	1.39167	-0.556475	2.32231	-0.283487
HERPUD1	-1.13844	0.739539	-0.00971755	0.538189	-0.209132	1.64271	1.65239	-0.566336	-0.193644	0.759868	-0.369826	-0.706701	-0.411451	1.08997	2.98344	-0.274958	0.621439	-0.776399	-0.833513	-0.895467	-0.787047	-0.629258	0.0231955	-0.306903	-1.03293	-0.90902
NNAT	0.702298	1.38122	0.828609	-0.276608	0.370733	1.98119	0.481255	-0.631856	-0.466073	1.87067	-0.813427	-1.08973	-0.529229	-1.01079	2.35223	0.126007	-0.860794	0.102324	-0.205558	-0.805533	-1.06605	-0.166086	-0.631856	0.070746	-0.505545	-1.20815
ZNF280C	-0.154746	0.0918299	-0.0104089	-0.659927	-0.702025	-1.30343	-1.17112	-0.202859	0.915755	0.621066	-0.0404792	0.242181	-0.629856	0.0136473	-1.08091	-0.623842	-0.0104089	4.05509	0.855615	-0.172788	0.109872	-0.611814	0.218125	0.182041	0.115886	-0.0464932
SEC61A1	-1.17128	-0.0207184	-0.982465	-0.267087	0.158	-0.712873	-0.400873	0.284213	-1.63423	-0.895125	-0.18631	0.0726795	-0.150971	0.955164	-0.367048	0.165068	-0.639669	1.3333	-1.10514	0.374077	0.704756	3.50114	0.886503	-0.213068	0.267048	0.0449126
COL11A1	-0.659707	-0.604537	0.102393	0.358608	-0.381985	-0.369829	-0.0677941	-0.338971	-0.614823	-0.714877	-0.58864	0.326814	0.375439	-0.143537	-0.624174	-0.68776	-0.352062	-0.554042	-0.567133	3.87081	-0.435285	1.62379	-0.338971	-0.38105	0.209928	1.55739
CDH3	-0.771281	-0.459584	-0.725924	-0.647032	-0.65821	-0.875968	-0.441527	-0.0939308	1.27173	-0.533101	-0.651761	0.448852	-0.562981	1.2612	-0.881557	-0.674547	-0.679061	-0.116932	-0.940672	1.18725	1.30849	3.1417	1.19177	-0.549224	0.209168	0.243132
CS	1.1785	2.92962	0.945801	0.010306	0.245355	1.1926	0.572073	-0.30466	0.501559	-0.250598	-0.852324	-0.711295	0.433394	-0.958096	1.48406	0.494507	-1.27071	-0.231795	-0.123672	-1.02626	-0.941643	-0.638429	-0.995704	0.160737	-0.483297	-1.36003
CDON	1.83862	-0.651787	1.54844	0.487726	-0.0509668	0.259672	-0.573748	0.199817	-1.06016	-0.275233	1.71134	1.30523	-0.310085	-1.2026	-0.616177	-0.528289	2.19699	-0.616177	0.474088	-0.304023	0.246034	-1.44581	-1.0488	-0.637391	-0.951818	0.0050996
WDR3	-0.943764	0.87901	-1.27912	-0.428186	0.694223	-1.15365	-1.10346	-0.567346	-0.138459	-0.0152673	0.0645789	0.431871	0.00526458	0.130737	-1.34299	0.742131	-1.5871	2.7976	-0.722476	-0.170397	0.459247	1.04326	0.103361	1.01361	1.48128	-0.393966
ERBB3	1.58565	0.99197	0.890113	0.618494	-0.124579	0.918245	0.386647	-0.460223	-0.201215	0.234346	0.611703	-0.508727	1.85242	-1.05876	0.0238413	1.02398	-0.41463	-2.18598	0.897873	-0.801687	-1.18389	-1.45454	-1.42447	0.075255	0.479774	-0.771615
MPPED2	0.835933	-0.663888	1.52006	1.178	0.967496	0.704369	0.572806	-0.321824	-1.3217	-1.08489	0.730682	-0.4797	-0.453387	-0.927015	-0.00607215	-0.742826	1.15168	2.86201	-0.190261	-0.742826	-0.532325	-1.21645	-0.321824	-0.4797	-0.87439	-0.163948
NEO1	2.12106	0.697523	1.21641	1.19935	0.0045298	0.695816	0.494404	-0.686757	-0.621895	1.50829	0.0284261	-0.242968	0.59511	-1.25344	-0.145676	0.187166	0.424422	-0.913772	1.17886	-0.664567	-1.11348	-1.82525	-1.35244	-0.913772	0.369802	-0.987167
ROGDI	-0.274233	-0.926617	-1.26724	-0.0202066	-0.181859	0.170313	-0.591765	-0.11258	-1.03631	1.83303	-1.29034	-0.0663931	-0.0894864	0.522485	-0.124126	0.00865997	-0.816924	0.776511	-1.55014	-0.210726	-0.228046	2.05241	1.37694	-0.16454	2.38727	-0.176086
PRR11	-0.306887	-0.493969	0.375963	-0.816686	-1.08328	-0.896196	-1.00845	-0.30221	1.81182	0.296453	-0.232054	-0.0777111	-0.732499	-0.185283	-0.891519	0.0438924	-0.536063	3.04189	0.41338	-0.615573	0.170173	2.3871	-0.124482	0.156142	-0.330272	-0.0636799
REEP1	-0.178944	-0.801168	-0.419349	-1.09814	-0.43349	-0.362783	-0.249651	1.0655	0.0756024	0.033178	-0.560763	0.301866	-1.16885	-0.603188	-0.617329	1.15035	-0.362783	0.598837	0.44328	-0.574905	-0.504198	0.386715	1.43318	3.27157	-1.64966	0.8251
ATP1B3	-0.813288	-0.535701	1.30177	3.54831	2.44414	-0.430061	0.10376	-0.331163	-0.909376	0.145342	-0.0108709	0.493168	-0.530644	-0.431185	-0.421632	-0.504796	0.279078	-0.357573	-0.442985	-0.429499	-0.208104	-0.134493	-0.454223	-0.54413	-0.460404	-0.36544
MAPK6	-0.629292	-0.570806	-0.00787318	-0.518168	-0.738955	-1.37646	-1.06648	0.531665	0.733443	-0.291533	0.313803	1.08729	-0.474303	0.957154	-1.46273	0.422003	-0.238895	-1.13959	0.212913	0.100327	0.723208	3.51448	-0.00202453	0.256778	-0.602974	0.267013
PFN2	-0.323041	-0.187877	-0.236913	-0.278406	-0.312354	-0.206108	-0.248229	-0.163358	-0.260174	-0.0426531	-0.290979	-0.246343	-0.215538	-0.30481	-0.257659	-0.146384	-0.336244	4.85849	-0.202965	-0.251373	-0.365163	0.176754	-0.216796	0.0164422	0.123945	-0.0822595
FGF10	0.143713	-0.126398	2.3046	1.71936	2.48467	0.0761851	0.256259	1.53929	-1.36441	-0.621601	0.548879	-0.261454	-0.824185	-1.02677	-0.374	-0.193926	-0.216435	-0.689129	-0.283963	-0.644111	-0.0588703	-0.914222	-0.0138518	-0.869203	-0.914222	0.323787
PTPN21	1.88694	-0.5862	3.27218	-0.16956	-0.399246	-0.182023	-0.34227	-0.247903	-0.942304	0.248861	1.24417	0.896969	-0.402807	-0.82479	-1.22897	-0.82657	0.48745	-0.760691	0.530183	0.172299	0.45184	-0.279952	-1.03845	-0.465125	-0.888888	0.394864
VASH1	0.415256	-0.149559	0.205261	-0.728857	-1.8078	-1.16333	-1.28643	-0.127835	1.26972	-0.1568	-1.55436	-0.895405	-0.888164	-0.323348	0.618011	-0.815752	-0.431967	0.762835	0.726629	1.78385	1.26248	-0.323348	0.422498	1.16834	0.176296	1.84178
TRPC5	1.66548	0.907119	-0.154589	-0.609607	0.831282	-0.76128	0.224592	-0.457935	1.36214	0.982955	0.755446	-0.76128	-0.154589	-1.2163	-0.76128	0.907119	2.65135	-1.2163	-0.457935	-0.685443	0.300428	-0.988789	-1.06462	-0.76128	0.224592	-0.76128
FRY	0.712396	2.86501	0.152127	1.49874	1.11343	-0.203693	0.125588	-0.480879	-0.150615	-0.640113	0.0371245	-0.610625	1.39258	-0.65584	-0.389467	1.21467	0.677994	-1.46872	-0.459254	-0.376688	-0.764945	-1.44415	-1.11978	-0.81704	-0.327542	0.11969
TEAD2	-0.402054	-0.704409	0.18653	-0.252893	-0.103731	-0.474619	-0.0150402	-0.023103	-1.09545	-0.768911	-0.930167	-0.127919	-0.373835	0.271189	-0.309332	-1.15996	0.00511677	3.53662	-0.801163	0.698517	-0.228704	0.62192	0.0857447	-0.305301	2.31914	0.351817
SEMA3A	0.424494	0.134051	1.4385	0.758249	4.07032	-0.378046	0.0372363	-0.398428	-0.90543	-0.841736	0.243604	-0.141106	-0.46467	-0.602248	-0.607344	-0.688872	0.80156	-0.408619	-0.548745	0.10093	-0.225182	-0.56658	-0.202252	-0.737279	-0.408619	0.116216
ACTB	-0.677431	-0.104838	0.873314	-0.563917	-1.0058	-0.891224	0.231357	-0.53793	2.16602	-0.58662	-0.339304	-0.603526	-1.05951	0.505915	-0.138167	-1.31784	-0.477357	1.47103	-0.2597	-0.517739	1.37065	2.78885	-0.020113	-0.271679	0.293185	-0.327615
GPC4	0.835674	-0.398305	2.47781	1.15841	0.693292	0.788213	0.522433	-0.0186192	-1.39498	-1.11971	1.06349	-0.540687	0.247161	-1.23361	0.1997	-0.531195	0.152239	1.97473	-0.607132	-0.123033	-0.616624	-1.11022	-0.796975	-0.0376035	-1.48041	-0.104049
DCX	0.476221	0.621037	0.693445	3.22772	1.48993	0.403813	0.983077	-0.247858	-0.899529	-0.465082	0.0417738	-1.11675	0.983077	-0.320266	0.18659	-0.392674	0.983077	-0.899529	-0.465082	-0.899529	-0.827121	-0.53749	-0.899529	-0.827121	-1.11675	-0.17545
PHF17	0.893777	0.541643	0.0481209	0.963137	0.715042	1.6514	1.39797	-0.914913	0.456277	0.496292	-0.472078	-0.677489	0.194844	-1.09632	1.97419	1.27526	-0.087931	-0.610797	-0.282672	-1.40043	-0.57345	-1.91796	-1.42978	-0.32002	-0.154623	-0.669486
FBLN1	3.14606	-0.295287	1.56633	0.113074	1.01724	-0.0101479	0.826031	-0.0985649	-1.06423	-0.753478	1.93427	-0.186442	-0.352791	-0.662142	-0.241243	-0.85973	0.63147	-0.441316	-0.126128	-0.125479	-0.42186	-1.03548	-0.682679	-0.737481	-1.04445	-0.0955384
FAP	-0.830203	-0.664182	-0.60381	-0.696883	-0.36484	-0.779894	-0.820141	1.24884	-1.04528	-0.78744	-0.402573	1.16079	-0.0805919	0.550792	-0.79876	-0.885543	0.0539859	-0.500676	-0.356036	2.97068	0.998546	0.458977	1.6815	-0.24284	-0.504449	1.24003
RBFOX1	-0.364969	-0.265292	-0.10581	-0.215454	-0.454677	-0.295195	0.0935424	-0.404839	-0.355001	3.82144	-0.215454	-0.295195	-0.404839	-0.335066	-0.394872	-0.335066	-0.355001	2.65522	-0.374936	-0.374936	-0.404839	0.841115	-0.374936	-0.325098	-0.404839	-0.355001
RUNX1T1	2.44448	-0.340884	0.43004	0.342915	-0.808192	0.387798	-0.826673	0.187146	-1.27022	-0.26168	2.06958	0.110582	-0.232638	-0.472892	-0.319763	-1.09333	2.06166	-0.924358	0.913189	0.0340174	-0.454411	-1.18837	-0.552097	-0.174555	-0.934919	0.873586
OSBPL6	0.217311	0.664189	2.61491	0.364975	0.108506	-0.116876	-0.54821	-0.303399	1.06444	-0.334486	1.83773	0.469895	0.0385601	-0.812451	-0.816337	0.364975	0.49321	-1.99765	0.151251	-0.357801	1.07998	-1.48083	-1.15441	-0.827995	-0.991203	0.271714
CDC14A	-0.0920604	1.79781	-0.406368	0.967719	0.488199	-0.104149	0.38746	-0.353983	2.04765	0.447903	-0.583669	-1.09543	0.899217	-0.889918	0.601028	2.26524	-0.28951	-0.539344	0.181951	-0.301599	-0.857681	-1.81269	-0.837533	0.0207678	-0.96648	-0.974539
OPHN1	0.7915	0.0873303	1.83338	2.03458	0.910059	0.61905	1.80824	-0.552171	-0.609654	-0.595283	0.712461	-0.171344	0.572345	-1.50424	-0.487502	0.367561	0.841798	-0.627618	0.0442179	-0.480317	-0.943776	-1.41442	-1.27071	-0.293496	-1.34975	-0.322238
RFX3	1.4822	0.295052	0.0381832	1.09343	1.12814	-0.426957	0.0520679	-0.975406	-0.267282	1.54468	0.75325	0.0104136	1.59328	-1.14897	0.357533	0.350591	0.649114	-0.489439	-0.683826	-0.0867799	-0.336706	-3.01647	-0.982349	-0.808789	-0.0590103	-0.0659527
SMARCA2	1.34665	0.709126	1.00637	1.1546	0.0508796	0.576043	0.568074	-0.177833	0.157665	0.4581	0.44535	0.348924	0.356096	-1.0385	0.038129	0.714705	1.25979	-2.15496	0.867711	-0.395389	-0.581866	-2.18843	-1.06001	-0.806595	-1.81867	0.164041
SERTAD4	-0.0824134	0.684031	0.445033	0.233505	-0.148344	-0.0192298	-0.920283	1.47795	-1.14555	-0.00824134	1.02742	2.06858	0.807652	-0.373608	-0.8571	1.03017	0.914789	-1.86529	0.906548	-0.793916	-0.313171	-1.80485	-0.898306	-0.071425	-1.14829	0.854353
KAT6A	0.85353	1.28062	0.738192	0.565184	-0.085893	-0.38009	-0.197888	-0.696017	1.59821	-0.180337	0.325313	0.797532	-0.266423	-0.9175	-0.932544	1.07418	2.19079	-1.08549	0.819263	-0.516323	-0.0683415	-2.29571	-0.953439	-0.938394	-0.903291	0.174872
RAB10	-0.945814	-0.441854	-0.98458	-0.883191	-1.03453	-0.905556	-1.08075	-0.142907	0.192569	-0.498512	0.469151	1.23851	-0.654322	2.21065	-1.05168	0.563084	-0.840698	-0.368794	-0.0489738	0.457968	0.739768	2.48201	1.21167	0.781516	-0.653577	0.188842
DNMT3B	-1.05159	-0.952333	-0.519202	-1.17792	-1.60203	-1.08769	-1.48472	1.70059	1.26746	-0.501155	-0.176306	1.12309	0.283895	1.06894	-1.6291	-0.43799	0.0853768	0.392178	0.428272	1.15918	0.319989	0.410225	-0.0409531	0.148542	0.545578	1.72766
LHX5	-0.58522	-0.58522	-0.58522	-0.58522	-0.58522	-0.732232	-0.658726	-0.144185	-0.58522	0.223345	-0.144185	-0.144185	-0.144185	-0.0706787	-0.438208	-0.364702	-0.732232	1.61996	-0.58522	-0.58522	-0.0706787	2.86956	0.737886	-0.364702	2.94306	0.296851
RBM41	-0.181051	-0.0612951	-0.729163	-0.64165	-1.14601	-1.28418	-1.53521	-0.346866	1.4748	0.654936	-0.167233	0.33482	0.205852	-0.153415	-1.30721	1.64062	-0.41135	1.17081	-0.178748	-0.197172	-0.544924	-0.201778	0.19664	0.0907025	3.05005	0.268033
TFAP4	-0.401976	-0.899124	-0.492367	-1.0799	-0.571458	-0.526263	-0.56016	0.174262	0.298549	1.94817	-0.526263	-0.187299	-0.390678	0.671409	-0.503666	-0.198598	-0.899124	0.671409	0.275951	-1.32848	0.795696	-0.130805	0.0838718	0.581019	3.51871	-0.322885
DLL3	-0.586096	-0.586096	-0.586096	-0.586096	-0.586096	-0.285336	-0.686349	0.81745	-0.586096	0.316183	0.115677	-0.886856	-0.586096	0.21593	-0.485843	-0.586096	-0.686349	3.02302	-0.586096	0.21593	0.316183	0.51669	-0.586096	1.51922	2.52176	-0.686349
TF	0.634735	1.42189	-0.562671	3.09857	0.706858	0.946495	0.236117	-0.56112	-0.71002	0.300485	-0.52467	-0.771286	1.73908	-0.742592	0.920902	0.233014	-0.807736	-0.571202	-0.745694	-0.549487	-0.793001	-0.714673	-0.773613	0.21828	-0.809287	-0.819369
CCDC80	1.67828	-0.15784	-0.317352	0.794951	2.14414	0.291559	0.916931	0.852896	-1.06668	-0.859924	0.126779	-0.362622	-0.200147	-0.764941	-0.0184116	-0.783378	2.65988	-1.02141	-0.611684	0.606467	-0.422871	-0.990463	-0.717367	-0.700082	-0.93005	-0.146647
SEMA6A	0.302151	0.79196	1.11498	1.419	1.47811	0.515387	2.96232	-0.31222	-0.90548	-0.584571	-0.212992	-0.259439	1.29021	-0.715468	-0.210881	-0.210881	-0.0462037	-0.259439	0.114251	-0.580348	-1.20316	-1.12927	-0.903368	-1.1525	-0.533901	-0.768249
ABL1	0.0532546	-0.0614811	2.8232	0.390379	1.38617	0.14391	2.02501	-0.188257	-0.3122	-0.883753	-0.230752	-0.520424	-0.897918	-0.841259	0.273519	-0.977242	1.84086	0.546193	-0.486428	-0.426935	-0.321407	-0.345487	-0.653574	-1.11535	-0.998489	-0.221544
PRTFDC1	0.286256	-1.61009	-0.223515	-0.977977	-0.855632	-0.855632	-0.876022	0.979545	-0.34586	-0.10117	0.673682	0.38821	-0.672114	-0.733286	-1.16149	-0.712896	0.632901	3.18176	0.877591	0.347429	-0.121561	-0.651723	0.592119	-0.203124	1.02033	1.12228
H2AFY2	-0.0634872	-1.46197	-1.17922	-0.300388	-0.606068	-0.415018	-0.514364	-0.728339	-0.0176353	0.23455	-0.399734	-0.239253	0.0052906	1.03696	-0.124623	0.578439	-1.07987	2.89396	-0.590784	-0.415018	0.11992	0.486735	0.555513	-0.0634872	2.74112	-0.453228
PALM	1.32183	-0.241386	1.81861	0.271957	0.66276	1.08337	2.28227	-0.135405	-1.12897	-0.75804	0.0136297	-0.383797	-0.764664	-1.11904	0.0401248	-0.844149	2.11668	0.103051	0.228902	-0.589134	-0.506337	-1.08923	-0.930258	-0.665307	-0.88058	0.093115
SOX10	0.841647	-0.303233	0.820831	1.09664	1.14868	1.51296	3.40202	0.290023	-0.386497	-0.745573	-0.193949	-0.370885	-0.537413	-0.828837	0.222371	-0.324049	0.00380292	-0.984957	0.414919	-0.766389	-0.714349	-0.828837	-0.646697	-0.620677	-1.05781	-0.443741
SUN2	0.865404	0.62854	0.190654	2.16036	0.438426	1.01968	2.14946	-0.423322	0.598932	-1.15417	-0.716285	-1.22897	0.179746	-0.426439	1.83623	0.559974	-0.050885	-0.188017	-0.700702	-1.06379	-0.77706	-0.558896	-0.995224	-0.549546	-0.77706	-1.01704
RBFOX2	1.75981	0.861412	3.45865	-0.312515	-0.630974	-0.376128	-0.344517	-0.633315	0.217469	-0.0338633	-0.380421	0.0117981	-0.638779	-1.10203	-0.619265	-0.295733	0.118341	1.74264	0.661204	-0.723467	-0.3492	-0.405008	-0.930699	-0.598191	-0.482672	0.0254575
SYNGR1	1.57203	0.454122	0.660668	0.136851	0.0836175	1.98938	1.98299	-0.880973	-0.589253	-0.435941	-0.0888589	-0.261335	0.126204	-1.25574	1.25901	0.994974	0.0261253	0.801205	0.0197373	-0.970405	-0.693591	-1.63263	-1.45376	-0.0952469	-0.995957	-0.753213
KCNK10	-0.904642	-0.369405	-0.443744	-1.08305	-1.21686	-0.518082	-0.755965	0.522657	-0.518082	0.269906	-0.830304	-0.33967	-0.860039	1.5634	-0.473479	-0.0869188	-0.681627	1.35525	0.492921	-0.20586	-0.190993	3.0799	0.329377	1.77154	-0.235596	0.329377
APEX1	-2.2592	-1.41007	-1.28852	0.522606	-0.158084	-0.180658	-0.316102	0.453148	-1.78167	-0.40987	-0.986373	0.800439	0.65805	0.821277	0.0589727	0.505242	0.0416081	1.39778	-1.48821	0.984503	0.484404	1.18767	1.42209	0.137113	0.666732	0.137113
RNF24	-0.226041	1.32651	-0.392598	0.690021	2.25446	-0.190351	-0.321217	0.0773299	-0.226041	-1.18969	-0.333113	-0.0297423	0.416392	-0.166557	-0.713814	3.0694	0.107072	0.797093	-0.624588	-1.08262	-0.261732	-1.17779	-0.660278	0.410443	-1.04693	-0.505619
NOL4	1.71865	-0.326786	0.774603	0.774603	1.87599	0.145238	0.774603	-0.484127	-1.11349	-0.326786	-0.169444	-0.798809	1.87599	-1.11349	0.45992	0.302579	-0.798809	1.87599	-1.11349	-1.11349	-0.326786	-1.11349	-0.169444	-0.798809	-0.798809	-0.0121032
CHRDL1	2.06012	-0.236389	1.42881	0.0197944	1.1772	0.273691	0.930162	0.138737	-0.92374	-0.735033	1.96062	-0.335889	-0.622952	-0.888286	-0.16205	-0.657263	2.26026	-0.839107	-0.378205	-0.286711	-0.435389	-1.00151	-0.754475	-0.692717	-0.968343	-0.331315
SRPX	0.473181	-0.317562	2.3033	0.0370498	1.44463	-0.240118	-0.0811541	0.829152	-1.2795	-0.844724	1.76663	-0.181695	-0.545818	-0.515927	-0.371909	-0.687119	2.30738	-1.07026	-0.536307	0.364488	0.2096	-1.04037	-0.0947408	-0.725162	-1.1382	-0.0648501
GLRA2	0.715679	2.55968	-0.709232	0.631861	0.464224	1.30241	0.296588	-0.625413	-0.709232	-0.373959	-0.709232	-0.625413	1.63768	-0.373959	-0.122504	0.0451329	0.0451329	2.30823	-0.541595	-1.04451	-0.625413	-0.29014	-1.37978	-0.625413	-0.625413	-0.625413
BMX	0.227206	0.334613	0.692634	1.30127	2.44694	0.94325	2.12472	0.370415	-1.09747	-0.309827	-0.0234091	-0.345629	-0.667848	0.0839974	0.477821	-0.20242	0.62103	-1.92092	-0.560442	-0.417233	-1.06167	-0.918464	-0.166618	-0.453035	-1.4913	0.0123931
PORCN	-0.599876	-0.627995	-1.06853	-0.599876	-1.42471	-1.04978	-1.16226	0.515518	1.86524	-0.562384	-0.91856	0.0749845	0.749845	0.656114	-0.656114	-0.937306	0.206207	-0.328057	0.984172	-0.0281192	-0.421788	0.0937306	1.39659	2.65258	0.749845	0.440534
CAB39L	1.18331	-0.414187	1.75385	1.25463	0.91231	1.41153	1.75385	0.436863	-1.11309	-0.7993	1.88222	-0.314344	-0.542558	-0.7993	0.222912	-0.628139	0.560479	-1.00374	-0.628139	-0.262044	-0.699456	-0.960952	-0.846844	-0.832581	-0.851599	-0.675683
FGF9	-0.288166	-0.475995	3.71887	-0.162946	0.0457534	0.713592	0.233583	-0.622085	-0.663825	-0.142076	0.650982	-0.726435	-0.183816	-0.225556	0.859682	0.0248834	1.88231	0.296193	0.108363	-0.935134	-0.726435	-0.434256	-0.935134	-0.392516	-0.997744	-0.622085
OLFM4	2.30996	-0.353288	-0.336982	-0.342418	-0.358723	-0.206538	-0.331547	-0.326112	-0.41851	0.217408	-0.358723	-0.375029	0.244584	-0.358723	4.08184	-0.336982	-0.353288	0.521779	-0.375029	-0.353288	-0.385899	-0.380464	-0.326112	-0.336982	-0.375029	-0.385899
SLC38A7	-0.764914	-0.430666	-0.516171	-1.25463	-1.20799	-1.07584	-1.18855	-0.193583	0.463254	1.09288	-0.434553	-0.115851	-1.04475	0.373862	-0.947585	-0.640543	-0.034232	2.84186	0.300016	0.125119	0.498233	1.77304	0.0473867	0.218397	1.45045	0.665357
LMF1	2.58204	-0.117396	1.7528	0.217828	0.570695	0.800059	0.411905	0.447191	0.985314	0.367796	0.0855025	-1.25539	-0.884883	-1.08778	0.914741	-1.23775	1.02942	-0.329117	-0.584945	-0.434977	-0.999565	-1.02603	-0.664341	-1.54651	0.358975	-0.355582
ZDHHC2	0.0943124	1.29071	-0.189132	0.730414	1.95977	1.60711	0.796332	-0.528606	-0.86808	-0.231978	-0.396771	-1.27347	1.1391	-0.42973	2.0158	0.990788	-0.769204	-1.03947	-0.472576	-0.426434	-0.914222	-1.46463	-0.166061	0.0877207	-0.663736	-0.877968
STMN2	0.0514564	-0.459045	1.78592	1.12941	-0.259194	0.0286754	0.182965	1.05278	-0.861854	-0.995434	2.06861	-0.380347	0.192284	-1.00372	-0.0810876	-0.789369	2.02615	-0.980937	0.812549	-0.175318	-0.337892	-1.14662	-0.95712	-0.87428	-1.11245	1.08385
NEFM	-0.336863	-0.366704	-0.359243	-0.359243	-0.445037	-0.415196	-0.348053	-0.224958	0.282345	-0.396545	-0.340593	0.0697254	-0.340593	-0.396545	-0.411466	-0.374164	-0.333132	4.62426	0.0324237	-0.348053	-0.239878	-0.176465	0.390519	0.942584	-0.422656	0.293535
MYH14	0.416324	0.712767	1.7863	0.853059	0.1455	1.89244	2.07177	-0.924378	-0.19242	-0.174121	0.896976	0.0357064	0.554176	-1.32207	0.123541	-0.0765271	-0.608416	-0.209499	-0.227798	0.14428	0.304091	-1.05857	-1.45871	-0.87802	-1.69049	-1.11591
GRIN2D	-0.346726	-0.350629	-0.420874	-0.44429	-0.366239	-0.487218	-0.495023	-0.303798	0.894283	0.347927	-0.374044	-0.303798	-0.362336	-0.358434	-0.534048	-0.549658	-0.21404	0.562567	-0.280383	-0.268675	-0.346726	1.24161	-0.303798	-0.190624	4.39877	-0.143794
LSR	0.128613	-0.135348	-0.0027238	-0.455964	-0.784306	-0.257672	0.266388	-0.731514	0.718341	0.106723	-1.11651	-0.597602	-0.479141	-0.370982	0.0153028	-0.189428	-0.728939	2.27378	0.0732455	-0.761129	0.0268913	1.5437	-0.307889	-0.703186	3.3116	-0.842249
CDK6	-0.47968	-0.126718	-0.141596	-0.0831104	-0.193411	-0.733116	-0.6813	0.209828	-1.03118	-0.784419	-0.268313	0.0477115	0.0251383	-0.698743	-0.795705	-0.290373	-0.594599	0.171864	-0.44069	0.21855	0.673605	4.32072	0.423761	0.509949	0.704386	0.037451
MET	-0.645413	0.0464349	0.235951	-0.387397	-0.058598	-0.785267	-0.151073	-0.525538	0.225676	-0.503276	-0.527251	0.0841098	-0.25211	0.503671	-0.776704	0.0852515	-0.563784	0.306734	-0.632284	-0.370272	0.267918	4.54059	0.295888	-0.169339	0.157176	-0.401097
CEP41	-0.798813	0.682178	-1.16906	-0.710658	-0.340411	-0.728289	-1.01038	-0.675397	-1.31011	1.12295	-0.693028	-0.53435	-0.0935791	0.5235	-0.939859	0.611655	-0.32278	2.62157	-0.551981	0.170884	-0.0935791	0.294299	0.682178	0.770332	2.48052	0.012206
FSD1L	-0.969174	-0.14971	-0.506573	0.00889616	-0.374401	-0.975782	-1.06169	0.669754	-0.929522	0.0353305	-0.480139	0.193936	1.07949	0.0551562	-1.41856	0.114633	-0.955956	0.821751	-0.955956	0.101416	0.160893	2.32851	-0.0902325	-0.19597	2.90345	0.590451
CA9	-0.25631	-0.206713	-0.222494	-0.321688	-0.308162	-0.292381	-0.051158	-0.328451	-0.0105784	-0.206713	-0.344232	-0.265328	-0.33296	-0.398338	-0.35325	-0.294635	-0.364522	2.6564	-0.2766	-0.337469	-0.188677	-0.215731	-0.387066	-0.344232	3.98651	-0.335215
ZFAND5	-0.674963	0.429231	-0.225968	3.33273	0.187273	0.463322	1.29064	-0.734829	1.64152	-0.933551	-0.651682	-0.72402	-0.206845	0.0459228	1.00794	-0.280846	1.27234	-0.216822	-0.955169	-0.497028	-0.618423	-0.802178	-0.463769	-0.788043	-0.483725	-0.41305
ATRNL1	-0.310537	0.24742	-0.441821	-0.389307	-0.231766	-0.277716	0.057058	-0.389307	-0.678132	-0.251459	-0.0479691	-0.107047	0.0636222	-0.297408	-0.179253	0.706913	-0.402436	4.40255	1.4618	-0.402436	-0.271152	-0.678132	-0.218638	-0.409	-0.48777	-0.468077
ZMIZ1	1.09183	1.54313	2.10892	0.205945	0.133236	0.693182	1.22471	-0.511955	0.501797	-0.274605	0.170844	-0.761841	-0.260397	-1.09781	0.575342	-0.0213756	1.6944	-1.52404	0.240211	-0.974954	-0.613915	-1.36608	-1.82407	-0.11665	-0.421695	-0.414173
WNT3	2.54349	-1.00831	0.966694	-0.104739	-0.615456	0.782764	-0.631527	-0.219026	-0.408312	-0.0815251	0.441691	0.377405	-1.05831	0.482763	-1.37082	-0.8351	2.56849	-0.760099	0.157762	0.639907	0.602406	-0.974386	-0.024382	-0.258312	-1.30117	0.0881185
HOXB6	-0.39462	-0.942872	-0.472942	-0.747068	-0.35546	-0.707907	-0.707907	-0.35546	-0.942872	0.349435	-0.590424	0.0361484	-0.316299	0.388596	-0.825389	-0.825389	0.545239	0.310274	1.44594	-0.39462	-0.159656	1.36762	0.0361484	-0.512103	3.56062	1.21097
KLF3	0.217188	0.156709	1.96011	0.637203	-0.666655	-0.405217	-0.310927	0.277666	3.03063	-0.55046	0.741017	-0.115206	-0.394264	-0.53665	-0.63332	0.0376571	1.28151	-1.49859	0.661966	-0.364739	-0.116158	-0.489505	-0.984762	-0.101872	-1.81908	-0.0142496
PPARGC1A	0.937632	0.944447	1.14112	2.37664	2.90337	0.491715	0.735119	-0.348518	-0.795408	-0.612368	-0.698047	-0.675653	0.220075	-0.692205	0.265835	0.288228	-0.667865	-0.488719	-0.614316	-0.68539	-0.807092	-0.670785	-0.65326	-0.466326	-0.800277	-0.627946
ZBTB16	0.654299	0.486496	-0.0530204	3.44747	-0.00204239	0.934678	0.573584	-0.25056	1.45933	-0.547931	-0.4481	-0.86442	1.06212	-0.849551	0.936802	0.15514	-0.144356	-0.881412	-0.407742	-0.641391	-0.78158	-0.92177	-0.883536	-0.479961	-0.76034	-0.792201
CCND1	1.92242	0.106006	2.70035	0.929219	-0.393563	0.299747	-0.330467	-0.706814	-1.52038	-1.05644	1.67226	0.586275	0.504622	-1.026	-0.622934	-0.130046	0.427423	-0.539054	0.73919	-0.0587846	-0.00459656	-0.638522	-0.585819	-0.610315	-1.31847	-0.345313
EIF4G2	-0.752116	0.24635	-0.0806624	-0.952124	-1.04913	-1.30157	-1.01927	0.205634	0.810086	-0.713543	-0.0492326	1.1561	-0.506393	-0.485392	-1.49429	0.623936	-0.377531	1.86084	0.291637	-0.108949	0.842944	2.94002	0.0453424	0.273351	-0.815547	0.409499
MDK	-0.115849	-0.526132	-0.645305	-0.165884	-0.239571	-0.296883	-0.20864	-0.449715	-0.507937	-0.637117	-0.672596	-0.134953	-0.165884	-0.0239676	-0.198633	-0.537048	-0.00668293	4.42273	-0.587993	0.591002	-0.410598	-0.0649049	0.464551	-0.296883	1.27784	0.137052
TRPV4	1.59332	-0.939122	2.53214	0.433604	0.954294	0.899069	1.58543	-0.891787	-0.165977	-0.24487	-0.276427	-0.576217	-0.852341	-1.26258	-0.355319	-0.276427	-0.150199	0.504607	0.220595	-0.710334	-0.939122	-0.418433	-1.19158	-0.24487	1.66432	-0.891787
RASAL1	0.578672	1.96932	0.304946	0.17123	0.164937	1.30861	0.570806	-1.13919	0.287642	-0.698714	-0.653093	-0.719165	1.22523	-0.497353	1.95674	1.28186	-1.22414	-0.363636	0.0327938	-0.33532	-0.722311	-1.01177	-0.815126	0.864982	-1.83609	-0.70186
SLC38A1	-0.569746	-0.655101	0.0718406	-0.74259	-0.80874	-1.63384	-1.25045	-0.0277404	1.57765	0.332885	-0.0889116	1.30593	-0.970204	-0.0113807	-1.59187	1.15087	-0.103137	1.03351	-0.242551	-0.113807	-0.099581	2.1481	-0.123765	-0.937484	1.53426	0.815853
GPR133	0.259843	-0.290313	3.1665	0.698134	2.16888	-0.367335	1.12175	-0.171113	-0.657084	-0.748776	0.070956	-0.468197	-0.493871	-0.660751	-0.438855	-0.756112	1.7416	-0.739607	-0.508542	-0.0592476	-0.17478	-0.651582	-0.596567	-0.649748	-0.675422	-0.119765
NUP107	-1.38487	-0.810001	-0.407596	-0.652538	-0.929973	-1.10243	-1.70979	0.367221	0.514686	0.254748	1.14954	1.00707	-0.732519	-0.0976693	-1.26239	0.142274	-0.150157	0.019803	-0.195146	0.0672918	0.937087	1.65942	0.599666	-0.077674	2.79415	-0.000192262
CDCA3	-0.426277	-0.18586	-0.137777	-0.570526	-0.666693	-0.654672	-0.798922	-0.378193	-0.233944	0.282951	-0.294048	-0.197881	-0.282027	0.246889	-0.606589	0.222847	-0.558505	4.5864	0.0305144	-0.00554807	0.0425352	0.138702	-0.0776729	-0.125756	0.751763	-0.101715
USP5	-0.474657	-0.33916	-0.348978	-0.593463	-0.995047	-0.279266	-0.435383	-0.040672	0.118391	-0.990138	0.394295	-0.162424	-0.196789	0.00645767	-0.319522	0.0496598	-0.593463	4.24125	0.911739	-0.246864	-0.000415405	-0.0907472	-0.284175	-0.143768	1.38991	-0.576772
PAK1IP1	-1.77142	0.222439	-0.650646	-0.817833	-0.2172	-1.15221	0.0119079	-0.508228	-0.935483	0.210055	0.476315	1.5847	-1.26986	0.686846	-0.526804	0.0366763	-1.51135	1.1141	-0.136702	0.185287	1.24413	2.32156	1.17602	0.662078	0.346281	-0.78068
GCNT2	1.29344	0.454756	0.509453	2.58794	2.47855	0.664428	0.928797	-0.497883	-0.347466	-0.548022	0.190388	-0.898994	0.691777	-0.379373	-0.174259	0.213178	0.0718775	-1.20439	-0.411279	-0.753136	-1.15425	-1.05853	-0.926343	-0.534348	-0.589045	-0.607277
RBM24	0.256989	0.0895973	3.52112	1.26134	0.870757	1.23344	1.01025	-0.524171	-0.677613	-0.705511	0.103547	-0.53812	-0.73341	-0.775258	0.60572	-0.482323	0.661518	-0.300982	-0.53812	0.0477494	-0.35678	-0.858953	-0.761309	-0.719461	-1.12399	-0.566019
PRDM13	-0.399776	-0.399776	-0.399776	-0.399776	-0.0304398	-0.663587	-0.5053	-0.399776	-0.399776	0.813757	-0.083202	-0.188727	-0.399776	0.127847	-0.663587	-0.399776	-0.5053	2.76596	-0.399776	-0.399776	-0.347013	-0.0304398	0.0750848	-0.188727	3.66292	-0.241489
PTP4A1	-0.967342	1.91756	1.39298	1.32775	2.02084	0.113341	2.05944	-0.525392	-0.0812687	-0.804805	-0.13726	-0.0796379	-0.691735	0.0839867	0.198143	-1.2261	0.220975	-0.116603	-0.513433	-0.530285	-0.173138	0.579753	-0.625415	-1.32123	-1.09618	-1.02496
EYA4	0.100931	-0.31027	-0.429892	0.130837	-0.078502	-0.280364	-0.0934548	-0.362605	-0.347652	-0.385034	-0.429892	-0.302794	-0.422416	-0.302794	-0.257935	-0.347652	-0.377557	4.2279	-0.287841	-0.190648	-0.407463	-0.0261673	-0.332699	-0.302794	2.19432	-0.377557
SOBP	0.627171	2.64349	1.20906	0.897817	0.180604	0.410654	0.532444	-0.0900419	-1.33501	-0.590738	-0.590738	-1.0373	0.15354	-0.698996	0.586574	-0.171236	0.234734	2.14279	-0.306559	-0.049445	-1.30795	-1.26735	-0.658399	-0.171236	-1.37561	0.0317489
PTK7	-1.04872	-0.533342	0.0988251	-0.629124	-0.854678	-0.705751	-0.586486	-0.263296	-1.68768	-0.305317	-0.392448	0.415835	-0.272565	0.777956	-0.629742	-0.464749	-0.634068	0.238483	-0.218803	0.8552	0.496787	3.45555	1.40642	0.303986	-0.0507197	1.22844
HMGCS1	0.0613312	2.72994	-0.464537	1.70613	2.02066	0.775332	0.288413	-0.689519	-0.804372	-0.273255	-0.645845	-0.85529	1.2548	-0.496557	0.61355	0.816591	-0.710621	-0.417084	-0.61267	-0.693403	-0.848676	-0.30727	-0.702327	0.0402293	-0.912821	-0.872717
KIF20A	-0.371708	-0.380611	-0.32274	-0.580932	-0.770125	-0.839125	-1.00161	-0.253741	0.251515	0.58761	-0.313837	-0.086806	-0.298256	0.097935	-0.827996	0.529739	-0.723383	2.69544	-0.144677	-0.429578	0.0823544	3.47001	0.313837	-0.158031	-0.380611	-0.144677
GABRG2	-0.351467	-0.351467	-0.351467	-0.351467	-0.351467	-0.351467	-0.351467	-0.351467	-0.351467	-0.351467	-0.351467	-0.351467	-0.351467	-0.351467	-0.115136	-0.351467	-0.351467	3.19351	-0.351467	-0.351467	-0.351467	1.53918	-0.351467	-0.351467	3.11473	-0.351467
LMNB1	-0.84621	-0.117291	-0.834309	-0.834309	-0.459437	-0.864061	-0.745054	-0.572493	3.42615	1.8017	-0.474312	-0.155968	-0.786706	1.3108	-0.337454	0.171302	-0.640923	1.15906	-0.530841	-0.242248	0.846668	0.340887	0.30221	-0.370181	-0.17977	-0.367206
ARRDC3	-1.0105	-0.596107	0.321019	0.255402	1.88422	0.551184	1.22755	-0.189785	-0.631439	-0.79851	0.214518	-0.347266	-0.184738	0.54866	0.115082	0.0383608	3.3707	-0.450235	-1.55058	0.344742	-0.671819	-0.0752074	-0.135272	-1.1478	-0.681914	-0.400265
PDE4D	-0.62715	0.617911	2.37955	0.343509	2.62954	-0.745309	0.459715	-0.326383	-0.528522	-1.04022	-0.480673	-0.00510794	-0.658399	0.0866848	0.113051	-0.931824	1.0593	0.202891	-0.725779	0.551508	0.143323	-0.624221	1.15695	-1.48453	-1.31657	-0.249238
BCL6	-0.158518	0.745653	-0.41923	1.76948	2.50883	0.756747	1.14504	-0.569	0.923951	-1.12529	-0.597528	-0.648244	0.133891	0.649768	0.46196	-1.06348	1.80593	-0.742544	-0.64032	-0.641905	-0.638735	-0.944616	-0.821788	-0.805147	-0.340778	-0.744129
PDCD10	-1.20631	-0.505207	-1.00305	-0.905838	-0.611257	-0.449237	-0.304892	0.184113	-1.0708	-0.3697	0.245976	0.55234	-0.0780641	0.608311	-0.416833	0.113414	-1.06197	2.85597	-0.879326	0.628931	0.634823	2.30215	1.16802	-0.145818	0.55234	-0.838084
GBE1	-0.829568	1.86951	0.197516	0.989156	2.40524	0.156569	-0.130059	0.740063	-1.52225	-1.35505	1.40204	0.354479	0.286235	0.412487	-0.153945	0.545565	-0.577063	-2.03068	-0.645307	-0.242663	0.0746756	-0.300671	-0.676018	-0.222189	-1.00359	0.255524
ABCC5	0.0311529	-0.304131	-0.095902	-0.304131	-0.694707	-0.396481	-0.74647	-0.0453153	-0.49883	0.842304	-0.162959	0.187619	-0.348247	-0.421186	-0.702353	-0.401186	0.0393879	4.42866	1.08288	-0.346482	-0.548829	-0.343541	-0.298837	-0.195311	0.394671	-0.151783
TNNC1	-0.817357	0.187249	-0.0445831	0.109972	0.960023	2.58285	1.88735	-0.508247	-0.0445831	0.187249	-0.0445831	0.109972	-0.585525	1.81007	-0.199138	0.109972	0.341804	-1.82196	-0.585525	0.650913	-0.585525	-1.3583	0.187249	-0.894634	-1.3583	-0.276415
EIF4G1	-1.27639	-0.255	-0.378853	-0.111159	-0.0472737	-0.587363	0.277642	0.350151	-1.19212	-1.65578	-0.104105	0.232961	-0.176221	0.363085	-0.414911	-0.286747	-0.636747	2.35805	-0.733948	0.0091653	0.700934	3.28733	0.196119	0.295671	-0.164463	-0.0500172
ACTR3	-0.8786	-0.411156	-0.707753	-0.464492	-0.338308	-0.992643	-0.489642	0.0346063	0.173365	-0.794911	0.179002	0.427467	-0.467961	1.56529	-0.840875	-0.107621	-1.08067	-0.363892	-0.683037	1.44257	1.09958	3.20264	1.33547	-0.206053	-0.761956	0.129569
RTN4	-0.288322	1.38465	-0.665524	1.92517	2.05817	0.703474	0.758479	-0.479733	-1.33819	-0.919263	-0.0669388	-0.527926	2.07588	-0.452486	0.709093	0.761033	-0.704692	-1.00117	-0.986018	-0.124158	-0.531673	0.274161	-0.612733	-0.201982	-0.939528	-0.809764
OTX1	0.518106	2.48307	0.628236	1.47451	-0.148476	1.53827	0.402178	-0.548425	-0.733909	0.297844	-0.0615306	-0.316571	0.147138	-0.878818	1.43393	0.993407	-1.3889	-0.212236	0.257269	-0.994745	-0.658556	-0.925188	-1.00054	0.135546	-1.58018	-0.861429
ODC1	-0.891126	-0.197253	-0.270799	0.140827	-0.703218	-0.534178	-0.379	1.2625	-0.728247	-0.820661	-0.449466	-0.149121	-0.776764	0.12581	0.146603	-0.138724	-0.683966	0.52627	0.948293	-0.654316	0.592115	3.40188	-0.271184	2.02761	-1.01396	-0.50992
MEF2D	0.0143745	-0.126644	3.66468	0.361912	-0.0673084	0.463631	1.34134	-0.415617	0.620061	-0.313128	-0.585147	-0.577441	-0.890302	-0.488823	0.519884	-0.985085	1.74744	-0.501153	0.212417	-0.648336	-0.464164	-0.605183	-0.556635	-0.682242	-0.778566	-0.259957
MFAP2	-0.865241	-0.88231	0.025734	-0.284913	-0.421461	-0.870362	-0.795261	1.15396	-1.08372	-0.667247	-0.726987	0.203246	0.259572	0.302244	-0.960825	-0.950584	-0.209811	0.003545	-0.378789	2.64575	-0.0835043	2.63892	1.33147	-0.0749701	0.0803532	0.611183
PIK3R3	-0.00288317	2.08074	0.477559	0.636002	2.09096	0.431559	-0.442436	-0.689472	-0.662213	0.835335	-1.03191	-0.871767	-0.307844	-0.297622	0.881334	0.0107464	-0.478214	2.48962	-0.582139	-1.0268	-1.05066	-1.00636	-0.410066	-0.053994	-0.149401	-0.870064
STMN1	-0.686997	-0.514864	-0.355851	-0.310719	-0.64029	-0.442967	-0.272409	-0.374744	1.1015	0.775607	-0.4246	-0.137012	-0.0178834	-0.223603	-0.426174	0.310113	-0.468682	4.43185	-0.533757	-0.351653	-0.0703629	0.537874	-0.0530447	-0.0698381	-0.394686	-0.386814
PROX1	1.74105	0.311019	1.24735	0.677039	2.70292	-0.531678	-0.29334	-0.557215	-1.86808	-1.12752	0.149289	0.566381	-0.948771	-1.09348	-0.744481	1.08562	0.336555	-0.259291	-0.0805375	-0.574239	-0.948771	0.864305	-0.463582	-0.037977	-0.599775	0.447212
CENPF	-0.369637	-0.281936	-0.374335	-0.416097	-0.89532	-0.755938	-0.92612	-0.372247	1.96122	0.445251	-0.335183	-0.143598	-0.294465	-0.260533	-0.752806	0.81798	-0.657797	3.54663	0.228087	-0.607682	-0.126893	1.65323	-0.38582	-0.0663379	-0.314824	-0.314824
RCN2	-1.25028	-1.72355	-1.97691	-0.791353	-1.34589	-0.318086	-0.743549	0.088255	-0.308525	0.977424	1.77098	1.67537	0.207767	1.3025	-0.848719	0.657132	-0.891744	-0.0169155	-0.155549	0.442011	0.724059	0.910498	0.776644	0.762303	0.131279	-0.0551594
CA14	0.209148	1.15171	1.8405	-0.0083659	-1.05968	0.209148	0.535418	0.861688	1.73174	-0.262132	1.11545	1.8405	-0.660906	-1.02343	-0.479645	0.57167	0.281652	-1.20469	0.136643	-0.479645	-0.733411	-0.914672	-0.189627	-1.16844	-1.89348	-0.407141
SGIP1	-0.87091	-0.499585	-0.188958	-0.381761	0.500134	-0.810212	-0.181817	-0.0532818	-0.999445	-0.603128	-0.688818	-0.388902	-0.0961269	0.000274648	-0.828064	-0.835205	0.139521	-0.399613	-0.70667	2.41745	-0.485303	2.50314	2.21394	-0.0925565	0.0931057	1.24278
RAB32	-0.447563	-0.447563	0.328377	-0.144577	-0.267742	-0.634774	0.0919001	0.407203	-0.817058	-0.767792	0.104217	-0.1766	-0.413077	0.444152	-0.66187	-0.873714	-0.240646	-0.395834	-0.479586	0.431836	0.320987	4.25488	1.19792	-0.122407	-0.807205	0.116533
DCLRE1B	-1.17586	-1.10989	-0.412493	-1.16643	-1.62822	-0.770615	-1.37377	1.02942	2.43363	0.520509	0.332024	0.529933	-0.864857	-0.308826	-1.06277	-0.25228	-0.063795	0.350872	0.520509	-0.129765	0.859783	0.991722	0.313175	1.9153	0.284903	0.237781
FOXO3	0.183752	1.72699	1.44052	1.69926	0.950748	-0.361462	1.08012	-0.721858	0.0913429	-0.564762	-0.250571	-0.629449	1.16329	-0.749581	-0.463112	0.673521	1.73623	-0.629449	-0.684894	-0.777303	-0.980604	-1.11922	-1.07301	-0.915917	-1.3872	0.56263
UCHL3	-1.89096	-0.637509	-1.26423	-0.752958	-0.686987	-0.307654	-0.785944	0.269593	-0.835422	-0.439596	-0.555045	0.121158	0.764376	1.20968	-0.307654	0.681913	-1.67655	1.45707	0.154144	0.731391	0.0222018	1.77044	0.714898	0.54997	2.05081	-0.357132
NR4A3	-0.591988	0.607007	2.21508	1.36766	2.64241	0.00441021	1.56255	-0.599219	-0.145034	-0.550323	-0.656724	-0.663611	-0.561342	-0.511757	0.422096	-0.611271	1.44307	-0.641918	-0.600941	-0.35336	-0.481455	-0.648116	-0.566507	-0.705276	-0.694946	-0.680484
PGF	-1.13514	-0.551883	-0.985087	-0.726133	-0.234846	-1.21742	-0.786636	0.130594	-0.0678568	-1.21016	-0.885862	0.0773512	-0.157402	0.844533	-0.815678	-0.989927	-0.0654367	1.96263	-0.205804	0.813072	0.41859	1.82711	1.58267	-0.292929	1.99168	0.679964
BCL11A	2.37234	-0.0771065	0.00883887	0.623535	-0.766538	1.19339	-0.873036	-0.69554	-0.661909	0.345147	1.70906	-0.13129	1.34286	-0.869299	0.135889	0.182598	0.541327	1.07755	0.147099	-0.385389	-0.899193	-2.23882	-0.738512	-0.0416073	-0.0285287	-1.27287
HOXB7	-0.151489	-0.865023	-0.865023	-0.865023	-0.37982	-0.865023	-1.20752	-0.294196	-0.865023	-0.18003	-0.865023	-0.294196	0.0768422	-0.122947	-0.750858	-0.922106	0.876001	1.30412	0.504963	-0.0373233	0.0768422	2.16036	0.704752	-0.0373233	2.90244	0.961625
DUSP1	-0.508728	-0.054016	0.286852	1.64664	0.0222894	0.817964	1.51379	-0.545131	0.0203037	-0.625313	-0.570755	-0.50088	-0.455683	-0.553357	1.33915	-0.420509	3.52316	-0.727527	-0.469866	-0.368504	-0.526031	-0.406987	-0.592692	-0.54863	-0.678075	-0.617465
NUDCD1	-1.37814	0.203813	-1.53388	-0.640443	0.605449	-0.660934	-0.537984	-0.374051	-1.26749	0.0972565	-0.456018	0.0685682	-0.160938	0.240698	-0.910932	0.134141	-0.742901	3.00707	-0.783884	0.28578	1.03987	1.59724	1.03168	0.142338	1.13004	-0.136348
HSPH1	-0.569448	0.636293	-0.569111	-0.337652	0.309962	-0.686523	0.342595	-0.303337	-0.281133	0.0159283	-0.505191	-0.293244	-0.299637	-0.294254	-0.542198	-0.243454	-0.791487	0.652777	-0.256238	-0.175833	0.0694196	4.55226	-0.0399179	-0.000219969	0.0798487	-0.470203
DUSP4	-0.500586	1.00633	0.967257	1.09868	3.13039	0.155637	0.37053	-0.421555	0.297715	-0.742118	-0.777638	-1.05558	0.714181	-0.358508	1.26473	-0.287469	-0.151607	-0.912612	-0.417115	-0.551201	-0.481938	-0.818485	1.24431	-0.599152	-1.45428	-0.719918
LRAT	-0.569925	-0.375896	-0.433387	-0.304034	-0.447759	-0.569925	-0.354338	0.0121614	0.888885	-0.605857	-0.548367	-0.0525149	0.357102	-0.0884462	-0.512435	0.881698	-0.799886	4.33829	-0.54118	0.371474	-0.677719	-0.282475	0.687669	-0.102819	-0.224985	-0.0453287
MND1	-1.07313	-0.9713	-0.411236	-0.360321	-1.83685	-0.716725	-0.56398	-0.0548314	1.26896	0.0979133	-0.56398	-0.156661	0.301573	-0.462151	0.556147	0.301573	-0.66581	2.69457	0.199743	-1.02221	0.148828	1.62536	1.67628	-0.309406	0.963467	-0.66581
GJB6	-0.935341	-0.658233	-0.589739	-0.656113	-0.79946	-0.624309	-0.554801	0.440612	-0.142458	-0.8332	-0.480224	-0.0221563	-0.352824	1.71018	-0.611864	-0.105399	-0.721656	0.806126	-0.290691	0.562481	-0.0136753	3.78472	0.646922	0.547547	-0.490641	0.384195
TNFSF10	0.767617	-0.942081	-1.21721	-1.05181	-1.08408	-0.575775	-1.239	-0.421668	2.22961	-0.0150197	-0.613696	0.611089	-0.236094	0.560258	-0.956604	-0.570127	-0.0618165	-0.505579	-0.853328	1.33644	0.970941	1.86573	0.957224	-0.58465	1.36307	0.266568
ACVR2A	1.77588	-0.133568	-0.384444	0.88155	0.790956	0.995374	-0.268298	-0.077818	-0.605122	-0.461101	2.54012	0.0127761	0.298496	-0.86529	-0.270621	0.658549	1.37169	-0.763081	0.565632	-0.63532	-0.851352	-2.11967	-1.43905	-0.409996	-0.354246	-0.252037
CBX3	-0.742583	0.0724132	-0.639419	-0.765795	-0.974702	-0.641998	-0.899908	-0.239658	0.915779	0.7404	-0.451144	0.2839	-0.288661	0.0543595	-0.456303	-0.378929	-0.95149	1.57345	-0.982439	-0.458882	0.376747	1.27943	0.268425	-0.105545	3.55936	-0.14681
NXPH1	-0.51184	-0.51184	-0.51184	0.352306	-0.51184	-0.51184	0.179477	0.179477	-0.51184	1.73494	-0.51184	-0.51184	-0.51184	-0.51184	-0.51184	-0.51184	-0.51184	3.2904	-0.51184	-0.51184	-0.51184	1.38928	-0.51184	0.00664728	2.0806	-0.51184
RECK	2.63819	-0.528529	1.61335	0.251295	0.770299	0.014186	0.166989	1.03902	-0.863116	-0.984305	1.75035	0.143278	-0.583855	-0.889461	-0.597027	-0.936883	1.23398	-0.836771	0.217046	0.119568	-0.460031	-1.08705	-0.918441	-0.731389	-0.986939	0.446251
CNTFR	1.17767	0.280987	-0.185947	0.95453	1.60741	2.0041	2.43798	-0.51652	-0.702468	-0.561974	-0.49586	-0.855358	0.276855	-0.743789	1.47518	-0.00826433	-0.582635	0.235533	-0.347102	-0.694203	-0.89668	-0.876019	-0.772715	-0.227269	-0.979323	-1.00412
LRP1	0.885763	-0.562359	1.91516	0.284464	0.396168	-0.4739	-0.028696	1.1781	-1.35801	-0.815954	0.835884	-0.0506495	-0.440969	-0.697793	-0.435965	-1.18561	2.84253	-0.702958	-0.0343458	-0.0441926	-0.0437083	-0.556709	-0.660181	-0.531366	-1.13089	1.4162
HOXC11	-0.658987	-1.102	-0.0244069	-1.102	-0.611094	-0.623067	-0.838585	-0.0363801	-0.503335	1.30462	0.0354591	1.18489	-0.491362	-0.215978	-0.850558	-0.994237	0.250977	0.322816	0.777798	0.131245	0.358736	0.370709	-0.251898	-0.419523	3.73518	0.250977
NFE2	-0.442202	-0.385116	-0.876061	-0.430785	-0.179603	-0.270942	-0.305194	0.242838	-1.11583	-0.978817	1.46449	-0.373698	1.01922	2.52631	-0.898896	-0.818974	-1.15008	-1.52685	0.859374	1.67001	0.631027	-0.704801	0.813705	-0.00834344	1.14481	0.0944126
PLP1	0.0175742	0.818429	0.680859	1.67333	1.03952	1.28027	0.951086	0.49907	-1.25986	-0.40005	1.77651	1.31466	-0.404963	-0.999463	-0.404963	-0.0610373	0.169884	-1.32865	0.769297	-0.355831	-0.291959	-1.66766	-0.724322	-1.03386	-1.29426	-0.763628
MORF4L2	-1.437	-0.287847	-0.757872	0.0758082	-0.00874172	-0.502404	0.470375	-0.177842	-0.360579	-1.07698	-0.258755	0.439464	-0.618774	0.7813	-0.57059	-0.0296519	-0.531497	1.28405	-0.945155	0.320367	0.599472	3.80601	0.816757	-0.148749	-0.594227	-0.286938
CHPF	-0.43128	-0.701122	-0.399752	-0.20363	-0.173493	-0.456781	-0.398825	0.258162	-0.879626	-0.706686	-0.419225	-0.122028	0.134368	0.882693	-0.519836	-0.562955	-0.213366	-0.397434	-0.339014	0.71578	0.0583302	4.32434	1.06583	-0.16932	-0.331132	-0.0139985
NCOA5	-0.607498	-0.00516938	-0.607498	-1.52841	-0.194331	-1.33925	-0.726968	-0.184375	-0.373536	0.806232	-0.169441	0.826144	-1.16005	-0.463138	-0.478072	-0.104728	-1.01071	2.78247	-0.094772	-0.343668	0.990416	0.537424	0.313418	1.91133	1.49816	-0.273977
TOX2	-0.868287	-0.0851937	-0.957784	-0.420805	-0.845913	-0.420805	0.608403	-0.801165	3.94214	0.0490509	-0.219438	-0.980158	-0.823539	0.675526	0.787396	-0.890661	-0.219438	0.921641	-0.219438	0.541281	-0.0851937	0.720274	-0.0851937	0.0937991	0.160921	-0.577424
RAB22A	-0.530388	-0.432603	-0.495378	-0.711471	-0.929978	-0.949293	-0.396386	0.390722	-0.926356	0.140827	0.00923988	0.579048	-0.379485	-0.280493	-0.814085	-0.482099	-0.750102	1.80438	-0.393972	0.0345915	0.739608	3.69609	0.271207	1.0221	0.0478709	-0.263592
RAP2A	-0.808891	-0.414707	-1.56361	-0.496428	-0.467585	-0.94349	-1.32085	0.315976	-0.65987	-0.332986	-0.313757	-0.30895	0.597192	0.599596	-0.469989	1.41921	-0.753609	1.15722	-0.736784	0.775056	-0.337793	0.700545	0.563542	0.0948482	3.26514	0.440961
GRIA3	-0.452068	-1.1483	-0.0846117	-0.896884	-0.597117	-0.998418	-1.11446	0.819525	-1.41422	-0.81469	0.23933	1.36104	-0.601952	0.485913	-0.8437	-0.82436	0.28768	-0.432729	0.29735	1.68015	1.05644	0.495583	0.485913	1.20149	-0.669641	2.48275
RTN2	-0.193074	-0.290684	-0.388293	-0.0675759	-0.848453	-0.485903	-0.248851	-0.764787	-0.220962	-0.653233	-0.750843	0.197364	0.0858106	0.0160895	-0.80662	-0.681122	-0.499847	4.43641	0.18342	0.448361	-0.011799	-0.0396874	0.322863	0.699357	0.294974	0.267086
PANK2	-1.0576	-0.709151	-1.66552	-0.972338	-0.483032	-1.03906	-1.15397	-0.412602	1.77815	0.766179	0.603078	-0.271741	-0.998286	0.510406	-1.3319	0.150841	-0.416309	1.34074	-0.0345023	-0.127174	0.21015	1.08868	1.51497	0.692042	1.89677	0.121186
FLRT3	-0.748095	-0.402323	-0.461902	-0.1406	-0.342744	-0.675749	-0.681068	-0.218266	0.0945246	-0.500203	-0.589572	-0.26827	-0.0267615	-0.291676	-0.814058	-0.196988	-0.683196	3.92355	-0.249119	0.120059	-0.122514	1.80211	0.015795	1.51379	-0.0405924	-0.0161224
PCSK2	-0.0594245	-0.103568	0.170124	2.35083	0.867598	1.45913	-0.236	1.01769	-1.11005	-1.17185	0.673364	1.29138	-0.253658	-0.862844	-0.130055	-0.324288	1.3885	-0.59798	1.19426	-0.730412	-0.288973	-1.29545	-0.862844	-0.924645	-1.48086	0.0200345
TCF15	0.216972	-0.48147	-0.48147	-0.750102	-0.750102	-0.427744	-0.266565	-0.803828	0.807961	0.861687	-0.427744	-0.266565	-0.803828	-0.320291	-0.48147	-0.535197	-0.642649	3.548	1.56013	-0.642649	-0.374018	0.0557927	-0.212839	0.163245	1.82876	-0.374018
FAM110A	-0.267005	-0.976677	0.414561	-0.948571	-1.21558	-0.0491852	-0.857227	-0.786963	-1.33503	-1.08207	1.595	0.323217	-0.189714	-0.0281058	-0.962624	-0.400508	-0.55509	1.25071	1.12423	-0.505904	0.976677	0.941544	1.23666	0.259979	2.50844	-0.470772
MCF2L	0.529242	1.10543	1.51332	1.06385	2.12812	0.44509	2.36672	-0.455828	-0.521169	-0.445928	-0.05982	-0.838965	1.10048	-0.847875	0.318367	-0.164762	-0.244954	-0.932027	-0.275644	-0.465728	-0.876586	-1.24388	-0.896386	-0.472658	-1.09835	-0.730063
NR1D1	0.00474821	-0.215139	4.49985	0.172458	-0.415925	-0.170882	-0.314833	-0.290142	-0.105195	-0.421515	0.899203	0.29498	-0.425708	-0.465772	-0.186721	-0.655844	0.517662	-0.56174	-0.501643	0.152426	-0.0278621	0.445453	-0.46717	-0.438286	-0.659105	-0.663298
KTN1	0.188684	0.281419	-0.593345	-0.372963	-0.780779	-1.0304	-0.931773	-0.735175	-1.04502	0.132607	-0.390201	1.00563	-0.594	0.0226341	-1.27718	-0.246189	-0.11745	1.36609	-1.16699	0.0645285	1.07632	2.49331	0.0654013	-0.328668	2.46124	0.45227
OMD	1.21346	-0.477005	0.075725	1.31836	0.818078	1.53622	1.14084	0.28552	-1.00149	-0.206692	0.46304	0.535661	0.350073	-0.214761	0.172554	-1.34039	0.446902	-1.18305	0.168519	1.72988	-1.93347	-1.56633	-0.706973	-1.49774	-0.202657	0.075725
MASP1	-0.667805	-0.79321	-0.270691	-0.122296	-0.466461	-0.669199	-0.448347	0.818934	-0.926278	-0.798783	-0.396096	0.608533	0.0205256	0.72697	-0.509656	-0.260938	-0.232373	-0.712393	-0.51314	-0.0198825	1.39022	-0.178031	3.32911	-0.712393	-0.404456	2.20814
YWHAH	-0.739026	-0.0720856	-0.051501	-0.0597348	-0.443637	-0.849153	-0.0185657	-0.484806	-0.353065	-0.926345	-0.672126	0.185222	-0.47966	0.186251	-0.592875	-0.887235	-0.352036	0.730713	-0.595963	0.616468	0.606176	3.97381	0.394155	-0.580525	1.53866	-0.0731148
RAC2	-0.514906	-0.709501	-0.909603	-0.923372	-0.397415	-0.498384	-0.555294	-0.0311733	1.0189	-0.323065	-0.745299	-0.869216	-0.638823	2.42329	0.791265	-0.414855	-0.62689	-0.453407	-0.363453	0.111101	0.156078	2.85929	1.76883	-0.122045	0.313039	-0.345095
HOXD13	-0.57809	-0.57809	-0.229088	-0.57809	-0.461756	-0.461756	-0.531557	-0.298889	-0.57809	0.119913	-0.43849	0.375848	-0.57809	0.375848	-0.368689	-0.368689	-0.531557	4.401	-0.57809	0.259514	0.445649	0.375848	-0.136021	0.468915	0.934251	-0.461756
CGNL1	2.03675	-0.215806	1.68048	1.24156	0.777941	1.59593	1.40402	-0.0647493	-0.957792	-0.964442	0.187013	0.0891581	0.0806077	-1.16775	0.506228	-0.421966	0.9746	-1.15255	0.0112544	-0.588224	-0.725031	-1.27701	-1.27036	-0.532172	-0.90744	-0.340262
ATP1B2	0.388109	1.66867	1.92479	0.285664	-0.329006	1.20767	0.849112	0.0295515	-1.19979	-0.533897	-1.14857	0.593	0.080774	-0.892455	0.849112	-1.40468	-0.0216711	0.900335	1.92479	-0.482674	-1.19979	-1.09734	-0.9949	-0.482674	-0.636342	-0.277784
MTUS1	0.60509	0.45379	2.39241	0.848301	0.993944	-0.0962618	0.0394837	-0.391791	-1.52159	0.568326	0.518835	1.34179	-0.861244	-1.37312	-0.868315	-0.0835357	1.23574	0.43965	-0.322504	-0.763677	0.0324136	-1.54421	-1.40847	0.0465538	-1.12001	0.838403
FOXA1	2.60914	-0.197231	1.74172	0.823268	1.66518	0.670193	1.28249	-0.0696687	-0.681968	-0.528894	-0.656456	-1.03914	-0.299281	-0.681968	0.772243	-0.528894	-0.299281	1.15493	-1.01363	-0.784018	-0.860556	-0.860556	-0.656456	-0.273769	-0.681968	-0.605431
CDO1	-0.393663	-0.50313	0.0305246	2.56196	1.82306	1.85042	1.95989	0.0168412	-0.46208	-0.667332	-0.0242092	-0.89995	-0.256828	-0.557864	1.30309	-0.585231	-0.530497	-0.434713	-0.941001	-0.0515761	-0.639965	-0.790483	-0.407346	-0.202094	-0.256828	-0.941001
CDKN1C	-0.727637	-0.510842	0.400973	0.904702	2.43502	0.656026	1.21714	-0.612863	-0.102757	-1.00819	-0.765895	-0.918926	0.955713	-0.510842	1.20439	-0.0963806	2.07157	0.0311459	0.369091	0.165049	-1.28238	-0.663873	-0.510842	-0.612863	-1.57569	-0.510842
JUND	-0.530057	0.028667	1.18327	2.35195	0.875057	0.827769	1.64263	-0.650809	-0.414653	-0.748762	-0.809842	-0.722303	-0.218185	-0.491495	1.78281	-0.600988	1.86162	-0.546946	-0.541035	0.00558616	-0.734688	-0.579315	-0.51908	-1.093	-0.400298	-0.957896
TNNT3	-0.292103	-0.316118	0.0320967	-0.184036	-0.154018	-0.166025	-0.154018	-0.172029	0.194196	0.158174	0.0020782	-0.208051	-0.334129	-0.298107	-0.148014	-0.376155	0.104141	4.83505	-0.256081	-0.316118	-0.334129	-0.400169	-0.292103	-0.232066	-0.364147	-0.328125
RGN	2.14206	-0.656438	0.0345494	1.31288	0.207296	0.414592	0.241846	0.587339	-0.863734	-1.31288	1.03648	-0.0345494	0.172747	-1.38197	0.587339	-1.00193	2.03841	0.172747	0.276395	-0.621889	-0.690987	-1.20923	-0.656438	-1.00193	-1.07103	1.27833
AKAP12	0.438525	0.504682	1.62259	1.50757	3.4953	-0.159148	0.830959	-0.49595	-0.807942	-0.569625	-0.277931	-0.696678	-0.427537	-0.311761	-0.209518	-0.789148	1.08957	-0.565866	-0.613229	-0.170425	-0.690663	-0.633527	-0.571129	-0.763587	-0.443324	-0.292215
CAP1	-0.772899	-0.581667	-0.472535	-0.844986	-0.929088	-0.876024	-0.644743	0.104165	0.461598	-0.377419	-0.28731	0.310415	-0.549628	0.947187	-0.783912	-0.570653	-0.619713	-0.259276	-0.379422	0.266361	1.24255	3.8427	1.0423	0.458595	-0.0700465	0.343455
SH3BP5	-0.21462	0.278686	2.34801	2.00205	2.39926	0.0993018	1.30374	-0.0800821	-0.272279	-0.84887	-0.547762	-0.759178	-0.464476	-0.176181	-0.0736755	-0.150554	1.04107	-1.04747	-0.368378	-0.208214	-0.701519	-1.15639	-0.477289	-0.534949	-1.06029	-0.329938
MAP1B	2.53659	-0.619652	1.99341	1.28458	1.31418	-0.0764754	-0.0640124	0.0201125	-0.930188	-1.39443	0.281315	-0.0432408	-0.228627	-0.618614	-0.778036	-1.26928	1.23006	0.311434	-0.546952	0.228348	-0.139829	-0.836715	-0.724549	-0.623807	-1.05741	0.751792
GCH1	-0.333127	1.58587	-0.197061	0.258056	1.59995	-0.16891	1.27151	-1.02284	1.34659	2.13952	-0.89616	-0.464502	-0.328435	0.422274	0.398814	0.8727	-0.0844548	-1.82985	-1.08853	0	0.304976	-1.30905	-0.0563032	-0.563032	-0.989998	-0.868008
ACACA	0.216208	3.37722	-0.334302	0.824611	1.40621	0.0832713	-0.48868	-0.394338	-0.773316	-0.338054	-0.197076	-0.786717	1.69567	-0.748122	0.163141	0.98703	-1.26379	-0.249608	-0.141328	-0.709528	-1.04509	-0.194932	-0.869267	0.0763028	0.32824	-0.623762
DDC	0.243267	0.111497	-0.679119	3.31789	0.814267	0.638575	0.462882	-0.41558	-0.679119	-0.327734	-0.41558	-0.54735	2.70296	-0.679119	0.418959	0.067574	-0.591273	-0.108118	-0.327734	-0.679119	-0.54735	-0.503427	-0.679119	-0.152042	-0.723042	-0.723042
PCNA	-0.550875	-0.975229	-0.340269	-0.670323	-1.28642	-0.554018	-0.962655	0.222393	3.54021	1.89309	0.142237	0.0463646	-0.786627	-0.319837	-0.362273	0.173671	-0.39685	1.16069	-0.179958	-0.78034	0.398422	0.370131	0.547731	0.373275	-0.135951	-0.566592
DPH2	-1.63647	-0.702786	-1.2034	-0.889524	0.914279	-0.929255	-0.329312	0.143491	-0.16244	0.362014	-0.198198	0.016351	-0.484264	1.02553	-0.496183	0.0838942	-1.28684	2.77768	-0.937201	-0.158467	0.56067	0.727542	0.620267	1.00963	1.77248	-0.599485
SYT4	-0.633096	-0.1858	-0.633096	-0.1858	-0.1858	-0.1858	-0.00688148	-0.0963407	-0.1858	-0.633096	-0.0963407	-0.454178	-0.00688148	-0.633096	0.350955	-0.1858	-0.454178	4.37662	1.69284	-0.275259	-0.0963407	-0.275259	0.0825778	-0.454178	-0.1858	-0.454178
GPR12	1.69543	-0.338123	1.94571	2.07086	2.13343	0.631725	0.131158	-0.150411	-1.0264	-1.0264	-0.0878399	-0.181696	-0.807405	-0.807405	-0.0565544	-0.83869	0.663011	0.850723	-0.119125	-0.369409	-0.619692	-0.807405	-0.901261	-0.588407	-1.08897	-0.306838
TRPC4	-0.296905	-0.90882	-0.673468	-0.0144832	0.315009	-0.814679	-0.249835	-0.0144832	-1.14417	-0.90882	-0.485187	0.0325872	-0.532257	0.173798	-0.861749	-0.579327	0.597431	0.503291	-0.438116	-0.108624	-0.155694	3.04509	0.879853	-0.438116	0.267939	2.80974
RTN3	0.570655	1.34402	0.342668	0.0520965	0.5036	1.95869	1.45802	-0.917965	-0.332352	0.405253	0.778525	-0.124482	0.327022	-1.39406	1.62565	1.08027	-0.303295	-1.15936	-0.17142	-1.26665	-0.703389	-1.65557	-1.46335	0.00292291	-0.361409	-0.596101
LYVE1	2.12754	-0.242166	0.756086	0.666793	1.4338	-0.0933439	0.618712	-0.013209	-0.887824	-0.851191	0.559183	-0.315432	-0.613076	-0.53523	-0.500887	-0.668025	3.19448	-0.890113	-0.603918	-0.503177	-0.448227	-0.74816	-0.155162	-0.526072	-0.972538	0.211169
RNF122	-0.824154	0.1633	2.00141	1.23283	2.58841	0.240406	2.01136	-0.361518	0.093656	-0.490857	-0.722175	-0.137662	-0.262026	-0.585374	0.956745	-0.968416	0.49411	-0.505781	-0.406289	0.322487	-0.585374	-0.90126	-0.667454	-0.948518	-0.849026	-0.888823
MEIS2	1.10175	-0.401451	2.32972	2.51497	1.01706	0.583041	0.286634	-0.343229	-1.92053	-1.18481	0.048451	-0.306178	-0.115631	0.540697	-0.41733	-0.877818	0.815931	0.217826	-0.396158	-0.316764	-0.872525	-0.914869	-0.279713	-1.09483	0.0749158	-0.0891661
SORT1	0.47861	1.58338	0.0601021	1.247	-0.285279	0.682239	0.0364766	-0.258279	0.449359	0.154604	0.802616	0.403233	1.75438	-1.06379	0.261481	1.076	-0.924291	-0.58566	0.556236	-0.474283	-0.256029	-1.58468	-1.98069	0.179354	-2.31482	0.00272601
PTGFRN	-1.31048	-0.0326573	0.359001	-0.548689	-0.445244	-1.38044	-0.835108	0.397868	-0.689208	-0.618052	-0.322664	1.00957	-0.154041	0.372156	-1.41512	-1.1287	-0.0828853	1.00359	-0.708342	0.849919	0.797299	3.01331	1.47896	0.562304	-0.0673385	-0.105009
NOTCH2	1.12721	1.83487	1.25087	0.310798	0.311294	0.0883191	0.163803	-0.172895	0.948437	0.407635	0.0937817	0.551154	0.232831	-1.26493	-0.607423	0.846136	0.914171	-1.52465	0.252695	-0.616362	-0.274202	-2.3222	-1.5316	0.327682	-1.67115	0.323709
YWHAQ	-1.00705	0.567643	-0.498414	-0.713286	-0.993555	-0.723667	-0.244097	-0.120571	0.0953391	-0.635434	0.0859968	-0.0188442	-0.325063	1.52782	-0.725743	0.89047	-0.970718	1.89528	-0.173511	-0.794253	0.135822	3.36513	-0.0697077	0.233397	-0.736123	-0.0468711
SOX5	1.34483	-0.367603	2.49664	1.22251	0.648304	0.223594	0.308536	-0.428761	-0.751541	-0.391387	1.29726	0.369694	-0.653008	-0.690383	-0.727757	-0.673394	2.39131	-0.952004	-0.204514	-0.214707	-0.218105	-1.03355	-0.731155	-0.860267	-0.884051	-0.520499
DSG3	-0.984281	-0.652306	-0.43155	-0.702157	-0.968393	-1.17065	-1.02287	-0.0529192	2.07301	0.307217	-0.659284	0.708126	-0.670296	0.657434	-1.23152	-0.337397	-0.765038	1.72834	-0.434997	0.120844	0.578076	2.40036	1.32971	-0.167416	0.159598	0.188349
TMEM2	-0.988574	0.887308	0.663914	0.948977	3.93239	-0.706027	0.434856	-0.459979	0.760823	-1.02193	-0.731198	-0.128978	0.0698742	-0.551854	0.0277125	-0.731828	0.254882	-0.325942	-0.717354	0.682163	-0.325313	-0.32783	-0.161071	-0.996125	-0.31084	-0.178062
CCNJL	0.317392	-0.41818	-0.739992	-1.03882	-0.28026	-0.854925	-0.923885	-0.739992	-0.648046	-0.785965	-0.464153	0.708165	-1.10778	0.938031	-1.0618	-0.808952	1.23686	1.07595	0.110513	1.46672	-0.625059	0.0185661	1.19088	0.593231	-0.0274071	2.86891
TES	-0.628502	-0.380892	0.0893188	-0.33212	-0.140784	-0.91488	0.283155	-0.51095	0.141842	-0.659766	-0.831093	0.358189	-0.380892	-0.0369877	-0.776068	-0.395898	-0.656015	1.82885	-1.05995	0.361941	0.652071	3.82974	0.8309	-0.244581	-0.193308	-0.233326
ACVR1B	0.921539	-0.0618361	0.575536	-0.046227	0.435054	1.86849	2.53448	-0.94115	0.18791	-0.0540316	0.0864505	-0.0176103	-0.100859	-1.28195	0.30758	-0.152889	1.75142	-1.23512	0.177504	-0.675795	-0.366214	-1.68519	-1.68258	-0.150288	-0.295973	-0.0982574
STX11	-0.674743	2.48063	1.97726	-0.670082	0.0243797	-0.273913	1.39	-0.665421	2.06116	-0.134088	-1.16879	-0.14341	-0.833211	-0.437041	0.886631	-0.558222	0.821379	-0.809907	-0.00358524	0.0616662	-0.306538	0.112935	-0.632796	-0.931088	-0.795924	-0.777281
CKAP4	-0.790814	0.679349	-0.785533	-0.554713	-0.83909	-0.868508	-0.731223	0.259195	-1.16948	-0.842862	0.467386	0.287859	-0.093071	0.651439	-0.769693	0.215444	-0.658054	-0.283913	0.365553	0.0208307	0.655211	3.97873	0.680858	0.155099	-0.216779	0.18678
PLXNC1	-0.787911	-0.208201	-0.636682	-0.628927	-0.848015	-1.27456	-1.41415	-0.00462337	0.270691	0.113645	-0.0278893	1.14704	-1.08843	1.88768	-0.9721	-0.00850103	0.365693	-0.456371	-0.111259	2.37432	0.893056	-0.400145	1.10051	-0.303203	-0.780156	1.79849
THSD1	-0.271734	-0.321488	0.363587	-0.302352	-0.371242	-0.417169	-0.612357	-0.0956809	-0.459268	-0.363587	0.0420996	-0.0803719	-0.279388	-0.0382723	-0.631494	-0.486059	-0.0382723	-0.623839	-0.133953	0.371242	0.187534	4.70367	-0.0459268	0.0688902	-0.31766	0.153089
SPRY2	0.622908	-0.236242	2.24183	1.12301	1.62311	0.337594	1.04928	0.321565	-1.24286	-1.06654	1.10698	-0.172126	-0.588878	-0.758784	-0.175332	-1.03448	1.85072	-0.630553	0.103571	-0.402942	-0.489498	-0.989601	-0.10801	-0.947925	-1.49291	-0.0438946
IL6	-0.677842	0.989711	2.60568	0.0507232	2.2036	-0.458042	0.981505	-0.595197	-0.606334	-0.675498	-0.67667	-0.526033	-0.487935	-0.535411	0.441675	-0.696012	2.29093	-0.372466	-0.60692	0.431711	-0.474453	-0.373638	-0.443388	-0.674325	-0.704218	-0.411151
DGKB	1.65679	-0.321214	1.94983	1.87657	2.68242	-0.321214	0.411379	-0.467733	-1.34685	-1.34685	-0.467733	-0.980548	-0.247955	-0.467733	-0.0281767	-0.540992	0.33812	-0.101436	0.411379	-0.0281767	-0.467733	-0.907289	-0.321214	-0.394473	-0.321214	-0.247955
ACTL6A	-1.11869	-0.591929	-0.382455	-0.749034	-0.625814	-0.733632	-0.813725	-0.299282	-0.271557	0.735764	0.313737	0.83434	-0.354731	0.14739	-0.813725	0.193597	-0.964669	4.01033	-0.203787	-0.16066	0.575579	0.822018	0.279851	-0.0436008	0.637188	-0.422502
FOXF2	-0.777071	-0.855747	-0.116198	-0.61972	-0.58825	-0.572515	-0.61972	0.654822	-0.840012	-0.777071	0.0411533	0.167034	-0.635456	-0.383694	-0.698396	-0.635456	0.434531	0.182769	0.906583	-0.0689923	0.544676	3.99066	0.654822	0.827908	-0.651191	0.434531
RAB30	0.400311	-1.21867	2.68593	0.0319054	-0.115958	0.154707	-0.123477	-0.654783	-1.07331	0.500558	-0.411686	0.427879	-1.24624	1.96917	-0.251291	-0.609672	2.17468	-0.25881	0.119621	-0.544512	-0.251291	-0.890363	0.377756	-1.19862	-0.494389	0.500558
SLCO5A1	-0.812214	-0.582924	-0.582924	-0.537066	-0.949787	-0.170203	0.19666	-0.23899	3.01692	0.0361572	-0.261919	-0.651711	-0.743427	0.907457	0.678168	-0.23899	-0.46828	2.83349	-0.0326296	-0.170203	-0.330706	-0.972716	0.63231	-0.261919	0.563523	-0.858072
SEMA6D	-0.357422	-0.508683	-0.225308	-0.397631	-0.361251	-0.341147	-0.381356	-0.187971	-0.261687	-0.0836206	-0.400503	0.176778	-0.410076	-0.273175	-0.365081	-0.338275	0.0446639	1.81097	-0.366038	-0.243498	-0.300938	-0.240626	-0.234881	-0.231052	4.414	0.0638109
CYP1B1	-0.606607	3.55731	0.847719	0.145067	0.63826	0.017312	0.36641	1.33943	-1.02255	1.03638	0.182205	-0.780413	-0.310988	-0.612549	0.177748	-0.279792	0.841777	-1.07752	-0.053993	-0.823493	-0.640774	-1.19487	-0.949763	-0.281278	-0.423888	-0.091131
TACC2	0.549994	0.0151829	2.9463	0.599634	0.619726	0.1316	1.58357	-0.578132	-0.501899	-0.0669593	0.0831423	1.06767	-0.328751	-1.27014	-0.812149	-0.653774	1.14154	-1.27605	0.31775	-0.155602	0.098507	0.328387	-1.2069	-0.767237	-1.72103	-0.144374
SHF	0.300593	0.566215	1.32732	0.678593	0.080944	1.42438	3.24798	-0.659733	-0.281732	-0.542246	-0.475841	-0.562678	0.647945	-1.00708	1.36819	0.438512	-0.399219	-0.80276	-0.230651	-0.516705	-0.756787	-0.843625	-0.950895	-0.363462	-1.02241	-0.664841
ARHGAP24	-0.366877	0.381465	0.909405	0.842772	-0.782053	-0.146475	1.19131	0.314832	-1.16648	-0.336123	0.601867	0.248199	0.765887	0.448098	-0.361751	0.135435	2.95453	-0.479641	0.345586	-0.305369	-0.510394	-1.54065	-0.853812	-1.37663	-1.7508	0.837646
RASGEF1B	0.834381	0.733657	-0.712179	1.24748	-0.146084	1.12763	0.811432	-0.452081	1.51395	-0.0963597	0.444235	-0.788678	1.25258	-0.357732	0.95933	0.200712	0.99248	-2.17841	-0.424031	0.853506	-0.412557	-1.2209	-0.950601	-0.429131	-1.87752	-0.925102
BMPR1B	-0.850047	-1.14144	-0.200011	-0.749179	-0.581066	-0.614689	-0.390539	-0.121558	-0.681934	-0.166388	-0.132766	2.6579	-0.838839	-0.300879	-0.771594	-0.278464	-0.211219	0.853495	-0.850047	0.528477	1.70527	2.69153	0.371572	0.416402	-0.446576	0.102592
CCNG2	3.08337	0.0713449	-0.518991	0.750887	0.651186	0.997516	1.41206	-0.639682	0.150056	0.338964	-0.757749	-1.41368	0.28649	-0.12281	0.756135	0.436041	0.317974	0.0897109	-0.839084	-1.08834	-1.09358	0.0529789	-0.644929	-0.180532	-1.89119	-0.204145
RGS3	-1.24557	-0.684616	0.367887	-0.915935	-0.869672	-0.881238	-0.780035	0.541376	0.263793	-0.59498	-0.791601	0.983774	-0.713531	0.226204	-0.667267	-0.441731	0.80161	-0.453297	-0.317397	1.39726	2.28205	0.382344	0.093195	-0.389684	-0.383901	2.79096
FGD4	-0.0212028	0.367555	0.695769	1.55614	1.5657	-0.352603	-0.2586	-0.314365	-1.66068	-1.19385	-0.421114	0.259213	1.19606	0.77384	-0.0801538	0.683023	1.06063	-1.62563	-0.44342	-0.489625	-0.894315	0.493424	-1.16039	-1.36433	1.93374	-0.304805
TCF12	0.648957	1.24598	0.236005	2.50542	1.36103	0.20573	0.231161	-0.788501	-1.30681	-0.353752	0.206941	0.248116	1.66499	-0.782446	-0.352541	1.1491	0.384959	-1.45213	-0.710997	0.330464	-1.40248	-1.17844	-0.44821	-0.608062	-0.627438	-0.407036
ANP32A	-0.514417	-1.34745	-0.497588	-0.409236	-0.569111	-0.484966	-0.867826	0.293375	-0.670085	2.09828	-0.362956	0.011489	-0.951971	1.49244	-0.287226	-0.531246	-0.766852	1.46299	-0.228324	-0.421857	0.104048	0.276546	0.608918	-0.564904	2.9776	0.150328
TPM1	1.02606	1.37672	3.23777	0.604877	0.614672	0.395918	1.28138	-0.948606	-0.917262	-0.606435	-0.637126	-0.765766	1.02149	-1.21829	-0.037673	-0.150642	-0.396169	-0.488895	0.0779077	-0.142806	-0.831719	-0.345235	-0.89506	-0.338705	-1.09227	0.175857
ST8SIA2	-0.862701	-0.128487	-0.532305	-0.789279	-0.348751	-0.385462	-0.642437	1.33994	-1.08296	-0.752569	-0.642437	0.569015	-0.27533	-0.458883	-0.789279	-0.27533	0.238619	2.99192	0.055066	0.055066	-0.458883	-0.128487	-0.128487	1.41336	-0.422173	2.44126
TOB1	-0.454511	0.279379	0.813341	2.46506	0.479922	1.60567	1.91695	-0.351164	-0.322866	-0.89989	-0.0761857	-0.816228	0.304601	-0.608918	1.86527	-0.285957	0.458392	-1.26899	-0.153696	-0.402223	-0.779933	-0.612609	-0.786085	-0.386228	-1.12812	-0.854983
ADCYAP1	-0.819949	0.730451	-0.803938	0.997301	3.3696	-0.067431	-0.355629	-0.248889	-0.641159	-0.451695	-0.827954	-0.721214	-0.232878	0.186077	-0.019398	-0.726551	1.93395	-0.502397	-0.238215	-0.195519	-0.777252	-0.675849	0.434247	-0.112796	-0.739893	1.50699
GREB1L	3.85789	0.24582	1.53718	-0.484081	0.638843	0.395543	0.36747	-0.418577	-0.231423	-0.792885	0.199031	-0.343716	-0.727381	-1.08297	-0.849031	-0.558943	0.517193	0.152243	0.928932	-0.558943	-0.409219	-0.540227	-0.858389	-0.306285	-0.44665	-0.231423
LEPREL4	0.0731254	-1.12447	-0.420797	-0.901186	-0.623778	-0.799696	-1.33421	0.492621	-1.1583	-0.86059	-0.549352	1.31808	-0.299008	1.30455	-0.921485	-1.18536	0.898584	0.458791	0.276107	1.75787	0.83769	0.255809	1.00684	0.797093	-1.17859	1.87966
NOSIP	-1.41993	-1.34447	-0.999488	-1.22049	-0.891681	-0.045403	-0.918633	0.88712	0.105526	1.59864	-0.810827	-0.325699	-0.00767082	1.35608	0.865559	-0.158599	-0.800046	-0.196332	-0.605995	0.784705	0.515189	2.59046	0.024671	0.154038	1.2321	-0.368822
RERE	1.47877	0.190984	1.55423	-0.00323541	-0.147972	0.160058	0.303558	-0.38549	1.92164	0.544786	-0.559916	-0.594554	-0.752899	-1.16979	0.140265	-0.792485	1.85979	1.33775	0.114286	-1.03371	-0.279102	-1.55699	-1.05598	-0.574761	-1.42463	0.725398
CYR61	-0.504174	0.392948	3.28284	1.58659	0.548246	0.195244	0.765548	-0.439864	-0.49734	-0.625382	-0.383707	-0.559261	-0.630652	-0.639875	0.222499	-0.675447	2.34084	-0.566425	-0.390377	-0.221904	-0.487211	-0.46185	-0.517102	-0.627029	-0.69735	-0.409809
SLC44A3	0.273024	1.55319	-0.677487	0.970797	1.43232	0.437852	1.06969	-0.435739	-0.42475	-0.298382	-0.73243	-1.11154	2.35536	-0.628039	0.79498	1.72901	-1.17747	0.0202866	-1.09505	-0.0456448	-1.08406	-0.65551	-0.54013	-0.100588	-0.584084	-1.0456
PSMA5	-1.36904	0.468789	-2.09435	-0.545606	-0.217986	0.286583	-0.431728	-0.344129	0.209496	0.188472	-0.296825	-0.813658	0.584419	0.829696	1.23791	1.22739	-1.81929	0.0465622	-0.370408	0.0325463	-0.191707	2.55364	0.120145	0.384694	1.31675	-0.99236
HDGF	-1.16381	-0.138757	-0.625946	-0.795751	-0.909991	-0.536598	-0.233883	0.340875	1.14989	-0.416135	-0.833979	-0.187654	-0.281002	0.537795	-0.320119	0.202186	-1.23671	0.812061	0.731159	-0.509483	0.106171	3.69341	-0.0156264	0.133731	1.19746	-0.699291
XPR1	-0.95413	-0.151867	-0.709963	-0.298367	-0.20942	-1.06749	-0.80763	-0.500677	1.06374	-0.341968	-1.02738	0.121949	-0.000134158	1.79101	-0.723915	-0.00711036	-1.12156	0.849219	-1.04831	0.134158	0.116717	3.05196	0.639933	-0.212908	1.56079	-0.146634
LHX9	-0.395284	-0.395284	-0.395284	-0.395284	-0.395284	-0.324406	-0.466163	-0.0408915	-0.395284	-0.395284	-0.395284	-0.395284	-0.395284	0.242623	-0.537041	0.455258	-0.466163	4.56621	0.313501	0.242623	-0.466163	0.738772	0.171744	0.38438	-0.537041	-0.324406
[truncated: 255 more rows]

## Sheet: NFAT
Groups	NS	NS	NS	NS	NS	NS	NS	AK	AK	AK	AK	AK	AK	AK	AK	AK	AK	SCC	SCC	SCC	SCC	SCC	SCC	SCC	SCC	SCC
[truncated: 340 more rows]

## Sheet: AP1
Groups	NS	NS	NS	NS	NS	NS	NS	AK	AK	AK	AK	AK	AK	AK	AK	AK	AK	SCC	SCC	SCC	SCC	SCC	SCC	SCC	SCC	SCC
[truncated: 182 more rows]

[truncated: 3 more sheets: FREAC2, E2F, NFY]
