# Supplementary material for: Cross-species identification of genomic drivers of squamous cell carcinoma development across preneoplastic intermediates
Source: Nat Commun. 2016 Aug 30;7:12601. doi: 10.1038/ncomms12601 (PMC5013636; doi:10.1038/ncomms12601)
Supplement: Supplementary Data 5 — Linear mixed effects model results. For the homolog of each gene in each dataset, the HUGO symbol and Entrez Gene identifier are indicated, as well as whether the LME models converged (i.e., were numerically stable) for all coefficients and whether each gene was designated as early, late, stepwise, or none (blank). For each comparison, signed fold changes were computed in linear space, i.e., after anti-log2-transformation, and in a paired manner, i.e., the mean of the fold changes computed between pairs of anti-log-transformed values within each patient, and t statistics, nominal p values and FDR q values were computed for the corresponding coefficient. Batch-corrected FPKM values are shown, laid over a heatmap scaled so that red and blue indicate expression values {greater than or equal to} 2 standard deviations above and below, respectively, the mean expression within each patient or animal (white). [file ncomms12601-s6.xlsx]

## Sheet: Combined human & mouse
Supplementary Data 5: . Linear mixed effects model results									human ANOVA			tumor vs normal					AK vs normal					tumor vs AK					mouse ANOVA			SCC vs chronic UV					papilloma vs chronic UV					SCC vs papilloma					Expression (colors scaled within each subject)
Human Symbol	Human Entrez Gene ID	Mouse Symbol	Mouse Entrez Gene ID	Human Converged	Mouse Converged	Human Category	Mouse Category	Overall Category	p	FDR q (all)	FDR q (filter)	fold change	t	p	FDR q (all)	FDR q (filter)	fold change	t	p	FDR q (all)	FDR q (filter)	fold change	t	p	FDR q (all)	FDR q (filter)	p	FDR q (all)	FDR q (filter)	fold change	t	p	FDR q (all)	FDR q (filter)	fold change	t	p	FDR q (all)	FDR q (filter)	fold change	t	p	FDR q (all)	FDR q (filter)	2NS	3NS	4NS	5NS	6NS
A2M	2	A2m	232345	TRUE	TRUE		late		0.132656	0.284343	0.266841	-1.09715	-1.10389	0.291286	0.458096	0.439446	-1.25293	-2.19161	0.0488665	0.235225	0.224995	1.20351	1.08772	0.298082	0.665068	0.626715	0.00166754	0.00613711	0.00643488	5.79215	3.96837	0.00265034	0.0119483	0.0120309	-1.28385	-0.780683	0.453073	0.536349	0.532688	8.49901	4.74905	0.000781356	0.0358117	0.0465596	12.6467	12.0539	13.197	12.604	13.3991
NAT1	9	Nat2	17961	TRUE	TRUE	early			0.00337926	0.0517248		1.68517	4.19625	0.00124013	0.022354		1.46278	3.11134	0.00899844	0.123244		1.14921	1.08492	0.299274	0.665302		0.457656	0.52319		1.11277	1.17021	0.269048	0.378732		1.1214	1.07706	0.306751	0.388925		1.03101	0.0931544	0.927621	0.963777		6.55671	7.03092	5.91547	6.54896	6.63191
AADAC	13	Aadac	67758	TRUE	TRUE		stepwise		0.448376	0.599818	0.580545	2.33239	1.10079	0.292581	0.459273	0.440656	2.05239	1.16563	0.26641	0.536174	0.522345	1.89549	-0.0648468	0.949364	0.982183	0.981432	1.26561e-05	0.000233072	0.00029866	-5.15264	-8.90749	4.54047e-06	0.000294614	0.000410508	-3.21006	-6.58473	6.1959e-05	0.000452622	0.000510737	-1.48475	-2.32276	0.0425725	0.181104	0.197846	6.71638	6.31012	8.40054	7.08222	6.85225
AAMP	14	Aamp	227290	TRUE	TRUE				0.260049	0.4285	0.408085	1.1542	1.58547	0.138846	0.28331	0.266251	1.02513	0.17647	0.862868	0.939496	0.937116	1.12877	1.409	0.184219	0.573296	0.528349	0.0500323	0.0854554	0.085531	1.04796	0.788642	0.448614	0.560875	0.555186	1.16314	2.77885	0.0194889	0.0388016	0.0390102	-1.09567	-1.99021	0.0745941	0.249316	0.266958	10.8014	11.3028	10.9097	11.4714	11.4898
AARS	16	Aars	234734	TRUE	TRUE				0.094261	0.234038	0.21745	1.60135	2.40043	0.0334921	0.113544	0.103487	1.24966	1.06093	0.309608	0.577866	0.566084	1.45021	1.3395	0.205224	0.595437	0.552356	0.0628076	0.102723	0.102528	1.4755	2.52378	0.030191	0.0701543	0.0694354	1.51315	2.13844	0.0581879	0.0966473	0.0961939	1.18311	0.385344	0.708052	0.85026	0.851095	10.889	10.7713	10.7849	10.766	10.7426
ABAT	18	Abat	268860	TRUE	TRUE				0.615544	0.728795	0.716062	1.04936	-0.175261	0.863797	0.9207	0.913159	-1.08807	-0.944998	0.3633	0.627555	0.6151	1.12608	0.769737	0.456342	0.760797	0.738036	0.01683	0.0360307		1.00479	-0.274233	0.789487	0.851172		-1.56793	-3.20631	0.00939061	0.021363		1.68465	2.93208	0.0149873	0.102616		8.4461	8.25522	8.7352	8.3871	8.59907
ABCA1	19	Abca1	11303	TRUE	TRUE		early		0.963047	0.974958	0.97377	1.07354	0.217792	0.831251	0.899991	0.891167	1.01508	-0.0363021	0.971638	0.989952	0.989195	1.12191	0.254094	0.803725	0.927618	0.921189	0.000737101	0.00335515	0.00356475	-2.06604	-3.33276	0.00758249	0.0252024	0.0248678	-3.76918	-5.65459	0.000211112	0.00110279	0.00120271	2.1841	2.32183	0.0426398	0.181197	0.198019	12.7791	12.5012	12.5664	12.5459	13.1129
ABCA2	20	Abca2	11305	TRUE	TRUE	late	stepwise		0.00521871	0.059546	0.0544893	-1.59845	-3.637	0.00340673	0.0331774	0.0296255	1.06436	-0.178723	0.861137	0.938576	0.936055	-1.51532	-3.45828	0.00473217	0.289753	0.250553	0.000799043	0.00355049	0.00374912	-1.54296	-5.62419	0.000220176	0.00235566	0.00264031	-1.24704	-2.87963	0.016396	0.0337968	0.0340952	-1.21935	-2.74457	0.0206701	0.124046	0.137425	11.4535	10.4248	11.1658	11.0959	11.1565
ABCA3	21	Abca3	27410	TRUE	TRUE	early	early	early concordant	0.00257287	0.0481186	0.0442441	-2.15324	-4.51254	0.000710964	0.0185642	0.0166488	-1.43206	-2.4582	0.0301376	0.191115	0.182522	-1.3299	-2.05434	0.0623915	0.417282	0.377302	0.000319823	0.00184349	0.00200342	-1.89026	-4.65802	0.000897012	0.00577606	0.0060205	-2.35354	-6.03458	0.000126165	0.000749311	0.000825389	1.30002	1.37656	0.198685	0.432595	0.447602	9.36794	9.13438	8.82428	8.78888	9.04524
ABCB7	22	Abcb7	11306	TRUE	TRUE				0.207353	0.372931	0.353986	-1.01745	-0.489962	0.632996	0.758222	0.742715	1.08868	1.34193	0.204458	0.468344	0.454036	-1.09839	-1.83189	0.0918892	0.466003	0.423492	0.185304	0.250183	0.247979	-1.02601	-0.593706	0.565895	0.66871	0.662585	1.0862	1.35928	0.203921	0.276603	0.274364	-1.09968	-1.95298	0.0793546	0.257756	0.275594	9.394	9.58881	9.19042	9.78523	9.57912
ABCA4	24	Abca4	11304	TRUE	TRUE		early		0.0187383	0.101698	0.0923684	-2.61258	-3.35404	0.00573708	0.0427781	0.0380994	-1.37465	-1.51615	0.155373	0.411646	0.400635	-1.11476	-1.83789	0.0909495	0.464647	0.422883	0.00135931	0.00528236		-1.19362	-3.44106	0.00632018	0.0221603		-1.32337	-5.14096	0.000437148	0.00191146		1.10596	1.6999	0.119988	0.327135		7.79702	9.46501	8.2154	8.82404	8.0439
ABL1	25	Abl1	11350	TRUE	TRUE	early			0.00315148	0.0512463	0.047163	-1.55855	-3.72912	0.00287856	0.0306608	0.0273182	-1.6201	-3.88324	0.00217508	0.0830899	0.083863	1.07002	0.154123	0.880074	0.957477	0.954375	0.673339	0.720443	0.716422	1.08668	0.873158	0.403057	0.516758	0.512024	1.05735	0.650005	0.530337	0.608865	0.604199	1.02593	0.223153	0.827909	0.910436	0.911097	11.8224	11.7562	12.8789	12.0002	12.4261
ABL2	27	Abl2	11352	TRUE	TRUE				0.301579	0.468588	0.4476	1.018	-0.782162	0.449278	0.609347	0.591291	-1.16673	-1.6286	0.12935	0.372831	0.361856	1.39015	0.846438	0.41387	0.736025	0.710711	0.0848044	0.131464	0.13108	1.41836	2.42667	0.0356527	0.0794106	0.0784783	1.3058	1.8204	0.098713	0.150646	0.149671	1.15659	0.606273	0.557845	0.755704	0.759277	10.7212	11.8446	12.3449	11.3261	12.6173
ABR	29	Abr	109934	TRUE	TRUE				0.152588	0.308174	0.290309	-1.15563	-2.09814	0.0577357	0.159562	0.147847	-1.06926	-0.948085	0.361789	0.626292	0.613952	-1.08746	-1.15005	0.272527	0.652516	0.612281	0.748646	0.787393	0.78373	1.05246	0.140201	0.891285	0.927212	0.924608	1.09003	0.727601	0.483545	0.5654	0.56151	-1.03818	-0.5874	0.56996	0.764348	0.767735	12.1584	11.7192	12.1144	11.472	11.2596
ACAA1	30	Acaa1a	113868	TRUE	TRUE		early		0.0508568	0.166034	0.152379	-1.4136	-2.64314	0.0214489	0.0873002	0.0789926	-1.03277	-0.582412	0.571071	0.775649	0.765218	-1.27749	-2.06073	0.0616911	0.415423	0.375949	0.00148955	0.00565094	0.00594583	-1.46709	-4.89416	0.000628562	0.00458484	0.0048687	-1.33467	-3.89839	0.00296877	0.00838574	0.00861982	-1.07444	-0.995765	0.342848	0.58313	0.593078	10.7597	11.8682	10.2324	11.4656	11.4673
ACACA	31	Acaca	107476	TRUE	TRUE				0.203133	0.36788	0.349023	-1.25514	-1.88993	0.0831598	0.202597	0.188453	-1.07037	-1.18914	0.257384	0.526895	0.513012	-1.08819	-0.700791	0.496798	0.781434	0.761375	0.0320291	0.0602438	0.0605372	-1.24726	-3.0635	0.0119727	0.035137	0.0347075	-1.14697	-2.15425	0.0566564	0.0944273	0.0939848	-1.05632	-0.909251	0.384608	0.618481	0.627989	12.3184	13.4259	11.9947	12.608	12.8392
ACACB	32	Acacb	100705	TRUE	TRUE	stepwise	early		0.000718107	0.0308023	0.0282438	-3.5489	-5.29498	0.000189893	0.0115739	0.0101976	-1.86403	-2.86609	0.0141924	0.142773	0.136483	-1.6007	-2.42888	0.0317974	0.367812	0.333775	8.11567e-07	5.80572e-05	8.67015e-05	-6.93154	-10.0891	1.46537e-06	0.00017833	0.000253876	-9.4791	-11.3765	4.81734e-07	2.69215e-05	4.10455e-05	1.43653	1.28741	0.22695	0.465083	0.478096	11.1809	11.4282	10.7496	12.0389	11.641
ACADL	33	Acadl	11363	TRUE	TRUE	early			0.03353	0.134565		-1.3805	-2.65759	0.0208842	0.0857847		-1.74961	-2.57458	0.0243395	0.17475		1.55538	-0.0830112	0.935211	0.978625		0.0695793	0.111823	0.111613	-1.21777	-2.16651	0.0554961	0.111885	0.110624	1.0559	0.243653	0.812426	0.853484	0.851795	-1.274	-2.41016	0.0366731	0.166768	0.183595	8.36639	4.79404	7.55493	7.44113	7.10037
ACADM	34	Acadm	11364	TRUE	TRUE		early		0.0206525	0.106683	0.097165	-1.80304	-3.25195	0.0069313	0.0470857	0.0421462	-1.16136	-1.12511	0.282544	0.552766	0.539213	-1.41195	-2.12684	0.0548625	0.406277	0.368125	4.53934e-07	4.78366e-05	8.24617e-05	-1.86069	-11.6594	3.82803e-07	0.000111981	0.000216802	-1.83786	-11.2841	5.19827e-07	2.7892e-05	4.26026e-05	-1.01226	-0.375303	0.715273	0.854054	0.854751	11.8297	13.038	9.91313	12.9375	12.5859
ACADS	35	Acads	11409	TRUE	TRUE				0.254375	0.422929	0.402807	-1.083	-1.28521	0.222971	0.386187	0.366217	1.04712	0.390706	0.702862	0.859381	0.854946	-1.13265	-1.67591	0.119593	0.504548	0.461081	0.430197	0.496762	0.492208	1.0284	0.086245	0.932974	0.955665	0.953777	-1.08269	-1.12849	0.285458	0.366146	0.363351	1.19199	1.21474	0.25237	0.493222	0.505739	8.97375	9.32841	8.47407	9.61555	9.36911
ACADSB	36	Acadsb	66885	TRUE	TRUE		early		0.058847	0.179229	0.165009	-1.31365	-2.67605	0.0201839	0.0840287	0.0759362	-1.12187	-1.09344	0.295665	0.56493	0.551994	-1.26105	-1.5826	0.139497	0.527156	0.484574	3.32288e-05	0.000413015	0.000495243	-1.4312	-7.05918	3.46033e-05	0.000792751	0.000989808	-1.45014	-7.28635	2.64323e-05	0.000252672	0.000296955	1.02046	0.227161	0.824875	0.909855	0.910454	10.2757	8.56852	10.3121	9.69391	10.2924
ACADVL	37	Acadvl	11370	TRUE	TRUE		stepwise		0.037696	0.142771	0.130224	-1.61659	-2.90902	0.0131048	0.0653579	0.0586327	-1.28236	-1.89712	0.0821332	0.302536	0.294107	-1.04815	-1.01191	0.331551	0.688567	0.655459	0.00264341	0.00866133	0.00893636	-1.53676	-4.76916	0.00075801	0.00518057	0.00545858	-1.22426	-2.53944	0.0293914	0.0544299	0.0545662	-1.18196	-2.22972	0.0498663	0.19811	0.214655	13.6379	14.1865	13.2523	14.3286	14.3105
ACAT1	38	Acat1	110446	TRUE	TRUE	late	early		0.00246727	0.0475617	0.0436067	-1.57955	-4.36035	0.000927798	0.0204611	0.018264	-1.08811	-1.07383	0.304019	0.572557	0.560286	-1.3828	-3.28652	0.00650111	0.289753	0.250553	0.00684658	0.017809	0.0180451	-1.53241	-3.98422	0.00258331	0.0117482	0.0118045	-1.31209	-2.94945	0.0145483	0.0306357	0.0309118	-1.08461	-1.03476	0.325154	0.567085	0.577246	9.83141	10.3756	9.97321	10.8236	10.804
ASIC1	41	Asic1	11419	TRUE	TRUE				0.0473023	0.160491		1.14858	0.132398	0.896863	0.940565		-1.39217	-2.37357	0.0351718	0.204373		1.6402	2.50597	0.0276111	0.35939		0.0895546	0.137682		1.45039	2.33242	0.0418772	0.0899314		1.09132	0.410067	0.690404	0.753121		1.31554	1.92235	0.0834837	0.265334		6.88855	7.48922	7.60434	6.80534	6.86731
ACHE	43	Ache	11423	TRUE	TRUE		early		0.959326	0.972352		1.3294	0.169803	0.867994	0.923419		1.07073	-0.117282	0.908576	0.961818		1.22953	0.287086	0.778944	0.918159		0.000911989	0.00391815		-1.48194	-3.82261	0.00335919	0.0141067		-1.68114	-5.36876	0.00031508	0.00148847		1.20523	1.54615	0.153103	0.373918		6.81751	6.53839	6.58582	6.59132	7.04823
ACLY	47	Acly	104112	TRUE	TRUE	early			0.0732461	0.201278	0.185945	-1.30585	-2.1971	0.0483876	0.142986	0.132149	-1.30663	-2.2358	0.0451372	0.227688	0.217414	1.05775	0.0386951	0.96977	0.989148	0.988231	0.275391	0.344209	0.341551	-1.14923	-1.31996	0.216265	0.320549	0.317023	-1.1635	-1.60865	0.138771	0.200712	0.199327	1.08642	0.288693	0.778712	0.887017	0.887704	12.4889	13.1747	11.8793	13.055	13.719
ACO1	48	Aco1	11428	TRUE	TRUE	late			0.00386593	0.054529	0.0502424	-2.36152	-4.23356	0.00116063	0.0217369	0.0195558	-1.24102	-1.59187	0.137399	0.38373	0.372783	-1.63861	-2.64169	0.0215064	0.345032	0.311978	0.415307	0.482908	0.478185	-1.1066	-1.29365	0.224866	0.330365	0.32645	-1.06872	-1.07795	0.306369	0.388507	0.385314	1.01574	-0.215699	0.833559	0.913879	0.914388	11.5929	12.9297	10.5918	12.4766	12.574
ACO2	50	Aco2	11429	TRUE	TRUE				0.174891	0.335053	0.316464	-1.15361	-1.66793	0.121193	0.260035	0.243607	-1.23193	-1.80791	0.0957335	0.325007	0.316264	1.10171	0.139982	0.890996	0.961214	0.95896	0.0928957	0.141813	0.141228	-1.07772	-1.88052	0.0894479	0.162216	0.160284	1.02191	0.442109	0.667819	0.733107	0.729163	-1.1061	-2.32262	0.042582	0.181104	0.197846	9.95863	9.87531	10.3457	10.1956	10.2723
ACOX1	51	Acox1	11430	TRUE	TRUE		early		0.0713831	0.198735	0.183594	-1.30025	-2.3443	0.0370945	0.120848	0.110817	1.02325	-0.249206	0.807416	0.913945	0.90989	-1.28408	-2.0951	0.0580479	0.411292	0.370989	6.3477e-06	0.000166151	0.00022063	-2.03822	-9.21898	3.33198e-06	0.000249555	0.000356448	-1.79731	-7.9102	1.29969e-05	0.000162658	0.000195815	-1.0747	-1.30878	0.219887	0.457699	0.471249	12.1004	12.1022	11.5248	12.149	11.9841
ACP1	52	Acp1	11431	TRUE	TRUE	early			0.0239028	0.114096	0.103571	1.20309	2.48818	0.028527	0.102938	0.0933622	1.26485	3.01199	0.0108228	0.129751	0.126119	-1.02494	-0.52381	0.609949	0.843614	0.828816	0.0996259	0.149991		1.15555	1.7787	0.10565	0.184329		1.2035	2.31159	0.0433895	0.0753404		-1.02654	-0.532893	0.605747	0.786215		9.9222	10.3434	10.0109	10.3966	10.5572
ACP2	53	Acp2	11432	TRUE	TRUE		early		0.0556377	0.173327	0.159188	1.43599	2.60742	0.0229104	0.0908309	0.0822862	1.1464	0.620139	0.546762	0.761557	0.750933	1.32167	1.98728	0.070203	0.430973	0.390952	0.00013799	0.00102139	0.00114433	-1.48713	-3.44959	0.00623044	0.021949	0.0217606	-2.33888	-7.01114	3.66601e-05	0.000315004	0.000366145	1.65558	3.56155	0.00516788	0.0640827	0.0727875	9.90906	8.95325	9.17607	8.8743	9.06229
ACPP	55	Acpp	56318	TRUE	TRUE				0.161684	0.319448	0.301504	-1.31876	-1.78535	0.0994818	0.22817	0.213338	1.28771	0.00342154	0.997326	0.99928	0.998472	-1.3512	-1.78877	0.098905	0.478625	0.436001	0.00926317	0.0224295	0.0226715	-2.64355	-3.9373	0.00278706	0.0123948	0.0124624	-1.32891	-1.9137	0.0846864	0.132582	0.131765	-1.07097	-2.0236	0.0705549	0.241312	0.258558	11.4391	11.5833	10.2465	10.8346	10.1332
ACTA1	58	Acta1	11459	TRUE	TRUE	early	early	early concordant	0.00236348	0.0468383		-2.44569	-4.33708	0.000966584	0.02063		-1.75794	-3.41426	0.00513273	0.104404		-1.07127	-0.922818	0.374284	0.713319		3.08871e-05	0.000396807	0.000478104	-4.5506	-3.29938	0.00802195	0.0262994	0.0259702	-90.9124	-8.29735	8.5413e-06	0.000126882	0.000158308	48.8653	4.99797	0.000538944	0.0324376	0.0440729	8.34799	6.95418	6.16038	7.21475	5.81496
ACTA2	59	Acta2	11475	TRUE	TRUE	early	late		1.77879e-05	0.0127771	0.0111482	-2.44478	-5.22994	0.00021124	0.0117289	0.0105809	-3.37416	-7.73259	5.3159e-06	0.0225182	0.0229719	1.65707	2.50266	0.0277796	0.360476	0.328505	0.0202118	0.0416092	0.0418763	2.57121	2.60488	0.0262706	0.0631869	0.0625608	-1.05628	-0.640976	0.535951	0.613662	0.609081	2.81364	3.24586	0.0087819	0.0791873	0.0885259	12.1416	10.6861	12.189	12.9907	12.3532
ACTB	60	Actb	11461	TRUE	TRUE				0.327837	0.492672	0.471718	1.31581	1.45352	0.171728	0.325004	0.306471	1.1301	0.222884	0.827375	0.922366	0.918392	1.30033	1.23063	0.242038	0.626709	0.584942	0.104441	0.155916	0.154981	1.17999	2.05994	0.0663936	0.128764	0.127136	1.01302	-0.0194699	0.984849	0.988859	0.987928	1.18015	2.07941	0.0642612	0.228612	0.245298	14.8209	15.0897	15.4575	14.8783	14.6407
ACTC1	70	Actc1	11464	TRUE	TRUE	early	late		0.00624643	0.0634529		-1.61936	-2.7098	0.0189625	0.0809119		-2.11988	-3.89746	0.00211979	0.0828482		1.48166	1.18766	0.257943	0.640728		0.00742714	0.018966		1.66555	3.18757	0.0096941	0.0302394		-1.07682	-0.613802	0.553052	0.630114		1.86967	3.80137	0.003478	0.0561465		8.19497	4.85696	5.6367	6.10829	6.65488
ACTG1	71	Actg1	11465	TRUE	TRUE		early		0.520067	0.655218	0.63879	1.15483	0.542533	0.597383	0.732374	0.715065	-1.03838	-0.631708	0.539425	0.75676	0.745956	1.19631	1.17424	0.263075	0.645096	0.605036	0.0591602	0.097737	0.0975332	1.35256	2.3434	0.0411008	0.0886309	0.0876065	1.35559	2.43021	0.0354376	0.06375	0.0637269	1.05697	-0.0868097	0.932536	0.966737	0.968136	14.8817	15.1537	15.3797	15.2891	14.9784
ACTG2	72	Actg2	11468	TRUE	TRUE	early	late		0.000127469	0.0201334	0.0173242	-5.30947	-5.31313	0.000184351	0.0115264	0.0101976	-4.62097	-5.81033	8.33774e-05	0.0309271	0.0277894	1.74634	0.497203	0.628031	0.851483	0.83719	0.00199614	0.00703465		2.50783	4.92333	0.000601872	0.00445502		1.49568	1.89282	0.0876538	0.136522		1.81176	3.03051	0.0126661	0.0948079		12.3092	10.2644	11.2779	11.2055	11.6996
ACTN4	81	Actn4	60595	TRUE	TRUE				0.254565	0.423053	0.403046	-1.03432	-0.973092	0.349715	0.517246	0.498509	-1.21473	-1.74946	0.105715	0.340734	0.330767	1.16832	0.776372	0.452561	0.758836	0.736153	0.297526	0.366982	0.364033	1.14305	1.06286	0.312837	0.426489	0.42244	1.19999	1.63166	0.133802	0.194726	0.193489	-1.01617	-0.5688	0.582041	0.772162	0.775137	12.8244	13.0245	13.4707	13.1371	13.0953
ACTL6A	86	Actl6a	56456	TRUE	TRUE	early	early	early concordant	0.0077248	0.0688835	0.0620801	1.69642	3.85697	0.00228113	0.0278493	0.0248419	1.30484	2.22037	0.0464078	0.230229	0.220209	1.30057	1.6366	0.127652	0.513861	0.471294	0.00037084	0.00205465	0.00223841	1.37043	4.52537	0.00109921	0.00658836	0.00680336	1.49981	5.94386	0.000142409	0.000822091	0.000901455	-1.07757	-1.41849	0.186451	0.417726	0.434745	9.30089	9.64827	9.76555	9.55358	9.62675
ACTN1	87	Actn1	109711	TRUE	TRUE				0.136533	0.289072	0.2718	-1.15333	-1.4857	0.163151	0.314283	0.296084	-1.35689	-2.11639	0.0558928	0.252116	0.242401	1.19514	0.630693	0.540067	0.806816	0.788716	0.014594	0.0321046	0.0324057	1.46699	2.15955	0.0561522	0.112926	0.111632	1.67738	3.62331	0.00466399	0.0120113	0.012249	-1.18308	-1.46376	0.173972	0.401053	0.418426	12.3932	13.6198	12.9189	13.2587	13.699
ACTN2	88	Actn2	11472	TRUE	TRUE		early		0.127693	0.278137		1.11369	-0.561624	0.584709	0.722002		-1.66617	-2.13721	0.0538581	0.246623		2.38609	1.57559	0.141104	0.528653		0.00021418	0.00138313	0.00152637	-1.56524	-2.35286	0.040443	0.087485	0.086434	-15.0534	-6.56007	6.39126e-05	0.000460869	0.000519722	9.50212	4.20721	0.00180791	0.0458414	0.0549045	6.28801	5.04109	4.70409	6.09065	5.63001
ACVR1	90	Acvr1	11477	TRUE	TRUE				0.472828	0.619948	0.602496	1.12604	1.26308	0.23055	0.394833	0.374518	1.05872	0.64348	0.532018	0.753093	0.74246	1.05954	0.619604	0.547103	0.809746	0.792159	0.388024	0.45674	0.452507	1.05596	0.414498	0.687261	0.770398	0.764612	1.14629	1.40496	0.190328	0.261164	0.259008	-1.06963	-0.990461	0.345309	0.584676	0.595102	9.34048	9.61194	9.38172	9.82528	9.38212
ACVR1B	91	Acvr1b	11479	TRUE	TRUE	stepwise			0.000942507	0.0343437	0.0316713	-1.51585	-5.12671	0.000250456	0.0126363	0.0115127	-1.24249	-2.73765	0.0180097	0.155606	0.148683	-1.2078	-2.38907	0.0341934	0.371789	0.337527	0.0511217	0.0869686	0.0870361	-1.20299	-1.81392	0.0997624	0.176199	0.173912	1.1763	0.997259	0.342158	0.42561	0.422454	-1.36139	-2.81118	0.0184376	0.115894	0.128376	10.8474	10.5158	10.7393	10.5215	10.6924
ACVR2A	92	Acvr2a	11480	TRUE	TRUE		early		0.0518434	0.167832	0.153932	-1.32935	-2.67208	0.0203324	0.0843566	0.0761868	-1.02271	-0.716584	0.487344	0.723199	0.712761	-1.21904	-1.9555	0.0742131	0.437305	0.39662	0.000570693	0.00277921	0.00296982	-1.47831	-5.74675	0.000185993	0.0021434	0.00240746	-1.30653	-3.93818	0.00278309	0.00800036	0.00823538	-1.11893	-1.80857	0.100637	0.295981	0.314092	11.2638	10.6769	10.5785	11.0183	10.9909
ACVR2B	93	Acvr2b	11481	TRUE	TRUE				0.375473	0.535839		-1.05308	-0.625663	0.543253	0.688468		1.13887	0.828444	0.42359	0.675448		-1.11314	-1.45411	0.171567	0.559424		0.983102	0.985748		1.00914	-0.143436	0.888795	0.925284		1.01416	0.0291605	0.97731	0.98367		1.00022	-0.172597	0.866412	0.932233		7.27897	6.63911	6.03308	6.56844	6.88586
ACVRL1	94	Acvrl1	11482	TRUE	TRUE	early	early	early concordant	0.00468544	0.0577662	0.0531874	-1.4034	-3.17334	0.00801972	0.0504879	0.04529	-1.54172	-3.92095	0.00203163	0.0826959	0.0838076	1.14307	0.747607	0.469095	0.767738	0.745067	3.12288e-05	0.00039814	0.000478146	-1.48689	-4.38055	0.00137621	0.00765851	0.00781261	-2.14076	-8.34107	8.15352e-06	0.000122767	0.000152728	1.48726	3.96052	0.0026842	0.0512468	0.0595027	10.3766	9.70027	10.7635	9.80575	10.1684
ACY1	95	Acy1	109652	TRUE	TRUE		early		0.156829	0.312986		1.50585	1.70611	0.113711	0.249155		1.04035	-0.182608	0.858154	0.93727		1.48552	1.88872	0.0833339	0.451708		0.00010584	0.000853717		1.40716	5.49799	0.000262529	0.0026127		1.53946	6.82536	4.59518e-05	0.000366454		-1.0767	-1.32737	0.213891	0.451558		6.4781	6.18581	6.31254	5.75838	6.24876
ACYP1	97	Acyp1	66204	TRUE	TRUE				0.342959	0.506414	0.485103	1.19907	1.4965	0.160355	0.310697	0.292769	1.18319	1.02688	0.324732	0.591959	0.580454	1.10196	0.469621	0.647044	0.858656	0.8455	0.851847	0.876147		1.02054	-0.0789542	0.938627	0.959359		1.0452	0.450161	0.662196	0.72831		-1.01549	-0.529115	0.608269	0.788098		8.76825	8.34016	8.02039	7.96065	8.49477
ACYP2	98	Acyp2	75572	TRUE	TRUE		early		0.0401424	0.147319		-1.14908	-1.96596	0.0728706	0.185032		1.11193	0.883014	0.394574	0.652451		-1.29712	-2.84897	0.0146507	0.327197		0.000596621	0.00286936		-1.5876	-3.8764	0.0030769	0.0132979		-2.07229	-5.72466	0.000191706	0.00103014		1.38202	1.84826	0.0943144	0.284374		7.29754	7.23542	6.65593	7.5222	7.90374
ADA	100	Ada	11486	TRUE	TRUE				0.497602	0.638498		-1.0983	-0.865768	0.403595	0.567936		-1.09139	-1.17322	0.263471	0.532727		1.11422	0.307448	0.763772	0.911867		0.145396	0.204471	0.203056	1.37303	1.92297	0.0833979	0.153739	0.151615	1.41042	1.83097	0.0970212	0.14847	0.147547	1.0878	0.0920007	0.928514	0.96415	0.96521	8.77042	7.42153	8.38046	7.85614	8.1792
ADAM8	101	Adam8	11501	TRUE	TRUE				0.880765	0.916577	0.913139	-1.02781	-0.294205	0.773629	0.860468	0.849949	1.22995	0.21005	0.837153	0.927261	0.92319	1.11497	-0.504255	0.623213	0.850148	0.835261	0.688007	0.733706	0.730012	-1.06111	-0.751893	0.469443	0.581055	0.575623	-1.09174	-0.773987	0.456846	0.53998	0.536208	1.09077	0.0220945	0.982807	0.991205	0.990946	9.64647	9.90754	10.2463	9.96128	10.3769
ADAM10	102	Adam10	11487	TRUE	TRUE		early		0.0558906	0.173629	0.159405	1.49844	2.62352	0.0222402	0.0891365	0.0807684	1.35026	1.93874	0.0764108	0.290926	0.281824	1.20728	0.684771	0.5065	0.786769	0.766125	0.000415301	0.00222177	0.00240151	1.52342	3.84203	0.00325431	0.013822	0.0138762	1.8801	6.04704	0.000124095	0.000740679	0.00081653	-1.19597	-2.20501	0.0519978	0.203358	0.220036	11.3703	11.372	11.5458	11.3513	11.348
ADAR	103	Adar	56417	TRUE	TRUE				0.0621066	0.184394	0.170032	1.28796	1.75353	0.104992	0.236033	0.220692	1.49647	2.60752	0.0229063	0.170379	0.16297	-1.06529	-0.853987	0.409836	0.73432	0.708335	0.412853	0.48067	0.476156	-1.06079	-0.83501	0.423212	0.536633	0.531874	1.16138	0.546185	0.596913	0.67	0.665788	-1.18124	-1.38119	0.1973	0.43092	0.446238	12.8791	12.5637	12.8073	12.4105	12.2912
ADARB1	104	Adarb1	110532	TRUE	TRUE		early		0.0686281	0.195336	0.180413	-1.50159	-2.58873	0.0237133	0.0926231	0.083955	-1.25909	-1.49306	0.161241	0.419641	0.407361	-1.01375	-1.09567	0.294725	0.664035	0.624998	2.43053e-05	0.000338621	0.00041586	2.48743	7.57513	1.89286e-05	0.000575546	0.000725293	2.46733	7.28864	2.63615e-05	0.000252327	0.000296852	1.07275	0.286493	0.780348	0.887698	0.888202	10.6537	11.0572	11.6177	10.7788	10.7171
ADCY1	107	Adcy1	432530	TRUE	TRUE		early		0.162649	0.320574	0.302602	1.54566	0.830005	0.422741	0.585445	0.567141	-1.26525	-1.21742	0.246842	0.515771	0.501771	1.91518	2.04743	0.0631576	0.418262	0.378641	0.0201362	0.0415005		-1.39673	-2.56524	0.0281193	0.0664886		-1.51491	-3.26828	0.00845487	0.019562		1.18745	0.703039	0.498072	0.713598		7.04252	6.9786	7.52846	7.559	7.50845
ADCY2	108	Adcy2	210044	TRUE	TRUE	early	early	early concordant	0.000368126	0.0239905	0.0215231	-3.24923	-5.6459	0.000107979	0.0098845	0.00839949	-2.59193	-3.66629	0.00322881	0.0931641	0.0945112	-1.29485	-1.97961	0.0711522	0.433289	0.393322	0.000364276	0.00202794		-1.37515	-2.5661	0.028078	0.0664019		-2.54145	-6.19242	0.000102464	0.000645344		1.88056	3.62632	0.00464078	0.0623736		10.1841	8.47147	9.78472	9.21467	7.94098
ADCY3	109	Adcy3	104111	TRUE	TRUE				0.14918	0.30436	0.286411	1.18469	1.60789	0.133835	0.27709	0.26008	1.25796	1.99528	0.0692261	0.27888	0.269427	1.00924	-0.387384	0.705255	0.886276	0.876173	0.261929	0.330942	0.328623	-1.09579	-0.910504	0.383979	0.498099	0.49365	1.16558	0.841943	0.419499	0.503205	0.499993	-1.17933	-1.75245	0.110244	0.311009	0.32925	9.81682	10.1036	10.4195	9.93394	9.86295
ADCY5	111	Adcy5	224129	TRUE	TRUE	early	early	early concordant	0.00742959	0.0677176		-1.71887	-3.46722	0.00465473	0.0383235		-1.56271	-3.2692	0.0067132	0.112324		1.0997	-0.198026	0.84634	0.946062		0.000309432	0.00180244		-1.53294	-2.54823	0.0289518	0.0678829		-3.28264	-6.31223	8.76866e-05	0.000578079		2.43906	3.764	0.00369777	0.0577066		8.14652	7.19533	7.32483	7.525	7.362
ADCY6	112	Adcy6	11512	TRUE	TRUE	early			0.00150707	0.0399413	0.0361974	-1.47952	-3.52776	0.00416351	0.0364034	0.0325986	-1.71146	-4.63548	0.000574645	0.0586553	0.0562566	1.22589	1.10771	0.289694	0.660761	0.62214	0.0162134	0.0349993	0.0352774	-1.18928	-1.03254	0.326143	0.440482	0.43613	-1.78305	-3.48342	0.00588745	0.014536	0.0147962	1.88308	2.45087	0.0342066	0.16143	0.177411	10.5145	10.2857	10.4569	10.254	10.4814
ADCY7	113	Adcy7	11513	TRUE	TRUE	early	early	early discordant	0.0137331	0.0886304	0.0804568	1.69952	3.32743	0.00602674	0.0438271	0.0390933	1.54329	2.70657	0.019076	0.158772	0.151743	1.12536	0.620854	0.546307	0.809501	0.791705	0.000105497	0.000852544	0.000966439	-2.43985	-3.70119	0.00410041	0.0162377	0.0162634	-6.48641	-7.23984	2.79174e-05	0.000262041	0.000307539	3.17643	3.53864	0.0053689	0.0647342	0.0734829	9.90056	8.7951	8.90449	9.01571	8.53751
ADCY9	115	Adcy9	11515	TRUE	TRUE		stepwise		0.144078	0.298151	0.280362	-1.28205	-2.00358	0.0682246	0.177818	0.16538	-1.17577	-1.64939	0.124979	0.367074	0.356309	-1.00997	-0.354192	0.729341	0.897014	0.888048	0.000292221	0.00173447	0.00188573	-2.02522	-6.32951	8.57523e-05	0.00139684	0.00162524	-1.5772	-3.96493	0.00266509	0.00773768	0.00797194	-1.29365	-2.36458	0.0396425	0.174299	0.190945	10.0696	10.0521	10.7514	9.51191	9.37402
ADCYAP1R1	117	Adcyap1r1	11517	TRUE	TRUE		early		0.0409595	0.149005	0.136044	-1.59067	-2.11477	0.056054	0.156802	0.145364	-2.02806	-2.78218	0.0165833	0.151196	0.145091	2.65255	0.667407	0.517141	0.793553	0.773915	1.9145e-05	0.000290069	0.000358614	-3.50331	-5.32706	0.000334361	0.00305744	0.00333599	-9.69241	-8.75296	5.31093e-06	9.33105e-05	0.000117549	3.19763	3.4259	0.0064829	0.0697188	0.0800991	8.45616	7.772	7.4911	7.64969	7.9787
ADD1	118	Add1	11518	TRUE	TRUE				0.302069	0.469117	0.448149	1.022	0.241775	0.813037	0.887131	0.878027	-1.05939	-1.2732	0.22706	0.494259	0.480171	1.08571	1.51497	0.155668	0.543865	0.500761	0.877954	0.897846	0.896129	-1.01851	-0.508887	0.62187	0.716443	0.711089	-1.01138	-0.194612	0.849594	0.883714	0.882595	-1.00594	-0.314275	0.759771	0.876084	0.876416	12.4097	11.8886	12.3353	12.0611	11.7568
ADD2	119	Add2	11519	TRUE	TRUE				0.375563	0.535873	0.514099	3.37642	0.874727	0.398892	0.563497	0.544791	-1.15582	-0.573485	0.576907	0.780074	0.769806	2.69817	1.44821	0.173178	0.561371	0.517589	0.57793	0.635728		1.4455	1.03448	0.325282	0.439683		1.28384	0.77538	0.45606	0.539402		1.2521	0.259097	0.800816	0.898113		6.26223	5.75613	5.78672	6.03269	6.50736
ADD3	120	Add3	27360	TRUE	TRUE	late	early		0.00712332	0.0663173	0.0599577	-1.69478	-3.90711	0.00208312	0.0267273	0.0238276	-1.26745	-1.69165	0.116494	0.355632	0.345707	-1.28361	-2.21545	0.0468194	0.394349	0.359143	5.75102e-05	0.000577088	0.000670176	-1.84718	-5.74658	0.000186036	0.0021434	0.00240746	-2.24132	-7.411	2.28581e-05	0.000231891	0.000273389	1.23393	1.66442	0.127003	0.338011	0.356515	12.5541	11.4232	12.423	12.2494	11.9347
PLIN2	123	Plin2	11520	TRUE	TRUE		early		0.00794534	0.0695943	0.06286	-2.91975	-3.8528	0.00229844	0.0279208	0.0249211	-1.45697	-1.80578	0.096081	0.325534	0.316747	-1.35485	-2.04702	0.0632033	0.41839	0.378654	2.68033e-05	0.000360938	0.000439629	-2.77285	-7.09979	3.29619e-05	0.000774283	0.000972779	-3.14475	-7.58381	1.87424e-05	0.000205065	0.000243525	1.14373	0.484011	0.638802	0.807128	0.809284	12.8108	14.9718	11.4653	13.8632	13.9359
ADH5	128	Adh5	11532	TRUE	TRUE		early		0.0813049	0.214484	0.198508	1.43088	2.42702	0.0319057	0.110171	0.100362	1.13681	0.707555	0.492735	0.726497	0.715902	1.33574	1.71947	0.111192	0.494294	0.451408	0.000352684	0.00198317	0.0021546	1.35459	5.7923	0.00017478	0.00207142	0.00233396	1.29695	4.9246	0.000600745	0.0024389	0.00259928	1.05618	0.867706	0.405896	0.637957	0.645736	9.53697	9.02263	9.86155	9.17752	9.08544
ADH7	131	Adh7	11529	TRUE	TRUE	early	early	early discordant	0.021993	0.109538		6.32848	2.61713	0.0225037	0.0898027		5.30754	3.00152	0.0110355	0.130675		2.81782	-0.384386	0.707418	0.887599		0.0305127	0.0580072	0.0583236	-2.06345	-2.89062	0.0160901	0.0435758	0.0430921	-1.9577	-2.5877	0.0270566	0.0506549	0.0507997	1.27483	-0.302919	0.768159	0.880611	0.880998	4.57881	4.45124	6.83808	5.4346	4.25124
ADK	132	Adk	11534	TRUE	TRUE				0.0990376	0.240995	0.224555	1.16859	1.62355	0.130431	0.27264	0.255554	1.24432	2.31329	0.0392412	0.215087	0.204961	-1.00873	-0.689741	0.503478	0.784458	0.764034	0.584777	0.642092	0.638348	1.04287	0.0756304	0.941205	0.961048	0.959746	-1.09808	-0.881567	0.398705	0.483087	0.479943	1.19677	0.957197	0.361037	0.59771	0.608038	9.60202	9.85467	10.0016	9.81375	9.62675
ADM	133	Adm	11535	TRUE	TRUE		early		0.517801	0.653285	0.636917	1.63353	0.162091	0.873931	0.926948	0.920411	1.051	-0.930747	0.370331	0.633363	0.620847	2.63977	1.09284	0.295919	0.664035	0.625276	0.00606056	0.0161548	0.0163815	3.26499	2.63219	0.025068	0.0610113	0.0603839	9.81498	4.16696	0.00192727	0.00598103	0.0061873	-1.39145	-1.53477	0.155849	0.377514	0.39556	9.37961	9.93875	9.43324	11.4091	11.5599
ADORA1	134	Adora1	11539	TRUE	TRUE	early	early	early concordant	0.000806923	0.0320199		-2.64041	-4.94843	0.000337269	0.0137632		-1.84938	-3.9341	0.00198391	0.0826959		-1.20332	-1.01433	0.330442	0.687919		8.55633e-06	0.00019082		-1.89827	-8.18731	9.60889e-06	0.000405864		-1.94439	-8.52102	6.74754e-06	0.000109666		1.04127	0.333711	0.74549	0.869978		7.24433	5.23708	6.93748	6.88225	7.83456
ADORA2A	135	Adora2a	11540	TRUE	TRUE		early		0.192163	0.354686		-1.17775	-1.89822	0.0819765	0.200434		-1.10399	-1.33014	0.2082	0.473014		-1.01728	-0.568079	0.580456	0.831939		0.000142561	0.00104564		-1.28696	-3.8776	0.00307089	0.0132811		-1.62833	-6.96922	3.85633e-05	0.000326529		1.26003	3.09162	0.0114125	0.0898707		4.77492	4.64735	4.81351	5.00837	4.89173
ADORA2B	136	Adora2b	11541	TRUE	TRUE				0.543553	0.674772		-1.04094	-0.805933	0.435962	0.597649		-1.07966	-1.09244	0.296089	0.565415		1.05376	0.286502	0.77938	0.918444		0.301152	0.370694	0.367654	1.06892	0.223121	0.827933	0.88002	0.87549	1.28099	1.52482	0.158286	0.224249	0.222608	-1.14138	-1.3017	0.222206	0.459695	0.472956	8.12891	8.85315	8.28015	8.59845	8.4415
ADORA3	140	Adora3	11542	TRUE	TRUE		early		0.0701918	0.197334		2.20811	2.47834	0.0290465	0.10403		1.75296	1.87658	0.0850983	0.308952		1.4964	0.601759	0.558533	0.816762		3.66588e-05	0.000439845		-1.75339	-5.52106	0.000254176	0.00257364		-2.22729	-8.00248	1.1743e-05	0.000153754		1.31706	2.48142	0.0324637	0.157179		4.74956	6.16158	5.53717	5.98838	5.3627
ADPRH	141	Adprh	11544	TRUE	TRUE				0.301137	0.468074	0.447063	1.25308	1.4293	0.178432	0.333383	0.314428	1.05684	0.0358255	0.972011	0.989952	0.989195	1.26569	1.39347	0.188749	0.577819	0.533588	0.237709	0.305432	0.302992	-1.00099	-0.11469	0.910961	0.941346	0.938749	-1.11523	-1.63428	0.133247	0.194076	0.192853	1.15018	1.51959	0.159579	0.38291	0.401638	8.13733	8.47192	8.40561	8.05148	7.59868
PARP1	142	Parp1	11545	TRUE	TRUE				0.0113224	0.0814811	0.0737955	1.64465	3.64312	0.00336875	0.0330707	0.0295361	1.32113	2.01759	0.0665667	0.272573	0.262368	1.29282	1.62553	0.130006	0.516462	0.473369	0.393197	0.461818	0.457597	1.15709	1.35626	0.204847	0.307928	0.304456	1.10463	1.0779	0.306394	0.388507	0.385314	1.03985	0.278362	0.786405	0.891084	0.891636	10.3717	10.1723	10.5797	10.1735	9.96401
PARP4	143	Parp4	328417	TRUE	TRUE				0.120325	0.269148	0.252241	1.15337	1.18967	0.257183	0.422013	0.402683	1.31677	2.25241	0.0438067	0.225474	0.215181	-1.07758	-1.06274	0.30882	0.672348	0.634935	0.037554	0.0681478	0.0683884	-1.2297	-2.01731	0.0712999	0.136238	0.134432	-1.39351	-2.98516	0.0136864	0.0291077	0.0293808	1.17533	0.967852	0.355943	0.593606	0.603817	11.0778	11.2421	11.3353	11.0631	10.7931
ADRA1A	148	Adra1a	11549	TRUE	TRUE	early	early	early concordant	0.000763058	0.0310995		-2.73585	-4.46531	0.000771949	0.0191227		-3.19384	-4.64477	0.000565516	0.0580734		1.72538	0.17946	0.860571	0.95091		2.03961e-06	8.86757e-05		-4.14933	-8.61014	6.15083e-06	0.000328658		-6.56704	-10.6276	9.07432e-07	3.62987e-05		1.54467	2.01741	0.0712876	0.242938		7.89523	6.09459	5.78672	7.52973	6.99761
ADRA2A	150	Adra2a	11551	TRUE	TRUE		late		0.0320987	0.131977	0.119931	-1.56047	-3.03864	0.0103	0.0575222	0.0517546	-1.21376	-1.31998	0.211468	0.476777	0.462159	-1.27054	-1.71866	0.111343	0.494294	0.451408	0.00516992	0.0143384		1.90792	3.44494	0.00627922	0.0220649		-1.08086	-0.534883	0.60442	0.676752		2.08521	3.97982	0.00260172	0.0510281		8.61596	8.94934	9.71568	8.93248	9.13927
ADRA2B	151	Adra2b	11552	TRUE	TRUE	early			0.00900902	0.0734076		-1.71474	-3.58542	0.00374484	0.0346826		-1.50863	-2.83612	0.0150044	0.145183		-1.07625	-0.749296	0.468114	0.76733		0.0816679	0.127458		1.04052	0.261858	0.798746	0.858542		1.46793	2.32788	0.0422025	0.0735961		-1.23781	-2.06602	0.0657208	0.231761		5.92211	5.66322	5.05219	5.899	5.57829
ADRA2C	152	Adra2c	11553	TRUE	TRUE		early		0.110584	0.256238		-1.05038	-1.13256	0.279523	0.445847		-1.49893	-2.30654	0.0397242	0.216287		1.69916	1.17398	0.263175	0.645096		0.000120664	0.000937063		-1.52674	-5.08627	0.000473429	0.00385158		-1.82092	-6.86453	4.37995e-05	0.000355534		1.19256	1.77826	0.105725	0.304356		7.03191	6.38737	5.97243	6.59803	7.02395
ADRB2	154	Adrb2	11555	TRUE	TRUE		late		0.427131	0.581777	0.561499	-1.15112	-0.970335	0.351032	0.518317	0.499748	1.01714	-1.30047	0.217861	0.483437	0.468977	1.7902	0.330135	0.74699	0.905062	0.896779	0.000176781	0.00120557	0.00133809	-1.90184	-5.26268	0.000366643	0.00323453	0.00349132	1.18647	1.10411	0.295405	0.376953	0.373838	-2.28148	-6.36679	8.17338e-05	0.0313692	0.0421507	7.75191	7.81684	9.9943	10.3547	8.95362
ADRBK1	156	Adrbk1	110355	TRUE	TRUE				0.429056	0.583199	0.563036	1.07695	0.126668	0.901301	0.943043	0.937823	1.17259	1.22569	0.243826	0.513421	0.49909	-1.08265	-1.09902	0.293318	0.662959	0.62397	0.0376331	0.0682317	0.0684419	-1.16752	-1.97911	0.0759847	0.143217	0.141068	-1.2837	-2.9933	0.0134974	0.0287773	0.0290722	1.11678	1.01418	0.334404	0.576147	0.586406	12.2276	11.8934	11.8423	12.5254	12.1927
ADRBK2	157	Adrbk2	320129	TRUE	TRUE		early		0.728779	0.809017	0.800754	-1.0332	-0.50983	0.619417	0.747483	0.730843	1.05522	0.285796	0.779908	0.900863	0.896898	-1.04002	-0.795626	0.441704	0.751459	0.727911	0.000279854	0.00168098	0.00183046	-2.18866	-4.34956	0.00144457	0.00792333	0.00806557	-2.99556	-6.27722	9.17518e-05	0.000597232	0.000662536	1.59947	1.92766	0.0827544	0.263942	0.281915	9.61354	9.50552	9.39679	9.94111	9.81384
ADSL	158	Adsl	11564	TRUE	TRUE	late	early		0.000844379	0.0325745	0.0299419	1.68552	5.06491	0.000277534	0.0130264	0.0118776	1.16085	1.51546	0.155544	0.411873	0.40068	1.45406	3.54945	0.0040007	0.289753	0.250553	0.00848777	0.0210198	0.0212341	1.31152	2.94489	0.0146622	0.0406724	0.0402762	1.36484	3.80972	0.00343076	0.00940901	0.00964701	-1.05301	-0.86483	0.4074	0.639313	0.64682	9.58291	9.43978	9.4256	9.48836	9.70996
ADSS	159	Adss	11566	TRUE	TRUE	early			0.0336546	0.134715	0.12252	1.24009	2.8965	0.0134132	0.0662165	0.0593427	1.19816	2.18783	0.0491993	0.236626	0.226341	1.0746	0.708678	0.492063	0.779861	0.759503	0.0690058	0.111085	0.110916	1.39672	2.37998	0.0386137	0.0845348	0.0834507	1.38862	2.21661	0.0509862	0.0863237	0.0859561	1.09851	0.163366	0.873485	0.935973	0.937671	9.84369	9.95225	9.96363	10.1899	10.4188
AP2A1	160	Ap2a1	11771	TRUE	TRUE				0.618571	0.731407	0.718834	1.06856	0.997663	0.338136	0.50479	0.486285	1.03347	0.43847	0.668836	0.839743	0.834009	1.04126	0.559194	0.586315	0.834	0.818701	0.769453	0.805079	0.801764	1.06811	0.665139	0.521006	0.628078	0.623044	1.06657	0.600507	0.56153	0.637773	0.633515	1.01956	0.0646312	0.949741	0.973772	0.974441	11.4526	11.4069	11.6459	11.3127	11.1986
AP2A2	161	Ap2a2	11772	TRUE	TRUE		early		0.202689	0.367312	0.348421	-1.00827	-0.549988	0.592417	0.728124	0.710773	-1.18773	-1.86116	0.0873888	0.312389	0.303943	1.17943	1.31117	0.214337	0.601067	0.557541	0.0253516	0.0499604	0.0502026	-1.272	-2.60532	0.0262507	0.0631598	0.0625288	-1.31587	-3.04911	0.0122704	0.0265905	0.0268499	1.0774	0.443783	0.666647	0.824246	0.825336	11.3359	10.5446	11.659	10.7093	10.67
AP1B1	162	Ap1b1	11764	TRUE	TRUE		early		0.962003	0.974192	0.973155	1.04195	0.277216	0.786332	0.869162	0.859467	1.03436	0.164249	0.87227	0.945056	0.941923	1.03855	0.112967	0.911924	0.968241	0.966297	0.000687695	0.00318731	0.00340068	-1.39242	-5.18246	0.000411611	0.00352215	0.00379961	-1.34663	-4.72109	0.000815091	0.00306344	0.00322951	-1.01487	-0.461363	0.65441	0.816557	0.818004	11.9685	12.2913	11.7314	12.1702	12.1264
AP1G1	164	Ap1g1	11765	TRUE	TRUE				0.594168	0.713153	0.698837	1.00134	-0.192472	0.850591	0.913103	0.904695	1.0743	0.791448	0.444045	0.69198	0.68141	-1.05834	-0.98392	0.344578	0.696414	0.66402	0.297654	0.367109	0.364144	1.14871	1.08459	0.303557	0.416455	0.412337	1.25505	1.62613	0.134983	0.19615	0.194933	-1.01031	-0.541531	0.599998	0.782789	0.785852	12.2463	12.5361	12.388	12.514	12.4636
AEBP1	165	Aebp1	11568	TRUE	TRUE				0.00264689	0.0482765	0.0446612	1.24873	1.07172	0.304926	0.472274	0.454137	-1.55036	-3.25056	0.00694926	0.113063	0.112766	2.30721	4.32228	0.000992119	0.202572	0.165477	0.00278587	0.00901328	0.00929716	-1.24423	-1.51069	0.161802	0.256627	0.254257	-4.85638	-4.64305	0.000917711	0.00335455	0.00352723	4.46553	3.13236	0.0106476	0.0870561	0.0968849	12.8178	12.2013	13.778	12.8421	13.3119
AES	166	Aes	14797	TRUE	TRUE				0.483544	0.627877	0.611332	-1.05436	-0.8783	0.397026	0.562147	0.543379	-1.13849	-1.20079	0.252997	0.521265	0.507085	1.09608	0.322495	0.752627	0.906913	0.899216	0.560943	0.61981	0.615682	-1.06826	-0.897599	0.390498	0.504327	0.500383	1.01793	0.112508	0.912647	0.933687	0.932304	-1.06617	-1.01011	0.33626	0.5776	0.587482	12.2625	11.9103	11.8851	12.3172	12.4788
AGA	175	Aga	11593	TRUE	TRUE				0.127758	0.278244	0.260984	1.07952	0.33623	0.742504	0.838341	0.826732	1.29958	2.06467	0.061263	0.262463	0.253073	-1.18403	-1.72844	0.109528	0.49196	0.44867	0.0433427	0.0762207		-1.13899	-1.21097	0.253747	0.361934		-1.47983	-2.94006	0.0147841	0.0310378		1.4799	1.72908	0.114484	0.318648		9.51257	10.0954	8.82795	10.0427	9.4843
AGL	178	Agl	77559	TRUE	TRUE		early		0.383762	0.542658	0.521567	1.21402	1.44079	0.175223	0.329592	0.31087	1.10217	0.746758	0.469588	0.710311	0.700214	1.10764	0.694035	0.500875	0.783757	0.76355	1.61144e-05	0.000263673	0.000330105	-2.24507	-7.3574	2.43263e-05	0.000666908	0.000839475	-2.50675	-8.15927	9.90358e-06	0.000138364	0.000170457	1.13291	0.801864	0.44127	0.668531	0.676881	11.3088	10.8142	11.0383	11.185	10.9822
JAG1	182	Jag1	16449	TRUE	TRUE	late	early		0.000684004	0.0304354	0.0275996	1.84507	4.04791	0.00161637	0.0242096	0.0217144	-1.11721	-0.981215	0.345856	0.611583	0.59958	2.15244	5.02913	0.000294605	0.138685	0.113524	0.000878147	0.00380835	0.00402028	2.29682	4.32377	0.00150418	0.00815934	0.00830403	2.6938	5.1823	0.000411703	0.00183084	0.00196914	-1.01685	-0.858526	0.410708	0.642009	0.649456	12.5223	12.18	12.5977	12.4499	12.3238
AGT	183	Agt	11606	TRUE	TRUE		early		0.116018	0.263465		1.12732	0.00903519	0.99294	0.995633		-1.29365	-1.96704	0.0727331	0.285011		1.45397	1.97607	0.0715935	0.434573		1.58675e-06	8.00537e-05		-2.17119	-7.96875	1.21855e-05	0.000451691		-2.93058	-11.2821	5.207e-07	2.7892e-05		1.41518	3.31336	0.00783476	0.0754763		5.93096	4.71077	5.69769	6.00395	6.13344
AGTR1	185	Agtr1a	11607	TRUE	TRUE	early	early	early concordant	0.0331277	0.133596		-1.31252	-2.77542	0.0167925	0.0754125		-1.93742	-2.43832	0.0312538	0.194187		1.2241	-0.337099	0.741865	0.902994		9.16627e-06	0.000197201		-2.19544	-6.28548	9.07741e-05	0.00143833		-3.38169	-9.40268	2.78708e-06	6.56342e-05		1.60021	3.11719	0.0109261	0.0883389		8.62954	5.60612	8.05025	7.47798	7.33242
APLNR	187	Aplnr	23796	TRUE	TRUE				0.189	0.351021	0.332253	1.20128	0.932616	0.369404	0.535668	0.516857	-1.07919	-1.02637	0.324961	0.592248	0.580677	1.33789	1.95899	0.0737623	0.437085	0.396551	0.0932057	0.142152		1.54712	2.27548	0.0461387	0.0970406		1.09262	0.318113	0.756943	0.808288		1.4113	1.95737	0.0787795	0.256944		8.27672	8.22862	9.20915	8.23269	8.64708
AHCY	191	Ahcy	269378	TRUE	TRUE		early		0.0394675	0.146236	0.13347	1.47352	2.92029	0.0128333	0.064768	0.0581351	1.21127	1.62783	0.129514	0.372893	0.361938	1.23391	1.29246	0.220532	0.607666	0.564652	0.000149429	0.00107721		1.28668	5.66895	0.000206968	0.00227579		1.32325	6.30814	8.81516e-05	0.000580546		-1.02645	-0.639184	0.537069	0.741385		10.4251	10.712	10.479	10.6228	10.6303
AHR	196	Ahr	11622	TRUE	TRUE				0.0880754	0.22411	0.208036	1.3437	2.44731	0.0307441	0.10763	0.0978658	1.16074	1.25087	0.23482	0.503125	0.489386	1.13561	1.19644	0.25463	0.638345	0.598169	0.016236	0.0350429	0.0353186	-1.75209	-3.56682	0.0051228	0.0191299	0.0190802	-1.37573	-2.02248	0.0706871	0.11389	0.113194	-1.12979	-1.54434	0.153539	0.374596	0.392714	12.5796	12.9868	12.951	12.8354	13.1113
AIM1	202	Aim1	11630	TRUE	TRUE				0.488359	0.63144	0.614803	1.14458	0.618939	0.547527	0.692594	0.675489	1.22513	1.23391	0.240858	0.51001	0.495741	-1.04972	-0.614968	0.55006	0.811655	0.794483	0.20611	0.272476	0.270579	-1.1365	-1.0559	0.315855	0.429635	0.425547	1.26779	0.868358	0.405556	0.489836	0.486809	-1.18547	-1.92426	0.0832207	0.264998	0.283115	13.393	13.6583	13.2118	13.3074	12.8164
AK1	203	Ak1	11636	TRUE	TRUE				0.938987	0.958012		1.02507	-0.315271	0.757971	0.849353		1.01192	-0.0148742	0.988377	0.996908		1.00939	-0.300397	0.769015	0.914206		0.807919	0.838384	0.836053	1.02663	-0.422464	0.681626	0.766209	0.760627	1.07706	0.228093	0.82417	0.863139	0.861763	-1.06501	-0.650557	0.529995	0.73673	0.74096	7.60345	8.0065	7.12476	6.94557	7.6483
AK2	204	Ak2	11637	TRUE	TRUE				0.210064	0.375653	0.356868	1.20335	1.73629	0.108091	0.240732	0.22513	1.17461	1.51003	0.156909	0.412773	0.401713	1.03216	0.226253	0.824812	0.93839	0.931687	0.154928	0.215664	0.213979	1.34117	1.48678	0.167906	0.264475	0.261851	1.42478	2.05956	0.0664363	0.10799	0.107432	-1.05213	-0.572774	0.579447	0.770805	0.774046	10.0485	10.2911	9.92218	10.1537	10.6353
AK4	205	Ak4	11639	TRUE	TRUE		early		0.0349812	0.137216	0.124957	-1.11748	-1.1422	0.275648	0.441662	0.422617	-1.47558	-2.97091	0.0116815	0.132854	0.128654	1.49056	1.8287	0.0923926	0.466394	0.42363	0.000108985	0.000871667	0.000985262	2.0832	3.47928	0.00592831	0.021185	0.0210231	3.55093	7.21097	2.88844e-05	0.000267149	0.000312822	-1.74494	-3.73169	0.00389951	0.0588952	0.0678867	10.1489	9.71069	10.0179	9.6961	10.245
AKT1	207	Akt1	11651	TRUE	TRUE	late	early		0.0117617	0.082865	0.0751592	1.22914	2.96761	0.0117532	0.0615787	0.055277	-1.00769	-0.323817	0.751651	0.886634	0.882302	1.28342	3.29143	0.0064422	0.289753	0.250553	0.00568601	0.0153879	0.0156013	1.2935	4.0174	0.00244869	0.0113375	0.0113978	1.22145	3.22792	0.00905277	0.020727	0.0210153	1.05694	0.789476	0.448148	0.674939	0.682862	11.2891	10.9055	11.1093	11.2549	11.219
AKT2	208	Akt2	11652	TRUE	TRUE	early			2.64913e-05	0.0127771	0.0111482	-1.15822	-6.37265	3.54313e-05	0.00833347	0.00756506	-1.16625	-6.74561	2.05683e-05	0.0258124	0.0244898	1.01036	0.372953	0.715687	0.890986	0.880789	0.0485036	0.0834231	0.0836006	-1.21854	-2.71899	0.0215976	0.0544438	0.0537735	-1.16273	-2.19182	0.0531717	0.0895335	0.0890945	-1.01311	-0.527169	0.609571	0.788755	0.791991	12.0579	11.8722	12.1044	12.0185	12.0287
ALAD	210	Alad	17025	TRUE	TRUE		early		0.214728	0.380343	0.361603	-1.14764	-1.87273	0.0856652	0.206444	0.192183	-1.08584	-0.944314	0.363635	0.627885	0.615331	-1.09896	-0.928412	0.371492	0.712305	0.681426	0.000507082	0.00255298	0.00273358	-1.62218	-4.64914	0.000909237	0.00582762	0.00606662	-1.88492	-5.5635	0.000239548	0.00121192	0.00131193	1.16014	0.914363	0.382044	0.616404	0.626139	10.7456	10.3088	11.4766	10.67	10.0761
ALAS1	211	Alas1	11655	TRUE	TRUE				0.0645439	0.18885	0.174186	-1.51478	-2.62178	0.0223116	0.0893096	0.080942	-1.11038	-1.07658	0.302834	0.571569	0.559302	-1.25148	-1.54519	0.148252	0.53663	0.495105	0.0820781	0.127941	0.127655	-1.30675	-2.28782	0.0451812	0.0955997	0.0945046	-1.24595	-2.11346	0.0606874	0.100089	0.0996756	1.02407	-0.174351	0.865068	0.931558	0.932693	10.8366	12.7848	10.8654	11.4468	12.5912
ALAS2	212	Alas2	11656	TRUE	TRUE	late			0.06976	0.196897		-1.3296	-2.21796	0.0466088	0.139982		1.06985	0.0476517	0.962778	0.986847		-1.31122	-2.26561	0.0427753	0.388009		0.0989817	0.149231	0.148534	1.23331	0.174878	0.864666	0.906726	0.90332	4.2506	2.18222	0.054042	0.0907886	0.0903798	-1.59813	-2.00735	0.072495	0.245405	0.262965	5.76538	5.1744	5.16513	4.95225	5.62836
ALCAM	214	Alcam	11658	TRUE	TRUE		early		0.0240491	0.114334	0.103779	-1.74335	-3.1715	0.00804724	0.0505193	0.0453	-1.08528	-1.12975	0.280658	0.550534	0.536807	-1.34182	-2.04174	0.0637942	0.419508	0.380086	0.000103674	0.000844861	0.000957942	-3.81571	-5.27389	0.000360794	0.00320025	0.00346178	-5.88196	-6.95216	3.93682e-05	0.000330838	0.000382479	2.12594	1.67828	0.12422	0.334145	0.352775	11.6397	12.4682	10.81	11.837	11.8159
ABCD1	215	Abcd1	11666	TRUE	TRUE		early		0.22761	0.394419		1.22477	1.56404	0.143785	0.290018		1.1822	1.60867	0.133665	0.378987		1.05234	-0.0446299	0.965136	0.987632		2.61596e-05	0.000354819	0.000432986	-1.98212	-4.82337	0.000698692	0.00490672	0.00517462	-3.45927	-8.48862	6.97981e-06	0.000111639	0.000139712	1.87427	3.66526	0.0043511	0.0603794	0.0691223	7.45884	7.62093	7.99115	7.87037	8.0276
ALDH1A1	216	Aldh1a1	11668	TRUE	TRUE		early		0.297711	0.46512	0.443888	-1.24003	-1.63413	0.128174	0.269486	0.252818	-1.16958	-0.711372	0.490451	0.724959	0.714442	-1.03038	-0.922759	0.374314	0.713319	0.68268	1.5231e-05	0.000256736		-3.58295	-7.53844	1.97387e-05	0.000590547		-3.60213	-8.10811	1.04667e-05	0.000142266		1.21217	0.569672	0.581471	0.771973		11.2421	10.0822	10.1433	12.0801	11.0665
ALDH2	217	Aldh2	11669	TRUE	TRUE	late	early		3.25219e-05	0.0127771	0.0111482	-1.5664	-6.76515	2.00006e-05	0.00716985	0.00683186	-1.04063	-0.727508	0.480869	0.718441	0.708242	-1.48192	-6.03764	5.86843e-05	0.0719838	0.0474668	8.52235e-05	0.000747764	0.0008574	-2.24316	-5.18012	0.000413007	0.00352226	0.00380472	-3.03791	-7.19813	2.93261e-05	0.000270148	0.000315143	1.52173	2.01801	0.071216	0.24283	0.259991	12.3245	12.6183	12.4536	12.1985	11.9168
ALDH3A1	218	Aldh3a1	11670	TRUE	TRUE		early		0.0505699	0.165497	0.151983	1.02519	-0.857161	0.408149	0.571543	0.553145	1.70707	1.86247	0.0871913	0.312208	0.303877	-1.65236	-2.71963	0.0186205	0.339251	0.306157	0.000578237	0.00280621	0.0029996	-5.77574	-5.35419	0.000321677	0.0029676	0.00323965	-3.73487	-4.75423	0.00077527	0.00294501	0.00310366	-1.07106	-0.599966	0.561877	0.758435	0.761991	9.35887	9.90835	9.95744	9.16856	8.65885
ALDH1B1	219	Aldh1b1	72535	TRUE	TRUE	early	early	early concordant	0.0012917	0.0374769	0.0341094	-1.59885	-3.17745	0.00795871	0.0503434	0.0451918	-2.06389	-4.85978	0.0003917	0.053992	0.051262	1.41542	1.68232	0.118323	0.502107	0.459079	6.90821e-05	0.000650527		-1.43553	-4.08985	0.00217972	0.0104942		-2.02164	-7.6046	1.8304e-05	0.000202574		1.4431	3.51476	0.00558711	0.0654448		8.40485	8.86543	9.35494	8.72476	8.40947
ALDH1A3	220	Aldh1a3	56847	TRUE	TRUE				0.146976	0.301643	0.283839	1.15914	-0.294875	0.773129	0.860218	0.849758	1.7627	1.67568	0.11964	0.360314	0.35014	-1.21557	-1.97055	0.0722882	0.43592	0.39591	0.0594128	0.0980573	0.0978524	4.92537	2.74498	0.0206553	0.0525147	0.0518564	3.40044	1.17243	0.268198	0.347753	0.345077	2.73705	1.57256	0.146897	0.366216	0.383662	7.90465	8.98358	7.81153	8.01086	8.8437
ALDH9A1	223	Aldh9a1	56752	TRUE	TRUE	late			0.00648517	0.0642104	0.05828	-1.77703	-3.93903	0.00196633	0.0260476	0.0232276	-1.16313	-1.51764	0.155001	0.411329	0.400593	-1.36009	-2.42139	0.0322353	0.368186	0.334223	0.660907	0.709961	0.706131	-1.07779	-0.880883	0.399057	0.513014	0.508352	-1.0542	-0.696761	0.501828	0.58216	0.577528	1.05607	-0.184122	0.857598	0.927918	0.928381	12.4052	12.5622	11.6937	12.3481	12.4689
ALDH3A2	224	Aldh3a2	11671	TRUE	TRUE		early		0.0483759	0.162373	0.149229	-1.54097	-2.75683	0.0173811	0.0766741	0.0689932	-1.07053	-0.920473	0.375459	0.637554	0.624554	-1.32635	-1.83635	0.0911901	0.465341	0.423369	0.000114686	0.000902703	0.00101769	-1.93217	-5.32162	0.000336967	0.00307436	0.00334902	-2.29447	-6.82047	4.62283e-05	0.000367048	0.000418042	1.26578	1.49885	0.1648	0.389241	0.406946	12.9289	12.4312	12.124	12.3253	11.8575
ABCD2	225	Abcd2	26874	TRUE	TRUE		early		0.305234	0.472147		1.79259	0.826508	0.424645	0.587325		1.90169	1.61986	0.131227	0.375733		-1.16851	-0.793354	0.442977	0.751594		2.05139e-07	3.54842e-05	6.53638e-05	-5.1817	-9.56709	2.3811e-06	0.000225208	0.000320028	-12.2646	-14.1124	6.27407e-08	1.15395e-05	2.06651e-05	2.63225	4.5453	0.00106598	0.0384773	0.0490886	7.51915	6.2813	5.42697	7.76548	6.78254
ALDOA	226	Aldoa	11674	TRUE	TRUE		late		0.52159	0.656209	0.639675	1.24678	1.0224	0.326762	0.493375	0.474881	1.04831	0.0139473	0.989101	0.997081	0.996334	1.17403	1.00845	0.33314	0.68912	0.655724	0.00751775	0.0191201	0.0193532	-1.27961	-3.63437	0.00457927	0.0176023	0.0175935	-1.00078	-0.223781	0.827433	0.865496	0.864236	-1.27637	-3.41059	0.00665166	0.0704798	0.0804935	13.3829	14.3405	13.4312	14.5548	14.8318
ALDOC	230	Aldoc	11676	TRUE	TRUE		early		0.571807	0.696643	0.681766	1.1983	0.313195	0.75951	0.850402	0.839972	-1.07577	-0.740708	0.473116	0.712575	0.702379	1.40603	1.0539	0.312686	0.674013	0.636594	0.00038925	0.00212127	0.00230344	1.4227	2.91316	0.0154808	0.0422335	0.0417504	2.13505	6.16766	0.000105841	0.000663445	0.000736296	-1.40475	-3.2545	0.00865429	0.0787956	0.0883458	8.75562	9.1588	9.16799	9.79262	9.34928
AKR1B1	231	Akr1b3	11677	TRUE	TRUE	late			0.00510199	0.0591244	0.0541279	1.56401	4.08679	0.00150759	0.0235517	0.021202	1.19385	1.63727	0.127511	0.37047	0.359528	1.34062	2.44952	0.0306202	0.365081	0.331893	0.304488	0.374204		1.23901	1.32612	0.214291	0.318355		1.36669	1.49655	0.165389	0.232296		1.07642	-0.17043	0.868071	0.933361		8.7391	8.04377	8.68103	7.93739	7.98678
ALK	238	Alk	11682	TRUE	TRUE				0.711356	0.797065		1.16625	0.766527	0.458177	0.617466		1.19768	0.674775	0.51261	0.740466		1.0937	0.0917523	0.928409	0.97622		0.206789	0.273149		1.47496	1.89224	0.0877379	0.159773		1.23814	1.25222	0.238985	0.31585		1.22114	0.64002	0.536547	0.741087		8.08948	7.79515	7.73457	6.94067	7.32539
ALOX12	239	Alox12	11684	TRUE	TRUE				0.0748223	0.203628		-1.07034	-0.814205	0.431389	0.593492		1.2868	1.68271	0.118247	0.358229		-1.28291	-2.49691	0.0280741	0.360975		0.414125	0.48188	0.477222	2.19478	1.38767	0.19538	0.29664	0.293494	1.45692	0.737519	0.477755	0.55987	0.555941	2.14619	0.65015	0.530247	0.736798	0.74096	7.49314	7.89457	7.37568	7.00192	7.41955
ALOX5	240	Alox5	11689	TRUE	TRUE		early		0.779801	0.845093	0.838746	1.15842	0.655368	0.524596	0.673391	0.655892	1.17301	0.57014	0.579101	0.781545	0.771721	1.06123	0.0852281	0.933485	0.977875	0.976463	0.000125281	0.00096031	0.00108028	-2.40878	-5.42244	0.000291998	0.00278292	0.00304919	-2.8369	-6.67151	5.55819e-05	0.000418724	0.000473644	1.33206	1.24907	0.240088	0.479548	0.492504	9.3148	9.19165	9.22267	9.64074	9.42765
ALOX5AP	241	Alox5ap	11690	TRUE	TRUE		early		0.247366	0.414987	0.394895	1.67452	1.19808	0.254015	0.418518	0.399065	1.6823	1.73164	0.10894	0.345311	0.335266	1.09189	-0.533564	0.603386	0.841406	0.826973	4.14683e-05	0.000474064	0.00055708	-2.14037	-4.96905	0.000562451	0.0042584	0.00455397	-3.66309	-7.99927	1.17843e-05	0.000153842	0.000186919	1.81361	3.03022	0.0126724	0.0948079	0.105596	8.37825	7.74046	6.94098	8.64953	8.79153
ALOX12B	242	Alox12b	11686	TRUE	TRUE				0.26796	0.436463	0.415925	-1.04614	-1.22964	0.242396	0.407234	0.387404	1.37853	0.421962	0.680514	0.846285	0.841135	-1.02286	-1.6516	0.124522	0.510346	0.467116	0.744167	0.783305	0.779549	1.62523	0.659193	0.524661	0.631122	0.62634	1.80737	0.691111	0.505222	0.58535	0.580809	1.55866	-0.0319182	0.975165	0.986986	0.987059	10.7993	11.157	11.1441	10.6666	9.81819
ALOX15	246	Alox15	11687	TRUE	TRUE				0.408998	0.565488	0.544388	1.27907	-1.36976	0.195848	0.354634	0.33552	1.06297	-0.4875	0.634689	0.818305	0.81106	1.13299	-0.882258	0.394967	0.725783	0.69789	0.0490597	0.0841503	0.0842681	3.57642	-0.0996617	0.922583	0.949237	0.94687	-3.67117	-2.53956	0.0293856	0.054426	0.0545659	15.5122	2.43989	0.0348553	0.162416	0.178675	11.1188	8.0769	8.74083	8.32612	5.85505
ALOX15B	247	Alox8	11688	TRUE	TRUE				0.0106974	0.0796353	0.0722784	-4.50044	-3.67188	0.00319595	0.0324079	0.0289585	-1.65548	-2.08339	0.0592662	0.25845	0.248907	1.28631	-1.58849	0.13816	0.526192	0.483689	0.472716	0.537489	0.532629	1.00373	-0.346586	0.736085	0.809209	0.803426	1.98297	0.886129	0.396357	0.480844	0.477852	1.00653	-1.23272	0.245876	0.486694	0.500011	14.3141	15.9856	11.4894	15.6192	15.8275
ALPL	249	Alpl	11647	TRUE	TRUE				0.54571	0.676512	0.661054	1.53272	0.403292	0.693827	0.801897	0.788568	-1.01485	-0.711566	0.490336	0.724915	0.714442	1.60059	1.11486	0.286741	0.659741	0.620756	0.0549947	0.0922018		-1.21467	-1.94154	0.0808742	0.150154		-1.45199	-2.72277	0.0214582	0.0419238		1.2064	0.781225	0.452768	0.678522		8.1958	8.72607	8.66548	8.33378	9.83544
AMD1	262	Amd1	11702	TRUE	TRUE				0.061702	0.183585	0.16925	1.36699	2.57991	0.0241019	0.0934759	0.0847397	1.10315	0.719605	0.485548	0.722172	0.712024	1.2573	1.8603	0.087517	0.460128	0.418245	0.0166193	0.0356794		1.15198	1.80612	0.10104	0.177931		1.32056	3.5625	0.00515971	0.0130543		-1.12886	-1.75638	0.109543	0.310064		10.7292	11.372	10.9609	11.1008	11.6024
AMFR	267	Amfr	23802	TRUE	TRUE				0.959478	0.972449	0.971392	1.01811	0.123543	0.903722	0.944654	0.939565	-1.00539	-0.163652	0.872729	0.945252	0.942054	1.03998	0.287195	0.778862	0.918157	0.910918	0.660284	0.709558	0.705887	1.16299	0.925883	0.376311	0.490122	0.485999	1.12716	0.383835	0.709135	0.768534	0.765678	1.16403	0.542047	0.599655	0.782789	0.785852	10.5117	10.5288	10.7469	10.4729	10.6286
AMPD1	270	Ampd1	229665	TRUE	TRUE		early		0.363818	0.526298		1.22867	0.817996	0.429303	0.591632		1.45744	1.48142	0.164269	0.424294		-1.05267	-0.663428	0.519599	0.794909		1.10771e-05	0.000214315	0.000279922	-2.85905	-6.56662	6.33872e-05	0.00114568	0.00136853	-4.38871	-9.08338	3.8085e-06	7.69996e-05	9.93719e-05	1.64295	2.51676	0.0305566	0.15204	0.168403	4.71067	3.93736	3.38135	4.75776	4.27397
AMPD2	271	Ampd2	109674	TRUE	TRUE				0.383447	0.542377	0.521313	1.10011	0.770598	0.45585	0.61512	0.596805	-1.01391	-0.670014	0.515535	0.74244	0.732091	1.21115	1.44061	0.175273	0.563808	0.519644	0.0943898	0.143596	0.143003	1.1692	2.44033	0.0348291	0.0780847	0.0771771	1.06875	0.978641	0.350839	0.434919	0.431733	1.10913	1.46169	0.174526	0.401853	0.419203	9.94542	10.2955	10.3317	10.421	10.3438
AMPD3	272	Ampd3	11717	TRUE	TRUE				0.241218	0.408586	0.388802	1.86205	1.73637	0.108076	0.240731	0.22513	1.40727	1.25009	0.235097	0.503282	0.489386	1.54471	0.486278	0.63553	0.855431	0.841419	0.0392849	0.0705574	0.0707771	-1.03887	-0.644602	0.533692	0.638918	0.634176	1.34811	2.23061	0.0497906	0.0845951	0.0842503	-1.36246	-2.87522	0.0165204	0.10896	0.12132	10.0527	9.44293	10.1631	9.31786	9.32013
AMPH	273	Amph	218038	TRUE	TRUE				0.0611924	0.182897		1.52221	2.03002	0.0651259	0.172421		1.02804	-0.483756	0.637267	0.819842		1.57272	2.51378	0.0272184	0.358143		0.00332813	0.0103174		-1.20939	-2.15826	0.0562746	0.113125		-1.61092	-4.61216	0.000962053	0.00347209		1.32104	2.4539	0.0340301	0.160997		6.20132	5.52334	6.47897	6.31458	5.98747
BIN1	274	Bin1	30948	TRUE	TRUE		early		0.428357	0.582692	0.562536	-1.17182	-1.291	0.221021	0.38414	0.364278	-1.11478	-0.985973	0.34361	0.609089	0.597203	1.09637	-0.305025	0.765573	0.912773	0.905799	0.000110917	0.000882595	0.000998042	-1.89433	-3.50082	0.00571869	0.0206236	0.0204987	-4.37093	-7.19646	2.9384e-05	0.000270148	0.000315143	2.55575	3.69565	0.00413811	0.0598845	0.0689432	10.0559	9.55108	9.91912	9.62238	9.40242
AMT	275	Amt	434437	TRUE	TRUE				0.275886	0.44444	0.423944	-1.19584	-1.68393	0.118005	0.255677	0.239371	-1.02323	-0.67498	0.512484	0.740398	0.730209	-1.08723	-1.00895	0.33291	0.68912	0.655724	0.314709	0.384779		-1.09084	-1.29675	0.223839	0.329254		1.03133	0.182204	0.859063	0.891394		-1.0977	-1.47896	0.169948	0.395633		9.48349	8.88035	8.74382	9.0171	9.23581
ANG	283	Ang	11727	TRUE	TRUE				0.57681	0.70087		1.03324	-0.614636	0.550272	0.69486		1.8823	0.454956	0.657262	0.83242		-1.03053	-1.06959	0.305846	0.669751		0.0421395	0.0745782		-1.4709	-2.91968	0.015309	0.0419222		-1.26105	-1.94565	0.0803261	0.126821		-1.04754	-0.97403	0.353014	0.590687		6.26	5.38831	6.90904	6.32102	5.77364
ANGPT1	284	Angpt1	11600	TRUE	TRUE		early		0.0726467	0.200363	0.185058	1.68744	1.03782	0.319814	0.486745	0.46801	-1.28494	-1.51211	0.156386	0.412109	0.400996	2.46841	2.54993	0.025469	0.354163	0.320922	1.93549e-05	0.000292031		-1.6579	-3.55112	0.0052584	0.0194859		-3.91676	-8.75861	5.28037e-06	9.30796e-05		2.51093	5.20749	0.000396977	0.0322294		8.39358	6.59324	9.08827	8.89426	7.87596
ANGPT2	285	Angpt2	11601	TRUE	TRUE		early		0.0549542	0.172094	0.158081	1.09453	0.518858	0.613295	0.74285	0.726052	-1.19289	-2.06315	0.0614277	0.26277	0.253376	1.343	2.58201	0.0240087	0.353242	0.320922	0.00129497	0.00509642	0.00537878	2.02979	5.1658	0.000421665	0.00356291	0.00385545	1.72914	3.49916	0.00573456	0.0142263	0.0144838	1.30877	1.66664	0.126552	0.337125	0.355506	9.32561	9.92732	9.55833	9.75192	10.1174
ANK1	286	Ank1	11733	TRUE	TRUE				0.207393	0.372941		1.02523	0.0960899	0.925035	0.956273		1.76154	1.68848	0.117113	0.356386		-1.20677	-1.59239	0.137281	0.525436		0.41503	0.482764	0.478116	-1.20413	-1.30451	0.221284	0.326257	0.322465	1.05417	-0.244925	0.811467	0.852716	0.851122	-1.11657	-1.05958	0.314257	0.558239	0.56921	6.61171	6.53646	6.47496	6.5027	6.63416
ANK3	288	Ank3	11735	TRUE	TRUE	late			0.022267	0.110287	0.100399	-1.57465	-3.15724	0.00826306	0.0511939	0.0459852	-1.1277	-0.877245	0.397577	0.65505	0.642775	-1.27922	-2.28	0.0416785	0.38597	0.349143	0.423172	0.490287	0.48571	-1.11523	-1.10879	0.293475	0.405997	0.401531	-1.20965	-1.25116	0.239355	0.316252	0.313453	1.15817	0.14237	0.889615	0.943929	0.946125	12.9077	12.2625	12.7563	12.5356	12.0333
ANPEP	290	Anpep	16790	TRUE	TRUE		early		0.0634789	0.18712	0.172647	-1.27338	-1.75763	0.104266	0.234963	0.21958	-1.47464	-2.59133	0.0236001	0.173559	0.165818	1.33535	0.833695	0.420738	0.740493	0.716547	0.000128737	0.00097679	0.00109592	-3.2617	-4.85342	0.00066795	0.00476686	0.00504751	-5.20995	-6.87909	4.30271e-05	0.00035182	0.000404951	1.99651	2.02567	0.0703113	0.24116	0.258354	10.8022	10.5774	11.7837	10.6481	11.5649
SLC25A4	291	Slc25a4	11739	TRUE	TRUE	early	early	early concordant	0.00310005	0.0510489	0.0470887	-1.78803	-4.3241	0.000988935	0.0207516	0.0186526	-1.51886	-2.90094	0.013303	0.138143	0.131964	-1.12552	-1.42316	0.180166	0.569025	0.524331	0.0163251	0.0351725	0.0354483	-1.45663	-2.49787	0.0315618	0.0725278	0.071703	-1.69469	-3.46266	0.00609555	0.0149558	0.0151963	1.34413	0.964789	0.357402	0.594878	0.604955	8.25074	8.42248	8.94125	8.99077	9.4209
SLC25A5	292	Slc25a5	11740	TRUE	TRUE	late			0.0112246	0.0811391	0.073493	-1.26581	-2.80452	0.0159104	0.0731819	0.0658612	1.08493	0.627805	0.541895	0.757955	0.747464	-1.35209	-3.43232	0.00496433	0.289753	0.250553	0.243633	0.311537		1.05473	0.873034	0.403122	0.516795		1.0959	1.80614	0.101037	0.153708		-1.03812	-0.933103	0.372748	0.60841		11.746	12.5315	11.4635	11.888	12.0036
ANXA1	301	Anxa1	16952	TRUE	TRUE				0.292398	0.460205	0.439006	2.4126	1.63604	0.127771	0.268972	0.252379	1.90196	1.01701	0.329216	0.596475	0.584912	2.10032	0.619029	0.54747	0.81002	0.792387	0.337891	0.40794	0.404931	1.31519	1.55115	0.151911	0.244844	0.24242	1.13404	0.661197	0.523427	0.602646	0.598096	1.21627	0.889957	0.394395	0.626797	0.634925	12.7279	13.1201	13.4476	13.1621	13.1487
ANXA2	302	Anxa2	12306	TRUE	TRUE				0.374946	0.535403	0.513443	1.01693	-0.274039	0.788715	0.870902	0.861271	-1.10668	-1.3789	0.193087	0.456236	0.442236	1.1104	1.10486	0.290882	0.660766	0.62214	0.0030417	0.0096245	0.00987584	1.14085	1.02825	0.32806	0.442468	0.438014	1.65663	4.46498	0.00120678	0.00415116	0.0043354	-1.40247	-3.43672	0.00636628	0.06917	0.0794918	12.1872	12.5482	12.5268	12.781	12.5997
ANXA3	306	Anxa3	11745	TRUE	TRUE		early		0.349143	0.512227	0.490339	2.14883	1.04634	0.316023	0.482796	0.464043	-1.02587	-0.4277	0.676444	0.844073	0.838425	1.96759	1.47404	0.166215	0.554228	0.509643	0.0226407	0.0456521	0.0458721	1.87261	3.26474	0.00850567	0.0274273	0.0271167	1.704	2.34284	0.04114	0.0720806	0.0717825	1.38133	0.9219	0.378286	0.613312	0.623269	7.97583	9.6976	9.55483	10.2166	10.3812
ANXA4	307	Anxa4	11746	TRUE	TRUE		early		0.329481	0.493959	0.472986	1.17158	1.56178	0.144314	0.290514	0.273357	1.08623	0.775714	0.452935	0.697966	0.68824	1.0865	0.786065	0.447074	0.754835	0.732237	0.00113888	0.00463398	0.00489515	-1.6758	-4.81945	0.000702806	0.00492609	0.00518871	-1.57753	-4.45206	0.0012312	0.00422019	0.00440342	1.02019	-0.367389	0.720985	0.857327	0.857967	11.0768	10.7485	10.8741	10.7047	10.4131
ANXA5	308	Anxa5	11747	TRUE	TRUE		early		0.148151	0.303062	0.285367	1.09301	0.755877	0.464303	0.622401	0.604037	-1.11326	-1.33788	0.205739	0.470007	0.455431	1.27457	2.09375	0.0581866	0.411292	0.370989	1.05365e-05	0.000208578	0.000274126	-1.90006	-6.5977	6.09574e-05	0.0011141	0.00133386	-2.47346	-9.13605	3.61512e-06	7.49325e-05	9.64166e-05	1.33488	2.53834	0.0294466	0.149226	0.165683	12.216	11.9959	13.1052	12.8268	12.7773
ANXA6	309	Anxa6	11749	TRUE	TRUE		early		0.518085	0.6534	0.637055	-1.07568	-1.17682	0.262084	0.426643	0.407453	-1.02567	-0.650366	0.527712	0.750362	0.740334	-1.02291	-0.526451	0.608168	0.843227	0.828522	0.00023836	0.00149348	0.00164116	-1.67501	-2.7644	0.0199785	0.0512062	0.050606	-3.5705	-6.53428	6.60261e-05	0.000470044	0.000527506	2.44292	3.76989	0.00366221	0.0574603	0.066521	12.2754	10.6692	12.1021	11.3098	10.9143
ANXA7	310	Anxa7	11750	TRUE	TRUE		early		0.401049	0.558182	0.537111	1.32622	1.37296	0.194877	0.353532	0.334528	1.15028	0.94454	0.363524	0.627757	0.615237	1.22016	0.428421	0.675934	0.871614	0.859378	0.0138687	0.0308594	0.0311035	1.23564	2.78028	0.0194414	0.0501479	0.0495845	1.31262	3.47553	0.00596561	0.0146866	0.0149264	-1.03574	-0.695255	0.502731	0.71715	0.722261	11.2103	11.1849	11.452	11.2742	11.4027
ANXA11	311	Anxa11	11744	TRUE	TRUE				0.0224845	0.110525	0.100501	-1.38556	-3.20818	0.00751759	0.0488413	0.0437579	-1.23249	-2.0745	0.0602064	0.260153	0.251009	-1.09161	-1.13368	0.279071	0.654229	0.614507	0.0267613	0.0521376	0.0524121	-1.02345	-0.550328	0.594173	0.69372	0.688246	-1.34505	-3.05821	0.0120814	0.0262395	0.0265085	1.3247	2.50788	0.0310252	0.153055	0.169178	11.9926	11.7013	12.5955	11.8648	11.7813
AOAH	313	Aoah	27052	TRUE	TRUE		early		0.0342284	0.135658	0.123505	1.66906	2.12394	0.0551469	0.155541	0.144257	1.84941	2.90896	0.0131065	0.137764	0.131964	1.04367	-0.785016	0.447666	0.75511	0.732776	9.17399e-05	0.000781386		-1.68256	-3.40546	0.00670925	0.0231282		-3.09231	-7.35489	2.43974e-05	0.000239847		2.08481	3.94943	0.00273278	0.0513607		7.95993	7.61343	6.92024	7.19861	8.10597
AOC2	314	Aoc2	237940	TRUE	TRUE				0.422722	0.577536	0.556817	2.06918	0.760421	0.461683	0.620411	0.602172	-1.10371	-0.597108	0.561533	0.770164	0.759542	3.00284	1.35753	0.199595	0.589116	0.545355	0.115576	0.169251		1.18222	1.56791	0.147972	0.239879		1.30167	2.26846	0.0466929	0.0801284		-1.04001	-0.700545	0.499562	0.714806		6.35374	6.59991	6.4208	5.84774	6.77689
AOX1	316	Aox1	11761	TRUE	TRUE		early		0.0499027	0.164555	0.151032	-1.84616	-2.76991	0.0169647	0.0758146	0.0682692	-1.52091	-1.66504	0.121777	0.362671	0.351703	1.00891	-1.10487	0.290875	0.660766	0.62214	6.16162e-05	0.000602884	0.000703726	-1.69512	-4.87613	0.000645675	0.00466569	0.00494555	-2.27002	-7.6151	1.8087e-05	0.000200921	0.000238878	1.38282	2.73896	0.0208698	0.124624	0.137836	11.569	9.39745	11.9626	11.1423	11.3382
APAF1	317	Apaf1	11783	TRUE	TRUE				0.901099	0.930208	0.928274	1.02843	0.386592	0.705826	0.811034	0.798387	1.03926	0.406566	0.691484	0.852478	0.847532	1.01335	-0.0199732	0.984393	0.993741	0.993461	0.491609	0.555244	0.550511	1.06558	0.162284	0.874315	0.914139	0.911423	-1.11113	-0.979374	0.350494	0.434529	0.431363	1.36096	1.14166	0.280197	0.524884	0.537988	9.94061	9.56843	9.89471	10.1569	9.81384
NUDT2	318	Nudt2	66401	TRUE	TRUE				0.26862	0.43693		1.18811	1.3521	0.201277	0.361237		1.21871	1.58885	0.138079	0.384647		-1.00932	-0.236752	0.816843	0.934186		0.0294273	0.0563048	0.0565634	1.25691	1.46029	0.174903	0.272472	0.269651	1.46898	3.19632	0.00955108	0.0216535	0.0219313	-1.18869	-1.73604	0.113207	0.316609	0.335337	7.94823	7.93603	7.45259	8.16842	8.10916
APBA1	320	Apba1	319924	TRUE	TRUE	early	early	early concordant	0.00420104	0.0562753		-1.50005	-3.59253	0.00369627	0.0345257		-1.62181	-3.72643	0.00289269	0.0895402		1.05959	0.133909	0.895694	0.962912		0.000336064	0.00191041		-1.61216	-3.22699	0.00906706	0.0287819		-2.97519	-6.28515	9.08137e-05	0.000592511		1.88019	3.05816	0.0120824	0.0923924		7.92331	6.61636	8.29741	7.24744	7.32539
APBA2	321	Apba2	11784	TRUE	TRUE	late	early		0.00487512	0.0585088	0.0537441	3.05799	4.13368	0.00138636	0.0230525	0.0208573	1.89517	1.86467	0.0868615	0.311621	0.303395	2.06388	2.26901	0.0425138	0.387066	0.350219	0.00328796	0.0102256		-1.317	-3.31179	0.00785561	0.0259083		-1.4773	-4.44999	0.00123516	0.00423077		1.12043	1.13821	0.281568	0.526704		6.92216	6.94592	6.80714	7.77705	6.635
APBB1	322	Apbb1	11785	TRUE	TRUE				0.393362	0.551421	0.530182	-1.07096	-0.90631	0.38261	0.548101	0.528995	-1.12411	-1.40088	0.186577	0.448994	0.43536	1.09794	0.494566	0.629837	0.85268	0.838475	0.0468644	0.081219		-1.08297	-0.793302	0.446016	0.558482		-1.46344	-2.81745	0.0182404	0.0368352		1.51859	2.02414	0.0704909	0.241267		8.94275	8.70133	9.04042	8.87335	9.08138
APBB2	323	Apbb2	11787	TRUE	TRUE				0.526592	0.660118	0.643848	1.07585	0.0749262	0.941508	0.966772	0.962844	-1.07664	-0.968061	0.352121	0.617633	0.605106	1.15045	1.04299	0.317511	0.677313	0.641625	0.255319	0.323998	0.321671	1.09933	0.542663	0.599247	0.697793	0.692623	-1.1048	-1.18945	0.261739	0.340716	0.337987	1.23789	1.73211	0.113927	0.317583	0.336426	11.2684	10.3502	11.763	11.2543	11.1383
APC	324	Apc	11789	TRUE	TRUE				0.510056	0.647709	0.631352	1.21054	1.10183	0.292143	0.458896	0.440249	1.19641	0.948612	0.361531	0.626038	0.613724	1.05962	0.153221	0.880771	0.957833	0.954852	0.380112	0.449027	0.445005	-1.09654	-1.20274	0.256781	0.364931	0.36071	1.02475	0.116856	0.909288	0.930944	0.929366	-1.13458	-1.3196	0.216382	0.453981	0.46801	11.7284	11.6458	12.117	11.6525	11.4351
APEH	327	Apeh	235606	TRUE	TRUE				0.278307	0.446896	0.426006	1.1335	1.0207	0.327534	0.494195	0.475755	1.18042	1.67525	0.119724	0.360314	0.35014	-1.05046	-0.654554	0.525102	0.797875	0.778924	0.0157072	0.034139	0.0343979	1.02235	0.491513	0.633673	0.72521	0.719882	1.1428	3.33302	0.00757912	0.0178716	0.0181477	-1.11138	-2.84151	0.017503	0.112394	0.124816	11.1754	11.1903	10.9512	11.2789	11.2207
APEX1	328	Apex1	11792	TRUE	TRUE		early		0.0400739	0.147259	0.134422	1.42499	2.91556	0.0129465	0.0649974	0.0583823	1.15578	1.35949	0.198989	0.462888	0.449305	1.23666	1.55607	0.145659	0.534343	0.492209	0.00997661	0.0237406	0.0239957	1.69312	3.53312	0.00541855	0.0198667	0.0197913	1.55184	3.17574	0.00989082	0.0222648	0.0225544	1.10546	0.357384	0.728232	0.86132	0.86165	10.4185	10.8596	10.9128	11.5368	11.3325
BIRC2	329	Birc2	11797	TRUE	TRUE				0.74883	0.822785	0.815565	1.02159	0.0452687	0.964638	0.979905	0.97697	-1.01578	-0.642915	0.532372	0.753157	0.742586	1.0895	0.688184	0.504423	0.785255	0.764445	0.371578	0.440254	0.436307	-1.14379	-1.4414	0.180045	0.278334	0.275636	-1.0036	-0.430877	0.675697	0.740078	0.736179	-1.05908	-1.01052	0.336073	0.57749	0.587449	10.8822	10.9677	11.2433	11.9006	11.5999
BIRC3	330	Birc3	11796	TRUE	TRUE				0.442176	0.594574	0.57505	1.04591	-1.14805	0.27332	0.43947	0.420174	1.21065	-0.00595206	0.995349	0.998827	0.998045	-1.13441	-1.1421	0.275691	0.653801	0.613513	0.220203	0.287264	0.285	-1.14919	-1.09578	0.298862	0.411842	0.407512	-1.27352	-1.87083	0.0908842	0.140601	0.139771	1.24098	0.775045	0.456249	0.680859	0.68845	11.817	11.6213	10.3253	12.5202	11.7064
XIAP	331	Xiap	11798	TRUE	TRUE		early		0.0362136	0.1399	0.127604	1.26814	2.87223	0.0140316	0.0681235	0.0611998	1.19651	2.11413	0.0561183	0.252756	0.242868	1.09483	0.758104	0.463018	0.764494	0.741718	0.0134048	0.0300064	0.0302534	-1.12848	-2.2763	0.0460748	0.0969624	0.0958547	-1.21919	-3.66415	0.0043591	0.011361	0.0116002	1.09226	1.38785	0.195327	0.428135	0.443598	11.1025	11.0339	11.1702	10.9547	10.9491
BIRC5	332	Birc5	11799	TRUE	TRUE	early	early	early concordant	0.0101121	0.0776345	0.070553	2.91836	3.63491	0.00341983	0.0332638	0.0297041	2.08486	2.48417	0.0287375	0.187156	0.17863	1.67728	1.15073	0.272256	0.652329	0.612281	3.03698e-07	4.07289e-05	7.02946e-05	2.68516	10.8185	7.69392e-07	0.000152257	0.000253876	3.18887	12.8644	1.51487e-07	1.70628e-05	3.08273e-05	-1.1536	-2.0459	0.0679736	0.236491	0.253048	8.56026	9.06142	8.72737	8.33317	7.72072
APLP1	333	Aplp1	11803	TRUE	TRUE				0.699347	0.788983		2.02287	0.47497	0.643336	0.765552		2.26761	0.856778	0.408352	0.663068		-1.07187	-0.381808	0.709279	0.888539		0.0534141	0.0900775		1.40748	2.82179	0.0181052	0.0475901		1.16829	1.35449	0.20539	0.278388		1.2294	1.46729	0.17303	0.400056		5.69701	5.42848	6.12811	5.85323	6.05306
APLP2	334	Aplp2	11804	TRUE	TRUE				0.0614539	0.183332	0.169068	-1.027	-0.675841	0.511956	0.662739	0.644562	-1.19892	-2.57047	0.0245242	0.175033	0.167304	1.16765	1.89463	0.0824867	0.450791	0.409866	0.523727	0.585186	0.581128	-1.06425	-0.611022	0.554819	0.658836	0.653271	1.22229	0.563806	0.585307	0.658958	0.654868	-1.11062	-1.17483	0.26728	0.509823	0.522776	13.1294	13.1592	13.4007	13.2617	13.1995
APOC2	344	Apoc2	11813	TRUE	TRUE				0.155485	0.311206		1.48521	0.674255	0.512929	0.663655		-1.24068	-1.37528	0.194177	0.457611		1.73554	2.04953	0.0629239	0.418095		0.00319395	0.0100061		1.10845	0.736077	0.478594	0.58952		-1.40786	-3.60229	0.00482953	0.01235		1.57854	4.33837	0.00147014	0.0435023		5.69261	6.13206	5.24017	5.70079	5.4455
APOD	347	Apod	11815	TRUE	TRUE	early	early	early concordant	0.000374378	0.0241157	0.0215231	-7.04333	-5.654	0.000106602	0.0098845	0.00839949	-3.9651	-3.56749	0.00387021	0.0977799	0.0992868	-1.35401	-2.08651	0.0589387	0.41214	0.371483	1.07671e-05	0.000210561	0.000276425	-5.29048	-5.55727	0.000241639	0.00249106	0.00276887	-19.6575	-9.35412	2.92098e-06	6.71548e-05	8.87167e-05	4.94395	3.79685	0.00350381	0.0563129	0.0649927	13.8707	12.3023	13.7358	13.8541	12.9056
APOE	348	Apoe	11816	TRUE	TRUE		early		0.0113938	0.0817686	0.0740605	-1.9619	-3.64593	0.00335145	0.032969	0.0294634	-1.28983	-1.8795	0.0846698	0.308062	0.299576	-1.38158	-1.76642	0.102726	0.481046	0.437822	0.00360131	0.0109015	0.011149	-2.96111	-3.21513	0.00925121	0.0292091	0.0288815	-3.92663	-4.41034	0.00131372	0.00444022	0.00462303	2.64529	1.19521	0.259579	0.501118	0.51419	15.0431	15.2042	13.3991	15.3978	15.4828
APP	351	App	11820	TRUE	TRUE				0.108143	0.253335	0.236854	1.09783	0.115942	0.909616	0.948033	0.943137	-1.30374	-1.94923	0.0750278	0.288334	0.27952	1.43475	2.06518	0.0612081	0.414862	0.374634	0.849469	0.874135	0.87165	-1.01897	-0.569088	0.581852	0.683066	0.677315	-1.01911	-0.361066	0.725561	0.78231	0.779393	-1.00653	-0.208021	0.839388	0.917642	0.918376	13.3441	13.2889	13.6826	13.7383	13.5953
APRT	353	Aprt	11821	TRUE	TRUE	early	early	early concordant	0.0248586	0.116042	0.10558	1.24191	2.90998	0.0130816	0.065308	0.0586129	1.20689	2.59891	0.0232725	0.171896	0.16432	1.02777	0.311064	0.761089	0.910811	0.903863	0.0249299	0.0493101	0.0495818	1.80809	2.89676	0.0159218	0.0432419	0.0427721	1.77815	2.82678	0.0179507	0.0363618	0.0366474	1.25203	0.0699729	0.945595	0.972227	0.973088	10.6603	11.4009	11.0115	11.6136	11.4394
FAS	355	Fas	14102	TRUE	TRUE		early		0.274429	0.442471	0.421995	-1.15053	-1.68469	0.117857	0.255497	0.239182	-1.07946	-0.653072	0.526025	0.748958	0.738897	-1.11677	-1.03162	0.322596	0.681251	0.646407	0.0101312	0.0240298		-1.25945	-2.2379	0.0491792	0.101846		-1.52752	-3.86375	0.00314097	0.00876144		1.25785	1.62585	0.135041	0.349616		10.4172	9.75773	10.0791	10.2875	10.0381
FASLG	356	Fasl	14103	TRUE	TRUE	early			0.0339031	0.135168		2.14362	2.59311	0.0235226	0.0921753		2.00783	2.62948	0.0219968	0.167623		1.08647	-0.0363658	0.971589	0.989514		0.455924	0.521456		-1.04416	-0.768863	0.459748	0.571592		-1.15034	-1.29677	0.223834	0.2992		1.11813	0.527904	0.60908	0.788619		6.73778	5.10546	4.6174	4.81225	4.69562
SHROOM2	357	Shroom2	110380	TRUE	TRUE		early		0.657177	0.759564	0.747522	1.0991	0.300759	0.768745	0.857174	0.84686	1.13954	0.914848	0.378288	0.63968	0.627069	-1.04082	-0.614089	0.550621	0.812086	0.794884	0.00109606	0.00449498	0.00474926	1.82157	4.74656	0.000784296	0.00528318	0.00555235	1.75594	4.59092	0.000993846	0.00356734	0.00374643	1.08594	0.155641	0.879413	0.93889	0.940888	8.69963	8.90216	8.35724	8.62657	8.41699
AQP1	358	Aqp1	11826	TRUE	TRUE	early	early	early concordant	0.0294258	0.125615	0.113952	-1.55519	-2.69767	0.0193926	0.0819422	0.0739807	-1.53764	-2.6678	0.020494	0.162509	0.155765	1.16905	-0.0298782	0.976655	0.991019	0.990505	3.29554e-06	0.000115369	0.000167964	-1.64684	-4.88092	0.000641077	0.00464581	0.00492208	-3.19302	-10.7034	8.49633e-07	3.50715e-05	5.36986e-05	1.9425	5.82244	0.000167762	0.0313692	0.0421507	11.1248	11.275	12.4989	11.3141	12.1727
AQP2	359	Aqp2	11827	TRUE	TRUE	early	late		0.00256444	0.0481186		-1.6367	-4.14806	0.00135124	0.0229738		-1.52092	-3.63016	0.00344971	0.0948103		-1.05231	-0.517904	0.61394	0.845958		0.00576734	0.015553		1.49999	3.16641	0.0100488	0.0311718		-1.08946	-0.868672	0.405392	0.489679		1.68759	4.03508	0.00237998	0.0498021		4.73374	3.77774	5.50915	4.2805	5.20041
AQP3	360	Aqp3	11828	TRUE	TRUE		early		0.553251	0.682263	0.666791	1.41147	0.814548	0.431199	0.593485	0.575253	1.62266	1.06725	0.306858	0.575331	0.563023	1.07399	-0.252706	0.804772	0.928144	0.921696	0.00209748	0.00728747	0.00757946	2.8	2.69998	0.022314	0.0558522	0.0551576	4.26021	4.9248	0.00060056	0.00243883	0.00259928	-1.50253	-2.22482	0.0502822	0.199061	0.215525	12.8313	14.0901	14.0337	13.6732	13.6882
AQP4	361	Aqp4	11829	TRUE	TRUE	early	early	early concordant	0.00589001	0.0616431		-2.42516	-3.94881	0.00193195	0.0257755		-1.85776	-2.6697	0.0204221	0.162509		-1.00902	-1.27911	0.225041	0.611077		2.32149e-07	3.67514e-05		-3.86778	-11.2691	5.26329e-07	0.000124693		-5.09131	-13.1474	1.23232e-07	1.57066e-05		1.32684	1.87826	0.0897803	0.275834		5.36897	4.87083	4.92394	6.66204	5.95555
AQP5	362	Aqp5	11830	TRUE	TRUE	early			0.00847377	0.0717181	0.0647858	-1.83756	-3.67449	0.00318075	0.0323436	0.0289088	-3.12006	-2.73511	0.0180944	0.156106	0.149272	1.12078	-0.939375	0.366063	0.709865	0.678355	0.058858	0.0973047	0.097102	2.48909	2.75544	0.0202878	0.051807	0.0511553	1.66018	1.52485	0.158277	0.224249	0.222608	1.52972	1.23059	0.246637	0.487204	0.500372	11.5785	8.3785	11.2048	11.493	12.3774
AQP7	364	Aqp7	11832	TRUE	TRUE	early			0.000533788	0.0274076		-2.76195	-5.12878	0.0002496	0.0126363		-2.43519	-4.25887	0.00110973	0.0701463		1.03319	-0.869907	0.401417	0.729027		0.19266	0.258434		-1.49032	-1.81198	0.100079	0.176646		1.10327	-0.225399	0.826209	0.864589		-1.1399	-1.58658	0.143692	0.361444		5.47554	5.81601	5.60433	6.70781	5.81695
AQP9	366	Aqp9	64008	TRUE	TRUE	late			0.0341849	0.135644	0.123505	-1.91047	-2.60487	0.0230182	0.0910838	0.0824875	1.2837	0.00486279	0.9962	0.999029	0.998045	-1.57809	-2.60974	0.0228128	0.349522	0.31723	0.239728	0.307354	0.304981	1.06932	-0.498965	0.628597	0.721731	0.716483	1.87547	1.26478	0.234631	0.310888	0.308148	1.12299	-1.76374	0.108245	0.30801	0.326159	9.72923	9.56256	9.24287	9.22987	10.3277
AR	367	Ar	11835	TRUE	TRUE		early		0.0287773	0.124452	0.113104	-2.4388	-3.0498	0.0100885	0.057094	0.0513081	-1.41166	-2.05599	0.06221	0.263925	0.254347	1.64761	-0.993807	0.339934	0.692829	0.659767	0.000451417	0.00234169	0.00252196	-5.01971	-5.08582	0.000473735	0.00385186	0.00416388	-3.68967	-5.3902	0.000305635	0.00145544	0.00157065	1.288	0.304379	0.767079	0.879831	0.880175	11.2108	11.0696	10.0702	10.9566	11.0555
ARAF	369	Araf	11836	TRUE	TRUE				0.393373	0.551421	0.530182	-1.06798	-1.08691	0.298426	0.46531	0.446779	1.03801	0.249095	0.807499	0.913979	0.909893	-1.08137	-1.33601	0.206331	0.59649	0.553203	0.0160703	0.0347783	0.035052	-1.2247	-3.55584	0.00521727	0.0193781	0.0193051	-1.07959	-1.38944	0.194858	0.2665	0.264239	-1.12083	-2.1664	0.0555062	0.211444	0.228456	10.5921	10.6052	10.9667	10.5579	10.9035
ARCN1	372	Arcn1	213827	TRUE	TRUE		early		0.531638	0.664313	0.648085	1.13132	1.06376	0.308374	0.475657	0.45726	1.02201	0.143696	0.888125	0.952189	0.949862	1.12953	0.920067	0.375663	0.713958	0.683831	0.00752408	0.0191328	0.0193643	1.2675	3.46802	0.00604111	0.0214971	0.0213285	1.27889	3.5838	0.00498016	0.0126728	0.0129312	1.00487	-0.11578	0.910119	0.955082	0.957355	11.1818	11.7432	11.5721	11.5208	11.6497
TRIM23	373	Trim23	81003	TRUE	TRUE				0.53706	0.668966	0.652771	1.07724	0.219609	0.829867	0.899625	0.890786	1.18632	1.08259	0.300264	0.569462	0.556848	-1.06305	-0.862982	0.405065	0.731189	0.704188	0.874929	0.895451	0.893584	1.02237	0.392623	0.702837	0.783145	0.77727	1.00226	-0.0995021	0.922706	0.941365	0.939688	1.03334	0.492125	0.633255	0.804034	0.806916	9.26846	9.36068	9.15716	9.78934	9.83106
ARF1	375	Arf1	11840	TRUE	TRUE		early		0.656715	0.759237	0.74721	1.13669	0.913371	0.379033	0.54482	0.525351	1.08875	0.623127	0.544863	0.760356	0.749652	1.05016	0.290244	0.776584	0.917766	0.910707	0.00123608	0.00491804	0.00519026	1.19166	4.09518	0.00216118	0.0104187	0.0105356	1.22968	4.97008	0.000561597	0.00232016	0.00247689	-1.03152	-0.874898	0.402154	0.634132	0.641724	12.3785	12.7318	12.5563	13.0439	13.1825
ARF3	377	Arf3	11842	TRUE	TRUE				0.129457	0.280302	0.262773	1.06097	0.644826	0.531174	0.678238	0.661083	-1.09817	-1.50569	0.158008	0.414484	0.402957	1.18546	2.15052	0.0525948	0.400806	0.363672	0.320818	0.390704	0.387558	-1.11428	-1.55707	0.150509	0.243103	0.240561	-1.0871	-1.08903	0.301689	0.383579	0.380341	-1.01689	-0.468045	0.649787	0.814036	0.815967	12.2033	12.7686	12.4269	12.1219	12.1858
ARF4	378	Arf4	11843	TRUE	TRUE		late		0.579899	0.703365	0.688813	1.15228	0.966768	0.352741	0.519725	0.501095	1.03897	0.090149	0.929656	0.971398	0.970406	1.099	0.876619	0.397903	0.727644	0.699202	0.0509144	0.0866768	0.086731	1.23898	2.60009	0.0264876	0.0635614	0.0629218	1.04445	0.282943	0.782991	0.82952	0.828149	1.24317	2.31714	0.0429814	0.181798	0.198456	10.3586	11.2932	10.9868	11.4472	11.8016
ARL4D	379	Arl4d	80981	TRUE	TRUE				0.122041	0.271017	0.25417	1.2096	0.866971	0.402961	0.567279	0.548644	-1.12381	-1.35959	0.19896	0.462882	0.449305	1.6534	2.22656	0.0458939	0.393493	0.358616	0.0084888	0.0210198	0.0212341	2.19214	2.18577	0.053719	0.109035	0.107886	4.05513	3.98831	0.00256629	0.00750566	0.00774309	-1.06443	-1.80254	0.10163	0.2971	0.315002	9.60391	9.77671	10.7383	10.1208	9.57031
ARF5	381	Arf5	11844	TRUE	TRUE				0.228184	0.394969	0.375599	1.26032	1.75114	0.105417	0.236738	0.221419	1.20549	1.33742	0.205882	0.470188	0.45552	1.05653	0.413714	0.686381	0.87644	0.865421	0.0107571	0.0252545	0.025472	1.18225	2.13522	0.058504	0.116703	0.115284	1.31727	3.8329	0.0033032	0.00912808	0.00937042	-1.10929	-1.69767	0.120419	0.32788	0.346465	10.6381	10.9402	10.6655	11.7692	11.3938
ARF6	382	Arf6	11845	TRUE	TRUE		early		0.667843	0.766454	0.754353	1.1437	0.813395	0.431835	0.593866	0.575588	1.13686	0.767506	0.457617	0.70257	0.692908	1.05166	0.0458889	0.964154	0.987282	0.986488	0.00128659	0.00507422	0.00535551	1.31262	3.7501	0.00378317	0.0153033	0.0153366	1.46908	5.09111	0.000470088	0.00201903	0.00216555	-1.08192	-1.34101	0.209581	0.44635	0.460752	11.2224	11.5916	11.6175	10.8681	10.6779
ARG1	383	Arg1	11846	TRUE	TRUE		early		0.151134	0.30648	0.288492	1.35566	-0.423021	0.679762	0.792043	0.777965	2.64348	1.57658	0.140875	0.389076	0.378705	-1.0136	-1.9996	0.0687026	0.427783	0.388538	0.000315296	0.00182884	0.001988	9.04099	6.04442	0.000124527	0.00168786	0.00191525	7.22029	4.66841	0.000882936	0.00325528	0.00342917	1.68026	1.37601	0.198851	0.432614	0.447602	10.1763	11.7176	11.5394	11.0426	10.7853
ARG2	384	Arg2	11847	TRUE	TRUE				0.244512	0.411707		-1.05009	-0.991296	0.341109	0.508155		1.22142	0.786661	0.446738	0.693854		-1.28153	-1.77796	0.100738	0.479987		0.137787	0.195532	0.194262	-1.12418	-1.04831	0.31917	0.433428	0.429179	-1.51273	-2.20474	0.0520221	0.0878222	0.0874427	1.73484	1.15642	0.274387	0.518612	0.53128	7.24951	7.14667	6.31786	7.63195	7.90233
RHOA	387	Rhoa	11848	TRUE	TRUE				0.654849	0.757804	0.745785	1.02856	0.240716	0.813839	0.88771	0.878572	1.06994	0.904263	0.383651	0.643239	0.630574	-1.03079	-0.663547	0.519525	0.794909	0.775706	0.0848741	0.131558	0.131167	1.11201	2.00886	0.0723122	0.137869	0.135914	1.13265	2.32973	0.0420697	0.0734174	0.0731132	-1.00474	-0.320869	0.754915	0.874329	0.874738	13.1055	13.3116	13.4041	13.3381	13.1508
RHOB	388	Rhob	11852	TRUE	TRUE	early			0.0189674	0.102195	0.0927613	-1.46071	-2.48602	0.0286404	0.103208	0.0935965	-1.60754	-3.19045	0.00776902	0.117532	0.116341	1.24195	0.704431	0.494609	0.780552	0.760283	0.701442	0.745735	0.74206	-1.01582	-0.387686	0.706372	0.786301	0.780105	-1.02639	-0.856049	0.412013	0.496397	0.493268	1.11851	0.468363	0.649568	0.813939	0.815948	11.605	11.9686	12.8425	14.6096	13.0105
RHOC	389	Rhoc	11853	TRUE	TRUE				0.0406816	0.148366	0.135484	1.57276	2.11643	0.0558892	0.156617	0.145224	-1.09346	-0.670097	0.515484	0.74244	0.732091	1.78359	2.78652	0.0164502	0.332489	0.297301	0.000544728	0.0026812	0.00286906	-1.09043	-0.961443	0.359001	0.473777	0.469054	-2.6648	-5.53264	0.000250092	0.00125218	0.00135732	2.59345	4.5712	0.00102437	0.0383017	0.0489099	10.8019	10.3763	11.1101	10.8294	11.1443
RND3	390	Rnd3	74194	TRUE	TRUE				0.363499	0.526017	0.503633	-1.07592	-1.21425	0.248006	0.412184	0.392763	-1.06176	-1.34718	0.202811	0.466563	0.452626	1.27108	0.132928	0.896454	0.963126	0.960939	0.266181	0.33509	0.332528	1.33253	1.68946	0.122015	0.206125	0.203669	1.24147	1.20839	0.254696	0.333279	0.33022	1.16091	0.481069	0.64082	0.808114	0.810241	11.2117	13.3329	12.7615	13.1741	12.7908
RHOG	391	Rhog	56212	TRUE	TRUE				0.0957485	0.236177	0.219477	1.3696	2.27842	0.0417977	0.130476	0.119928	1.13338	0.496707	0.62837	0.813274	0.80619	1.36012	1.78171	0.100098	0.479987	0.436856	0.637799	0.689577	0.685502	1.07752	0.74233	0.474963	0.586312	0.580912	1.00219	-0.169739	0.8686	0.898904	0.897594	1.09997	0.912069	0.383193	0.617193	0.626737	10.5034	10.5299	10.7312	10.268	10.8744
ARHGAP1	392	Arhgap1	228359	TRUE	TRUE				0.841727	0.889222	0.884487	1.08601	0.590525	0.565795	0.707143	0.690672	1.03841	0.26965	0.79201	0.905752	0.901167	1.05083	0.320874	0.753825	0.907314	0.899769	0.78029	0.814718	0.811562	-1.03748	-0.690342	0.505685	0.614605	0.609735	-1.02099	-0.500389	0.62763	0.696874	0.691834	1.00208	-0.189954	0.853146	0.926202	0.926657	11.9044	11.7915	11.9921	11.445	11.3295
ARHGAP4	393	Arhgap4	171207	TRUE	TRUE		early		0.200079	0.364109	0.345315	1.65993	1.6399	0.126958	0.268169	0.251664	1.52079	1.68668	0.117465	0.357011	0.347114	1.30234	-0.0467803	0.963458	0.986929	0.986138	0.00056034	0.0027404	0.00292409	-1.37305	-2.72455	0.0213925	0.054039	0.0533592	-2.11102	-5.8853	0.000154079	0.000871255	0.000956615	1.62019	3.16075	0.0101459	0.0845943	0.0941892	10.3827	9.6479	9.83359	9.9152	10.3821
ARHGAP5	394	Arhgap5	11855	TRUE	TRUE		early		0.675297	0.772393	0.760466	1.07402	0.83308	0.421072	0.583615	0.565449	1.0687	0.713327	0.489284	0.724627	0.714017	1.04027	0.119752	0.906661	0.966776	0.965152	0.00496015	0.0138919	0.0141291	1.31481	3.10797	0.011099	0.033389	0.0329292	1.4697	4.18658	0.00186807	0.00582846	0.00603348	-1.06721	-1.07861	0.306089	0.551006	0.562843	11.9788	12.0311	12.0501	12.2208	12.1138
ARHGAP6	395	Arhgap6	11856	TRUE	TRUE	early	early	early concordant	0.000290119	0.0232975		-1.94878	-5.27031	0.00019771	0.0116309		-1.94292	-4.90394	0.000363521	0.0521991		-1.00668	-0.366369	0.720468	0.893593		1.522e-05	0.000256736	0.000323407	-2.68364	-5.67571	0.00020505	0.00226379	0.00255068	-5.04544	-8.94496	4.37253e-06	8.41498e-05	0.000107946	2.02642	3.26926	0.00844092	0.0779149	0.0877546	8.04152	7.39455	8.32262	7.86495	7.9671
ARHGDIA	396	Arhgdia	192662	TRUE	TRUE				0.593147	0.712643	0.698332	1.28196	1.03475	0.32119	0.488093	0.46947	1.30856	0.642089	0.53289	0.753395	0.742921	1.1434	0.39266	0.701457	0.88477	0.874516	0.989096	0.990664	0.990845	1.0251	0.0978583	0.923978	0.950202	0.947801	1.00775	-0.0474151	0.963116	0.97214	0.970601	1.0417	0.145273	0.887381	0.942779	0.944772	6.55918	8.46638	8.42028	8.73339	9.04486
ARHGDIB	397	Arhgdib	11857	TRUE	TRUE				0.214636	0.380218	0.361502	1.39275	1.6241	0.130312	0.27246	0.2554	1.44969	1.6201	0.131175	0.375698	0.36512	1.12537	0.00400503	0.99687	0.998837	0.998926	0.236858	0.304566	0.302134	-1.39704	-1.26907	0.233156	0.339455	0.335149	-1.39446	-1.7729	0.10665	0.161	0.160192	1.95896	0.503821	0.6253	0.798568	0.801559	11.64	11.4399	11.502	11.5076	11.7942
RHOH	399	Rhoh	74734	TRUE	TRUE				0.333853	0.498221	0.477177	1.35729	0.590076	0.566086	0.7072	0.69068	2.10269	1.53781	0.150035	0.404229	0.393402	-1.03731	-0.947736	0.36196	0.706698	0.675275	0.00227658	0.00775038		-1.29168	-1.96548	0.0777258	0.145648		-1.97667	-4.84679	0.000674604	0.00265925		1.68727	2.88131	0.0163487	0.108357		7.54351	6.90572	6.81678	7.67042	7.04295
ARL1	400	Arl1	104303	TRUE	TRUE				0.40845	0.564961	0.543853	-1.10493	-1.33218	0.207547	0.368548	0.348932	-1.04571	-1.00878	0.332988	0.599849	0.58856	-1.01508	-0.323402	0.751957	0.906913	0.89906	0.253712	0.322382	0.320066	1.12477	1.75388	0.109989	0.190186	0.187927	1.0742	1.12212	0.288033	0.368863	0.366048	1.04394	0.63176	0.541716	0.745365	0.748587	11.0653	11.1725	10.9717	11.3998	11.3936
ARL2	402	Arl2	56327	TRUE	TRUE				0.124552	0.273755	0.256594	1.19426	1.35066	0.201725	0.361697	0.342027	-1.0519	-0.863282	0.404907	0.660515	0.647755	1.34394	2.21394	0.0469469	0.39448	0.359167	0.0862478	0.133311		-1.06384	-0.901191	0.388676	0.502533		-1.20572	-2.48396	0.032323	0.0589972		1.17427	1.58277	0.144557	0.362614		9.45826	8.98098	9.9901	10.0066	9.9209
ARL3	403	Arl3	56350	TRUE	TRUE	late			0.0365385	0.140547		1.19703	2.45171	0.0304979	0.107077		-1.00148	-0.228643	0.822996	0.920452		1.22556	2.68035	0.020024	0.344165		0.325224	0.395176		1.07428	0.406339	0.693053	0.775097		-1.09268	-1.12547	0.286677	0.36745		1.20003	1.53181	0.156572	0.378507		8.23278	7.79731	8.74747	8.46828	8.02616
ARNT	405	Arnt	11863	TRUE	TRUE	early			0.00366789	0.0533466	0.0490076	-1.2295	-3.8807	0.0021851	0.0273848	0.0244075	-1.21095	-3.55989	0.00392461	0.0977799	0.0993921	-1.01526	-0.320809	0.753873	0.907314	0.899769	0.889353	0.907261	0.905581	1.02377	0.397215	0.699555	0.780386	0.77453	1.02406	0.44281	0.667328	0.732624	0.728709	1.00791	-0.0455954	0.96453	0.982105	0.982473	11.7324	11.1403	11.7863	11.192	11.0997
ARNTL	406	Arntl	11865	TRUE	TRUE				0.0811258	0.214178	0.198152	-1.44529	-2.49378	0.0282358	0.10225	0.0927356	-1.12775	-1.12587	0.282234	0.552445	0.538844	-1.13962	-1.36791	0.196411	0.585525	0.542091	0.279243	0.348245	0.345661	-1.05123	-0.954905	0.362139	0.477051	0.472449	1.06456	0.745609	0.473065	0.5554	0.551546	-1.11318	-1.70051	0.11987	0.326998	0.345565	10.2427	10.3689	9.90726	10.1742	10.5179
ARRB1	408	Arrb1	109689	TRUE	TRUE		early		0.212419	0.37807	0.359286	-1.19418	-1.74226	0.107008	0.239137	0.2235	-1.02549	-0.258954	0.800059	0.910136	0.905911	-1.12121	-1.48331	0.163775	0.551285	0.506839	0.000630394	0.00298514	0.00318773	-1.8111	-5.50215	0.000261	0.00260331	0.00288561	-1.56052	-4.34459	0.00145586	0.00480655	0.00499893	-1.09643	-1.15756	0.273945	0.518201	0.531065	9.70547	9.19196	9.49369	9.10804	8.56939
ARRB2	409	Arrb2	216869	TRUE	TRUE				0.367699	0.529112	0.506874	1.08965	0.494191	0.630094	0.755738	0.740001	1.38643	1.45123	0.172351	0.43258	0.419247	-1.03496	-0.957041	0.357431	0.703856	0.671761	0.000492358	0.00249661	0.00267115	-1.30544	-2.10654	0.0613984	0.121259	0.119873	-2.33562	-5.90874	0.00014929	0.000850209	0.000932144	1.94774	3.8022	0.00347329	0.0561329	0.0648011	10.052	10.2164	10.3735	10.003	10.6189
ARSA	410	Arsa	11883	TRUE	TRUE	late			0.00669511	0.0650053	0.0587466	1.39607	3.53646	0.00409741	0.0360105	0.0322773	1.04425	0.234972	0.818192	0.918048	0.914012	1.39675	3.30149	0.00632327	0.289753	0.250553	0.00981796	0.0234555	0.023707	-1.21196	-1.69164	0.12159	0.205622	0.203135	-1.62743	-3.88922	0.00301339	0.00848704	0.0087257	1.47186	2.19758	0.0526564	0.204776	0.221267	9.85886	10.2382	10.3865	10.646	10.8381
ARSB	411	Arsb	11881	TRUE	TRUE		early		0.0392421	0.145656	0.132909	1.42757	2.9258	0.0127027	0.064345	0.0577723	1.23934	1.59962	0.135666	0.382096	0.371176	1.18737	1.32619	0.209467	0.598916	0.555098	0.000556461	0.00272694		-1.84964	-3.98958	0.00256104	0.0116995		-2.65571	-5.75434	0.000184072	0.000995373		1.44637	1.76476	0.108067	0.307785		9.06534	8.64839	9.64482	8.3597	8.59907
ART3	419	Art3	109979	TRUE	TRUE				0.104202	0.248255		-1.22164	-2.26525	0.0428035	0.13242		-1.05472	-0.611692	0.552154	0.76448		-1.16991	-1.65356	0.124119	0.510073		0.0604848	0.0996309	0.0993937	1.08524	-0.426184	0.679001	0.76385	0.758138	-1.64845	-2.55999	0.0283738	0.0527674	0.0529118	2.47483	2.1338	0.0586444	0.217026	0.23368	4.68794	4.68211	4.92394	5.63992	5.70827
ART4	420	Art4	109978	TRUE	TRUE				0.791567	0.853798		1.15743	0.609681	0.553443	0.697111		1.16089	0.585459	0.569086	0.774634		1.07634	0.0242215	0.981074	0.992485		0.0200256	0.0413254	0.0415711	1.24826	0.782085	0.452285	0.564385	0.558712	2.14195	3.29578	0.00807084	0.0188152	0.0191042	-1.27632	-2.51369	0.0307176	0.152218	0.168407	5.96414	5.52334	5.6935	6.0884	5.74649
ARVCF	421	Arvcf	11877	TRUE	TRUE	early	early	early concordant	0.0332399	0.133752	0.121646	-1.38613	-2.69773	0.0193906	0.0819422	0.0739807	-1.29052	-2.53787	0.0260402	0.180165	0.172316	1.04816	-0.159862	0.875649	0.956162	0.952812	0.006461	0.0170069	0.0172269	-1.77825	-4.11101	0.00210713	0.0102294	0.0103507	-1.34956	-2.67489	0.0232961	0.044875	0.0450934	-1.12634	-1.43612	0.181503	0.411013	0.428583	9.29689	8.91987	9.67424	9.42602	9.00741
ASAH1	427	Asah1	11886	TRUE	TRUE				0.810894	0.8667	0.861161	1.0127	-0.471131	0.645996	0.767531	0.752663	-1.03416	-0.627369	0.542171	0.758091	0.74766	1.03041	0.156238	0.878443	0.956835	0.953819	0.0550129	0.0922065	0.0921476	-1.27162	-2.04182	0.0684383	0.131797	0.129991	-1.35087	-2.68494	0.0228975	0.0442657	0.044456	1.17338	0.643121	0.534614	0.740105	0.743839	11.2445	11.0731	11.2696	11.6154	11.7332
ASCL2	430	Ascl2	17173	TRUE	TRUE				0.0793046	0.21112	0.195344	2.07875	2.51149	0.0273329	0.100397	0.091137	1.48493	1.25167	0.23454	0.503125	0.489355	1.57526	1.25982	0.231684	0.617157	0.5742	0.00128829	0.005077		1.25764	1.9405	0.0810143	0.150337		1.72913	5.21982	0.000389976	0.00175143		-1.34659	-3.27932	0.00829844	0.0772872		6.57813	6.17671	8.16934	7.31013	7.8139
ASL	435	Asl	109900	TRUE	TRUE				0.782783	0.847235	0.840739	1.06797	0.0831878	0.935074	0.962628	0.958324	1.26685	0.649673	0.528144	0.750618	0.740754	1.00391	-0.566485	0.581504	0.83211	0.816286	0.113918	0.167228	0.166207	1.24237	2.33176	0.0419243	0.089966	0.088909	1.12844	1.22148	0.249919	0.327915	0.324893	1.13075	1.11028	0.292861	0.537779	0.550122	7.6446	8.75443	8.52867	8.40842	9.08428
ASNA1	439	Asna1	56495	TRUE	TRUE	early			0.0159875	0.0946471	0.0858485	1.19665	3.01499	0.0107627	0.058875	0.0528903	1.18875	2.96135	0.0118907	0.133403	0.129021	1.01803	0.0536323	0.958111	0.985381	0.984751	0.340459	0.41046	0.40745	1.20092	1.46641	0.173266	0.270472	0.267726	1.2041	1.16999	0.269135	0.348625	0.345912	1.1191	0.296419	0.772975	0.883487	0.883886	10.1895	10.4122	10.4017	10.9455	10.7667
ASNS	440	Asns	27053	TRUE	TRUE		early		0.997043	0.998255	0.998149	1.12655	0.0141571	0.988937	0.993281	0.992809	1.00647	-0.0584416	0.954359	0.982336	0.981625	1.08562	0.0725987	0.943322	0.979964	0.978653	0.000461623	0.0023785	0.00255485	2.05273	4.25223	0.00168357	0.00876155	0.00888186	2.66169	5.83947	0.000163931	0.000908785	0.000997682	-1.1947	-1.58724	0.143542	0.361228	0.378531	8.74749	8.70818	8.51	8.66735	8.58897
ASPA	443	Aspa	11484	TRUE	TRUE	early			0.00189444	0.0433303		-1.80974	-4.50269	0.000723259	0.0185642		-1.6209	-3.42605	0.00502213	0.103891		-1.12688	-1.07664	0.302811	0.667007		0.0416771	0.0739546	0.074177	-1.18574	-1.40163	0.191291	0.291868	0.28863	-2.0843	-2.97835	0.0138466	0.0293947	0.0296741	2.75295	1.57672	0.145939	0.364653	0.382216	8.51533	7.61343	8.47668	8.80367	8.01078
ASPH	444	Asph	65973	TRUE	TRUE				0.0718884	0.199466	0.184182	-1.26427	-2.56459	0.024791	0.0950359	0.0862128	-1.10771	-1.43842	0.17588	0.436449	0.422736	-1.09604	-1.12617	0.282112	0.656513	0.617462	0.424874	0.491984	0.48745	-1.02714	-0.521257	0.613535	0.70954	0.704318	-1.14652	-1.35453	0.20538	0.278388	0.276212	1.14735	0.83327	0.424148	0.653958	0.661522	12.536	12.8315	12.2549	12.9121	12.8047
ASS1	445	Ass1	11898	TRUE	TRUE				0.0501533	0.164977	0.151409	-1.5897	-2.63377	0.0218235	0.0881051	0.0797932	-1.09159	-0.530856	0.605204	0.798779	0.79043	-1.33793	-2.10291	0.0572484	0.410911	0.370973	0.538855	0.599783		1.19518	1.12032	0.288762	0.40089		1.18345	0.774426	0.456598	0.539848		1.1403	0.345893	0.73659	0.866164		8.29546	8.26426	9.18982	8.72649	8.86362
ZFHX3	463	Zfhx3	11906	TRUE	TRUE				0.0599326	0.181048	0.166529	-1.14702	-1.5007	0.159278	0.309425	0.291662	-1.30519	-2.67331	0.0202864	0.162509	0.155765	1.19009	1.1726	0.263707	0.64551	0.605306	0.000429149	0.00226253	0.00244344	-1.40054	-2.07633	0.0645939	0.126014	0.124506	-3.20422	-6.00091	0.000131948	0.000776511	0.000854821	2.57023	3.92458	0.00284514	0.0521932	0.0605977	10.8546	9.98776	10.7993	10.6794	10.3413
ATF1	466	Atf1	11908	TRUE	TRUE				0.241183	0.408586	0.388802	1.02504	0.204739	0.841208	0.907011	0.898393	-1.0879	-1.43903	0.175712	0.436358	0.422633	1.12514	1.64377	0.126149	0.512065	0.469475	0.491452	0.555185		-1.02384	-0.608023	0.556729	0.660747		1.04016	0.62751	0.544386	0.621557		-1.06341	-1.23553	0.244871	0.48551		9.06534	9.16904	9.3275	9.1993	9.4288
ATF3	467	Atf3	11910	TRUE	TRUE	early	early	early concordant	0.00291204	0.0501595	0.0461254	-4.01676	-4.23967	0.00114813	0.0216738	0.0195558	-2.40028	-3.27539	0.00663662	0.112043	0.111407	1.30932	-0.964284	0.353934	0.700817	0.668535	0.000103085	0.000841944	0.000955244	-3.23224	-6.09462	0.000116518	0.00162822	0.00185464	-3.3345	-6.46445	7.21391e-05	0.000502194	0.000562134	1.20805	0.369825	0.719225	0.856456	0.857246	8.96635	10.897	11.4061	12.6413	10.711
ATF4	468	Atf4	11911	TRUE	TRUE		early		0.516004	0.652232	0.635896	-1.01709	-0.670329	0.515342	0.665533	0.647568	-1.13872	-1.17911	0.261204	0.530416	0.516341	1.12738	0.508783	0.620129	0.848211	0.833219	0.00150321	0.00569683	0.00599293	1.36835	3.6347	0.00457677	0.0175974	0.0175909	1.5306	4.99733	0.000539453	0.00224686	0.00240154	-1.09664	-1.36263	0.202897	0.438413	0.45362	9.35188	10.0615	9.91354	10.2379	10.4196
ATIC	471	Atic	108147	TRUE	TRUE	early	early	early concordant	0.0137621	0.0886599	0.0804568	1.5062	2.99498	0.0111705	0.0600104	0.0538749	1.47779	3.12767	0.00872951	0.121839	0.119643	1.04107	-0.132695	0.896633	0.963126	0.960939	0.00348048	0.0106466	0.0109011	1.71847	4.11104	0.00210704	0.0102294	0.0103507	1.59469	3.81368	0.00340862	0.00936951	0.00961282	1.09751	0.297363	0.772275	0.883008	0.8834	10.0183	10.304	9.5652	9.61166	9.40448
ATM	472	Atm	11920	TRUE	TRUE	early			0.0125495	0.0856724	0.077661	1.53203	2.828	0.0152323	0.0713321	0.0642192	1.58713	3.33013	0.00599667	0.108093	0.107995	-1.02616	-0.502133	0.624661	0.850708	0.835898	0.0768156	0.121016	0.120866	1.1477	1.24127	0.242833	0.349723	0.345397	1.297	2.58914	0.0269896	0.0505425	0.0506839	-1.10859	-1.34787	0.20744	0.443939	0.458665	12.7925	12.0364	12.3916	12.467	12.0472
RERE	473	Rere	68703	TRUE	TRUE				0.00491064	0.0586718	0.0537441	-1.4744	-4.13511	0.00138282	0.0230301	0.0208573	-1.21113	-2.14219	0.0533821	0.246099	0.236237	-1.2216	-1.99293	0.0695121	0.429579	0.390092	0.142502	0.201142	0.199682	-1.29391	-2.16287	0.055838	0.112465	0.11116	-1.12867	-1.33696	0.210854	0.28468	0.28227	-1.04242	-0.825915	0.428117	0.657031	0.665077	11.8047	11.3081	11.8291	11.216	11.1431
ATOX1	475	Atox1	11927	TRUE	TRUE				0.197355	0.360694	0.341777	1.24313	1.3737	0.194653	0.353332	0.334298	1.25514	1.8615	0.0873375	0.312389	0.303943	-1.00512	-0.487795	0.634486	0.854982	0.840491	0.499799	0.562778	0.558244	-1.10653	-1.16822	0.269816	0.379519	0.37524	-1.06609	-0.888053	0.39537	0.479968	0.476961	1.03313	-0.280164	0.785062	0.890353	0.891051	10.328	10.1923	10.1118	9.55934	9.49498
ATP1A1	476	Atp1a1	11928	TRUE	TRUE		early		0.739967	0.816701	0.809284	-1.03238	-0.53874	0.599918	0.734095	0.717001	-1.06869	-0.764924	0.459097	0.703601	0.694026	1.1042	0.226184	0.824865	0.93839	0.931687	0.000122733	0.000947806	0.00106773	1.91565	4.45105	0.00123313	0.00711289	0.00729722	2.65335	7.02796	3.59255e-05	0.000311455	0.000361374	-1.29234	-2.57691	0.0275623	0.143634	0.158983	13.7606	13.4041	13.5984	13.9677	14.3256
ATP1A2	477	Atp1a2	98660	TRUE	TRUE	early	early	early concordant	0.000155535	0.0201685	0.0176088	-4.64928	-6.04829	5.77367e-05	0.0091251	0.00793338	-3.43833	-4.56463	0.000649491	0.0611387	0.0589822	-1.26786	-1.48366	0.163683	0.55115	0.506833	1.43464e-05	0.000249644	0.000315358	-4.08836	-4.29026	0.00158555	0.00843219	0.00857406	-32.9092	-9.10734	3.71917e-06	7.61012e-05	9.8096e-05	10.0477	4.81708	0.000705314	0.0357056	0.0465596	8.23577	7.61213	7.20143	9.51173	8.80248
ATP1A3	478	Atp1a3	232975	TRUE	TRUE		early		0.180788	0.341768	0.323052	5.44973	1.90123	0.0815501	0.199738	0.185863	1.8861	1.45826	0.17044	0.430842	0.417779	1.78156	0.442973	0.665666	0.866081	0.854619	0.000169102	0.00116724	0.0012973	-3.41843	-4.35958	0.00142208	0.00782977	0.00797422	-7.91916	-6.74572	5.06896e-05	0.000392392	0.000446922	3.27406	2.38613	0.0382102	0.171031	0.188239	4.89999	4.58406	3.80246	4.66478	4.32324
ATP12A	479	Atp12a	192113	TRUE	TRUE	late	early		0.0210214	0.107512	0.098077	-1.4707	-2.40999	0.0329132	0.112458	0.10255	1.66823	0.738091	0.474647	0.713802	0.703417	-1.68684	-3.14808	0.00840477	0.297028	0.257617	7.71718e-05	0.000700379	0.000808498	-9.44891	-6.46767	7.18441e-05	0.0012577	0.00148756	-10.8471	-6.54532	6.51119e-05	0.000466737	0.000525921	1.30627	0.0776554	0.939634	0.969327	0.970414	10.6347	12.5934	9.32514	10.9397	11.2011
ATP1B1	481	Atp1b1	11931	TRUE	TRUE		early		0.0156111	0.0938325	0.0850613	-1.69077	-3.42822	0.00500206	0.0397796	0.0355491	-1.33713	-2.14787	0.0528436	0.245243	0.235352	-1.14528	-1.28035	0.224618	0.610717	0.568146	0.000234866	0.00147476	0.00162099	-3.7667	-5.08031	0.000477568	0.00386202	0.00416547	-3.98554	-6.15068	0.000108225	0.000673743	0.000748022	1.49928	1.07037	0.309608	0.553909	0.565054	10.8014	10.5037	10.7233	10.8902	11.3577
ATP1B2	482	Atp1b2	11932	TRUE	TRUE		early		0.0196542	0.103939		-1.30528	-2.16236	0.0514941	0.148817		-1.50757	-3.27615	0.00662724	0.112043		1.27585	1.11379	0.287179	0.659804		0.000528269	0.00262868		-1.39881	-3.97858	0.00260694	0.011815		-1.6236	-5.80385	0.000172055	0.000941958		1.20386	1.82527	0.0979304	0.291481		6.15122	6.59066	6.66275	6.10418	5.82994
ATP1B3	483	Atp1b3	11933	TRUE	TRUE				0.0824182	0.216209	0.200394	-1.34376	-2.12451	0.0550906	0.155446	0.144147	-1.34266	-2.18372	0.0495621	0.237692	0.227509	1.06864	0.0592116	0.953758	0.982992	0.982327	0.0168322	0.0360307	0.0362802	1.30317	1.70231	0.119525	0.202909	0.200381	1.69911	3.55347	0.00523787	0.0132198	0.0134804	-1.17918	-1.85116	0.0938664	0.283413	0.301318	10.4607	10.8939	12.3368	13.1629	12.815
ATP2A1	487	Atp2a1	11937	TRUE	TRUE		early		0.100943	0.243747		-1.28623	-2.26815	0.0425798	0.132039		-1.24916	-1.70955	0.113057	0.350209		1.02089	-0.558602	0.586706	0.834046		1.20266e-05	0.000225985	0.000292321	-9.836	-5.2865	0.000354327	0.00316239	0.00343205	-73.8227	-9.26308	3.19132e-06	7.01453e-05	8.98439e-05	14.9413	3.97658	0.00261539	0.0510281	0.0595027	7.1095	7.43143	7.03522	6.54896	6.70923
ATP2A2	488	Atp2a2	11938	TRUE	TRUE		early		0.623148	0.73495	0.722517	1.05594	-0.171441	0.866734	0.922716	0.915328	-1.1093	-0.931963	0.369728	0.632731	0.620285	1.17747	0.760522	0.461625	0.763894	0.741187	8.85301e-05	0.000762955	0.000871542	1.42898	5.1681	0.00042026	0.00356264	0.00384991	1.65552	7.16193	3.06112e-05	0.000277988	0.000323518	-1.13374	-1.99383	0.074146	0.24839	0.265948	12.4299	13.2309	12.9393	13.017	13.2646
ATP2A3	489	Atp2a3	53313	TRUE	TRUE		early		0.0711173	0.198437	0.183353	-1.5508	-2.57242	0.0244363	0.0942825	0.0854657	-1.06782	-1.4252	0.179586	0.440508	0.426441	-1.23434	-1.14722	0.273649	0.653304	0.613445	7.38751e-07	5.64443e-05	8.45156e-05	-2.77404	-8.69035	5.66268e-06	0.000316994	0.000440415	-4.40334	-12.2285	2.44613e-07	2.01945e-05	3.22622e-05	1.61304	3.53811	0.00537363	0.0647376	0.0734829	10.646	8.67718	11.0811	10.4776	11.6108
ATP2B1	490	Atp2b1	67972	TRUE	TRUE				0.0515366	0.167351	0.153429	-1.1873	-2.7686	0.0170061	0.0759115	0.0683271	-1.07506	-1.31737	0.212314	0.477302	0.462619	-1.09647	-1.45123	0.172353	0.55993	0.516275	0.0976502	0.147461	0.146789	-1.11456	-1.00118	0.34035	0.455073	0.450493	-1.33043	-2.42194	0.0359421	0.0644818	0.0644294	1.29353	1.42076	0.185808	0.416863	0.434064	12.2523	12.3965	12.7044	12.2257	12.4155
ATP2B2	491	Atp2b2	11941	TRUE	TRUE				0.363162	0.525641		-1.45894	-1.47952	0.164769	0.316751		1.39572	-0.623968	0.544328	0.760128		1.11353	-0.855551	0.409004	0.733869		0.0973758	0.147106		1.48063	2.30854	0.0436155	0.0928411		1.10124	0.481173	0.640749	0.709501		1.44364	1.82737	0.0975946	0.290743		6.43047	5.79818	4.83099	5.63992	6.86916
ATP2B4	493	Atp2b4	381290	TRUE	TRUE				0.21004	0.375651	0.356868	-1.06887	-1.12976	0.280653	0.447229	0.428206	-1.16884	-1.87484	0.0853537	0.309223	0.300568	1.09293	0.745076	0.470568	0.767899	0.745204	0.0177271	0.0375363	0.0377352	-2.42599	-3.50891	0.00564195	0.0204289	0.020322	-1.62308	-2.01259	0.0718639	0.11543	0.114725	-1.09458	-1.49632	0.165448	0.390002	0.407805	13.7415	13.4281	13.7509	13.4152	12.9989
ATP5A1	498	Atp5a1	11946	TRUE	TRUE				0.0852907	0.219815	0.203933	-1.26676	-2.17432	0.0504034	0.146933	0.135776	1.06082	-0.0774993	0.939504	0.975854	0.975009	-1.29433	-2.09682	0.0578703	0.411034	0.370989	0.00347483	0.010636	0.0108905	-1.12697	-1.86757	0.0913719	0.164753	0.162686	1.21839	2.69365	0.0225578	0.0437369	0.0439204	-1.35918	-4.56123	0.00104018	0.0383017	0.0489099	12.3263	13.2678	12.0237	13.1887	13.2702
ALDH7A1	501	Aldh7a1	110695	TRUE	TRUE				0.576973	0.701006	0.686492	-1.01836	-0.618461	0.547831	0.692928	0.675725	1.11363	0.450414	0.660441	0.834126	0.828155	-1.11926	-1.06887	0.306156	0.669821	0.632402	0.873101	0.894021	0.891999	1.10397	0.422241	0.681784	0.766209	0.760627	1.1081	0.480615	0.641131	0.709817	0.705061	1.08292	-0.0583745	0.9546	0.976783	0.977029	9.60202	9.2984	9.418	9.33202	8.9302
ATP5B	506	Atp5b	11947	TRUE	TRUE				0.205442	0.370725	0.351853	-1.14159	-1.90166	0.0814892	0.199682	0.185845	-1.04643	-0.886367	0.392837	0.650594	0.63816	-1.07849	-1.0153	0.329998	0.687634	0.654367	0.0116018	0.0267919	0.0270139	1.23017	1.8949	0.0873532	0.159252	0.157233	1.51304	3.79255	0.00352862	0.00963006	0.00987317	-1.19388	-1.89764	0.0869597	0.27124	0.289575	13.754	14.5307	13.7505	14.652	14.6628
ATP5C1	509	Atp5c1	11949	TRUE	TRUE				0.853198	0.897144	0.892928	-1.0047	-0.241955	0.812901	0.887102	0.878027	1.05141	0.323341	0.752002	0.886802	0.882468	-1.03192	-0.565295	0.582288	0.832448	0.816669	0.129681	0.18599	0.18493	-1.04171	-0.792647	0.446381	0.558841	0.553326	1.10711	1.42395	0.184909	0.254883	0.252812	-1.13869	-2.21659	0.050988	0.200815	0.217292	10.7907	11.0551	10.6861	11.2332	11.3796
ATP5D	513	Atp5d	66043	TRUE	TRUE				0.897852	0.92803	0.925954	-1.02362	-0.464465	0.650628	0.771142	0.756403	1.00666	-0.19632	0.847645	0.932113	0.928892	1	-0.268145	0.793142	0.923742	0.916962	0.0549639	0.0921983	0.0921456	1.05259	0.420035	0.683342	0.767324	0.761735	1.27368	2.61124	0.0259856	0.049016	0.0492401	-1.18709	-2.1912	0.0532276	0.206083	0.222914	10.2454	10.7733	10.7629	11.5863	11.5468
ATP5F1	515	Atp5f1	11950	TRUE	TRUE				0.0753021	0.204291	0.18872	-1.00863	-0.446711	0.663039	0.779851	0.765947	1.19248	1.94461	0.0756348	0.289486	0.280642	-1.19675	-2.39132	0.0340533	0.371642	0.337316	0.241283	0.309021	0.306757	1.02628	0.36206	0.724841	0.800543	0.794396	1.12746	1.72002	0.116169	0.172873	0.171914	-1.07768	-1.35796	0.204325	0.440238	0.45484	9.61863	9.54884	9.24298	9.82487	9.9774
ATP5G1	516	Atp5g1	11951	TRUE	TRUE				0.259421	0.428006	0.407571	1.0862	0.528926	0.606502	0.738513	0.721175	1.24827	1.69965	0.114946	0.353233	0.343568	-1.09924	-1.17073	0.264432	0.645911	0.605653	0.154291	0.214944		1.08347	1.15412	0.275286	0.385645		1.16594	2.12631	0.0593897	0.0983287		-1.0516	-0.972182	0.353888	0.591686		9.11799	8.68685	8.10165	8.80869	9.19755
ATP5G2	517	Atp5g2	67942	TRUE	TRUE				0.887215	0.921152	0.917964	1.02877	0.25709	0.801464	0.87992	0.870767	1.05105	0.491495	0.631943	0.815945	0.808568	1.01308	-0.234405	0.818622	0.935292	0.928364	0.228952	0.296178		1.01709	0.0819133	0.936332	0.957755		1.10025	1.64311	0.13139	0.19183		-1.08345	-1.5612	0.14954	0.369614		11.0043	10.852	10.8715	11.0778	11.2466
ATP5G3	518	Atp5g3	228033	TRUE	TRUE				0.0547801	0.171835	0.157895	-1.27376	-2.634	0.0218142	0.0880885	0.0797853	-1.03337	-0.684104	0.506906	0.736749	0.726474	-1.19955	-1.94989	0.0749418	0.438564	0.398039	0.00745605	0.0190064	0.0192561	1.23054	2.16824	0.0553342	0.11159	0.110347	1.41788	4.07618	0.00222799	0.00671494	0.00693313	-1.15833	-1.90793	0.0854959	0.268513	0.286939	11.8646	12.5444	11.7479	12.7619	12.9804
ATP5J	522	Atp5j	11957	TRUE	TRUE				0.643558	0.750375	0.737816	1.12816	0.49722	0.628019	0.754299	0.73834	1.1644	0.956128	0.357874	0.622765	0.610007	-1.00024	-0.458908	0.654501	0.861699	0.848955	0.354972	0.424506	0.421103	-1.06462	-0.939591	0.369568	0.48403	0.479542	1.0981	0.56174	0.586661	0.659989	0.655738	-1.14434	-1.50133	0.164168	0.38828	0.405972	8.10373	9.44765	8.59571	9.54549	9.46469
ATP6V1A	523	Atp6v1a	11964	TRUE	TRUE		early		0.803876	0.861972	0.855986	1.09262	0.385994	0.706257	0.811378	0.798619	1.11002	0.663903	0.519305	0.7449	0.734564	1.03435	-0.277909	0.785812	0.92091	0.914077	0.000385587	0.00210861	0.00229215	-1.68409	-6.07163	0.000120114	0.00165266	0.00187567	-1.41624	-4.02518	0.00241819	0.00716484	0.00740063	-1.16893	-2.04645	0.0679101	0.236327	0.252909	11.6731	12.3128	11.4201	12.099	12.1278
ATP6V1B2	526	Atp6v1b2	11966	TRUE	TRUE				0.0650869	0.189706	0.174928	-1.2175	-2.11157	0.0563741	0.157313	0.145797	1.04882	0.30301	0.767071	0.895648	0.891219	-1.24539	-2.41458	0.0326388	0.368591	0.334698	0.245941	0.314018	0.311692	-1.28121	-1.79762	0.102448	0.179953	0.177692	-1.10242	-0.970733	0.354575	0.438802	0.435718	-1.04086	-0.826891	0.427589	0.656499	0.664579	11.4419	12.2731	11.988	12.0852	12.1915
ATP6V0C	527	Atp6v0c	11984	TRUE	TRUE				0.507366	0.646085	0.629752	-1.08452	-1.16944	0.264932	0.430016	0.410838	-1.02124	-0.356952	0.727326	0.873678	0.870019	-1.04827	-0.812486	0.432337	0.745978	0.722088	0.432001	0.498489		-1.04969	-1.06531	0.311783	0.425341		-1.05285	-1.25354	0.238524	0.315335		1.01252	0.188232	0.85446	0.926797		11.1862	11.9976	11.4436	12.0953	12.2075
ATP6V1C1	528	Atp6v1c1	66335	TRUE	TRUE	stepwise	early		0.000687755	0.0304354	0.0275996	1.43018	5.32674	0.000180304	0.0114957	0.0101976	1.21021	2.77276	0.0168753	0.152461	0.146064	1.20833	2.55398	0.0252798	0.354163	0.320922	0.0376506	0.0682549	0.0684608	-1.2795	-2.27633	0.0460726	0.0969624	0.0958547	-1.32063	-2.88889	0.0161378	0.033326	0.0336235	1.10727	0.612567	0.553836	0.753264	0.756711	10.3413	10.3192	10.4194	10.513	10.4992
ATP6V1E1	529	Atp6v1e1	11973	TRUE	TRUE		stepwise		0.281884	0.45008	0.429322	1.25819	1.41662	0.182027	0.338038	0.318989	1.0089	-0.0724404	0.943445	0.977504	0.976603	1.25721	1.48906	0.162275	0.550449	0.506357	0.000149974	0.0010793	0.00120631	-1.55884	-6.92663	4.06071e-05	0.000872813	0.00107408	-1.20931	-3.07127	0.0118152	0.0257771	0.0260492	-1.26762	-3.85536	0.00318428	0.0547413	0.063597	10.3874	10.4573	10.4075	10.1578	10.0945
ATP6V0B	533	Atp6v0b	114143	TRUE	TRUE				0.462208	0.610512	0.592751	-1.06241	-1.10843	0.289397	0.456313	0.437661	1.01769	0.0060427	0.995278	0.998815	0.998045	-1.09104	-1.11448	0.286899	0.659741	0.620756	0.0828948	0.128985	0.128707	-1.12812	-1.68495	0.1229	0.207282	0.204862	-1.18321	-2.48925	0.0320314	0.0585503	0.0586532	1.08398	0.804298	0.439927	0.667739	0.675958	11.4581	11.8568	11.6382	11.7648	12.2344
ATP6V0A1	535	Atp6v0a1	11975	TRUE	TRUE	early	early	early concordant	0.0203862	0.106023	0.0965706	-1.27189	-2.98628	0.0113526	0.0605745	0.0542986	-1.2773	-2.73051	0.0182493	0.15667	0.149693	1.00955	-0.25577	0.80246	0.927457	0.920908	0.00209797	0.00728747	0.00757946	-1.8125	-4.45635	0.00122303	0.00707714	0.00726677	-1.76611	-4.05881	0.00229095	0.00686907	0.00709693	1.03136	-0.397546	0.699319	0.844448	0.845028	11.3881	11.7282	11.8737	11.3887	11.2683
ATP6AP1	537	Atp6ap1	54411	TRUE	TRUE				0.277711	0.446403	0.425694	1.13861	1.55966	0.144812	0.291206	0.274115	1.03111	0.215954	0.832651	0.925265	0.921045	1.11637	1.3437	0.203901	0.594138	0.55105	0.176998	0.240962	0.238809	-1.19388	-1.92927	0.0825337	0.152514	0.1503	-1.15101	-1.52354	0.158601	0.224607	0.222953	1.0083	-0.405728	0.693487	0.840761	0.841149	11.6959	11.5397	11.8275	11.5216	11.2299
ATP5O	539	Atp5o	28080	TRUE	TRUE				0.140525	0.294379	0.276885	-1.03005	-0.650703	0.527501	0.67538	0.657831	1.1821	1.45353	0.171724	0.432142	0.419173	-1.19084	-2.10424	0.0571137	0.410911	0.370973	0.0571212	0.0950494		-1.07377	-1.13029	0.284736	0.396475		1.18892	1.63423	0.133257	0.194076		-1.27962	-2.76452	0.0199743	0.121222		8.61122	9.20539	8.7209	9.39433	9.36325
ATP7B	540	Atp7b	11979	TRUE	TRUE				0.0629855	0.186114		1.06494	0.149351	0.883758	0.932635		-1.32972	-2.21693	0.0466952	0.230655		1.56469	2.36628	0.0356417	0.374705		0.00391183	0.0116164		1.55569	2.15062	0.0570045	0.114308		2.48688	4.50465	0.00113492	0.00395774		-1.4498	-2.35403	0.0403623	0.175715		7.52838	6.6448	7.61196	7.71695	7.55449
ATR	545	Atr	245000	TRUE	TRUE		early		0.0358951	0.139009	0.126602	1.59319	2.95122	0.0121166	0.0627731	0.0563928	1.28318	1.84675	0.0895786	0.314741	0.305934	1.22093	1.10447	0.291042	0.660899	0.622225	0.000856012	0.00374648	0.00394542	1.25656	3.82102	0.00336796	0.0141353	0.0141974	1.38239	5.42489	0.000290987	0.00140373	0.00151767	-1.08768	-1.60388	0.139822	0.356288	0.373493	11.2918	11.5906	11.1428	11.5338	11.6487
ATRX	546	Atrx	22589	TRUE	TRUE				0.188042	0.349745		1.23214	1.95028	0.0748912	0.18858		1.14311	1.16958	0.264877	0.534685		1.08734	0.780702	0.450105	0.757039		0.782252	0.816238	0.813076	1.05563	0.475446	0.644684	0.734572	0.729294	-1.00325	-0.218378	0.831527	0.868777	0.867571	1.09484	0.693823	0.503591	0.717954	0.723053	4.68794	3.35862	4.72954	3.86137	4.09123
KIF1A	547	Kif1a	16560	TRUE	TRUE		early		0.624426	0.735814	0.723295	4.37482	0.0917469	0.928413	0.958252	0.954025	-1.36173	-0.807667	0.435	0.68437	0.673907	4.21362	0.899414	0.386125	0.720949	0.691609	2.55438e-05	0.000348827	0.000426972	-2.78169	-6.2794	9.14932e-05	0.00144056	0.00168232	-4.10364	-8.14971	1.00062e-05	0.000138731	0.000170457	1.47603	1.87031	0.0909611	0.27805	0.296339	6.00045	5.99182	6.64419	5.98911	5.71699
AUH	549	Auh	11992	TRUE	TRUE	late			0.0143971	0.0902921	0.0821179	-1.24981	-2.92932	0.0126199	0.0640984	0.0576072	1.03654	0.212104	0.835586	0.926255	0.922166	-1.31373	-3.14142	0.00850941	0.297952	0.258243	0.364299	0.433235	0.429468	-1.09833	-1.14029	0.280738	0.391975	0.387571	-1.14636	-1.40875	0.189235	0.259885	0.257739	1.0821	0.268455	0.793806	0.894671	0.895217	9.1229	9.22962	9.22292	9.58229	9.60438
AUP1	550	Aup1	11993	TRUE	TRUE	late			0.00765162	0.068628	0.0618973	1.43977	3.41568	0.00511929	0.0402776	0.0359934	1.01414	0.119011	0.907236	0.961183	0.959097	1.4371	3.29667	0.00638004	0.289753	0.250553	0.453394	0.519216	0.514457	1.05707	0.529158	0.608241	0.705206	0.699763	1.13095	1.30164	0.222227	0.297397	0.295007	-1.04272	-0.772478	0.4577	0.682056	0.689174	11.0275	11.131	11.21	11.4153	11.6525
AVPR1A	552	Avpr1a	54140	TRUE	TRUE				0.109375	0.255058		-1.01886	-0.957531	0.357194	0.523872		-1.40562	-2.30269	0.0400021	0.217034		1.39031	1.34516	0.203444	0.593277		0.0104192	0.0245844		1.4035	0.489052	0.635354	0.726688		-2.19804	-3.07296	0.0117813	0.0257262		3.3713	3.56201	0.00516396	0.0640827		5.88809	5.52334	6.70517	7.63423	8.5109
AXL	558	Axl	26362	TRUE	TRUE	early			0.00124546	0.0373994	0.0340737	-1.90526	-3.8925	0.00213891	0.0270662	0.0241329	-2.00678	-4.60604	0.000604593	0.0595595	0.0567505	1.23624	0.713534	0.489161	0.778459	0.757955	0.0370695	0.0674286	0.0676726	1.07076	-0.386734	0.707055	0.786699	0.78059	-1.57365	-2.81713	0.0182502	0.0368401	0.0371251	1.64861	2.4304	0.035426	0.16399	0.180352	10.6576	10.3214	11.7039	10.5667	11.2547
B2M	567	B2m	12010	TRUE	TRUE				0.0918545	0.230098	0.213931	1.60956	2.11896	0.0556379	0.156159	0.144731	1.51483	2.07491	0.0601628	0.260153	0.251009	1.2908	0.0440485	0.96559	0.987738	0.986847	0.263011	0.33202	0.329594	-1.32981	-1.73115	0.114102	0.195623	0.193309	-1.0496	-1.08632	0.30283	0.384694	0.38153	-1.09227	-0.644838	0.533546	0.739566	0.743429	15.839	15.3979	15.1936	15.4037	15.1946
BACH1	571	Bach1	12013	TRUE	TRUE				0.443281	0.595651	0.576235	-1.00926	-0.583287	0.5705	0.710776	0.694239	1.12574	0.733911	0.477098	0.715766	0.705295	-1.11907	-1.3172	0.21237	0.60054	0.556966	0.120671	0.175353	0.174265	-1.26188	-2.2679	0.0467372	0.0979505	0.0968752	-1.05587	-0.832685	0.424463	0.508309	0.505033	-1.13849	-1.43521	0.181755	0.411318	0.428881	11.7211	11.8374	11.8816	11.9311	12.3143
BAD	572	Bad	12015	TRUE	TRUE				0.655604	0.758517		1.11176	0.802135	0.438072	0.599475		1.10211	0.817655	0.42949	0.680583		1.01879	-0.0155207	0.987872	0.995243		0.445184	0.511421	0.506981	1.12087	1.31833	0.216791	0.320968	0.317455	1.05365	0.540122	0.600934	0.673524	0.669032	1.07568	0.778204	0.454467	0.679386	0.686946	8.75581	8.44071	8.51869	8.16362	8.06702
BAG1	573	Bag1	12017	TRUE	TRUE	early			0.017765	0.099075	0.08985	-1.47094	-3.27897	0.00659271	0.0458639	0.0410482	-1.3469	-2.38466	0.034469	0.202793	0.193477	-1.10714	-0.894309	0.388742	0.722532	0.693299	0.0779015	0.122501	0.122355	1.1714	1.41093	0.188609	0.288716	0.285524	1.26326	2.57694	0.0275607	0.0514593	0.0516153	-1.08065	-1.16601	0.270667	0.514626	0.527398	10.7683	11.3351	11.8379	11.7982	10.944
BAI1	575	Bai1	107831	TRUE	TRUE				0.156342	0.312242	0.294195	-1.32409	-2.08549	0.0590452	0.161625	0.149724	-1.33421	-1.03326	0.321859	0.589492	0.577815	1.58114	-1.05224	0.313419	0.674477	0.637621	0.00398482	0.0117826		1.29717	2.05884	0.0665167	0.128956		1.71485	4.48865	0.00116335	0.00403294		-1.25586	-2.42981	0.0354617	0.16399		9.24518	9.28467	8.77838	9.40605	8.92914
BAI2	576	Bai2	230775	TRUE	TRUE				0.0239611	0.11414		1.51522	1.1588	0.269079	0.435028		-1.40791	-2.01961	0.0663305	0.272		2.4071	3.17841	0.00794463	0.297028		0.66612	0.713981	0.709997	-1.04423	-0.330218	0.748049	0.818379	0.813167	1.86673	0.578591	0.575664	0.650167	0.646129	1.67583	-0.908809	0.384831	0.618633	0.628029	6.9786	6.82895	8.00581	7.0903	6.73148
BAI3	577	Bai3	210933	TRUE	TRUE				0.0697651	0.196897		-1.69203	-2.42898	0.0317918	0.109911		-1.43507	-1.9905	0.0698076	0.279825		1.38074	-0.438473	0.668833	0.867232		0.0718527	0.114715	0.114555	2.90021	2.42073	0.0360165	0.0800141	0.0790521	1.71679	0.31363	0.760247	0.810984	0.808962	2.11529	2.1071	0.0613404	0.222577	0.239176	6.99014	7.26709	7.24061	7.43818	7.68981
BAK1	578	Bak1	12018	TRUE	TRUE		early		0.0987744	0.240728		1.17927	1.80558	0.0961139	0.222754		-1.02637	-0.435967	0.6706	0.840744		1.21161	2.24155	0.0446722	0.392666		0.0165516	0.0355603	0.035827	1.4704	3.46908	0.00603034	0.0214704	0.0213065	1.29354	2.44671	0.0344514	0.0622395	0.0622907	1.15669	1.02238	0.330699	0.572664	0.58287	6.86418	6.8566	6.98504	7.16053	6.93072
BARD1	580	Bard1	12021	TRUE	TRUE		early		0.471311	0.618678	0.601113	1.04063	0.0977095	0.923776	0.955525	0.951372	1.28051	1.14201	0.275728	0.546007	0.532321	-1.10425	-1.0443	0.31693	0.6772	0.641202	5.14162e-05	0.000543329	0.000632228	1.73634	5.89662	0.000151746	0.00190755	0.00214564	2.01725	7.47358	2.12643e-05	0.000221961	0.000263152	-1.10972	-1.57696	0.145884	0.364653	0.382216	9.97003	9.40074	9.94183	10.105	10.0024
BAX	581	Bax	12028	TRUE	TRUE	early			0.00155858	0.0403801	0.0364854	1.69905	4.60613	0.000604494	0.0174733	0.0157982	1.56173	3.53559	0.00410397	0.0984952	0.100076	1.20882	1.07054	0.305437	0.669371	0.632085	0.371028	0.439798	0.435854	1.1742	1.10832	0.293669	0.4062	0.401694	1.01862	-0.296513	0.772905	0.821891	0.820184	1.28481	1.40483	0.190365	0.422133	0.438536	9.49278	9.7838	9.54211	9.54529	9.40683
BBS1	582	Bbs1	52028	TRUE	TRUE	early	early	early concordant	0.00754336	0.0682009	0.0615642	-1.26122	-3.72251	0.0029135	0.0308732	0.0274863	-1.19181	-2.82557	0.0153009	0.145651	0.140091	-1.05322	-0.896934	0.387395	0.721481	0.692222	0.000877663	0.00380835		-1.27848	-4.90069	0.000622481	0.00455997		-1.26786	-4.7164	0.000820904	0.00307935		-1.00023	-0.184286	0.857473	0.927918		9.73758	9.15683	9.31707	9.34826	9.47672
BBS2	583	Bbs2	67378	TRUE	TRUE				0.226398	0.393081	0.373815	-1.11819	-1.49384	0.161038	0.311592	0.293513	1.06513	0.177516	0.862064	0.938983	0.936607	-1.17753	-1.67136	0.120503	0.505543	0.46212	0.983737	0.986249		1.02835	-0.0073292	0.994296	0.996422		1.0958	0.153161	0.881318	0.908904		1.03825	-0.160491	0.87569	0.937441		10.9755	10.2405	10.7707	10.5474	9.78319
BBS4	585	Bbs4	102774	TRUE	TRUE	early			0.0236646	0.113333	0.102933	1.33285	2.90161	0.0132865	0.0659327	0.0591276	1.28368	2.66829	0.0204753	0.162509	0.155765	1.04928	0.23332	0.819446	0.935976	0.929107	0.649823	0.700557		1.08522	0.948871	0.365053	0.479673		1.05343	0.472073	0.647007	0.715124		1.0681	0.476798	0.643754	0.810283		9.01844	8.47147	9.05706	8.72859	8.69161
BCAT1	586	Bcat1	12035	TRUE	TRUE		late		0.0400372	0.147259	0.134422	1.5704	1.94616	0.0754311	0.189461	0.176048	-1.1038	-0.910203	0.380635	0.640867	0.62835	1.96298	2.85636	0.0144511	0.327197	0.290821	0.00283879	0.00915393	0.00943129	3.50776	4.01744	0.00244853	0.0113375	0.0113978	1.00929	-0.142949	0.88917	0.914953	0.913848	3.52272	4.16039	0.00194753	0.0472237	0.0559034	9.51257	9.26261	9.44236	9.6539	9.47885
BCAT2	587	Bcat2	12036	TRUE	TRUE		early		0.0267474	0.120082	0.109256	-2.10818	-3.14229	0.00849575	0.0521754	0.0468862	-1.28737	-1.34318	0.204065	0.468057	0.453837	-1.29048	-1.79911	0.0971806	0.475168	0.432106	1.91177e-05	0.000289958	0.000358614	-2.15668	-6.61306	5.97939e-05	0.00109916	0.00131833	-2.68392	-8.36456	7.95308e-06	0.000120248	0.000150142	1.31652	1.7515	0.110413	0.311312	0.329494	11.4464	12.7108	9.56612	12.7658	13.1751
BCHE	590	Bche	12038	TRUE	TRUE		early		0.161473	0.319253	0.301305	-1.34252	-1.75539	0.104663	0.235511	0.220207	1.48944	0.0631541	0.950684	0.980962	0.980258	-1.24266	-1.81854	0.0940116	0.469218	0.426199	1.52684e-08	1.77502e-05	4.31266e-05	-5.49363	-14.6927	4.26495e-08	5.30449e-05	0.000139254	-8.03329	-17.5904	7.49912e-09	7.87015e-06	1.54505e-05	1.43238	2.89769	0.0158963	0.106589	0.118264	8.23842	8.00063	8.84371	8.99736	7.46483
BCKDHA	593	Bckdha	12039	TRUE	TRUE		early		0.2769	0.445671		1.11378	0.390443	0.703051	0.808778		1.27387	1.62121	0.130935	0.375383		-1.12076	-1.23077	0.241988	0.626709		0.00926782	0.0224357	0.0226718	-1.25315	-3.72821	0.00392187	0.015681	0.015707	-1.19028	-2.96099	0.014264	0.0301375	0.0304172	-1.03869	-0.767226	0.460678	0.684165	0.690909	4.66504	5.55356	4.86676	5.53756	5.87575
BCKDHB	594	Bckdhb	12040	TRUE	TRUE		early		0.0364551	0.140382	0.128067	-1.74665	-2.97247	0.0116476	0.0613212	0.0549989	-1.24298	-1.43164	0.177774	0.438357	0.42451	-1.12625	-1.54083	0.149305	0.537648	0.495869	0.0221715	0.044873	0.0450879	-1.24648	-3.13989	0.0105122	0.0321765	0.0317875	-1.2128	-2.65236	0.0242147	0.0462825	0.0465162	-1.02951	-0.487527	0.636396	0.805909	0.808503	9.40291	10.1074	8.77506	10.1512	10.5865
CCND1	595	Ccnd1	12443	TRUE	TRUE	early	early	early discordant	0.062826	0.185781	0.171413	-1.45291	-2.2726	0.0422394	0.131414	0.120838	-1.4265	-2.31981	0.0387804	0.213642	0.203457	1.18281	0.0472152	0.963118	0.986878	0.986138	1.2882e-05	0.000236332	0.000303246	2.66613	7.65987	1.71921e-05	0.000541867	0.000689688	3.01835	8.27861	8.71355e-06	0.000127629	0.000159798	1.01968	-0.618738	0.549922	0.750782	0.754146	12.5356	11.7694	12.7703	12.1674	11.4603
BCL2	596	Bcl2	12043	TRUE	TRUE	late	early		0.00210005	0.0449283	0.0412985	-1.92658	-4.6084	0.000602126	0.0174699	0.0157881	-1.29241	-1.83309	0.0917016	0.318596	0.309828	-1.48785	-2.77532	0.0167956	0.332489	0.297301	0.00102184	0.00426771	0.00450472	-1.44123	-3.21233	0.00929521	0.0292907	0.0289532	-1.78921	-5.41274	0.000296033	0.00142006	0.00153402	1.34416	2.2004	0.0524052	0.204347	0.220964	10.4577	9.54776	10.4879	10.2176	9.88773
BCL2L1	598	Bcl2l1	12048	TRUE	TRUE				0.852615	0.896865	0.892736	-1.00979	-0.568363	0.580269	0.718352	0.701397	1.00887	-0.274162	0.788623	0.904578	0.900224	-1.01231	-0.294201	0.773631	0.916453	0.909128	0.00889312	0.0217427	0.0219997	-1.31057	-3.96319	0.00267263	0.0120264	0.0121035	-1.13965	-2.06052	0.0663293	0.107828	0.107277	-1.12851	-1.90267	0.0862423	0.269755	0.288131	10.7356	11.5137	11.3588	11.1918	11.106
BCL2L2	599	Bcl2l2	12050	TRUE	TRUE				0.127223	0.277577	0.26027	-1.13989	-2.20269	0.0479053	0.142106	0.131313	-1.08858	-1.32876	0.208641	0.473556	0.458933	-1.05175	-0.873928	0.39931	0.728422	0.700477	0.0681369	0.110003	0.109831	1.10355	0.410513	0.690087	0.772731	0.766937	-1.25874	-2.07691	0.0645316	0.105377	0.104792	1.3851	2.48742	0.0321317	0.156426	0.172876	11.189	11.2246	11.1889	10.8471	10.5926
BCL3	602	Bcl3	12051	TRUE	TRUE		early		0.159354	0.316503	0.298504	-1.40881	-1.85582	0.0881938	0.210502	0.196123	-1.21035	-1.72795	0.109618	0.345997	0.335973	1.31464	-0.127871	0.900369	0.964571	0.962282	0.0288196	0.0553974	0.0556509	1.4655	2.93956	0.0147968	0.0409596	0.0405532	1.41056	2.59411	0.0267605	0.050191	0.0503394	1.06755	0.345443	0.736918	0.866216	0.866793	11.298	11.8123	11.6597	11.0958	12.1951
BCL6	604	Bcl6	12053	TRUE	TRUE	early	late		0.00686359	0.0653859	0.0592751	-1.73618	-3.91457	0.00205518	0.0265745	0.0236932	-1.30808	-2.34742	0.0368853	0.208715	0.198787	-1.15887	-1.56715	0.143057	0.532161	0.489803	0.0482168	0.0830181	0.0832105	-1.33596	-2.68067	0.0230663	0.0573661	0.056631	-1.03064	-0.410664	0.68998	0.752771	0.74945	-1.23619	-2.27	0.0465704	0.190222	0.206987	11.5313	12.0019	11.3614	12.3968	12.627
BCL7A	605	Bcl7a	77045	TRUE	TRUE	early			0.0157188	0.0941461	0.0854399	-1.56057	-3.40317	0.00523892	0.040813	0.0364375	-1.30814	-2.24552	0.0443535	0.226474	0.21595	-1.08239	-1.15765	0.269531	0.650259	0.610273	0.0354189	0.0651109	0.0654536	1.12629	1.75671	0.109485	0.189518	0.1872	1.20797	3.07254	0.0117896	0.0257405	0.0260165	-1.07103	-1.31583	0.217597	0.455424	0.469147	9.81878	9.76715	10.0139	9.40553	9.00153
BCL9	607	Bcl9	77578	TRUE	TRUE				0.526214	0.660017	0.64372	1.3049	1.11615	0.286211	0.453031	0.434307	1.08542	0.271457	0.790653	0.905184	0.900621	1.28517	0.84469	0.414807	0.736484	0.711399	0.672851	0.719974		-1.00307	-0.293897	0.774846	0.840376		1.04034	0.597195	0.563654	0.639594		-1.04568	-0.891092	0.393814	0.626695		9.42271	9.03525	9.65781	8.52667	8.46159
BCR	613	Bcr	110279	TRUE	TRUE		early		0.086859	0.222311	0.206318	-1.27899	-2.28444	0.041345	0.12954	0.119027	-1.2354	-1.92327	0.0784933	0.295225	0.286239	-1.00892	-0.361168	0.724253	0.89477	0.885351	0.0132674	0.0297677	0.0299997	1.30543	2.76875	0.0198299	0.0509151	0.0503355	1.40751	3.51838	0.00555346	0.0138479	0.0141041	-1.05644	-0.749631	0.470745	0.691832	0.697853	10.8186	11.6884	11.0497	11.2385	11.6609
BCS1L	617	Bcs1l	66821	TRUE	TRUE				0.597531	0.715732	0.701684	1.10737	1.02799	0.324232	0.491043	0.472495	1.04414	0.395786	0.699209	0.856645	0.852266	1.05271	0.6322	0.539115	0.806635	0.788661	0.110128	0.162485		1.08999	1.01402	0.334481	0.449086		1.19617	2.34776	0.0407959	0.0715553		-1.0846	-1.33375	0.211867	0.449141		9.7144	9.34848	9.5886	9.42233	9.68885
BDH1	622	Bdh1	71911	TRUE	TRUE	late			0.012062	0.0838595	0.0761112	-1.33998	-2.28682	0.0411674	0.129078	0.118576	1.27022	1.27965	0.224854	0.491731	0.477855	-1.5953	-3.56648	0.00387741	0.288204	0.249023	0.0513453	0.0872635	0.0873017	1.00994	-0.490339	0.634474	0.725955	0.720537	1.45866	2.18415	0.0538662	0.090556	0.0901327	-1.41452	-2.67449	0.0233122	0.131637	0.145637	10.8442	10.9334	9.96265	10.7951	10.7897
BDKRB1	623	Bdkrb1	12061	TRUE	TRUE				0.997609	0.998729		1.24955	0.0690195	0.946111	0.969114		1.07512	0.0388814	0.969624	0.98942		1.15146	0.0301381	0.976452	0.991013		0.0573803	0.0953714		1.34158	0.980127	0.35014	0.464912		-1.34862	-1.76002	0.108899	0.163902		1.88038	2.74015	0.0208273	0.124623		5.79696	6.45783	6.14209	6.23448	6.57267
BDKRB2	624	Bdkrb2	12062	TRUE	TRUE		early		0.477257	0.623152	0.605791	1.1951	-0.503913	0.623446	0.750314	0.733968	-1.25527	-1.24714	0.236137	0.504417	0.490452	1.51996	0.743231	0.471643	0.768699	0.746123	0.00037177	0.0020565		1.89186	4.76031	0.000768193	0.00521338		2.24739	5.82931	0.000166206	0.000917196		-1.09485	-1.069	0.310195	0.554004		8.32461	10.1874	9.87708	8.73181	9.56289
BDNF	627	Bdnf	12064	TRUE	TRUE				0.561594	0.688891		-1.12477	-1.08177	0.300617	0.467494		-1.10786	-0.716328	0.487496	0.723216		1.24557	-0.365438	0.721145	0.893593		0.00882375	0.0216059		1.25104	0.557758	0.589277	0.689636		-1.71774	-3.12454	0.0107902	0.0239106		2.17143	3.6823	0.00423028	0.0600332		6.37661	7.44431	6.90015	7.54931	7.01289
BFSP1	631	Bfsp1	12075	TRUE	TRUE	late	early		0.00136572	0.0382491		2.18525	4.85057	0.000397857	0.0146232		1.47473	1.81389	0.0947611	0.323021		1.69163	3.03668	0.0103375	0.303442		0.00120325	0.00481718	0.00508334	2.93752	4.44573	0.00124337	0.00715493	0.00733529	4.36139	4.76254	0.000765611	0.00291442	0.0030701	1.09356	-0.316813	0.7579	0.875112	0.875381	6.40379	5.75613	6.20919	6.00396	5.58653
BGLAP	632	Bglap3	12095	TRUE	TRUE	early			0.0609482	0.182527		-1.27781	-2.35631	0.0362943	0.119435		-1.25981	-2.26557	0.0427789	0.222875		1.03458	-0.0907375	0.929198	0.976687		0.248895	0.317121		1.08045	-0.178904	0.861585	0.904018		-1.28244	-1.63253	0.133619	0.194537		1.94596	1.45362	0.176703	0.404621		5.46556	4.81903	5.17006	5.49106	5.28115
BGN	633	Bgn	12111	TRUE	TRUE				0.0020596	0.0445525	0.040994	1.38607	1.75212	0.105242	0.23644	0.221136	-1.44905	-2.85613	0.0144575	0.143339	0.137407	2.12951	4.60824	0.000602292	0.178865	0.141198	0.00709637	0.0183372	0.0185915	1.50943	0.102719	0.920216	0.947473	0.945353	-2.99637	-3.50799	0.00565059	0.0140588	0.0143206	5.56553	3.61071	0.0047625	0.0627329	0.0713966	11.9488	11.8581	13.7813	11.506	11.8394
CEACAM1	634	Ceacam1	26365	TRUE	TRUE	late			0.00649495	0.0642104	0.05828	-2.25675	-3.92621	0.00201241	0.0263104	0.0234397	-1.13401	-1.43907	0.1757	0.436358	0.422633	-1.5718	-2.48714	0.0285817	0.360975	0.329264	0.00490406	0.0137799		-1.05939	-0.861823	0.408976	0.52264		-1.51147	-4.12786	0.00205117	0.00627513		1.50545	3.26604	0.00848694	0.0781907		8.83948	9.0198	8.1594	8.65797	10.4322
BICD1	636	Bicd1	12121	TRUE	TRUE	stepwise			0.003159	0.0512701	0.047163	2.72273	4.39626	0.00087109	0.0200268	0.0179522	1.56985	2.21109	0.0471876	0.231562	0.221382	1.81579	2.18516	0.0494345	0.398009	0.361527	0.0161346	0.0348695		-1.34561	-2.16865	0.0552955	0.111528		-1.68859	-3.55272	0.00524447	0.0132273		1.39611	1.38406	0.196448	0.429852		8.03905	8.59756	8.53612	8.23858	8.56856
BID	637	Bid	12122	TRUE	TRUE				0.310351	0.476364	0.45541	1.36724	1.60614	0.134221	0.277419	0.260336	1.16218	0.747123	0.469376	0.710223	0.700113	1.19037	0.859017	0.407164	0.732584	0.705982	0.0497178	0.0850382	0.0851446	-1.13903	-0.888582	0.395099	0.508936	0.504511	-1.45687	-2.80597	0.0186031	0.037376	0.0376363	1.58871	1.91739	0.0841718	0.266281	0.284446	8.92536	9.45938	8.30134	9.37895	9.56257
PRDM1	639	Prdm1	12142	TRUE	TRUE				0.0687538	0.195505	0.180527	-1.06641	-0.835958	0.419513	0.582447	0.564098	1.50972	1.71209	0.112576	0.349549	0.340134	-1.35887	-2.54805	0.0255571	0.354163	0.320922	0.752939	0.79082	0.787197	1.07559	0.0100355	0.99219	0.995372	0.995288	-1.01172	-0.656717	0.526187	0.604918	0.600257	1.2261	0.666752	0.520017	0.728862	0.733838	11.0473	11.9698	10.9007	11.5635	11.3465
BLK	640	Blk	12143	TRUE	TRUE		early		0.0356569	0.138513		1.82017	1.45581	0.171104	0.324512		3.96155	2.98576	0.0113635	0.131609		-1.21801	-1.52995	0.151955	0.540372		2.99084e-05	0.000388702		-1.90419	-7.11755	3.22708e-05	0.000771209		-1.94284	-7.39906	2.31766e-05	0.000233858		1.04314	0.281511	0.784058	0.889719		4.56918	5.60635	5.3815	4.51333	4.9032
BLM	641	Blm	12144	TRUE	TRUE	early	early	early concordant	0.000105864	0.0190826		2.16458	6.30665	3.90872e-05	0.00833347		1.82993	4.7499	0.000472198	0.0551788		1.21761	1.55674	0.1455	0.534182		0.000185493	0.00124569	0.00137952	2.17787	5.72616	0.000191312	0.00217268	0.00244077	2.2692	5.98228	0.00013527	0.000790631	0.000869188	1.05418	-0.256125	0.803046	0.899503	0.900201	7.69251	7.54338	7.61694	7.54931	7.08688
BLMH	642	Blmh	104184	TRUE	TRUE				0.283079	0.451307	0.43042	-1.04075	-1.07999	0.301373	0.468354	0.450106	1.49511	0.569988	0.579201	0.781555	0.771762	-1.09919	-1.64998	0.124857	0.511041	0.467956	0.524028	0.585477	0.581395	1.02592	-0.220418	0.829981	0.881551	0.877078	1.43876	0.888942	0.394915	0.479535	0.476531	-1.11243	-1.10936	0.29324	0.537961	0.550425	11.8155	12.4139	12.1028	11.221	11.6228
BLVRA	644	Blvra	109778	TRUE	TRUE		early		0.0963063	0.236907	0.220258	1.53693	2.3884	0.0342348	0.115026	0.105056	1.19818	1.07186	0.304868	0.573555	0.561018	1.34821	1.31655	0.212582	0.600638	0.557105	0.000779746	0.00348928	0.00369458	-1.36583	-3.92916	0.00282408	0.0125294	0.0125939	-1.52921	-5.47208	0.000272259	0.00133241	0.00144425	1.16131	1.54292	0.153879	0.375103	0.393151	9.61681	9.01628	9.48335	9.56961	9.42162
BLVRB	645	Blvrb	233016	TRUE	TRUE		early		0.508814	0.646741	0.630472	-1.11344	-1.13908	0.276898	0.442661	0.423518	-1.00077	-0.253868	0.803895	0.912399	0.90803	-1.04019	-0.885213	0.393434	0.725571	0.697102	0.000771601	0.00346359	0.00366863	-1.85389	-4.27934	0.00161306	0.00853526	0.00866662	-2.1488	-5.3354	0.000330407	0.00153921	0.00166031	1.34009	1.05606	0.315787	0.559333	0.570202	10.0842	10.8001	10.2618	11.2048	11.3376
BNC1	646	Bnc1	12173	TRUE	TRUE		early		0.0212164	0.107858	0.09836	3.39316	3.27625	0.00662601	0.0459562	0.0411181	1.98232	1.8725	0.085698	0.309588	0.301065	2.14784	1.40375	0.18574	0.574167	0.529668	2.44039e-05	0.000338621	0.00041586	3.09825	5.81651	0.000169118	0.0020331	0.00229744	4.57888	8.37358	7.87761e-06	0.000120014	0.000149795	-1.40988	-2.55706	0.0285165	0.14666	0.162557	9.9006	10.975	10.8026	10.4215	10.1686
BMP1	649	Bmp1	12153	TRUE	TRUE	late	late	late concordant	0.0294198	0.125615	0.113952	1.68928	2.60894	0.0228461	0.0907205	0.0821871	1.00179	-0.14237	0.88915	0.952624	0.950321	1.70869	2.75131	0.0175595	0.337008	0.304099	0.00543776	0.0148908	0.0151227	2.15468	3.5178	0.00555877	0.0202173	0.0201074	1.00299	-0.362199	0.72474	0.781702	0.778817	2.23702	3.88	0.00305892	0.0536777	0.0623932	10.7295	10.6231	11.017	10.9169	10.8723
BMP2	650	Bmp2	12156	TRUE	TRUE		early		0.456145	0.605572	0.587268	1.08953	-0.783605	0.448462	0.608581	0.590583	-1.2332	-1.28476	0.223121	0.489711	0.475714	1.47401	0.501158	0.625326	0.850717	0.836255	0.0071715	0.0184944		1.67371	4.00113	0.00251374	0.0115438		1.43324	2.7928	0.0190282	0.0380825		1.18268	1.20833	0.254717	0.495909		7.15921	7.53988	8.76638	8.69552	8.29131
BMP3	651	Bmp3	110075	TRUE	TRUE	early	early	early discordant	0.043146	0.153585		-1.44841	-2.51914	0.026952	0.0994154		-1.48525	-2.45843	0.0301247	0.191115		1.14087	-0.0607023	0.952596	0.982795		0.00332671	0.0103152	0.0105673	2.40125	3.93174	0.00281228	0.0124847	0.0125529	2.65912	4.05965	0.00228785	0.00686401	0.0070896	1.11135	-0.127909	0.900757	0.94951	0.951562	5.36897	4.31028	4.72954	5.01633	5.40438
BMP4	652	Bmp4	12159	TRUE	TRUE				0.507113	0.645908		-1.0562	-1.16129	0.268105	0.433843		-1.01044	-0.321869	0.75309	0.887279		-1.03584	-0.839418	0.417644	0.737852		0.0684838	0.110441		-1.2084	-1.90006	0.0866141	0.158154		-1.44697	-2.56681	0.0280438	0.0522338		1.24398	0.66675	0.520019	0.728862		8.82369	7.61062	8.53768	8.07915	6.99824
BMP6	654	Bmp6	12161	TRUE	TRUE				0.797464	0.857287		-1.05676	-0.663558	0.519518	0.669306		-1.02715	-0.457193	0.655699	0.83213		1.29721	-0.206366	0.839965	0.943468		0.848155	0.87306		1.16592	0.478764	0.642402	0.732891		1.02865	-0.0421126	0.967238	0.975563		1.09855	0.520877	0.61379	0.791915		6.5866	7.02614	7.17149	7.33611	7.9629
BMP7	655	Bmp7	12162	TRUE	TRUE				0.494137	0.635859	0.61936	1.20896	-0.465721	0.649754	0.770645	0.75578	1.26231	0.746612	0.469674	0.710337	0.700248	-1.06067	-1.21233	0.248714	0.633091	0.592508	0.695115	0.739941	0.736175	-1.24781	-0.823643	0.429348	0.542472	0.537341	1.10253	-0.650683	0.529917	0.608479	0.603791	1.72734	-0.172959	0.866134	0.93218	0.933528	9.19195	10.0856	10.222	9.73897	9.11698
BMPR1A	657	Bmpr1a	12166	TRUE	TRUE				0.653665	0.757094		-1.04759	-0.848675	0.412672	0.57602		1.04152	-0.0769292	0.939948	0.976126		-1.05127	-0.771746	0.455195	0.760203		0.10649	0.158275	0.157349	-1.22624	-2.15249	0.0568257	0.114044	0.112692	-1.17932	-1.94989	0.0797633	0.126084	0.125381	1.01399	-0.202599	0.843511	0.92028	0.920899	7.70335	7.83476	7.15859	7.67933	7.73637
BMPR1B	658	Bmpr1b	12167	TRUE	TRUE	late	early		0.01779	0.099075		2.10037	3.27232	0.00667451	0.0461792		1.26133	0.87206	0.400288	0.657153		1.94837	2.40026	0.033503	0.371642		0.000283132	0.00169297	0.00184438	2.83558	5.5148	0.000256414	0.00258191	0.00287218	2.82081	5.60689	0.00022552	0.00115665	0.00125509	1.06127	-0.0920953	0.928441	0.964143	0.96521	6.37661	5.83896	7.1416	6.52919	6.74636
BMPR2	659	Bmpr2	12168	TRUE	TRUE				0.0732142	0.20126	0.185945	1.00477	-0.244504	0.810971	0.885754	0.876693	-1.16595	-2.32905	0.0381362	0.212037	0.201887	1.17898	2.08455	0.0591446	0.41214	0.371524	0.0814706	0.127177	0.126884	-1.1706	-2.37395	0.0390133	0.085184	0.0841444	-1.01478	-0.376249	0.714592	0.773145	0.77024	-1.14034	-1.9977	0.0736697	0.24725	0.26493	12.4178	12.5327	12.7293	12.5583	12.7263
BMX	660	Bmx	12169	TRUE	TRUE	stepwise			0.000183657	0.0207962		-2.10545	-6.16839	4.81065e-05	0.00876469		-1.56842	-3.54515	0.00403246	0.0979306		-1.3679	-2.62324	0.0222516	0.348687		0.000902499	0.00388888		-1.20079	-2.18323	0.0539497	0.109425		-1.55581	-5.4964	0.000263115	0.0013008		1.36146	3.31316	0.00783736	0.0754763		6.29172	6.33836	6.50597	6.74982	7.1295
POLR3D	661	Polr3d	67065	TRUE	TRUE		late		0.000338033	0.0236679	0.0212005	1.02481	0.400235	0.696017	0.803523	0.790414	-1.2237	-4.79783	0.000435143	0.0544583	0.051262	1.25638	5.19806	0.000222609	0.118009	0.095774	0.00315579	0.00991431	0.0101619	1.33062	4.59453	0.000988368	0.00616087	0.00641241	1.11092	1.66913	0.12605	0.185097	0.18405	1.20994	2.9254	0.0151597	0.103503	0.114645	8.92444	9.32988	9.14025	9.17438	9.25141
BNIP1	662	Bnip1	224630	TRUE	TRUE				0.558639	0.686828		1.06076	0.0718572	0.943899	0.968042		-1.0881	-0.919732	0.375831	0.637765		1.14292	0.991589	0.340972	0.69344		0.0250027	0.049427		1.03506	0.414327	0.687382	0.770474		1.18308	3.04539	0.0123485	0.0267319		-1.14515	-2.63106	0.0251165	0.136316		8.13033	8.20581	8.073	8.29186	8.08521
BNIP2	663	Bnip2	12175	TRUE	TRUE		early		0.55712	0.685487	0.669719	1.0606	0.853588	0.410049	0.573068	0.554509	1.06479	1.03933	0.319139	0.585988	0.574687	1.00242	-0.185744	0.855748	0.949356	0.944399	0.00320748	0.0100364	0.0102879	1.26827	4.00733	0.00248875	0.0114647	0.0115065	1.27872	4.02995	0.00239969	0.00712162	0.00735756	1.01125	-0.0226277	0.982392	0.991041	0.990887	11.671	11.838	11.9638	11.8621	11.9725
BNIP3	664	Bnip3	12176	TRUE	TRUE		early		0.115614	0.263017		-1.19354	-2.27808	0.0418233	0.130531		-1.08229	-1.09046	0.296921	0.566366		-1.11378	-1.18761	0.257962	0.640728		1.39576e-05	0.000245228	0.000311073	2.13101	6.18867	0.000102968	0.00153449	0.00177032	2.91235	8.91987	4.48422e-06	8.47126e-05	0.000108468	-1.35286	-2.7312	0.0211498	0.125269	0.138699	7.74688	7.61669	7.64241	7.67139	7.7299
BNIP3L	665	Bnip3l	12177	TRUE	TRUE	late			0.0580771	0.17766	0.163447	-1.33574	-2.31568	0.0390721	0.12476	0.114471	1.06867	0.0424385	0.966847	0.988014	0.987354	-1.31044	-2.35812	0.036175	0.376445	0.340951	0.782752	0.816701	0.813508	1.0628	0.286958	0.780003	0.844141	0.839091	1.10576	0.704548	0.497171	0.578097	0.573678	1.00763	-0.417591	0.685071	0.836279	0.837377	12.2097	13.1948	12.0847	13.0305	12.9166
BOK	666	Bok	51800	TRUE	TRUE				0.264394	0.432849	0.412239	-1.21054	-1.70538	0.11385	0.249363	0.233254	-1.03467	-0.62303	0.544924	0.760356	0.749652	-1.0869	-1.08235	0.300367	0.666534	0.62893	0.0282391	0.0544256	0.0547386	1.27733	2.06952	0.065336	0.127137	0.12561	1.43233	3.17832	0.00984753	0.0221861	0.0224698	-1.0702	-1.10879	0.293472	0.53823	0.550625	10.7158	10.9704	10.562	10.3435	10.2689
BPGM	669	Bpgm	12183	TRUE	TRUE	stepwise	early		0.000432349	0.0253777	0.0228411	2.64182	5.61806	0.000112853	0.00990566	0.00846496	1.57717	2.56957	0.0245652	0.175182	0.1674	1.89558	3.0485	0.010113	0.303442	0.266902	0.0210723	0.0430313	0.043305	1.52635	3.06246	0.011994	0.0351591	0.034722	1.55969	2.83354	0.0177439	0.0360434	0.0363304	1.10417	0.228924	0.823542	0.909282	0.910036	8.50911	8.80182	8.72054	8.80192	8.47077
BPHL	670	Bphl	68021	TRUE	TRUE				0.21018	0.375714		-1.2228	-1.8867	0.0836246	0.203349		-1.07009	-0.89615	0.387797	0.647372		-1.03842	-0.990552	0.341458	0.693953		0.372973	0.441743		-1.11111	-1.29313	0.225039	0.330552		-1.12978	-1.26399	0.234901	0.31116		1.03301	-0.0291405	0.977326	0.988277		8.98763	8.4118	8.63553	8.58321	8.35243
BRCA1	672	Brca1	12189	TRUE	TRUE		early		0.154188	0.309986	0.29206	1.52122	2.04394	0.0635482	0.169804	0.157706	1.39437	1.41843	0.181509	0.442881	0.428986	1.15853	0.625501	0.543355	0.80852	0.790498	0.000266178	0.00161936	0.00176621	2.12043	5.18125	0.000412332	0.00352215	0.00380262	2.35337	5.94814	0.000141594	0.000819992	0.00089866	-1.02472	-0.766894	0.460866	0.684231	0.690935	9.59041	9.35389	9.82762	9.43791	8.79183
BRAF	673	Braf	109880	TRUE	TRUE				0.285312	0.45363	0.432714	-1.13546	-1.66881	0.121016	0.259786	0.243382	-1.07982	-0.894677	0.388553	0.64796	0.635479	-1.05062	-0.77413	0.453836	0.759638	0.736726	0.520535	0.581933	0.577919	1.10326	0.898951	0.389811	0.503732	0.499814	1.13665	1.11286	0.291804	0.372969	0.370011	1.00622	-0.213909	0.834917	0.914612	0.914939	10.5816	10.8628	10.8392	10.5678	10.6871
BRCA2	675	Brca2	12190	TRUE	TRUE	early	early	early concordant	0.00224063	0.0459628	0.0419931	1.83395	3.84069	0.00234952	0.0281743	0.0251381	1.94423	4.11503	0.00143332	0.0755966	0.0756738	-1.00359	-0.274343	0.788487	0.921678	0.915369	7.61174e-05	0.000694715	0.000804404	1.81478	5.26662	0.000364578	0.00322329	0.00348213	2.22822	7.28878	2.6357e-05	0.000252327	0.000296852	-1.20318	-2.02216	0.0707243	0.241664	0.258982	9.67254	9.5537	9.88712	9.47155	9.02309
ZFP36L1	677	Zfp36l1	12192	TRUE	TRUE	early			0.0182002	0.100157	0.0910345	-1.63648	-2.90442	0.0132173	0.0657397	0.0589605	-1.61505	-2.94262	0.0123118	0.134232	0.129568	1.08524	0.0382007	0.970156	0.989303	0.988376	0.921575	0.933435	0.931972	1.08355	0.241157	0.814306	0.869606	0.864689	1.08392	0.403236	0.695261	0.757396	0.754336	1.08581	-0.162079	0.874472	0.9367	0.938417	13.9532	13.9863	15.1613	14.1356	13.3306
ZFP36L2	678	Zfp36l2	12193	TRUE	TRUE	early			0.000447467	0.0253777	0.0228411	-2.35402	-5.54029	0.000127742	0.0101623	0.00870045	-1.59427	-3.49213	0.00444582	0.10125	0.101304	-1.27306	-2.04815	0.0630772	0.418262	0.378361	0.00900058	0.0219353	0.0221956	-1.09518	-1.12387	0.287323	0.399214	0.394572	1.32124	2.7233	0.0214385	0.041891	0.0420729	-1.40717	-3.84717	0.00322708	0.0549095	0.063597	13.8826	14.223	14.9281	14.2952	13.7911
BSG	682	Bsg	12215	TRUE	TRUE		early		0.722856	0.805423	0.79699	1.03281	-0.360823	0.724504	0.82511	0.812837	-1.04752	-0.814903	0.431004	0.68188	0.671266	1.09365	0.45408	0.657875	0.862915	0.850433	2.95004e-06	0.000107429	0.000156923	1.58722	7.51194	2.03472e-05	0.000599684	0.000753471	1.90132	10.5323	9.86222e-07	3.771e-05	5.4937e-05	-1.19295	-3.02035	0.0128878	0.0955908	0.106124	12.0295	12.7386	11.6978	12.8433	13.1419
BST1	683	Bst1	12182	TRUE	TRUE				0.238859	0.405738		-1.1933	-1.79738	0.0974666	0.224843		-1.07018	-0.951974	0.359892	0.624284		-1.07436	-0.845405	0.414424	0.736189		0.219289	0.286373	0.28416	2.18655	1.40223	0.191117	0.291663	0.288412	-1.01368	-0.387217	0.706709	0.766648	0.763658	2.37662	1.78945	0.10382	0.300903	0.318811	7.20921	6.43363	6.96658	6.53773	7.25475
BTC	685	Btc	12223	TRUE	TRUE		early		0.0750451	0.204004	0.188528	-1.4076	-2.41127	0.0328365	0.112264	0.102368	1.09201	-0.500689	0.625647	0.811774	0.804197	-1.34771	-1.91058	0.0802403	0.447608	0.406107	0.000312062	0.0018137	0.00197142	-2.5196	-5.05452	0.000495952	0.00395292	0.00426341	-2.82333	-5.84807	0.000162033	0.000902391	0.00099051	1.23665	0.79355	0.445878	0.67272	0.680588	8.56366	6.61636	7.78996	8.58932	8.09173
BTD	686	Btd	26363	TRUE	TRUE		early		0.0431423	0.153585	0.140537	-1.45216	-2.83316	0.0150869	0.0708649	0.0637973	-1.08955	-0.995972	0.338924	0.604688	0.593289	-1.18324	-1.83719	0.0910591	0.464953	0.423113	0.00164977	0.00608867	0.00638679	-1.34609	-3.35545	0.00729805	0.0245019	0.024197	-1.53375	-5.00473	0.000533601	0.0022273	0.00237958	1.19309	1.64928	0.130105	0.342256	0.360204	8.86801	9.37931	8.53836	9.1896	8.93186
KLF9	687	Klf9	16601	TRUE	TRUE	early	early	early concordant	0.0205635	0.106428	0.0969929	-1.77712	-3.07557	0.00961672	0.0554615	0.0498216	-1.38119	-2.58673	0.023801	0.173612	0.16585	1.01933	-0.488844	0.633764	0.854855	0.840301	5.72665e-06	0.000156997	0.000214069	-1.99853	-6.84582	4.48134e-05	0.000930198	0.00113543	-2.80872	-9.84138	1.84007e-06	5.39037e-05	7.38035e-05	1.43167	2.99556	0.0134452	0.0973809	0.107954	10.1508	11.0082	11.5001	11.7132	11.8099
KLF5	688	Klf5	12224	TRUE	TRUE		early		0.988584	0.992508	0.991691	1.0614	0.140619	0.890504	0.937377	0.931622	1.05606	0.0212273	0.983413	0.994458	0.993825	1.13689	0.119392	0.90694	0.966844	0.965152	0.000412609	0.00221062	0.00239025	2.28933	4.11153	0.00210538	0.0102291	0.0103507	3.43668	5.98804	0.000134234	0.000786616	0.000865124	-1.23896	-1.8765	0.09004	0.276165	0.294201	12.6061	11.9723	12.8776	12.2104	11.8286
BTF3	689	Btf3	218490	TRUE	TRUE		early		0.642018	0.749196	0.73673	1.14454	0.955888	0.35799	0.524767	0.505786	1.06412	0.545605	0.595335	0.79247	0.783853	1.07209	0.410284	0.688828	0.877712	0.866971	0.000918028	0.00393479		1.36124	4.1826	0.00187994	0.00951096		1.46994	5.21421	0.000393144	0.00176091		-1.05954	-1.03161	0.326557	0.568686		10.9028	11.3392	11.0683	11.3723	11.292
BTG1	694	Btg1	12226	TRUE	TRUE				0.611998	0.726486	0.713571	-1.11274	-0.990501	0.341482	0.508532	0.490025	1.02685	-0.317208	0.756537	0.889327	0.885149	-1.0275	-0.673293	0.51352	0.790859	0.771004	0.36805	0.436838	0.432989	-1.08971	-1.31373	0.218277	0.322609	0.319049	1.01853	-0.0524967	0.959167	0.969509	0.967812	-1.13415	-1.26123	0.235854	0.475009	0.488398	11.6789	11.4243	11.4186	11.8462	11.8516
BTK	695	Btk	12229	TRUE	TRUE		early		0.219849	0.386231	0.36752	1.28708	0.758667	0.462693	0.621029	0.602693	1.47229	1.84668	0.089589	0.314741	0.305934	-1.13606	-1.08802	0.297958	0.665068	0.626715	5.47211e-06	0.00015261	0.000209902	-2.12736	-5.79232	0.000174777	0.00207142	0.00233396	-3.99254	-10.1037	1.44604e-06	4.64403e-05	6.68748e-05	1.92852	4.31137	0.00153377	0.0443908	0.0539695	8.35144	8.21834	8.19641	8.03694	7.72045
BTN1A1	696	Btn1a1	12231	TRUE	TRUE				0.20998	0.375627		1.51675	1.48649	0.162945	0.314065		1.47853	1.7515	0.105352	0.339952		1.04091	-0.265015	0.795495	0.924958		0.750556	0.788944		1.13686	0.287052	0.779933	0.844128		-1.03453	-0.47389	0.645755	0.714066		1.17926	0.760942	0.464257	0.68714		5.03944	3.91463	4.72954	4.06611	3.8794
BUB1	699	Bub1	12235	TRUE	TRUE	early	early	early concordant	0.00658316	0.0644366	0.0582947	3.38377	3.78907	0.00258061	0.0294253	0.0262437	2.8069	2.90516	0.0131993	0.138093	0.131964	1.55739	0.883914	0.394107	0.725783	0.697643	2.15829e-05	0.00031147	0.000383457	3.06295	6.93503	4.01947e-05	0.000866511	0.00106904	3.72315	8.02089	1.1509e-05	0.000151885	0.000184989	-1.06086	-1.08585	0.303025	0.547661	0.55944	7.82748	8.08513	7.93457	7.70572	6.34656
BUB1B	701	Bub1b	12236	TRUE	TRUE	early	early	early concordant	0.0261034	0.118623	0.107912	2.5397	2.94782	0.0121935	0.0629668	0.0565853	2.44761	2.47749	0.0290914	0.187781	0.179234	1.41355	0.47033	0.646553	0.858507	0.845451	3.97612e-06	0.00012634	0.000175917	2.44029	7.67333	1.69326e-05	0.000539266	0.000684764	3.18927	10.0441	1.52669e-06	4.75006e-05	6.6961e-05	-1.26666	-2.37078	0.0392252	0.173434	0.190525	8.58723	8.76046	8.6421	8.03878	6.9187
BYSL	705	Bysl	53414	TRUE	TRUE		early		0.770542	0.83827	0.83159	1.3392	0.701777	0.496205	0.650196	0.632184	1.07263	0.176987	0.86247	0.939184	0.936775	1.14713	0.524789	0.609288	0.843299	0.828522	3.89904e-05	0.000454359	0.000535961	1.4901	5.81558	0.000169334	0.00203331	0.00229744	1.68913	7.83374	1.41462e-05	0.000172436	0.000206051	-1.12279	-2.01817	0.0711977	0.242824	0.259991	8.91129	10.0352	9.66778	9.09309	9.2393
TSPO	706	Tspo	12257	TRUE	TRUE				0.0548992	0.172007	0.158007	1.6186	2.65884	0.020836	0.0856322	0.0773813	1.45053	1.87407	0.0854671	0.309226	0.300732	1.17535	0.784773	0.447803	0.755267	0.732894	0.0364369	0.0665695	0.0668599	1.10858	0.601428	0.560941	0.664206	0.658466	1.36252	2.9036	0.0157362	0.0326312	0.0329151	-1.22805	-2.30217	0.0440908	0.184185	0.200881	11.2422	11.3743	11.5238	12.8855	12.2984
C1QBP	708	C1qbp	12261	TRUE	TRUE		early		0.190064	0.352233	0.333358	1.34876	1.95562	0.0741976	0.187407	0.174203	1.15925	0.946234	0.362694	0.627155	0.61467	1.1997	1.00938	0.332712	0.68912	0.655724	0.00173929	0.00633382	0.0066373	1.77865	3.9139	0.00289489	0.0127811	0.0128265	1.84624	4.73909	0.000793203	0.00299668	0.00315577	-1.03976	-0.825187	0.428511	0.657324	0.665296	10.1249	11.2133	10.3767	10.3735	10.3959
SERPING1	710	Serping1	12258	TRUE	TRUE		early		0.038296	0.143941	0.131257	-1.26874	-1.79013	0.0986759	0.226922	0.212208	-1.56255	-2.91952	0.0128517	0.136441	0.13098	1.36834	1.12939	0.280804	0.655933	0.616737	3.51591e-05	0.000426092	0.000506019	-2.0451	-2.9577	0.0143444	0.0400277	0.0396065	-10.1944	-8.13196	1.02e-05	0.000140214	0.00017229	6.20924	5.17426	0.000416527	0.0322294	0.0440729	13.2976	12.0135	13.8846	12.8508	13.553
C1QA	712	C1qa	12259	TRUE	TRUE				0.574302	0.698813	0.684042	1.72584	1.06562	0.307566	0.474732	0.456303	1.24614	0.673875	0.513162	0.740632	0.73038	1.28758	0.391746	0.702114	0.884992	0.874798	8.90371e-05	0.000766416	0.000874689	-1.42278	-2.0731	0.0649455	0.12653	0.125034	-4.70183	-7.17742	3.0054e-05	0.000274998	0.000321511	3.80306	5.10432	0.000461108	0.0322294	0.0440729	11.0062	10.3611	9.97055	12.1149	11.4663
C1QB	713	C1qb	12260	TRUE	TRUE		early		0.0773615	0.207506	0.191901	2.07824	2.52572	0.0266282	0.0987523	0.0896433	1.42075	1.31905	0.211771	0.476956	0.462482	1.80585	1.20667	0.250809	0.635165	0.594489	2.89082e-05	0.000380327	0.000460047	-1.56099	-2.68813	0.0227727	0.0567656	0.0560611	-5.29818	-8.25305	8.95466e-06	0.000129331	0.00016115	3.77708	5.56492	0.000239073	0.032162	0.0440729	10.8507	10.0169	9.82392	11.5091	11.2992
C1QC	714	C1qc	12262	TRUE	TRUE	early	early	early discordant	0.0151297	0.0923809	0.0837869	1.75094	3.43946	0.00489937	0.0393893	0.0352871	1.46669	2.19354	0.0486975	0.235038	0.224819	1.31331	1.24591	0.236572	0.621289	0.578957	1.95881e-05	0.000294632	0.000363209	-1.71863	-3.1045	0.0111647	0.0335173	0.0330548	-5.75354	-8.68213	5.71072e-06	9.80692e-05	0.000124395	3.73504	5.57763	0.000234881	0.032162	0.0440729	11.1232	10.1844	10.9156	11.3111	10.997
C3	718	C3	12266	TRUE	TRUE	stepwise	early		0.000774803	0.0313619	0.0287526	-3.36485	-5.25312	0.000203356	0.0116408	0.0104197	-1.71442	-2.60568	0.022984	0.170636	0.163054	-1.69674	-2.64744	0.0212795	0.345032	0.311978	4.60864e-05	0.000505527	0.000592416	-4.2238	-4.28469	0.00159953	0.00848502	0.00861434	-24.3003	-7.97183	1.21443e-05	0.000155742	0.000189199	9.66143	3.68714	0.0041966	0.0600122	0.0689432	14.406	12.3859	13.6039	12.7559	13.1761
C3AR1	719	C3ar1	12267	TRUE	TRUE		early		0.408333	0.564851	0.543768	1.47919	1.38763	0.190478	0.348802	0.329765	1.30571	0.624282	0.544129	0.760013	0.749343	1.28428	0.763347	0.460001	0.763061	0.740658	2.80326e-06	0.000106127	0.000156888	-2.40924	-5.1017	0.000462876	0.00379625	0.00410449	-7.53125	-10.8996	7.17848e-07	3.2292e-05	5.08014e-05	3.39003	5.79794	0.000173445	0.0313692	0.0421507	7.77178	8.16928	8.05162	8.03522	7.54651
CAPN5	726	Capn5	12337	TRUE	TRUE	early	early	early concordant	0.0386191	0.144483	0.131798	-1.33879	-2.57649	0.0242539	0.0938473	0.0850579	-1.38188	-2.51357	0.0272286	0.183049	0.174972	1.07336	-0.062919	0.950867	0.982352	0.98178	0.00890551	0.0217584	0.0220134	-1.37108	-3.23082	0.00900838	0.0286353	0.0283626	-1.45738	-3.60346	0.00482015	0.0123326	0.0125802	1.05606	0.372636	0.717196	0.855161	0.855869	8.0867	8.38845	9.10884	8.61469	7.99587
C5	727	Hc	15139	TRUE	TRUE		early		0.470718	0.618159		-1.01705	-1.05844	0.310695	0.478192		1.06861	0.0741472	0.942115	0.977273		-1.1526	-1.13259	0.27951	0.654624		0.00329812	0.0102484		-1.59787	-2.37401	0.0390094	0.085184		-3.06275	-4.62088	0.000949314	0.00343893		2.33331	2.24687	0.0484365	0.195048		9.08616	8.18039	8.09261	8.81178	8.04814
C5AR1	728	C5ar1	12273	TRUE	TRUE		early		0.04373	0.154689	0.141584	-2.32584	-2.73563	0.018077	0.0784774	0.0704784	-1.29649	-2.10946	0.0565857	0.253715	0.243851	1.17387	-0.626169	0.542931	0.8085	0.790498	0.000445365	0.00231526	0.00249301	-1.7112	-2.71958	0.021576	0.0544074	0.0537334	-3.87315	-6.05594	0.000122639	0.000735126	0.000812083	2.86541	3.33636	0.00753663	0.074237	0.0840731	8.09973	9.42816	9.54787	9.33127	10.1379
C6	729	C6	12274	TRUE	TRUE	early	early	early concordant	0.00610235	0.0627797		-1.8916	-3.74249	0.0028092	0.0304537		-1.95209	-3.11581	0.00892399	0.122872		1.1441	-0.626675	0.542611	0.8085		2.59636e-05	0.000353296		-2.47089	-4.80298	0.000720394	0.00500829		-6.38287	-8.49817	6.91046e-06	0.000111611		2.73118	3.69518	0.00414126	0.0598845		6.07645	4.83192	4.87934	6.26524	6.44682
C7	730	C7	109828	TRUE	TRUE	early	early	early concordant	0.00115414	0.036151	0.0330557	-3.45208	-4.94017	0.000341991	0.0138298	0.0125919	-2.77217	-3.16625	0.00812605	0.118155	0.116519	-1.23888	-1.77392	0.10143	0.479987	0.436856	3.33799e-05	0.000413918		-2.10778	-6.21113	9.99895e-05	0.00150243		-2.57687	-7.849	1.39083e-05	0.000170537		1.24397	1.63787	0.13249	0.346032		9.39066	7.93838	9.67155	10.1231	10.7439
OSGIN2	734	Osgin2	209212	TRUE	TRUE	late			0.00345403	0.0521149	0.0477494	-1.45998	-4.26393	0.00109984	0.0215385	0.0193601	-1.11248	-1.41599	0.182208	0.443505	0.429746	-1.28407	-2.84794	0.0146788	0.327197	0.290821	0.136305	0.193863	0.19268	-1.14049	-1.91134	0.0850172	0.155835	0.153718	1.00658	0.0101605	0.992093	0.994557	0.993848	-1.1387	-1.9215	0.083602	0.265614	0.283893	9.65314	10.1434	9.4697	9.80363	10.1793
C9	735	C9	12279	TRUE	TRUE		early		0.182084	0.343096	0.324486	1.26359	-0.522196	0.611038	0.741597	0.724708	1.64613	1.3972	0.187652	0.449682	0.436232	-1.41036	-1.9194	0.0790231	0.446401	0.404898	0.000336664	0.00191307		-1.74218	-5.69655	0.00019925	0.00221868		-1.64948	-5.14679	0.000433462	0.00189991		-1.055	-0.54976	0.594548	0.779631		8.52146	8.85485	7.43415	8.60807	7.65144
VPS51	738	Vps51	68505	TRUE	TRUE				0.0421359	0.151614	0.138592	-1.22586	-2.74745	0.0176857	0.0773132	0.0695062	-1.03116	-0.601989	0.558384	0.767898	0.757028	-1.15308	-2.14546	0.0530716	0.401699	0.363728	0.651106	0.701718	0.697934	-1.06114	-0.848353	0.416086	0.529909	0.524951	1.01764	-0.0604849	0.952961	0.965092	0.963309	-1.05836	-0.787868	0.449046	0.675941	0.683797	11.2929	10.727	10.9601	11.1439	10.9971
MRPL49	740	Mrpl49	18120	TRUE	TRUE	late			0.0081693	0.0702286	0.0635453	-1.17647	-3.11567	0.00892636	0.0534594	0.0480518	1.02798	0.384833	0.707095	0.861769	0.857399	-1.20427	-3.5005	0.00437783	0.289753	0.250553	0.107669	0.15962	0.15858	1.19336	1.38789	0.195314	0.296604	0.293458	1.29025	2.35757	0.0401193	0.0705987	0.0703202	-1.06387	-0.969676	0.355076	0.592863	0.603113	10.5432	10.863	9.95567	10.6981	10.7571
ZNHIT2	741	Znhit2	29805	TRUE	TRUE				0.0692926	0.196206	0.181095	1.32653	1.74958	0.105694	0.237234	0.221876	1.44037	2.53228	0.026309	0.180638	0.172746	-1.07464	-0.782697	0.448976	0.755979	0.73343	0.172274	0.235723	0.233745	1.22517	1.04829	0.319179	0.433428	0.429179	1.34191	2.05297	0.067174	0.109018	0.108388	-1.08482	-1.00467	0.338745	0.579925	0.589414	7.95222	8.26396	7.47353	8.03188	8.4262
DAGLA	747	Dagla	269060	TRUE	TRUE				0.0585804	0.178748		-1.19929	-1.94179	0.0760062	0.190145		-1.2909	-2.5876	0.0237626	0.173612		1.10982	0.645808	0.53056	0.802188		0.00194337	0.0068871		-1.33858	-2.09022	0.0631062	0.12381		-2.34392	-4.96505	0.00056579	0.00233152		1.8102	2.87483	0.0165312	0.108976		7.2588	6.55672	7.93023	7.0526	6.45579
LDLRAD4	753	Ldlrad4	52662	TRUE	TRUE				0.113276	0.259933	0.243138	-1.36357	-2.24497	0.0443975	0.135618	0.124948	-1.18375	-1.52078	0.154219	0.410475	0.399588	-1.02942	-0.724195	0.482827	0.774804	0.753628	0.197873	0.263722	0.261728	-1.33511	-1.86267	0.09211	0.16583	0.163774	-1.20936	-1.44899	0.177964	0.247162	0.245021	1.06	-0.413685	0.687837	0.837457	0.838149	10.3186	10.0352	11.0497	10.7412	10.7642
PTTG1IP	754	Pttg1ip	108705	TRUE	TRUE				0.248784	0.416377	0.396253	-1.07814	-1.08237	0.30036	0.46733	0.449108	-1.18855	-1.75356	0.104986	0.339357	0.329483	1.12424	0.671198	0.514807	0.791691	0.771796	0.991644	0.992806	0.993088	1.01061	0.00906089	0.992949	0.995835	0.995714	1.03336	-0.107431	0.916572	0.936685	0.935123	1.05143	0.116492	0.909569	0.954643	0.956986	11.8213	12.3258	12.0922	12.2111	12.3485
C21orf2	755	1810043G02Rik	67884	TRUE	TRUE				0.0421359	0.151614	0.138592	-1.39836	-2.86068	0.0143358	0.0691054	0.0622555	-1.10872	-1.08491	0.299277	0.568556	0.556042	-1.22192	-1.77577	0.101113	0.479987	0.436856	0.0578739	0.0959831		-1.03792	-0.5144	0.618149	0.713683		-1.26434	-2.61563	0.0257904	0.0486985		1.28493	2.10123	0.0619491	0.224022		8.7454	8.49668	9.41353	7.86838	8.26997
TMEM50B	757	Tmem50b	77975	TRUE	TRUE	late			0.0525323	0.169029	0.155193	-1.23241	-2.45982	0.0300486	0.106071	0.0964213	1.0094	-0.149017	0.884015	0.949404	0.947098	-1.26384	-2.3108	0.0394191	0.384913	0.347998	0.268944	0.337895	0.335066	-1.20319	-1.57958	0.145283	0.236469	0.234067	1.0804	-0.172152	0.866752	0.897514	0.896454	-1.21929	-1.40743	0.189615	0.421211	0.437758	10.0924	9.00973	9.77927	9.88653	9.89389
CA2	760	Car2	12349	TRUE	TRUE				0.269034	0.437267	0.41674	2.63973	1.70118	0.114654	0.250639	0.234386	1.82343	1.02655	0.324882	0.592168	0.580629	1.51571	0.674627	0.512701	0.790282	0.770247	0.00868428	0.0213651	0.0215941	2.99406	1.91418	0.0846193	0.155419	0.153372	6.21987	3.97871	0.00260639	0.00760155	0.00783709	-1.24783	-2.06453	0.0658848	0.232062	0.248641	11.3747	10.3419	9.92131	10.2769	10.4802
CA3	761	Car3	12350	TRUE	TRUE	early	early	early concordant	0.00105403	0.0353031		-2.01995	-4.64777	0.000562605	0.0171036		-1.76466	-4.05901	0.0015845	0.0783494		-1.01216	-0.588755	0.566943	0.822742		5.38166e-06	0.000150957	0.000208646	-8.99531	-5.07214	0.000483309	0.00388897	0.00419654	-120.381	-10.1584	1.37611e-06	4.52372e-05	6.43164e-05	25.5248	5.08621	0.000473466	0.0322294	0.0440729	7.95993	7.35162	7.07157	6.83248	7.19783
CA4	762	Car4	12351	TRUE	TRUE	early			0.0203034	0.105657		-1.43201	-2.37282	0.03522	0.116945		-1.58489	-3.18852	0.00779689	0.117532		1.32213	0.815699	0.430566	0.745428		0.0313454	0.0592568		1.06679	-0.623428	0.546959	0.651419		-1.88662	-2.99488	0.013461	0.0287159		2.09406	2.37145	0.0391802	0.173434		5.24519	5.47328	5.29176	5.32008	5.50047
CA6	765	Car6	12353	TRUE	TRUE		early		0.0071145	0.0663173	0.0599577	-5.17011	-3.91837	0.00204114	0.0264817	0.0236265	-1.52102	-1.87703	0.0850323	0.30885	0.300351	-1.21729	-2.04134	0.0638401	0.419508	0.380086	4.08002e-05	0.000468638		-2.81556	-7.44892	2.18774e-05	0.000626309		-2.28377	-6.46304	7.22686e-05	0.000502194		-1.07836	-0.985885	0.347442	0.586612		10.4495	10.7824	10.4424	11.4382	11.6104
CA8	767	Car8	12319	TRUE	TRUE	early	early	early concordant	0.00271221	0.048889		-1.70164	-3.42932	0.00499194	0.0397796		-2.0234	-4.22067	0.00118748	0.0708475		1.29278	0.791357	0.444097	0.752686		0.00145545	0.00555056		-1.42244	-3.24653	0.00877193	0.0280678		-1.82275	-5.12953	0.000444478	0.00193379		1.30009	1.883	0.0890821	0.274676		5.76538	5.10546	5.59328	6.69781	7.56117
CA9	768	Car9	230099	TRUE	TRUE		early		0.204045	0.36894	0.349997	4.0525	1.23876	0.239119	0.403871	0.383869	-1.13791	-0.637141	0.536	0.755511	0.744531	5.14202	1.8759	0.0851978	0.456192	0.41431	7.5747e-06	0.000182565	0.000241487	2.51156	5.02092	0.000521035	0.00407024	0.00439203	5.20224	9.78213	1.94444e-06	5.53976e-05	7.54883e-05	-1.9925	-4.76122	0.00076714	0.0358117	0.0465596	6.65836	6.94505	6.85905	6.16298	6.27656
CA11	770	Car11	12348	TRUE	TRUE		early		0.645551	0.751561	0.738888	-1.0789	-0.952897	0.359443	0.526404	0.507142	-1.05984	-0.478161	0.641129	0.822565	0.815675	1.06356	-0.474736	0.643498	0.857285	0.84384	0.0001865	0.00125108		-1.41113	-5.19699	0.000403044	0.00347964		-1.53499	-6.34274	8.43027e-05	0.000561117		1.1057	1.14574	0.27858	0.523549		7.78546	8.57116	8.2198	8.58456	8.34862
CA12	771	Car12	76459	TRUE	TRUE		early		0.630626	0.740531	0.727957	1.00507	-0.896175	0.387784	0.553454	0.53456	-1.15502	-0.789377	0.445209	0.692584	0.682259	1.18322	-0.106798	0.916714	0.970261	0.968465	3.40334e-05	0.000418718	0.000499503	2.25836	4.84738	0.000674012	0.00479363	0.00507142	3.67022	8.21876	9.28963e-06	0.000132853	0.000164716	-1.52091	-3.37138	0.00710486	0.0720294	0.0820253	13.2081	12.9548	13.2599	12.6892	12.5841
CACNA1A	773	Cacna1a	12286	TRUE	TRUE		early		0.0635665	0.187186		3.40968	2.14776	0.0528538	0.151468		-1.02294	-0.262796	0.797165	0.907801		4.16919	2.41056	0.0328791	0.369498		2.11332e-05	0.000307066		-2.2533	-6.68094	5.49327e-05	0.00105023		-2.90322	-8.19838	9.49512e-06	0.000134862		1.27945	1.51744	0.160113	0.383743		5.89409	5.72548	6.44793	6.33299	5.92496
CACNA1B	774	Cacna1b	12287	TRUE	TRUE		early		0.0684997	0.195069	0.18016	12.0683	2.50618	0.0276005	0.100855	0.0914559	1.87651	0.653676	0.525648	0.748906	0.738897	8.08889	1.85251	0.0886977	0.462946	0.420448	6.60342e-05	0.000630406		-1.25135	-2.93413	0.0149348	0.0412239		-1.78841	-7.58754	1.86628e-05	0.000204503		1.4748	4.65341	0.000903333	0.0370767		4.78676	4.78055	3.35862	3.86137	4.38412
CACNA1C	775	Cacna1c	12288	TRUE	TRUE				0.120585	0.269372	0.252518	1.20477	0.568845	0.579952	0.718088	0.701165	-1.25483	-1.60284	0.134951	0.381098	0.370492	1.72586	2.17168	0.0506423	0.39928	0.362336	0.0143108	0.0316253	0.031902	1.70038	1.63227	0.133674	0.221924	0.219664	-1.49506	-2.01895	0.0711052	0.114452	0.113721	2.53265	3.65121	0.00445334	0.0609024	0.0694809	8.71576	8.79094	9.64182	8.96138	8.93817
CACNA1D	776	Cacna1d	12289	TRUE	TRUE		early		0.17365	0.333447	0.314985	-1.25795	-2.01477	0.0668968	0.175274	0.162974	-1.1492	-0.937718	0.36688	0.63034	0.617541	-1.12993	-1.07706	0.302632	0.667007	0.629474	0.000249338	0.00153707	0.00168111	-1.73783	-3.14259	0.0104639	0.0321159	0.0317405	-3.86525	-6.52225	6.70386e-05	0.000475156	0.00053234	2.43405	3.37965	0.0070067	0.0719	0.0817377	9.12693	7.54338	8.77959	8.17081	7.97242
CACNA1E	777	Cacna1e	12290	TRUE	TRUE	late	early		0.0383611	0.14409		3.33752	2.77491	0.0168081	0.0754428		1.29387	0.537543	0.600719	0.796198		2.19422	2.23737	0.0450096	0.393289		2.79886e-06	0.000106127		-3.36679	-9.63148	2.2401e-06	0.000223033		-3.10343	-9.25185	3.2265e-06	7.02706e-05		1.01341	-0.379626	0.712161	0.852826		4.14381	4.68211	4.83099	4.73503	5.13264
CACNA1S	779	Cacna1s	12292	TRUE	TRUE		early		0.106816	0.251567		-1.07692	-0.821655	0.427297	0.589874		1.25588	1.47583	0.165741	0.425826		-1.26619	-2.29749	0.0403809	0.385862		6.8407e-06	0.00017331	0.00023028	-3.93865	-5.03103	0.000513345	0.00404496	0.00435845	-21.6896	-9.89344	1.7534e-06	5.23297e-05	7.26298e-05	5.96932	4.86241	0.000659037	0.034443	0.0456022	4.14381	3.35862	3.93573	4.22093	3.35862
CACNA2D1	781	Cacna2d1	12293	TRUE	TRUE		early		0.551135	0.680197	0.66467	1.07057	-0.572658	0.577449	0.7162	0.699274	-1.23324	-1.11915	0.284979	0.554902	0.541856	2.9669	0.546489	0.594746	0.837765	0.823375	3.90668e-05	0.000454359	0.000535961	-2.15029	-3.76327	0.00370222	0.0150808	0.015123	-7.25844	-8.12557	1.02707e-05	0.000140902	0.000172786	3.513	4.3623	0.00141605	0.0427729	0.052347	9.83879	9.82798	10.0386	10.4675	10.2799
CACNB1	782	Cacnb1	12295	TRUE	TRUE		early		0.0160092	0.0946471	0.0858485	-1.8594	-3.44973	0.0048074	0.039012	0.0349315	-1.41516	-1.76747	0.102545	0.335056	0.325592	-1.2013	-1.68226	0.118335	0.502107	0.459079	1.78516e-06	8.29293e-05		-1.9039	-6.27983	9.14416e-05	0.00144056		-3.42191	-11.4334	4.59797e-07	2.61994e-05		1.78355	5.15354	0.000429235	0.0322294		9.70915	8.83098	9.11843	9.31175	8.88506
CACNB2	783	Cacnb2	12296	TRUE	TRUE		early		0.640215	0.747711		-1.06505	-0.792366	0.44353	0.604794		1.0579	0.0766073	0.940198	0.976327		-1.05991	-0.868974	0.401908	0.729282		0.00814325	0.0203266		-1.38683	-3.94561	0.00274975	0.0122793		-1.24754	-2.64606	0.0244782	0.0467063		-1.10602	-1.29956	0.222912	0.460526		8.96548	8.53889	7.90478	8.23255	9.04909
CACNB3	784	Cacnb3	12297	TRUE	TRUE				0.24306	0.410493	0.3905	1.2934	1.77486	0.101268	0.231045	0.216146	1.12086	0.714181	0.488775	0.72424	0.713727	1.1882	1.06068	0.309717	0.672356	0.634935	0.692498	0.737575	0.733565	1.15735	0.851343	0.414501	0.528236	0.523339	1.12595	0.257312	0.802155	0.845139	0.843415	1.15206	0.594031	0.565687	0.761176	0.764647	9.60995	9.27698	9.49825	9.22431	9.01872
CACNB4	785	Cacnb4	12298	TRUE	TRUE				0.120712	0.269528	0.252655	-1.4259	-2.21251	0.0470676	0.140903	0.130232	1.06112	-0.744619	0.470834	0.710971	0.700761	-1.35145	-1.46789	0.16785	0.555611	0.511089	0.0812521	0.126905		-1.31681	-2.12244	0.0597778	0.118706		-1.34966	-2.29089	0.0449453	0.0775876		1.1146	0.168457	0.869582	0.934134		10.914	10.493	9.92958	10.7273	10.3872
SLC25A20	788	Slc25a20	57279	TRUE	TRUE		early		0.0289089	0.12467	0.113227	-1.75606	-3.10166	0.00916172	0.0541837	0.0486621	-1.19823	-1.37636	0.193852	0.457277	0.443169	-1.22307	-1.7253	0.110107	0.493124	0.450217	3.51607e-05	0.000426092	0.000506019	-1.56624	-6.89361	4.22718e-05	0.000892745	0.00109113	-1.59929	-7.34333	2.47283e-05	0.000242696	0.000285427	1.03574	0.449724	0.6625	0.821355	0.822635	9.1175	10.0398	8.87361	9.93899	9.89064
CAD	790	Cad	69719	TRUE	TRUE	early	early	early concordant	0.00652717	0.0643046	0.05828	1.49412	3.75296	0.00275604	0.0301948	0.0268939	1.35946	2.99685	0.0111318	0.130839	0.12673	1.13096	0.756119	0.464163	0.765788	0.742913	0.000104581	0.000849058	0.000962784	2.04475	5.68088	0.000203595	0.00225303	0.00253913	2.24164	6.73857	5.11396e-05	0.000394405	0.000448835	-1.06602	-1.0577	0.315074	0.55877	0.569718	10.2229	10.3503	9.80919	10.1478	10.1093
CALML3	810	Calml3	70405	TRUE	TRUE				0.957636	0.971286	0.970238	1.2265	-0.178819	0.861063	0.919345	0.911502	1.21162	0.113529	0.911488	0.963099	0.960955	1.14703	-0.292348	0.775013	0.916933	0.909841	0.120194	0.17477	0.173679	-1.76062	-1.56014	0.149787	0.242172	0.239719	-2.04558	-2.24015	0.0489915	0.0834032	0.0831172	3.80166	0.680011	0.511932	0.723317	0.728403	12.2017	13.6587	12.1226	13.8356	13.6433
CALR	811	Calr	12317	TRUE	TRUE				0.159575	0.316709	0.298668	1.38966	2.05217	0.0626311	0.168234	0.155984	1.12428	0.777602	0.451862	0.697324	0.687549	1.23635	1.27457	0.22659	0.611917	0.569166	0.327984	0.398031	0.394829	1.08512	1.3316	0.212546	0.316493	0.312909	1.08542	1.40295	0.19091	0.261913	0.259726	-1.00079	-0.0713436	0.944531	0.97189	0.972825	12.9652	13.4915	13.1088	13.1149	13.237
CALU	813	Calu	12321	TRUE	TRUE	late			0.00360837	0.0530731	0.048737	1.60091	3.77098	0.00266704	0.0299028	0.0266599	1.02847	0.0647261	0.949458	0.980498	0.979621	1.59564	3.70625	0.00300129	0.284852	0.241887	0.0472896	0.0818318	0.0820099	1.35974	2.84852	0.0172939	0.0459547	0.045456	1.10289	0.953385	0.362872	0.447203	0.444156	1.23335	1.89514	0.0873198	0.271547	0.289772	11.3088	11.7573	12.5012	11.9034	12.0791
CAMK4	814	Camk4	12326	TRUE	TRUE				0.0398448	0.147084	0.134178	1.74628	1.70465	0.113989	0.249602	0.233453	2.41232	2.90668	0.013162	0.137843	0.131964	-1.17257	-1.20203	0.252537	0.636003	0.595457	0.0451035	0.078778		1.23283	0.676752	0.513912	0.621692		-1.38933	-2.13045	0.0589765	0.0977813		1.75279	2.8072	0.0185637	0.116105		8.93366	8.52081	6.47897	7.87027	8.2667
CAMK2A	815	Camk2a	12322	TRUE	TRUE		early		0.69985	0.789183		1.16676	0.401807	0.69489	0.802835		-1.0392	-0.455213	0.657082	0.83242		1.37705	0.85702	0.408223	0.733259		6.94312e-08	2.70673e-05		-2.05683	-9.55871	2.40017e-06	0.000225208		-3.44256	-16.0321	1.8416e-08	9.50005e-06		1.66287	6.47343	7.13202e-05	0.0313692		4.87613	5.59901	5.78211	5.18173	5.42996
CAMK2B	816	Camk2b	12323	TRUE	TRUE	late	early		0.0152577	0.0927876		-1.90926	-3.32561	0.00604704	0.0438773		-1.0492	-0.781477	0.449666	0.696145		-1.66032	-2.54413	0.0257419	0.354163		1.09962e-05	0.000213033		-1.69198	-4.05424	0.00230782	0.010877		-4.10935	-9.35933	2.90628e-06	6.6923e-05		2.37413	5.30509	0.00034502	0.0322294		7.16175	7.85916	6.04287	6.95325	7.23621
CAMK2D	817	Camk2d	108058	TRUE	TRUE				0.319985	0.484265	0.463765	-1.0771	-1.18816	0.257753	0.422417	0.403122	1.0522	0.313389	0.759365	0.891354	0.887314	-1.12349	-1.50155	0.159061	0.546443	0.502972	0.471614	0.536529	0.531693	1.13658	1.1862	0.262962	0.371894	0.367673	1.03191	0.191559	0.851921	0.885691	0.884536	1.13112	0.99464	0.343369	0.583549	0.593468	10.7901	10.9328	10.806	10.9186	11.2681
CAMK2G	818	Camk2g	12325	TRUE	TRUE		early		0.259466	0.428006	0.407571	1.01486	-0.199574	0.845155	0.90888	0.900456	1.12056	1.39667	0.187807	0.449909	0.436497	-1.11474	-1.59625	0.136417	0.525413	0.482484	0.000895073	0.00385973	0.00407903	-1.15299	-2.56294	0.0282303	0.0666722	0.0659768	-1.36742	-5.53598	0.000248926	0.00124721	0.00135252	1.20034	2.97304	0.013973	0.0992412	0.110279	10.3264	9.7647	9.9937	9.79614	9.35588
CAMLG	819	Caml	12328	TRUE	TRUE				0.313776	0.479364	0.458334	-1.09334	-1.48418	0.163547	0.31476	0.296466	-1.00785	-0.226521	0.824609	0.921145	0.917214	-1.07997	-1.25766	0.232439	0.617755	0.57489	0.501826	0.564578	0.560053	1.08638	1.17909	0.265656	0.375016	0.370794	1.08544	0.846985	0.416813	0.500644	0.49753	1.03982	0.332102	0.746669	0.870681	0.871189	9.50708	9.6993	9.42498	9.96323	9.89769
CAMP	820	Camp	12796	TRUE	TRUE				0.696414	0.786627		1.45327	0.153075	0.880883	0.930597		1.32743	0.812635	0.432254	0.682519		1.23818	-0.65956	0.521994	0.796394		0.671511	0.71891		1.31519	0.822089	0.430192	0.543349		1.06293	0.072079	0.94396	0.958317		1.3562	0.75001	0.470526	0.691581		4.80621	4.02101	4.59813	4.88333	4.91364
CANX	821	Canx	12330	TRUE	TRUE				0.366599	0.528246	0.506075	1.283	1.47152	0.166883	0.319367	0.30095	1.09931	0.615792	0.549534	0.763347	0.75298	1.17397	0.85573	0.408909	0.733838	0.707421	0.148603	0.208288	0.206797	1.10669	1.53868	0.154903	0.248453	0.246106	1.13661	2.07536	0.0646992	0.105579	0.105011	-1.02516	-0.536686	0.603219	0.784616	0.787842	13.8624	14.4603	13.8931	13.8297	13.9728
CAPG	822	Capg	12332	TRUE	TRUE	stepwise			0.000366242	0.0239905	0.0215231	1.9718	5.72553	9.52254e-05	0.00967043	0.00825296	1.41864	2.61606	0.022548	0.1689	0.16152	1.4998	3.10946	0.00902985	0.301832	0.26244	0.670716	0.71818	0.714041	1.13343	0.522474	0.612718	0.708934	0.703632	1.30803	0.908508	0.384982	0.46979	0.466768	1.08397	-0.386034	0.707557	0.849857	0.850728	11.1891	11.0045	11.1764	11.4403	10.7396
CAPN1	823	Capn1	12333	TRUE	TRUE				0.245478	0.413067	0.393173	1.37284	1.77728	0.100853	0.230367	0.215563	1.12985	0.819418	0.428523	0.679858	0.669173	1.22592	0.957863	0.357033	0.703412	0.671251	0.110373	0.162748	0.161746	1.04054	-0.24334	0.812661	0.868365	0.863614	1.51375	1.90563	0.0858214	0.134056	0.133208	-1.33182	-2.14897	0.0571635	0.21404	0.231171	12.6691	12.3781	12.8173	12.1149	11.8714
CAPN2	824	Capn2	12334	TRUE	TRUE				0.0924796	0.23122	0.214938	1.40287	2.15924	0.0517819	0.149394	0.138275	1.02118	0.137958	0.892561	0.954753	0.952479	1.36823	2.02128	0.0661359	0.423417	0.384876	0.684697	0.730605	0.726981	-1.03957	-0.633238	0.540789	0.645606	0.640354	1.04378	0.221434	0.829211	0.867043	0.865717	-1.05045	-0.854672	0.41274	0.643607	0.651005	12.1569	12.0426	12.3958	12.085	12.155
CAPN3	825	Capn3	12335	TRUE	TRUE		early		0.10828	0.253557		-1.25748	-1.89831	0.0819632	0.200431		-1.34095	-2.10393	0.0571447	0.254872		1.11129	0.205617	0.840537	0.943468		0.000890763	0.00384973		-2.09956	-4.38838	0.00135948	0.00759386		-2.24425	-5.12906	0.000444785	0.00193379		1.251	0.740673	0.475923	0.696343		7.69423	7.29845	7.02483	7.32894	6.99673
CAPNS1	826	Capns1	12336	TRUE	TRUE	late	early		0.0776965	0.208141	0.192543	1.55411	2.18419	0.0495206	0.145244	0.134161	1.0605	-0.00318539	0.997511	0.99928	0.998472	1.58316	2.18738	0.0492387	0.397821	0.361527	0.00633573	0.0167439	0.0169674	1.30081	3.23293	0.0089763	0.0285708	0.0282986	1.3617	3.9188	0.00287194	0.00819023	0.00842384	-1.03717	-0.685874	0.508381	0.720336	0.72528	11.9733	11.8967	12.4539	11.88	12.3235
CAPN6	827	Capn6	12338	TRUE	TRUE				0.158397	0.315197		-1.16092	-2.05488	0.0623325	0.167544		-1.34411	-1.28917	0.221634	0.488003		1.65771	-0.765705	0.458649	0.762028		0.0117843	0.0271462		1.3349	1.40171	0.19127	0.291866		-1.39353	-2.34168	0.0412216	0.0722148		1.83506	3.74338	0.00382521	0.0583786		7.03324	6.78202	7.56342	7.72305	8.27872
CAPZA1	829	Capza1	12340	TRUE	TRUE				0.160792	0.318347	0.300423	1.45792	2.06477	0.0612517	0.165711	0.153542	1.27058	1.1182	0.285368	0.555264	0.542227	1.23392	0.946575	0.362527	0.707072	0.675652	0.317806	0.387783		-1.0608	-1.2147	0.252383	0.360441		1.02209	0.30145	0.769247	0.818959		-1.07294	-1.51615	0.160435	0.384196		12.2913	12.2751	12.4447	11.4461	11.4372
CAPZA2	830	Capza2	12343	TRUE	TRUE				0.0110436	0.0808279	0.0732343	1.31876	3.65424	0.00330084	0.032784	0.0293247	1.12796	1.58906	0.138031	0.384647	0.373752	1.16712	2.06517	0.0612084	0.414862	0.374634	0.227737	0.294895	0.292509	1.10499	0.993015	0.344122	0.458851	0.454051	1.22972	1.85411	0.0934132	0.143849	0.142986	-1.04708	-0.861096	0.409357	0.64085	0.648404	10.8326	10.9351	10.8247	11.1599	11.1674
CAST	831	Cast	12380	TRUE	TRUE				0.108969	0.254532	0.238151	-1.18811	-2.23855	0.0449138	0.136555	0.125894	-1.04519	-0.605394	0.556194	0.766549	0.755801	-1.1058	-1.63316	0.12838	0.51465	0.471675	0.0059703	0.0159699	0.016183	1.17623	1.78975	0.10377	0.181857	0.179564	1.42447	4.20908	0.00180256	0.00567758	0.00588308	-1.18739	-2.41933	0.036103	0.165366	0.181685	13.6652	13.6557	13.7749	13.7343	13.4502
CAPZB	832	Capzb	12345	TRUE	TRUE				0.466924	0.614968	0.597223	1.21003	1.21883	0.246328	0.410606	0.391319	1.05795	0.287084	0.778945	0.900601	0.89655	1.16959	0.931743	0.369836	0.711828	0.680537	0.0871494	0.134468	0.133995	1.21106	2.4388	0.0349205	0.0782413	0.0773262	1.15646	1.72676	0.114913	0.171426	0.170501	1.07344	0.712038	0.492718	0.708751	0.71426	11.9914	12.0855	12.4576	11.9708	11.8874
CARS	833	Cars	27267	TRUE	TRUE				0.908942	0.935612	0.933856	1.03391	0.224072	0.826471	0.8971	0.888089	-1.00203	-0.214614	0.833672	0.92546	0.921567	1.05902	0.438685	0.668684	0.86717	0.855569	0.00367485	0.0110756	0.0113293	1.15127	1.43606	0.18152	0.280196	0.277452	1.50333	4.45547	0.00122471	0.00420389	0.00439	-1.27685	-3.0194	0.0129086	0.0955908	0.106124	10.1716	10.6812	10.3999	10.6548	10.5276
CASP1	834	Casp1	12362	TRUE	TRUE				0.0875527	0.223216	0.207152	1.45546	1.96527	0.0729579	0.185171	0.171965	1.43761	2.25126	0.0438973	0.225738	0.215251	1.02474	-0.28599	0.779763	0.918656	0.911507	0.808293	0.838593	0.836261	1.09079	0.121835	0.905443	0.938096	0.935315	-1.03542	-0.500335	0.627666	0.696874	0.691834	1.15596	0.62217	0.547753	0.749357	0.752614	9.51798	9.3461	9.18821	9.6061	9.06794
CASP2	835	Casp2	12366	TRUE	TRUE				0.0711436	0.198437	0.183353	1.36679	2.49594	0.0281243	0.10202	0.0925053	1.26182	1.80403	0.0963682	0.325921	0.317251	1.11413	0.691903	0.502167	0.784399	0.764034	0.0792215	0.124254	0.124024	1.04011	0.380739	0.71136	0.790292	0.784187	1.20137	2.39146	0.0378639	0.0672981	0.067174	-1.1415	-2.01072	0.0720876	0.244541	0.261884	10.4184	9.86458	9.91625	9.79116	9.77144
CASP3	836	Casp3	12367	TRUE	TRUE		early		0.0867382	0.222243	0.206229	1.47201	2.45618	0.030249	0.106552	0.0968779	1.24704	1.27862	0.225206	0.492136	0.478229	1.28231	1.17756	0.261798	0.644177	0.603767	0.00831344	0.0206486	0.0208768	1.67897	3.82706	0.00333485	0.0140299	0.0140938	1.4959	2.94471	0.0146667	0.030836	0.0311038	1.22155	0.882344	0.398304	0.630457	0.638441	9.49399	9.93417	9.92218	9.58229	9.71755
CASP4	837	Casp4	12363	TRUE	TRUE				0.621669	0.73379	0.721159	1.473	0.966515	0.352862	0.519814	0.50114	1.16371	0.686761	0.505288	0.73528	0.724993	1.26347	0.279754	0.78443	0.92076	0.913773	0.0576886	0.095785	0.0956574	-1.17548	-1.53667	0.155389	0.249041	0.246676	-1.43288	-2.76787	0.0198598	0.039378	0.0396043	1.26926	1.2312	0.246417	0.486961	0.50022	11.3695	11.2685	11.116	10.7422	11.5681
CASP6	839	Casp6	12368	TRUE	TRUE		early		0.53821	0.669759		1.11731	0.773833	0.454005	0.613842		1.15842	1.1148	0.286765	0.556573		-1.00079	-0.340967	0.739024	0.901479		2.43782e-05	0.000338621	0.00041586	1.67021	6.96546	3.87394e-05	0.000846864	0.00104985	1.76406	7.82653	1.42602e-05	0.000173181	0.000206575	-1.04602	-0.861072	0.40937	0.64085	0.648404	8.29679	8.00063	8.40763	7.65244	8.07735
CASP7	840	Casp7	12369	TRUE	FALSE		early		0.648746	0.753624	0.741178	1.2652	0.919145	0.376126	0.541928	0.522683	1.1129	0.658137	0.522876	0.747395	0.737254	1.18952	0.261008	0.798512	0.925716	0.919253				1.18227					1.12398					1.09136	0.296958	0.772575	0.883143	0.883533	9.46498	9.91841	9.66701	9.8562	9.56613
CASP8	841	Casp8	12370	TRUE	TRUE	early			0.00495652	0.0586877	0.0537441	1.84167	3.31477	0.0061696	0.0443919	0.0395882	1.94953	3.79171	0.00256824	0.0863417	0.0877599	1.03892	-0.47694	0.641973	0.85692	0.843439	0.0585731	0.0969325	0.0967476	-1.1356	-1.79268	0.103275	0.181077	0.178804	-1.22348	-2.71803	0.0216334	0.0422036	0.0423862	1.1026	0.925345	0.376577	0.611727	0.62141	10.4893	10.1823	10.0746	9.69829	9.40311
CASP9	842	Casp9	12371	TRUE	TRUE	early	early	early concordant	0.0111654	0.0808838	0.0732343	-1.69192	-3.5741	0.00382351	0.0348874	0.031235	-1.39863	-2.46254	0.029899	0.190825	0.182409	-1.15439	-1.11155	0.288105	0.660033	0.621396	0.000982092	0.00413373	0.00436668	-1.37637	-3.79743	0.00350053	0.0145447	0.0145649	-1.54332	-5.31204	0.00034161	0.00158076	0.00170416	1.16294	1.51461	0.160819	0.384741	0.403163	7.68154	8.56532	9.4581	9.60892	9.17389
CASQ1	844	Casq1	12372	TRUE	TRUE	late	early		0.0030437	0.0506699		-1.45986	-4.40172	0.000862791	0.0199171		-1.14429	-1.86889	0.0862325	0.310723		-1.23398	-2.53282	0.0262827	0.355478		1.69462e-06	8.19817e-05	0.000119969	-4.64688	-6.78171	4.84861e-05	0.000979837	0.00119698	-16.6262	-11.4514	4.53068e-07	2.60201e-05	3.92985e-05	3.86115	4.6697	0.000881208	0.0368106	0.0471086	6.45349	6.02162	5.74895	4.75641	5.64793
CASQ2	845	Casq2	12373	TRUE	TRUE	early			3.19109e-05	0.0127771		-3.54294	-6.42714	3.2687e-05	0.00833347		-3.43901	-6.46213	3.10444e-05	0.0258124		1.10771	0.0349895	0.972663	0.990006		0.456094	0.521568	0.516481	1.35843	1.28316	0.228377	0.334271	0.33035	1.39478	0.842072	0.41943	0.503164	0.499972	1.23442	0.441084	0.668535	0.825556	0.826674	8.26154	6.96635	7.4927	8.46271	7.73209
CAT	847	Cat	12359	TRUE	TRUE		early		0.17992	0.340775	0.322121	-1.38307	-1.98013	0.0710871	0.182362	0.169486	-1.08887	-0.796094	0.441442	0.690007	0.679459	-1.06543	-1.18404	0.259322	0.642149	0.602102	0.00372111	0.0111762	0.0114273	-1.99298	-4.08234	0.0022061	0.0105721	0.0106789	-1.86033	-3.7612	0.00371482	0.0100123	0.0102511	1.13283	-0.321133	0.75472	0.874219	0.874647	11.3505	11.7493	11.7424	12.0812	11.8658
CAV1	857	Cav1	12389	TRUE	TRUE				0.0949201	0.235047	0.218185	1.60741	1.04595	0.316197	0.483019	0.464238	-1.34122	-1.34918	0.202185	0.465718	0.451681	2.26322	2.39513	0.0338175	0.371642	0.337316	0.283739	0.352883	0.350326	-1.05071	-0.502324	0.626316	0.71994	0.714675	1.2778	1.14871	0.27741	0.357401	0.354561	-1.17576	-1.65103	0.129743	0.341816	0.360072	11.8142	11.9349	12.6546	12.59	12.3056
CAV2	858	Cav2	12390	TRUE	TRUE		early		0.23369	0.400652	0.381012	1.33258	1.13147	0.279962	0.446422	0.427386	-1.09499	-0.662004	0.520479	0.745789	0.735453	1.53958	1.79347	0.0981165	0.477399	0.434239	0.00196974	0.00695681	0.00725503	1.58104	2.99385	0.0134845	0.0382452	0.0378179	2.00416	4.9393	0.000587779	0.00239539	0.00255422	-1.2157	-1.94545	0.0803526	0.259432	0.276865	10.7263	10.7809	10.8855	11.4637	11.4034
RUNX2	860	Runx2	12393	TRUE	TRUE				0.0138796	0.0888461	0.0806214	2.11931	3.52469	0.00418716	0.03649	0.0326822	1.42445	1.55903	0.14496	0.396469	0.385575	1.45873	1.96565	0.0729093	0.436298	0.396475	0.129579	0.185953	0.184929	-1.01631	-0.531777	0.606491	0.703747	0.698313	-1.35919	-2.15647	0.0564451	0.0941184	0.0936828	1.40257	1.62469	0.135291	0.349969	0.367503	8.56959	8.88342	8.84893	8.71135	8.46747
RUNX1	861	Runx1	12394	TRUE	TRUE				0.0562847	0.174412	0.160219	-1.23624	-1.52695	0.152692	0.301576	0.283931	-1.38402	-2.71015	0.0189503	0.158594	0.151743	1.31228	1.1832	0.259642	0.642399	0.6022	0.486081	0.550402	0.545263	1.13845	0.775026	0.45626	0.56833	0.56291	1.17676	1.23222	0.246055	0.323776	0.32081	-1.0363	-0.45719	0.657306	0.817987	0.81925	11.1729	12.3415	12.3729	11.6043	12.6938
RUNX1T1	862	Runx1t1	12395	TRUE	TRUE				0.398382	0.555754	0.534719	-1.15451	-1.30731	0.215602	0.378252	0.358427	-1.09565	-1.11216	0.287855	0.557928	0.544511	1.07493	-0.195153	0.848539	0.946501	0.941463	0.00133285	0.00520458		-1.29934	-1.93111	0.0822832	0.152167		-2.53176	-5.19566	0.000403823	0.00180265		2.02128	3.26455	0.0085084	0.0782078		10.6545	9.12187	9.72925	9.67182	8.56856
CBFA2T3	863	Cbfa2t3	12398	TRUE	TRUE		early		0.817021	0.871434		-1.01788	-0.405433	0.692294	0.800882		1.10836	0.22742	0.823926	0.921006		-1.05236	-0.632853	0.538703	0.806555		1.61585e-06	8.05989e-05		-1.68831	-8.49406	6.94022e-06	0.000342471		-1.99649	-11.0571	6.28209e-07	3.0528e-05		1.18351	2.56308	0.0282235	0.145877		8.77184	8.43694	7.85946	7.99904	7.46364
RUNX3	864	Runx3	12399	TRUE	TRUE				0.583931	0.706118	0.691231	-1.07572	-0.86577	0.403594	0.567936	0.549439	1.18763	0.0982215	0.923378	0.969045	0.967918	-1.11376	-0.963991	0.354075	0.700817	0.668535	0.0961109	0.14568		-1.06802	-0.872654	0.403319	0.517003		-1.36802	-2.41376	0.0364485	0.0652534		1.30959	1.5411	0.154317	0.37542		10.045	10.3068	10.4954	10.0079	10.0205
CBFB	865	Cbfb	12400	TRUE	TRUE				0.0747802	0.203547	0.18813	1.20937	2.52056	0.0268815	0.0993196	0.0902242	1.12737	1.57789	0.140576	0.388723	0.378457	1.10397	0.942676	0.364439	0.70883	0.677078	0.199454	0.26539	0.263349	1.30736	1.90729	0.0855873	0.156642	0.154487	1.10869	0.599626	0.562095	0.638265	0.634003	1.24101	1.30766	0.220252	0.457999	0.471401	10.4751	10.8628	10.652	10.6299	10.7187
CBL	867	Cbl	12402	TRUE	TRUE		early		0.753692	0.826711	0.819612	1.24969	0.646297	0.530254	0.677778	0.660378	1.22791	0.67105	0.514898	0.741874	0.731546	1.04466	-0.0247528	0.980659	0.992485	0.991957	0.002039	0.00714061	0.00743991	-1.40543	-4.74042	0.000791608	0.00531396	0.00558337	-1.31215	-3.61079	0.00476186	0.0122114	0.0124517	-1.0742	-1.12963	0.285	0.530137	0.543001	11.2927	11.5309	11.2233	10.7799	10.6536
CBLB	868	Cblb	208650	TRUE	TRUE				0.25637	0.425	0.404871	1.01923	-0.240768	0.813799	0.88771	0.878572	-1.14919	-1.61984	0.131232	0.375733	0.365186	1.26568	1.37907	0.193035	0.582182	0.538752	0.157188	0.218245	0.216448	1.04014	-0.679158	0.51245	0.620511	0.615426	1.46146	1.39615	0.192888	0.264153	0.261936	-1.40171	-2.07531	0.0647053	0.229688	0.246568	10.583	10.4282	10.8651	10.5786	11.7792
SERPINH1	871	Serpinh1	12406	TRUE	TRUE	late			0.00168749	0.0413258	0.0372849	1.69549	3.50675	0.00432775	0.0370229	0.0331843	-1.09269	-1.05033	0.314261	0.58195	0.570256	2.04187	4.55707	0.000658056	0.178865	0.141198	0.0487254	0.0837251	0.0838627	1.71546	1.8149	0.0996028	0.17604	0.173727	-1.15117	-1.03021	0.327183	0.409967	0.406782	1.99703	2.84511	0.0173952	0.112153	0.12446	10.012	10.0548	10.6173	10.2462	10.5582
CBR1	873	Cbr1	12408	TRUE	TRUE				0.441277	0.593742	0.574349	1.25101	0.724281	0.482776	0.63826	0.620491	1.32315	1.32197	0.210823	0.475848	0.461202	-1.00607	-0.597693	0.561155	0.818436	0.801672	0.081315	0.126989		-1.14771	-2.05329	0.0671374	0.129897		1.03574	0.287408	0.779668	0.826782		-1.19114	-2.3407	0.0412903	0.1779		10.0526	9.98093	10.9689	10.5291	10.2603
CBR3	874	Cbr3	109857	TRUE	TRUE		late		0.0404333	0.147779	0.134979	-1.18272	-1.35082	0.201675	0.361683	0.342027	1.46439	1.55923	0.144912	0.396469	0.385575	-1.56295	-2.91005	0.0130797	0.321975	0.283358	0.0418665	0.0742034	0.0744121	-1.34421	-2.28614	0.04531	0.0958103	0.09472	1.14491	0.508576	0.622081	0.691783	0.686778	-1.38241	-2.79472	0.0189656	0.117707	0.130416	8.38822	8.90545	8.44326	8.25404	7.8084
CBS	875	Cbs	12411	TRUE	TRUE				0.663834	0.763979	0.751802	2.2287	0.405742	0.692074	0.800835	0.787144	1.02301	-0.51308	0.617209	0.806198	0.798683	2.23601	0.918821	0.376288	0.714316	0.684056	0.0455258	0.0793629		-1.82696	-2.81726	0.0182462	0.047855		-1.0947	-0.730459	0.481872	0.563963		-1.22078	-2.0868	0.0634688	0.226935		7.12262	5.37544	6.94345	7.35099	6.75759
CCBL1	883	Ccbl1	70266	TRUE	TRUE				0.214521	0.380134		-1.20511	-1.78271	0.0999287	0.228902		1.00863	-0.392626	0.701481	0.858311		-1.1068	-1.39008	0.189751	0.577928		0.141831	0.200311	0.19888	-1.33654	-2.00809	0.0724046	0.137954	0.135969	1.01477	-0.255754	0.803325	0.845942	0.84446	-1.21525	-1.75234	0.110263	0.311009	0.32925	7.37773	6.92169	6.5889	6.95623	6.9744
CCK	885	Cck	12424	TRUE	TRUE				0.0784232	0.20959		1.69189	1.15294	0.271383	0.437186		-1.29792	-1.36243	0.198086	0.462088		2.5424	2.51537	0.0271387	0.358143		0.124136	0.179526		1.33893	0.399448	0.697961	0.779087		-1.4705	-1.74038	0.112416	0.16841		2.11744	2.13982	0.0580523	0.21588		4.21349	4.37996	4.41521	4.88193	4.32092
KRIT1	889	Krit1	79264	TRUE	TRUE	early			0.0182617	0.100268	0.0911045	1.35936	3.27698	0.00661709	0.0459493	0.0411179	1.23281	2.3344	0.0377676	0.211156	0.2012	1.10584	0.942577	0.364487	0.70883	0.677078	0.410323	0.478261	0.473635	1.12419	1.35704	0.204609	0.307696	0.304243	1.0502	0.393065	0.702521	0.763423	0.760413	1.07603	0.963971	0.357792	0.595187	0.605142	11.026	10.9798	10.8741	10.7943	10.8649
CCNA2	890	Ccna2	12428	TRUE	TRUE	early	early	early concordant	0.000813082	0.0321139	0.0294874	2.84699	4.85266	0.000396452	0.0146108	0.0131474	2.45026	4.09903	0.00147492	0.076192	0.0760482	1.42086	0.753625	0.465605	0.766459	0.743713	5.83524e-07	5.32671e-05	8.28483e-05	2.33457	10.0459	1.52426e-06	0.00017833	0.000253876	2.75234	12.0371	2.83776e-07	2.17014e-05	3.2918e-05	-1.14786	-1.99127	0.074463	0.248993	0.266687	7.68081	8.06724	7.82295	7.86937	7.36603
CCNB1	891	Ccnb1	268697	TRUE	FALSE	early	early		0.00243791	0.0473014	0.0432596	3.26443	4.33339	0.000972871	0.0206312	0.0185127	2.66991	3.37029	0.00556723	0.106072	0.106565	1.64597	0.963106	0.354501	0.701183	0.668955				1.98736					2.4295					-1.15344	-1.96126	0.0782727	0.255992		9.14943	9.49213	9.08733	9.00368	8.39712
CCNC	892	Ccnc	51813	TRUE	TRUE				0.0756731	0.204792	0.189183	1.18586	2.36413	0.0357818	0.118263	0.108291	1.15221	1.98616	0.0703407	0.281003	0.271438	1.03262	0.377964	0.712058	0.890134	0.880254	0.212592	0.279263	0.277086	1.18172	1.78384	0.10477	0.183169	0.180841	1.03126	0.312439	0.761125	0.811442	0.809378	1.15436	1.47141	0.171937	0.398417	0.415853	10.5816	11.0371	10.649	11.2151	11.3929
CCND2	894	Ccnd2	12444	TRUE	TRUE		early		0.202412	0.367066	0.348285	1.58543	1.1407	0.276251	0.442043	0.422917	-1.06651	-0.7599	0.461983	0.705783	0.696216	1.69741	1.9006	0.08164	0.44906	0.4082	0.019175	0.0399616	0.0401865	-1.72852	-2.6125	0.0259295	0.0625855	0.0619544	-1.71342	-3.28623	0.00820208	0.0190743	0.0193648	1.27028	0.673736	0.515749	0.726167	0.731562	11.8666	12.0627	12.8843	12.1586	12.0997
CCND3	896	Ccnd3	12445	TRUE	TRUE				0.183508	0.344594	0.326061	1.08971	0.0900201	0.929756	0.959077	0.954977	1.42433	1.75758	0.104276	0.338153	0.328379	-1.14383	-1.66756	0.121267	0.506811	0.463146	0.420618	0.487834	0.483317	-1.10832	-1.33095	0.212752	0.316678	0.31316	-1.0145	-0.365886	0.722071	0.779299	0.776338	-1.0489	-0.965067	0.357269	0.594751	0.604921	10.4741	10.3487	9.59349	10.2488	10.1236
CCNE1	898	Ccne1	12447	TRUE	TRUE	early	early	early concordant	0.0209549	0.107269	0.0978539	1.8937	2.57522	0.024311	0.0940041	0.0852068	2.54303	3.06718	0.00976782	0.126086	0.123179	1.06202	-0.491966	0.63162	0.853934	0.839562	0.00585901	0.0157359	0.0159442	2.48872	4.02807	0.00240699	0.0111987	0.0112881	1.90448	3.15249	0.0102893	0.0230112	0.0233096	1.37529	0.875577	0.401801	0.633783	0.64127	7.08438	6.93556	6.92221	7.08755	6.78416
CCNF	899	Ccnf	12449	TRUE	TRUE		early		0.339625	0.503597	0.482648	1.20212	0.596212	0.562112	0.704469	0.687785	1.35463	1.52619	0.152878	0.408385	0.3975	-1.09112	-0.929982	0.370712	0.712134	0.680917	5.34015e-07	5.07573e-05	8.28483e-05	2.04734	9.76105	1.98312e-06	0.000210327	0.000293746	2.46152	12.3503	2.22774e-07	1.97198e-05	3.1224e-05	-1.17487	-2.58929	0.026983	0.141683	0.157053	9.31964	10.1913	7.87318	9.32103	9.51082
CCNG1	900	Ccng1	12450	TRUE	TRUE		early		0.0751856	0.204223	0.188682	-1.22174	-2.53687	0.0260878	0.0978127	0.0886446	-1.08722	-1.10561	0.29057	0.560179	0.546776	-1.10489	-1.43126	0.177879	0.566959	0.522131	0.000573377	0.00278821	0.00298082	-1.32778	-3.22096	0.00916027	0.0290039	0.0287	-1.6931	-5.86376	0.000158629	0.000890051	0.00097593	1.32111	2.6428	0.0246154	0.135353	0.149698	10.9348	11.0942	10.4403	11.1294	11.4657
CCNG2	901	Ccng2	12452	TRUE	TRUE	late	early		0.00428663	0.056602	0.0517955	-1.42433	-4.18868	0.00125696	0.0224086	0.0202272	-1.1496	-1.68044	0.118694	0.358986	0.348973	-1.22849	-2.50823	0.0274969	0.358454	0.326197	0.00824875	0.020523	0.0207469	1.67588	2.70362	0.022175	0.0556047	0.0549032	1.98695	3.92018	0.00286553	0.00817678	0.00841395	-1.16449	-1.21655	0.251708	0.492866	0.505661	11.3964	10.5958	10.3695	10.8196	10.7887
CCNH	902	Ccnh	66671	TRUE	TRUE	late	early		0.00309141	0.0510489	0.0470887	-1.5518	-4.37468	0.000904725	0.0203311	0.0181759	-1.13863	-1.71091	0.112799	0.350049	0.340531	-1.26515	-2.66376	0.0206474	0.345032	0.31064	0.0322734	0.0605935		1.17958	2.98724	0.0136378	0.0385895		1.14502	2.33678	0.0415669	0.0726971		1.04355	0.65046	0.530055	0.736742		10.7837	11.1926	10.86	11.6194	11.3155
CCNT1	904	Ccnt1	12455	TRUE	TRUE		early		0.598005	0.716035	0.702085	-1.03454	-0.684097	0.506911	0.658673	0.64023	-1.05817	-1.01603	0.329664	0.597095	0.585504	1.03971	0.331933	0.745666	0.90472	0.896507	0.0125415	0.0284814	0.0286952	1.15566	2.3349	0.0417003	0.0896841	0.0886293	1.24185	3.70045	0.00410542	0.0108026	0.0110266	-1.06841	-1.36555	0.202007	0.43701	0.45205	10.8846	11.3286	11.3473	11.4909	11.6763
CCNT2	905	Ccnt2	72949	TRUE	TRUE	early			0.0587322	0.179082	0.164875	1.18494	2.4226	0.0321642	0.110748	0.100891	1.16254	2.228	0.0457751	0.22866	0.218508	1.02384	0.194603	0.84896	0.946623	0.941504	0.237724	0.305432	0.302992	-1.00207	-0.209351	0.838378	0.887744	0.88402	-1.14685	-1.67426	0.125021	0.18375	0.182738	1.1766	1.46491	0.173665	0.400759	0.418386	11.4845	11.3483	11.2842	11.4251	11.4623
CCT6A	908	Cct6a	12466	TRUE	TRUE		early		0.00449769	0.0575773	0.052753	1.76677	4.18716	0.00126035	0.0224086	0.0202272	1.31847	2.04196	0.0637703	0.26608	0.256324	1.37151	2.1452	0.053096	0.401699	0.363728	0.000277398	0.00166829	0.00181563	2.01347	5.26922	0.000363216	0.00321408	0.00347273	2.07595	5.83827	0.000164198	0.00090957	0.000998044	-1.01266	-0.569044	0.581881	0.772118	0.775137	10.5369	11.0487	10.6111	11.0322	11.0683
CD1D	912	Cd1d1	12479	TRUE	TRUE		early		0.110587	0.256238		1.18949	0.750486	0.467423	0.624902		-1.1944	-1.51369	0.15599	0.412017		1.60022	2.26417	0.0428867	0.388393		0.00237988	0.00799346		-1.79703	-3.98296	0.00258858	0.0117538		-1.91339	-4.3803	0.00137676	0.00460319		1.22535	0.397344	0.699463	0.844552		6.00623	5.76602	6.17068	5.4786	6.41573
CD2	914	Cd2	12481	TRUE	TRUE	early	early	early discordant	0.0168217	0.0968163	0.0878441	2.79126	2.45373	0.030385	0.106836	0.0971381	2.74937	3.2919	0.00643664	0.110364	0.110356	-1.08601	-0.838166	0.41832	0.738311	0.714342	2.26723e-06	9.46635e-05		-2.17635	-7.73804	1.57427e-05	0.000520978		-2.96443	-10.8338	7.59365e-07	3.35367e-05		1.42832	3.09578	0.0113318	0.0894711		8.77484	8.28913	6.25716	7.55267	7.44292
CD3D	915	Cd3d	12500	TRUE	TRUE		early		0.0284448	0.123613	0.112271	2.79892	2.13687	0.0538914	0.153407	0.142142	2.77727	3.03437	0.010382	0.128591	0.125378	-1.10926	-0.897499	0.387105	0.721451	0.692222	0.000314726	0.00182627		-1.37969	-3.94557	0.00274996	0.0122793		-1.70244	-6.26804	9.28508e-05	0.000602287		1.24773	2.32247	0.0425929	0.181104		8.1382	7.06476	5.30284	6.86424	6.46327
CD3E	916	Cd3e	12501	TRUE	TRUE	early	early	early discordant	0.0405417	0.148029	0.135195	2.5811	2.18813	0.0491723	0.144573	0.133606	2.47788	2.75671	0.0173849	0.153617	0.146856	-1.00774	-0.568577	0.580128	0.831682	0.815727	4.96464e-05	0.000532298		-1.6133	-6.28311	9.10543e-05	0.00144056		-1.7483	-7.3042	2.58852e-05	0.000249411		1.09908	1.02109	0.331277	0.573264		9.40831	8.36252	6.65469	7.5743	7.09277
CD3G	917	Cd3g	12502	TRUE	TRUE	early	early	early discordant	0.00838776	0.0712749	0.0643926	2.53239	2.74883	0.0176404	0.0772149	0.0694515	2.74535	3.67646	0.00316926	0.0927262	0.0939937	-1.08548	-0.927631	0.371881	0.712305	0.681498	1.17918e-05	0.000223382		-2.15499	-6.58778	6.17222e-05	0.00112525		-2.96591	-8.99643	4.15284e-06	8.15416e-05		1.39336	2.40865	0.036768	0.167042		7.64828	7.14601	5.6935	6.52919	6.21922
CD247	919	Cd247	12503	TRUE	TRUE		early		0.0640982	0.187968	0.173444	2.15556	2.02426	0.0657899	0.173528	0.161263	2.25331	2.47957	0.0289807	0.187495	0.179045	1.06307	-0.455315	0.657011	0.862466	0.849977	0.000210009	0.00136103		-1.61535	-4.50509	0.00113415	0.0067098		-2.03005	-6.50387	6.86167e-05	0.000483746		1.30224	1.99878	0.0735372	0.246977		7.79286	7.11285	5.96785	7.11731	7.24342
CD4	920	Cd4	12504	TRUE	TRUE		early		0.230377	0.397196	0.377775	1.33954	1.00269	0.335801	0.502323	0.483862	1.49632	1.82074	0.0936597	0.321457	0.312584	-1.09542	-0.818047	0.429275	0.744772	0.720943	1.38531e-05	0.00024429	0.000310227	-2.12946	-5.32451	0.000335581	0.00306666	0.00334469	-3.82097	-9.10464	3.72912e-06	7.61012e-05	9.8096e-05	1.93918	3.78013	0.00360118	0.0571196	0.0659871	11.0262	10.3165	10.2697	10.3159	9.69539
CD5	921	Cd5	12507	TRUE	TRUE				0.131283	0.282399	0.265034	1.07831	-0.334623	0.743686	0.838893	0.827552	1.55821	1.71427	0.112167	0.349122	0.339455	-1.33139	-2.04889	0.0629952	0.418166	0.378072	0.137938	0.195686		-1.14761	-1.53238	0.156433	0.2503		-1.48188	-2.13914	0.058119	0.0965548		1.3504	0.606766	0.55753	0.75563		9.40498	8.80408	8.56449	7.62136	7.96099
CD6	923	Cd6	12511	TRUE	TRUE		early		0.170967	0.330541	0.312094	1.58932	0.672201	0.51419	0.664615	0.646646	1.85703	1.99193	0.0696337	0.279725	0.270164	-1.19943	-1.31973	0.21155	0.599923	0.556324	0.00031781	0.00183808		-1.63878	-4.4956	0.0011509	0.00678127		-2.06068	-6.10704	0.000114624	0.000700668		1.25614	1.61144	0.138161	0.353717		9.4419	8.53109	6.92713	8.23286	8.28271
CD7	924	Cd7	12516	TRUE	TRUE		early		0.797236	0.857184	0.851107	1.10824	0.0432792	0.966191	0.980895	0.978188	1.42681	0.609008	0.553874	0.765484	0.754895	1.00452	-0.565729	0.582002	0.832421	0.816557	0.000316685	0.00183487		-1.59651	-5.34347	0.000326628	0.00299994		-1.60121	-5.61515	0.000222952	0.00114794		1.03569	0.271684	0.791391	0.893475		8.23638	7.85872	9.19278	8.28347	8.61874
CD8A	925	Cd8a	12525	TRUE	TRUE	early			0.0281379	0.122784	0.111612	2.66549	2.39579	0.0337768	0.114052	0.10405	3.3706	2.93403	0.0125101	0.134986	0.130051	1.05307	-0.538233	0.600257	0.840121	0.825519	0.0391793	0.0704287		-1.18798	-1.64183	0.131657	0.219017		-1.73369	-3.01523	0.0130009	0.0278701		1.42076	1.3734	0.199635	0.433298		7.73627	8.32776	6.83548	7.95645	7.60458
CD8B	926	Cd8b1	12526	TRUE	TRUE				0.0171864	0.097622		1.65152	1.84688	0.0895587	0.212831		2.20509	3.40503	0.00522096	0.10464		-1.25003	-1.55815	0.145168	0.533813		0.0106744	0.0250996		-1.23101	-2.08788	0.0633545	0.124196		-1.61042	-3.84134	0.00325797	0.00902371		1.2954	1.75346	0.110063	0.310855		3.57797	4.35958	4.15509	4.56898	4.4706
CD9	928	Cd9	12527	TRUE	TRUE		early		0.496134	0.637421	0.620826	1.06514	0.34745	0.734271	0.832708	0.820325	-1.07072	-0.838547	0.418114	0.670679	0.659267	1.16465	1.186	0.258576	0.641407	0.601519	0.00960582	0.0230966	0.0233371	1.27099	2.31638	0.0430373	0.0919201	0.0908891	1.47763	3.89078	0.00300571	0.00847361	0.00870776	-1.11941	-1.57441	0.146471	0.365648	0.383068	12.6421	12.8166	13.0847	12.9802	12.9154
CD14	929	Cd14	12475	TRUE	TRUE				0.683073	0.777247	0.765749	1.27265	0.82619	0.424819	0.587459	0.569313	1.11152	0.133204	0.89624	0.956639	0.954703	1.24888	0.692986	0.501511	0.78405	0.763748	0.667453	0.715251	0.711182	1.21322	0.0708647	0.944903	0.963604	0.961988	-1.03452	-0.75694	0.466545	0.549344	0.545531	2.16958	0.827805	0.427095	0.65644	0.664579	11.7468	10.6833	10.961	11.0074	11.7033
CD22	933	Cd22	12483	TRUE	TRUE	early	early	early discordant	0.0283508	0.123431		2.69866	2.338	0.0375217	0.121611		4.36327	2.95753	0.0119755	0.133425		1.19703	-0.61953	0.54715	0.809746		0.000101339	0.000832914	0.000943636	-2.05412	-3.65704	0.00441064	0.0171676	0.0171786	-4.8649	-7.27514	2.67823e-05	0.000254344	0.000298449	2.86535	3.6181	0.00470449	0.0626592	0.0713966	5.97596	5.60153	5.32706	5.63101	5.19169
CD27	939	Cd27	21940	TRUE	TRUE		early		0.0490176	0.16335		1.95213	1.53895	0.149758	0.297899		2.59713	2.79451	0.0162083	0.149257		-1.22869	-1.25556	0.233173	0.618207		0.000538445	0.00266147		-1.38428	-4.18868	0.00186185	0.00943589		-1.56258	-5.71852	0.000193327	0.00103616		1.15566	1.52984	0.157052	0.379291		6.24355	6.56225	5.80232	6.34121	4.81541
CD28	940	Cd28	12487	TRUE	TRUE		early		0.187583	0.34939	0.330697	1.39607	0.437737	0.669352	0.784553	0.770631	1.98627	1.87767	0.0849376	0.308576	0.300143	-1.18041	-1.43994	0.17546	0.563808	0.519644	3.25719e-05	0.000408343		-1.73054	-5.30877	0.000343213	0.00310322		-2.37677	-8.18485	9.63432e-06	0.000136572		1.41867	2.87608	0.0164958	0.10894		7.1095	6.49676	6.07015	6.68004	6.65164
CD80	941	Cd80	12519	TRUE	TRUE				0.0351437	0.137439		2.51907	2.94565	0.0122427	0.0631032		1.72505	1.93944	0.0763179	0.290853		1.43213	1.00621	0.334174	0.689295		0.196572	0.262256		1.0178	-0.239843	0.815297	0.87035		-1.29778	-1.80535	0.101166	0.153889		1.43864	1.56551	0.148532	0.36867		6.16983	6.09459	4.34553	5.34241	5.58653
CD86	942	Cd86	12524	TRUE	TRUE		early		0.683673	0.777616	0.766191	1.29072	0.824162	0.425926	0.588317	0.570113	1.17017	0.130219	0.898551	0.957851	0.956066	1.30651	0.693943	0.500931	0.783757	0.76355	0.00274296	0.00890022	0.00917942	-1.49284	-2.82011	0.0181573	0.0476737	0.0471083	-1.93282	-4.71714	0.000819988	0.00307787	0.00324357	1.43109	1.89703	0.087048	0.271314	0.289614	8.23842	8.53889	8.51658	8.63573	7.70861
TNFRSF8	943	Tnfrsf8	21941	TRUE	TRUE				0.67575	0.772625		1.08393	0.535222	0.602274	0.735968		1.11781	0.894251	0.388771	0.648169		1.00086	-0.359029	0.725811	0.895607		0.00971905	0.0232994		-1.10033	-1.34991	0.206806	0.310175		-1.35162	-3.84988	0.00321286	0.00893207		1.2526	2.49996	0.0314488	0.154365		6.27988	5.8866	6.54777	6.09726	6.67409
TNFSF8	944	Tnfsf8	21949	TRUE	TRUE		early		0.166295	0.325072	0.306804	-1.03893	-0.990012	0.341711	0.508685	0.490073	1.53195	1.05466	0.312352	0.580593	0.56872	-1.39923	-2.04468	0.0634652	0.418599	0.379299	0.0016127	0.00598531		-1.55647	-3.85442	0.00318912	0.0136408		-1.75832	-4.84164	0.000679829	0.00267332		1.20266	0.987211	0.346823	0.586065		7.62565	7.41843	5.83101	6.76675	7.04295
CD34	947	Cd34	12490	TRUE	TRUE	early			0.0138152	0.0887023	0.0804568	-1.55803	-2.86509	0.0142189	0.0687573	0.0618962	-1.83527	-3.22602	0.00727274	0.114604	0.113923	1.2221	0.360938	0.72442	0.89477	0.885351	0.028985	0.055649	0.0559029	1.04945	-0.367675	0.720778	0.797207	0.791174	-2.0564	-2.94537	0.0146503	0.0308105	0.0310759	3.42271	2.57769	0.0275251	0.143543	0.158863	12.5351	10.7784	12.4055	11.0046	11.2758
CD36	948	Cd36	12491	TRUE	TRUE		early		0.198034	0.36131	0.342473	1.03089	-1.3997	0.186921	0.344522	0.325575	1.30651	0.448617	0.661701	0.8349	0.829168	-1.07701	-1.84832	0.0893383	0.463579	0.420739	1.05366e-05	0.000208578	0.000274126	-8.5246	-5.62251	0.000220688	0.00235779	0.00264031	-59.225	-9.3695	2.87782e-06	6.68295e-05	8.8241e-05	10.9142	3.74699	0.00380261	0.0583786	0.0673808	12.2837	12.9947	11.3556	12.9632	13.4024
SCARB1	949	Scarb1	20778	TRUE	TRUE	early	early	early concordant	0.00697314	0.0658901	0.0596027	-1.5316	-3.60447	0.00361612	0.0341829	0.0304707	-1.40981	-3.16111	0.00820392	0.118607	0.117034	1.02155	-0.443361	0.665392	0.86606	0.854531	0.000145016	0.00105565	0.00118123	-1.37292	-4.50139	0.00114066	0.00673455	0.00694199	-1.63101	-6.85882	4.41059e-05	0.000356871	0.000408837	1.20259	2.35744	0.0401285	0.175433	0.192068	11.3465	11.8284	11.5197	11.3032	11.55
SCARB2	950	Scarb2	12492	TRUE	TRUE				0.448915	0.600112	0.580839	-1.0697	-1.07978	0.301464	0.468452	0.45018	-1.06177	-1.18083	0.260544	0.529717	0.515733	1.02149	0.101052	0.921178	0.972116	0.970598	0.378546	0.447504	0.443388	-1.06526	-1.40741	0.18962	0.289905	0.286693	-1.01364	-0.353427	0.731106	0.786537	0.783776	-1.04453	-1.05399	0.316689	0.559812	0.570311	12.398	12.401	12.4067	12.5952	12.6982
CD37	951	Cd37	12493	TRUE	TRUE		early		0.0602773	0.181572	0.167189	1.58049	1.93963	0.0762935	0.190616	0.177178	1.91021	2.56715	0.0246748	0.17552	0.167752	-1.01779	-0.627521	0.542075	0.807963	0.790098	1.09941e-05	0.000213033	0.000278557	-2.71431	-6.11935	0.000112779	0.00160184	0.00184072	-4.70517	-9.22465	3.31352e-06	7.15763e-05	9.1674e-05	1.92133	3.1053	0.0111496	0.0890103	0.0990193	9.58564	8.6063	8.63862	8.43629	8.42877
CD38	952	Cd38	12494	TRUE	TRUE	early			0.00144957	0.0392076		5.30158	4.46763	0.000768835	0.0191201		4.34361	3.90206	0.00210223	0.0826959		1.51158	0.565569	0.582108	0.832448		0.00179921	0.00650798	0.00681196	1.34733	1.23661	0.244488	0.351863	0.347432	-1.85632	-3.61276	0.00474633	0.0121802	0.0124212	2.79215	4.84937	0.000672011	0.0346553	0.0456022	5.88809	5.23968	4.92394	5.52063	5.74649
ENTPD1	953	Entpd1	12495	TRUE	TRUE		early		0.113754	0.260607	0.243697	-1.10231	-1.68581	0.117637	0.255347	0.239013	1.04083	0.498005	0.627482	0.812724	0.805629	-1.1476	-2.18381	0.0495545	0.398009	0.361527	0.000230043	0.00145454	0.00159917	-1.64799	-3.00209	0.0132962	0.0378363	0.0374276	-3.32163	-6.58037	6.22997e-05	0.000454425	0.000512595	2.30688	3.57828	0.00502603	0.0640827	0.0725422	11.2145	10.9809	10.806	10.529	11.2712
ENTPD2	954	Entpd2	12496	TRUE	TRUE		early		0.165371	0.324275	0.306118	-1.40133	-1.95479	0.074305	0.187578	0.174367	-1.05834	-0.44641	0.66325	0.835858	0.829992	-1.10777	-1.50838	0.157327	0.544912	0.501555	0.000284546	0.00169863		-2.17273	-6.13662	0.000110245	0.00158085		-1.79253	-4.69544	0.000847404	0.00314898		-1.17059	-1.44117	0.180107	0.4092		8.88741	8.8334	7.65679	8.50796	7.86116
ENTPD6	955	Entpd6	12497	TRUE	TRUE				0.101223	0.244007	0.227727	1.18383	0.674024	0.513071	0.663776	0.645601	-1.2034	-1.62327	0.130491	0.374639	0.363772	1.54238	2.2973	0.0403947	0.385862	0.348095	0.27143	0.340283		1.12809	1.7045	0.119106	0.202322		1.08077	1.08862	0.301859	0.383694		1.05013	0.615873	0.551738	0.752059		10.1813	9.95262	10.4373	10.6498	10.7521
ENTPD3	956	Entpd3	215446	TRUE	TRUE	late			0.0012043	0.0366719		2.42941	4.76351	0.000461352	0.015572		1.23827	1.12718	0.2817	0.55178		2.0135	3.63633	0.00341093	0.288204		0.199586	0.265517		1.48723	1.52227	0.158916	0.253185		-1.01347	-0.294465	0.774425	0.822916		1.85093	1.81673	0.0993052	0.29409		7.83736	6.84849	7.25646	6.99899	6.70923
ENTPD5	957	Entpd5	12499	TRUE	TRUE				0.750032	0.823726	0.816602	1.09775	0.451493	0.659686	0.777408	0.763243	1.15184	0.763412	0.459964	0.703905	0.694485	-1.01282	-0.311919	0.760455	0.910757	0.903729	0.0746767	0.118185	0.118002	-1.39216	-2.39901	0.0373786	0.0823394	0.0812923	-1.38537	-2.08557	0.0636004	0.104116	0.103576	1.13417	-0.313443	0.760384	0.876213	0.876568	9.6363	9.85226	9.63881	9.33764	9.17925
CD40	958	Cd40	21939	TRUE	TRUE				0.0675874	0.193409	0.178586	1.28299	1.99551	0.0691982	0.179308	0.166721	1.00421	-0.456534	0.656159	0.832142	0.825372	1.39747	2.45204	0.0304792	0.364699	0.331398	0.00118977	0.00477421		1.03774	0.0680599	0.94708	0.965147		-1.58778	-4.58492	0.00100302	0.00359407		1.71217	4.65298	0.000903923	0.0370767		9.62236	8.62454	9.41283	8.89065	9.17669
CD44	960	Cd44	12505	TRUE	TRUE		early		0.382096	0.541278	0.520299	-1.01355	-0.647222	0.529675	0.677243	0.659952	-1.13212	-1.44213	0.174852	0.435364	0.421561	1.10068	0.794913	0.442103	0.751487	0.727936	0.00228295	0.00776508	0.0080546	1.45837	3.1415	0.0104835	0.0321159	0.0317405	1.76055	4.79756	0.000726289	0.00279845	0.00295425	-1.16362	-1.65606	0.128707	0.340491	0.358835	15.8024	15.7052	15.7588	14.8295	14.9079
CD47	961	Cd47	16423	TRUE	TRUE	early	early	early discordant	0.0150127	0.0919775	0.0834402	1.55414	3.37897	0.00547863	0.0416341	0.0371393	1.36392	2.43599	0.0313872	0.194452	0.185598	1.18944	0.942978	0.36429	0.70883	0.677078	0.00058672	0.00283464	0.00302947	-1.53098	-4.96358	0.000567024	0.00427548	0.00456846	-1.60755	-5.17257	0.000417547	0.00185251	0.00199214	1.05295	0.208994	0.838649	0.917254	0.918007	12.6491	12.0642	12.3103	12.1114	11.9696
CD48	962	Cd48	12506	TRUE	TRUE		early		0.0215171	0.108394	0.0988257	1.86764	1.77381	0.101448	0.231289	0.216338	2.24204	3.27551	0.00663516	0.112043	0.111407	-1.18955	-1.50169	0.159025	0.546443	0.502972	2.88421e-06	0.000106907	0.000156888	-2.5682	-6.66896	5.5759e-05	0.00106044	0.00128922	-4.63086	-10.772	8.00734e-07	3.42196e-05	5.31688e-05	1.96461	4.10309	0.00213401	0.0479954	0.056909	8.17757	7.35162	6.53247	6.86424	7.47586
CD53	963	Cd53	12508	TRUE	TRUE		early		0.028182	0.12289	0.111676	1.70884	2.12261	0.0552777	0.155611	0.144341	2.05573	3.04515	0.010176	0.127492	0.124361	-1.049	-0.922544	0.374422	0.713343	0.682683	0.000431513	0.00227087	0.00244965	-1.91716	-3.11396	0.0109864	0.033153	0.0327077	-4.37404	-6.09028	0.000117188	0.000712444	0.00078846	2.77603	2.97632	0.0138947	0.0990907	0.110223	9.93437	9.58645	8.30793	8.93258	9.14468
CD63	967	Cd63	12512	TRUE	TRUE				0.0142348	0.0899599	0.0818627	1.01417	-0.0125541	0.99019	0.993885	0.993481	-1.31566	-3.05285	0.0100314	0.127166	0.123857	1.42223	3.0403	0.0102682	0.303442	0.266902	0.00733034	0.0187956		1.03854	-0.0220479	0.982843	0.989636		-1.43775	-3.55306	0.00524144	0.0132219		1.52024	3.53101	0.0054376	0.0650894		12.5924	12.2808	13.0199	12.8094	12.8664
CD68	968	Cd68	12514	TRUE	TRUE		early		0.095292	0.235455		-1.34367	-2.39147	0.034044	0.114612		-1.05579	-1.03006	0.323298	0.590717		-1.14559	-1.36141	0.198398	0.588245		1.69873e-05	0.000272142	0.000340115	-3.31127	-5.64836	0.000212934	0.0023142	0.002605	-7.74562	-8.82672	4.92676e-06	8.90371e-05	0.000112672	2.62575	3.17835	0.00984693	0.0834205	0.0928466	3.47559	4.89753	5.2821	4.57844	4.2082
CD69	969	Cd69	12515	TRUE	TRUE		early		0.263382	0.431808	0.411235	-1.41373	-1.60066	0.135434	0.278731	0.26173	1.60291	-0.235005	0.818167	0.918048	0.914012	-1.09141	-1.36565	0.197099	0.586471	0.542786	0.000629177	0.0029821		-1.4886	-4.1882	0.00186328	0.00943984		-1.76826	-5.57281	0.000236461	0.00120048		1.19471	1.38461	0.196284	0.429684		7.68158	8.26973	7.61694	9.74135	8.77412
CD72	971	Cd72	12517	TRUE	TRUE				0.5442	0.67537		-1.02503	-0.298733	0.770254	0.858291		1.46646	0.795941	0.441528	0.690007		-1.08024	-1.09467	0.295145	0.664035		0.0537329	0.0904547	0.0904044	-1.07099	-0.672708	0.516376	0.623913	0.618925	-1.6459	-2.70693	0.0220497	0.0429121	0.0430967	1.81451	2.03422	0.0693143	0.239152	0.255862	6.72572	6.46599	7.70812	6.95408	6.22495
CD74	972	Cd74	16149	TRUE	TRUE		early		0.277298	0.445909	0.425236	1.54337	1.47692	0.165454	0.317671	0.299193	1.54421	1.45201	0.17214	0.432467	0.419195	1.17021	0.0249135	0.980533	0.992485	0.991957	0.000294294	0.00174321	0.00189402	-1.92086	-3.24354	0.00881635	0.0281728	0.0278856	-3.67099	-6.39073	7.92611e-05	0.000538161	0.00060136	2.33645	3.14718	0.0103826	0.0859072	0.0956487	15.3634	14.8491	14.615	14.6341	14.2554
CD79B	974	Cd79b	15985	TRUE	TRUE		early		0.236188	0.403139		1.33776	0.922882	0.374253	0.54001		1.73248	1.80622	0.0960098	0.325384		-1.01674	-0.883337	0.394407	0.725783		0.000426523	0.00225588		-1.28039	-2.45032	0.0342391	0.0770562		-1.84432	-6.06278	0.000121531	0.000729687		1.52326	3.61247	0.00474864	0.0626693		6.69488	6.68611	7.1078	6.67442	6.89647
CD81	975	Cd81	12520	TRUE	TRUE	early	early	early discordant	0.0139272	0.0890162	0.0807718	-1.24643	-2.18831	0.0491562	0.144573	0.133606	-1.39161	-3.49351	0.00443459	0.10125	0.101304	1.20206	1.30519	0.216299	0.603503	0.560172	0.00927076	0.0224357	0.0226718	1.37438	3.355	0.00730355	0.0245139	0.0242061	1.43133	3.46204	0.00610183	0.0149687	0.015208	1.01649	-0.107044	0.916872	0.958357	0.96022	13.3913	12.8313	13.5301	13.4773	13.4685
CD97	976	Cd97	26364	TRUE	TRUE		early		0.846875	0.892656	0.887891	1.07642	0.0549657	0.95707	0.976022	0.973011	1.28911	0.528006	0.607122	0.79955	0.791036	1.05952	-0.47304	0.644673	0.857624	0.844575	7.88351e-05	0.000710151	0.000817914	-2.02266	-4.30541	0.00154821	0.00829478	0.0084454	-3.71431	-7.46538	2.14661e-05	0.000223266	0.000264291	2.14643	3.15997	0.0101594	0.0846362	0.0942238	9.51827	9.64992	9.2862	9.17461	9.8197
CD151	977	Cd151	12476	TRUE	TRUE				0.00431793	0.0568006	0.0519733	1.299	1.73373	0.108557	0.241137	0.225555	-1.28365	-2.45708	0.0301992	0.191166	0.182522	1.7084	4.19081	0.00125219	0.23654	0.191687	0.00460492	0.0131221	0.0133583	1.14293	1.98838	0.0748224	0.141466	0.139393	1.35596	4.39043	0.00135515	0.00455056	0.00473416	-1.15186	-2.40205	0.0371849	0.168173	0.185068	11.763	11.9342	11.9675	12.5348	12.7488
CDK1	983	Cdk1	12534	TRUE	TRUE	early	early	early concordant	0.000788225	0.0316142	0.0289725	2.63973	4.79384	0.00043811	0.0151806	0.0135185	2.37604	4.2344	0.00115891	0.0703753	0.070738	1.31578	0.559435	0.586155	0.834	0.818701	4.63846e-06	0.000138344	0.000191081	3.02766	8.52835	6.69614e-06	0.000336908	0.000467369	3.29594	9.30459	3.06481e-06	6.90413e-05	8.98439e-05	-1.03653	-0.776244	0.455572	0.680303	0.687859	8.25962	8.62018	7.7802	8.6827	8.08358
LRBA	987	Lrba	80877	TRUE	TRUE		late		0.0238141	0.11376	0.103302	-1.16487	-2.17484	0.0503567	0.146883	0.135767	1.10426	0.969688	0.351341	0.616968	0.604604	-1.24068	-3.14453	0.00846043	0.297028	0.257617	0.0141405	0.0313155	0.0315807	-1.35857	-3.32751	0.00764988	0.0253658	0.0250265	-1.01579	-0.331952	0.746778	0.799491	0.797292	-1.2967	-2.99556	0.0134452	0.0973809	0.107954	13.12	13.3761	13.0118	13.1814	13.0115
CDC5L	988	Cdc5l	71702	TRUE	TRUE				0.295015	0.462374	0.441181	1.14932	1.49504	0.16073	0.31121	0.293199	1.01372	0.152283	0.881494	0.948501	0.946099	1.12996	1.34276	0.204198	0.594477	0.551228	0.0177931	0.0376377	0.0378323	1.0864	1.49589	0.165559	0.261556	0.259085	1.22204	3.5066	0.00566368	0.0140865	0.0143462	-1.10604	-2.01072	0.0720882	0.244541	0.261884	10.5728	10.788	10.9978	10.7984	10.7405
42254	989	42254	235072	TRUE	TRUE	early			0.0171584	0.0974959	0.0885265	1.34657	3.34801	0.00580144	0.0429631	0.0382313	1.2169	2.23475	0.0452225	0.227953	0.217627	1.12242	1.11326	0.287399	0.659804	0.621063	0.246983	0.315154	0.312806	1.15686	1.79565	0.102777	0.180422	0.178166	1.08552	0.8521	0.414099	0.498237	0.495056	1.09319	0.943554	0.367635	0.603955	0.613872	10.4704	10.4087	10.1378	10.6492	10.8438
CDC6	990	Cdc6	23834	TRUE	TRUE		early		0.0507019	0.165722	0.152124	2.43572	2.65329	0.0210509	0.0861788	0.0778879	2.04328	2.04329	0.0636209	0.265974	0.256306	1.51459	0.61	0.553238	0.813102	0.795731	0.00980878	0.0234411		1.45183	3.29238	0.00811738	0.0265285		1.49316	3.45788	0.00614452	0.0150521		1.04253	-0.165506	0.871844	0.935043		7.80752	8.22575	8.7182	7.38467	7.64168
CDC20	991	Cdc20	107995	TRUE	TRUE		early		0.251438	0.419245	0.399266	1.61742	1.56309	0.144007	0.290159	0.27306	1.55982	1.48583	0.163115	0.422281	0.409899	1.1965	0.0772523	0.939696	0.979362	0.977844	0.000122677	0.000947806	0.00106773	2.54655	5.12659	0.000446385	0.00371489	0.00401786	3.34755	6.8312	4.56238e-05	0.000364529	0.000415681	-1.19856	-1.70461	0.119085	0.325458	0.34398	7.70104	8.42737	7.88125	7.38565	7.73794
CDC25A	993	Cdc25a	12530	TRUE	TRUE	early	early	early concordant	0.00125134	0.0373994		1.97132	4.82013	0.000418947	0.0149553		1.58282	3.40572	0.0052143	0.10464		1.23912	1.41441	0.18266	0.572189		0.000151852	0.00108637	0.0012123	1.71678	6.16017	0.000106886	0.00155617	0.00179913	1.66687	5.8311	0.000165802	0.000916006	0.00100588	1.06125	0.329063	0.748896	0.871852	0.872413	6.47441	7.31554	6.76291	6.4684	6.17249
CDC25B	994	Cdc25b	12531	TRUE	TRUE		early		0.0233505	0.112458	0.102139	2.37998	3.19864	0.00765185	0.0492704	0.0441492	1.77921	2.00027	0.0686225	0.277702	0.268293	1.59192	1.19837	0.253906	0.637425	0.597221	0.000115219	0.000906407	0.00102148	2.07605	4.80612	0.000717007	0.00499057	0.00524781	3.05906	7.00477	3.69428e-05	0.00031631	0.000366934	-1.26282	-2.19865	0.0525611	0.204462	0.220964	11.2115	10.5992	11.8942	10.4936	9.86657
CDC25C	995	Cdc25c	12532	TRUE	TRUE	early	early	early concordant	0.0200289	0.10497		1.74575	3.21832	0.00737737	0.0485446		1.55444	2.31774	0.0389262	0.214144		1.32691	0.900582	0.385528	0.720634		1.29187e-07	2.90682e-05	5.54728e-05	1.9276	10.3529	1.15564e-06	0.000174924	0.000253876	2.52716	14.721	4.18704e-08	1.05957e-05	1.88116e-05	-1.30712	-4.36808	0.00140331	0.0424764	0.0521608	6.48604	6.03664	5.90002	6.26573	6.04358
CDC27	996	Cdc27	217232	TRUE	TRUE	late	early		0.0124162	0.0853778	0.0773937	1.35616	3.35366	0.00574112	0.0427781	0.0381036	1.0534	0.550911	0.591804	0.790671	0.781525	1.31539	2.80275	0.0159626	0.332489	0.297301	0.00129885	0.00510613	0.00539021	1.41623	3.73932	0.00385083	0.0154864	0.0155064	1.60553	5.08678	0.000473076	0.00202942	0.00217679	-1.10013	-1.34745	0.20757	0.44415	0.458846	10.4955	10.4945	10.6771	10.8524	10.8815
CDC34	997	Cdc34	216150	TRUE	TRUE				0.871218	0.910049	0.906352	-1.02803	-0.41135	0.688068	0.798098	0.784497	1.06054	0.0811755	0.936641	0.975142	0.97396	-1.00414	-0.492525	0.631236	0.853824	0.839562	0.608128	0.663221	0.659427	1.08075	0.675228	0.51484	0.622503	0.617525	1.09185	1.0028	0.339604	0.422724	0.419678	-1.01195	-0.327573	0.749989	0.872705	0.873159	9.93683	11.0526	10.4318	10.4962	10.6926
CDH1	999	Cdh1	12550	TRUE	TRUE				0.547668	0.677696	0.662421	-1.07596	-1.12098	0.284227	0.450932	0.432007	-1.05765	-0.647342	0.5296	0.751503	0.741598	-1.0004	-0.473641	0.644257	0.85742	0.844439	0.0356192	0.0654294	0.065748	-1.1225	-1.82704	0.0976475	0.173471	0.17131	1.10317	1.23333	0.245658	0.323345	0.3204	-1.22052	-3.06037	0.012037	0.0922878	0.102822	12.9007	12.9369	12.8738	12.651	12.2727
CDH2	1000	Cdh2	12558	TRUE	TRUE				0.845843	0.891901		1.69223	0.401418	0.695169	0.802928		-1.00484	-0.165101	0.871613	0.944945		1.88901	0.566519	0.581482	0.83211		0.0356606	0.0654724		1.09147	0.324263	0.75242	0.821757		-1.43601	-2.48933	0.032027	0.0585496		1.76673	2.81359	0.0183614	0.115687		5.53197	5.87854	4.72954	6.14195	6.57101
CDH3	1001	Cdh3	12560	TRUE	TRUE		early		0.0833487	0.217391	0.201391	2.97855	2.48039	0.0289376	0.10387	0.0942566	1.9368	1.18433	0.259209	0.528678	0.514666	2.24993	1.29605	0.219331	0.606262	0.563064	4.56492e-05	0.000502855	0.000589156	3.48691	6.30969	8.79746e-05	0.00141399	0.0016447	4.18051	7.39726	2.3225e-05	0.000234184	0.000276403	-1.08956	-1.08757	0.302303	0.547045	0.558924	11.3064	11.9597	11.4221	11.603	11.579
CDH4	1002	Cdh4	12561	TRUE	TRUE				0.151443	0.306871		2.21302	2.10469	0.0570677	0.15843		1.357	0.981636	0.345657	0.611358		1.53103	1.12305	0.283382	0.657493		0.298177	0.36763		-1.23716	-1.62243	0.135777	0.22462		-1.03597	-0.529474	0.608029	0.679694		-1.0867	-1.09295	0.300043	0.544725		5.05714	3.5384	4.11551	4.04115	4.27101
CDH5	1003	Cdh5	12562	TRUE	TRUE		late		0.0153513	0.0928973	0.0843038	-1.10859	-1.34795	0.202572	0.362907	0.343253	-1.48099	-3.44713	0.00483053	0.102895	0.102387	1.36296	2.09918	0.0576288	0.410911	0.370973	0.0105047	0.0247622	0.0249975	1.6398	3.5306	0.00544137	0.0199352	0.0198596	1.10777	0.421545	0.682275	0.746102	0.742338	1.66934	3.10905	0.0110785	0.0889166	0.0989358	9.8554	9.74489	11.1284	10.0053	10.3505
CDH10	1008	Cdh10	320873	TRUE	TRUE				0.102319	0.245636		-1.25804	-1.39112	0.189445	0.347548		-1.39246	-2.34128	0.0372988	0.209964		1.48333	0.950163	0.360774	0.705928		0.0176233	0.037382		1.2207	1.19288	0.260452	0.368846		-1.29467	-2.27645	0.0460632	0.0792256		1.54986	3.46932	0.00602792	0.0672767		5.41387	4.24441	5.19421	4.45382	4.79981
CDH11	1009	Cdh11	12552	TRUE	TRUE				0.0404074	0.147748	0.134968	1.13047	0.477993	0.641244	0.763813	0.748845	-1.32396	-2.24947	0.0440394	0.225778	0.215251	1.6596	2.72746	0.0183526	0.339251	0.306157	0.00733066	0.0187956	0.019055	1.6706	1.14882	0.277367	0.388105	0.383778	-1.96819	-2.82506	0.0180039	0.0364441	0.0367326	4.12188	3.97388	0.00262682	0.0510281	0.0595027	9.99005	10.2732	11.3409	10.9593	10.8385
CDH13	1012	Cdh13	12554	TRUE	TRUE				0.890981	0.923559	0.920738	1.03959	-0.431672	0.673634	0.787339	0.773305	1.02821	-0.0285701	0.977677	0.992378	0.991987	1.08114	-0.403102	0.693963	0.880415	0.869983	0.806124	0.83694	0.834555	1.07032	-0.073349	0.942975	0.962381	0.961042	-1.06797	-0.607911	0.5568	0.63354	0.629284	1.16291	0.534562	0.604634	0.785463	0.788539	9.34468	9.89588	10.6509	10.0149	10.0208
CDH15	1013	Cdh15	12555	TRUE	TRUE				0.238497	0.40547		1.25397	1.68022	0.118739	0.256476		1.05499	0.282153	0.782634	0.902289		1.26027	1.39806	0.1874	0.575964		0.00838064	0.0207985		1.02828	-0.246083	0.810595	0.867173		-1.62515	-3.58299	0.00498684	0.0126831		1.70153	3.33691	0.00752964	0.074237		4.44154	4.44154	4.44154	5.30386	5.17415
CDK2	1017	Cdk2	12566	TRUE	TRUE		early		0.596622	0.715035	0.700985	-1.0067	-0.520438	0.612226	0.742259	0.725463	-1.05045	-1.03861	0.319463	0.586456	0.575025	1.10594	0.518169	0.613761	0.845918	0.830763	4.89199e-05	0.000527695	0.000616493	1.49795	6.13076	0.000111097	0.00158726	0.00183158	1.63856	7.41357	2.27901e-05	0.000231729	0.000273254	-1.07557	-1.28281	0.228493	0.466457	0.479655	9.86446	10.2378	10.658	9.70574	9.89407
CDK4	1019	Cdk4	12567	TRUE	TRUE	late	early		0.0124956	0.0854049	0.0773989	1.45569	3.35187	0.00576019	0.0428449	0.0381395	1.06674	0.55483	0.589203	0.78887	0.77983	1.39737	2.79704	0.0161326	0.332489	0.297301	0.000946795	0.00402132	0.00424976	1.80843	4.65313	0.000903728	0.00580637	0.00604793	1.87698	4.86578	0.000655727	0.0026032	0.00276174	1.02159	-0.212655	0.835868	0.915181	0.915575	9.74606	9.97106	10.0543	9.76423	9.93171
CDK5	1020	Cdk5	12568	TRUE	TRUE				0.133424	0.28523	0.26771	1.0808	-0.181125	0.859292	0.918255	0.910568	1.25796	1.79775	0.0974054	0.327548	0.318348	-1.21763	-1.97887	0.0712437	0.433289	0.393322	0.288444	0.357572	0.35477	1.10512	1.31121	0.219097	0.323458	0.319809	1.12128	1.56542	0.148553	0.212679	0.211141	-1.00268	-0.254211	0.804484	0.900073	0.900659	8.29663	8.93677	6.98594	8.87135	8.46152
CDK6	1021	Cdk6	12571	TRUE	TRUE	late	early		0.00162337	0.0407503	0.0367811	1.76654	3.48032	0.00454369	0.0378833	0.0338704	-1.12683	-1.11784	0.285515	0.555297	0.542227	1.97148	4.59816	0.000612877	0.178865	0.141198	0.000296758	0.00174854	0.00190099	2.17555	5.35169	0.000322828	0.00297519	0.00324528	2.39948	5.69071	0.000200859	0.00106281	0.00116218	-1.00871	-0.33902	0.741606	0.868165	0.869074	11.4647	11.779	11.7671	11.8135	11.7244
CDK8	1024	Cdk8	264064	TRUE	TRUE	late			0.0102008	0.0779275	0.0707724	1.36612	3.60443	0.00361642	0.0341829	0.0304707	1.10288	1.03943	0.319096	0.585972	0.574687	1.27534	2.565	0.0247727	0.354163	0.320922	0.381927	0.450878	0.446804	1.02946	0.428906	0.677085	0.762225	0.756788	1.07916	1.42033	0.18593	0.255999	0.253847	-1.04428	-0.991428	0.344859	0.584676	0.594975	8.69963	8.98797	8.51658	9.0497	8.91007
CDK9	1025	Cdk9	107951	TRUE	TRUE				0.315566	0.480907	0.459931	-1.12019	-1.5915	0.137483	0.281512	0.264636	-1.05228	-0.884691	0.393704	0.651521	0.638919	-1.05189	-0.706804	0.493185	0.780125	0.759722	0.584246	0.641703	0.637985	-1.03978	-0.614914	0.552346	0.65649	0.651076	1.05033	0.445857	0.665199	0.730728	0.726879	-1.06015	-1.06077	0.313742	0.557593	0.568557	10.7673	10.9655	11.3236	10.6886	10.54
CDKN1A	1026	Cdkn1a	12575	TRUE	TRUE				0.0279208	0.122499	0.111384	-1.8153	-3.09812	0.00922214	0.0544276	0.0488906	-1.16177	-1.925	0.0782584	0.294734	0.285724	-1.09668	-1.17312	0.263508	0.645268	0.60519	0.0068312	0.0177721	0.0180095	1.02418	0.19744	0.847438	0.893951	0.890444	1.45495	3.6767	0.00426962	0.0111568	0.0113935	-1.33438	-3.47926	0.00592858	0.0667867	0.0764213	13.1318	14.8871	14.6538	14.4909	14.9828
CDKN1B	1027	Cdkn1b	12576	TRUE	TRUE	late			0.0262757	0.118919	0.108187	-1.35281	-2.88975	0.0135823	0.0667161	0.0598009	-1.02342	-0.329838	0.747209	0.884499	0.880229	-1.33322	-2.55992	0.0250054	0.354163	0.320922	0.173514	0.237129	0.235063	-1.06467	-0.882796	0.398072	0.511947	0.507298	1.15161	1.15913	0.273332	0.35301	0.350203	-1.19256	-2.04193	0.0684262	0.237384	0.254143	10.4329	10.2683	10.411	10.7665	10.4305
CDKN2A	1029	Cdkn2a	12578	TRUE	TRUE	early			0.0313394	0.130151	0.118104	4.22359	2.5835	0.0239431	0.0932197	0.0844699	4.61539	2.71397	0.0188167	0.158072	0.15132	1.77965	-0.130472	0.898355	0.964059	0.961786	0.0781673	0.122852	0.122672	2.13982	1.9091	0.0853309	0.156311	0.154169	2.07047	2.4557	0.0339254	0.061448	0.0615245	-1.0053	-0.546593	0.596643	0.780887	0.78404	6.97094	7.63005	7.39477	7.3836	6.79349
CDKN2B	1030	Cdkn2b	12579	TRUE	TRUE				0.0304051	0.127966	0.116152	1.78438	3.02627	0.0105394	0.0583021	0.0524343	1.4147	2.00392	0.0681846	0.276724	0.267315	1.29004	1.02235	0.326783	0.684754	0.651105	0.224678	0.291766	0.289427	-1.13527	-1.23447	0.245248	0.352678	0.348267	1.14846	0.593965	0.565729	0.641378	0.637281	-1.11962	-1.82844	0.0974242	0.290414	0.308622	10.3273	10.6341	10.1076	11.0648	10.0801
CDKN2C	1031	Cdkn2c	12580	TRUE	TRUE		late		0.0764319	0.206056	0.190483	-1.03126	-0.733195	0.477519	0.63375	0.615923	1.26617	1.73393	0.10852	0.344751	0.334854	-1.28865	-2.46713	0.0296492	0.361503	0.329353	0.0375955	0.0682049	0.068428	-1.31148	-2.51666	0.0305619	0.0707446	0.0700261	1.06918	0.226714	0.825213	0.863858	0.862385	-1.32215	-2.74337	0.0207125	0.124233	0.137557	8.86736	8.17829	8.88604	8.84242	8.41362
CDKN2D	1032	Cdkn2d	12581	TRUE	TRUE		early		0.550602	0.679805	0.664332	-1.11716	-1.11692	0.285892	0.452852	0.434065	1.01735	-0.484273	0.63691	0.81961	0.812597	-1.04742	-0.632649	0.538832	0.806605	0.788661	0.00079327	0.00352915	0.0037293	1.33699	2.61162	0.0259685	0.0626262	0.0619948	1.78879	5.62532	0.000219834	0.00113712	0.00123682	-1.31547	-3.0137	0.0130351	0.0961036	0.106704	8.59246	8.6465	8.67077	8.03532	8.08471
CDKN3	1033	Cdkn3	72391	TRUE	TRUE	early	early	early concordant	0.013297	0.0878037	0.0798106	2.72451	3.39007	0.00536734	0.0412867	0.0368699	2.19047	2.62839	0.0220411	0.167623	0.160809	1.50883	0.761677	0.460961	0.763626	0.741002	9.55593e-05	0.000801661		1.79642	6.01197	0.000130018	0.00173387		1.93075	6.6317	5.84147e-05	0.000433364		-1.03498	-0.619726	0.549297	0.750281		7.12023	7.14899	7.42712	6.74609	7.31772
CDO1	1036	Cdo1	12583	TRUE	TRUE	early	early	early concordant	0.00659412	0.0644366		-2.07013	-3.80818	0.00249246	0.0291007		-1.66687	-2.85631	0.0144525	0.143339		-1.1397	-0.951869	0.359943	0.705232		1.08347e-07	2.90682e-05	5.54728e-05	-5.04857	-12.2756	2.35895e-07	9.93504e-05	0.000186803	-6.4122	-14.1924	5.94373e-08	1.1515e-05	2.06651e-05	1.36786	1.9168	0.0842536	0.266403	0.2845	6.00051	5.79629	6.56473	8.12901	7.82033
CDR2	1039	Cdr2	12585	TRUE	TRUE		early		0.605194	0.721376	0.708198	-1.04666	-0.546415	0.594795	0.730252	0.712937	-1.06787	-1.02275	0.326605	0.59392	0.582204	1.13378	0.476331	0.642394	0.857149	0.843571	0.00297484	0.00947487	0.00974208	-1.58424	-4.25323	0.0016809	0.00875966	0.00887527	-1.48644	-3.84161	0.00325652	0.00902311	0.00926796	-1.03524	-0.411625	0.689298	0.8382	0.838604	9.09536	8.6257	9.0779	8.72308	8.9442
CDS1	1040	Cds1	74596	TRUE	TRUE				0.518076	0.6534	0.637055	-1.09248	-1.06553	0.307606	0.474732	0.456303	-1.07412	-0.969828	0.351275	0.61694	0.604604	1.03361	-0.0957025	0.925337	0.974463	0.972799	0.0928352	0.141765	0.141203	-1.27868	-1.73543	0.113318	0.19453	0.192251	1.18733	0.650827	0.529828	0.608425	0.603762	-1.32505	-2.38626	0.038202	0.171031	0.188239	9.7186	10.2163	10.3785	10.4854	10.5508
CEBPA	1050	Cebpa	12606	TRUE	TRUE	late	early		0.000867452	0.0327352	0.0302795	-1.71392	-4.41436	0.000843891	0.0197772	0.0177185	1.07013	0.144024	0.887872	0.952038	0.949773	-1.8329	-4.55838	0.000656567	0.178865	0.141198	0.0166405	0.0357144	0.0359872	-1.92362	-3.20351	0.00943529	0.0295973	0.029257	-1.65167	-2.95008	0.0145327	0.030609	0.0308893	1.15166	-0.253436	0.805066	0.900238	0.900996	9.90501	10.4919	9.79437	10.8075	10.5111
CEBPB	1051	Cebpb	12608	TRUE	TRUE				0.927437	0.949931	0.948582	1.10243	0.228338	0.823228	0.894669	0.885712	1.07702	-0.15897	0.876337	0.947142	0.943943	1.20882	0.387308	0.70531	0.886276	0.876173	0.547462	0.607502	0.603016	-1.04884	-0.831097	0.425318	0.538692	0.533684	1.04386	0.249545	0.80799	0.849993	0.848346	-1.08171	-1.08064	0.305229	0.549827	0.561735	10.5447	11.614	11.1754	12.3199	12.343
CEBPG	1054	Cebpg	12611	TRUE	TRUE		early		0.139577	0.293097	0.275726	1.05318	0.567084	0.58111	0.718973	0.702109	1.18375	2.08767	0.0588179	0.257655	0.247923	-1.09856	-1.52059	0.154267	0.54244	0.499546	0.000830117	0.00366058	0.00385546	-1.16566	-4.7154	0.000822149	0.0054622	0.0057194	-1.17228	-4.96818	0.000563177	0.00232437	0.0024808	1.01291	0.25278	0.805559	0.900389	0.901039	10.6834	11.1744	10.7303	11.0925	10.8835
CENPA	1058	Cenpa	12615	TRUE	TRUE	early	early	early concordant	0.00294125	0.0502096		3.27485	4.39173	0.000878036	0.0201261		2.14743	2.75385	0.0174772	0.153692		1.84205	1.63788	0.127382	0.513861		3.57427e-06	0.000118496	0.000169427	2.14945	7.69783	1.6471e-05	0.000533893	0.000680716	2.68823	10.1887	1.33894e-06	4.44174e-05	6.31927e-05	-1.22875	-2.49084	0.0319444	0.155954	0.172478	6.65858	6.96807	6.44467	6.2593	5.84989
CENPB	1059	Cenpb	12616	TRUE	TRUE	late			0.00476	0.0581916	0.053544	1.468	3.98032	0.00182524	0.0254543	0.0227798	1.11759	0.959912	0.356042	0.620912	0.608475	1.34123	3.02041	0.0106549	0.303442	0.268123	0.480303	0.544836	0.539787	1.09458	0.797341	0.443773	0.556152	0.55067	1.17182	1.24007	0.243259	0.320594	0.317744	-1.00511	-0.442729	0.667384	0.824526	0.825612	11.0035	11.2231	11.7321	11.175	11.0409
CENPE	1062	Cenpe	229841	TRUE	TRUE	early	early	early concordant	0.00922571	0.0738755	0.0672219	3.00616	3.61591	0.00354103	0.0337644	0.0301015	2.38144	2.72774	0.018343	0.15667	0.149693	1.63104	0.888166	0.391907	0.725012	0.696113	2.47989e-06	0.000100843	0.000152348	2.51026	8.20008	9.47784e-06	0.000403851	0.000548473	3.15506	10.5181	9.98544e-07	3.78821e-05	5.4937e-05	-1.20917	-2.31807	0.0429136	0.18167	0.198334	9.23156	9.59745	8.79589	8.97227	8.11304
CENPF	1063	Cenpf	108000	TRUE	TRUE	early	early	early concordant	0.0146134	0.0906996	0.0823572	2.63222	3.26641	0.00674795	0.0464597	0.0416204	2.45516	2.72857	0.0183148	0.15667	0.149693	1.38723	0.537838	0.600522	0.840121	0.825519	0.0125515	0.0284913	0.0287044	1.91572	2.52232	0.030267	0.0702747	0.069549	2.46764	3.65501	0.0044255	0.011501	0.0117406	-1.01518	-1.13269	0.283772	0.528648	0.541394	10.7593	10.8924	10.7514	10.6827	9.50323
CES1	1066	Ces1d	104158	TRUE	TRUE		early		0.0261956	0.11875		-1.87281	-3.13417	0.00862481	0.0526247		-1.19522	-1.18309	0.259681	0.529169		-1.321	-1.95108	0.0747874	0.438308		5.97719e-09	1.77502e-05	4.31266e-05	-9.40114	-16.7561	1.20144e-08	5.26882e-05	0.000115674	-13.5948	-19.0023	3.53715e-09	7.87015e-06	1.54505e-05	1.41011	2.24623	0.0484891	0.195098	0.212087	7.61393	7.06552	7.1376	7.75868	7.71566
CETN2	1069	Cetn2	26370	TRUE	TRUE				0.263653	0.432086	0.411428	1.20216	1.06553	0.307606	0.474732	0.456303	-1.0604	-0.645252	0.530908	0.752518	0.742262	1.31182	1.71078	0.112824	0.4956	0.452713	0.960932	0.966802	0.966352	-1.00268	-0.221292	0.829318	0.881143	0.876607	-1.00351	-0.263252	0.797701	0.8413	0.839557	1.02781	0.0419603	0.967356	0.983108	0.983448	9.17132	9.8481	9.62173	10.0877	9.89839
CETN3	1070	Cetn3	12626	TRUE	TRUE	late	early		0.00145665	0.0392237	0.0355601	1.3263	4.43117	0.00081941	0.0196659	0.0176355	1.05454	0.482196	0.638342	0.820767	0.813959	1.29046	3.94897	0.00193137	0.256812	0.212598	0.0285914	0.0550387	0.0553211	1.23995	2.33421	0.0417497	0.0897637	0.0887147	1.29077	3.08615	0.0115193	0.0252534	0.0255436	-1.04087	-0.751941	0.469415	0.690786	0.696932	9.12693	8.98358	9.05706	9.35715	8.89376
CFL1	1072	Cfl1	12631	TRUE	TRUE	late	early		0.00113178	0.0359986	0.0328447	1.66055	4.96282	0.000329211	0.0137632	0.0125014	1.23593	1.84334	0.0901035	0.315428	0.306667	1.37953	3.11948	0.00886344	0.301633	0.262042	0.028679	0.0551856	0.0554572	1.36661	2.96926	0.0140635	0.0394561	0.0390662	1.33042	2.55579	0.0285785	0.0530707	0.053211	1.0923	0.413469	0.68799	0.837457	0.838149	12.394	12.7402	12.7489	12.7703	12.6905
CFL2	1073	Cfl2	12632	TRUE	TRUE	early	early	early concordant	0.00544095	0.0603415	0.0549678	-1.36227	-2.68551	0.0198337	0.0830808	0.0750227	-1.53028	-3.99813	0.00176762	0.0820565	0.0833095	1.2455	1.31262	0.213862	0.601067	0.557541	0.0021131	0.00732952	0.00761983	-1.43121	-3.75261	0.0037676	0.0152658	0.0152992	-1.58503	-4.64162	0.000919723	0.00335937	0.00353215	1.12997	0.889004	0.394883	0.627246	0.63531	9.19752	8.66494	9.58357	9.28912	9.29241
CTSC	1075	Ctsc	13032	TRUE	TRUE	early			0.00023795	0.0216605	0.0192818	2.06239	5.56515	0.000122768	0.00990566	0.00846496	1.77681	4.76406	0.000460923	0.0545402	0.051262	1.14507	0.801094	0.438651	0.749076	0.725782	0.258606	0.327398	0.325174	1.51525	1.74289	0.111961	0.192634	0.190318	1.3023	1.09796	0.297956	0.379597	0.376507	1.25009	0.644931	0.533488	0.739566	0.743429	12.233	12.0969	11.5315	11.8846	11.92
CFTR	1080	Cftr	12638	TRUE	TRUE	early			0.00511884	0.0591244	0.0541279	-2.43283	-3.65307	0.00330789	0.0327963	0.0293247	-2.10928	-3.46076	0.00471054	0.102024	0.10198	1.26289	-0.192313	0.850713	0.947118	0.941912	0.124775	0.1802		-1.50592	-2.22235	0.050493	0.104036		-1.09477	-1.52086	0.159265	0.225395		-1.01424	-0.701494	0.498994	0.714334		7.77706	6.61636	8.26654	8.91322	9.56116
RCBTB2	1102	Rcbtb2	105670	TRUE	TRUE	early			0.00909633	0.0734076	0.0668792	1.54984	3.37687	0.00549989	0.0417199	0.0372139	1.52549	3.15335	0.00832294	0.119209	0.117383	1.06081	0.223517	0.826893	0.939359	0.932916	0.00230958	0.00782425	0.00810965	-1.04435	-0.594925	0.565112	0.668222	0.662073	-1.58938	-4.47956	0.00117982	0.00407597	0.004261	1.59512	3.88464	0.00303592	0.0535953	0.0623173	9.09029	8.55674	9.07942	8.90566	8.59403
RCC1	1104	Rcc1	100088	TRUE	TRUE		early		0.0134079	0.0879259	0.0799549	1.6062	3.55231	0.0039797	0.0354906	0.0317978	1.2688	1.74782	0.106009	0.341163	0.331201	1.2711	1.80449	0.0962928	0.474079	0.430882	0.00169839	0.00621603	0.00652258	2.06666	4.24589	0.00170052	0.00882762	0.00894187	2.09529	4.53874	0.00107679	0.00380305	0.00398896	1.07514	-0.292853	0.775621	0.885253	0.885964	9.05696	10.0169	9.33765	9.13438	9.20514
CHD1	1105	Chd1	12648	TRUE	TRUE				0.0444055	0.15578	0.142694	-1.4667	-2.84722	0.0146984	0.0700386	0.063087	-1.10608	-1.63362	0.128283	0.37156	0.360664	-1.13094	-1.2136	0.248246	0.633091	0.592508	0.216175	0.283256	0.281033	1.08177	1.10005	0.297087	0.410019	0.405494	1.13113	1.88445	0.0888709	0.137988	0.137211	-1.03599	-0.7844	0.450987	0.67746	0.685235	11.7363	12.5821	12.8973	13.2377	13.2358
CHD2	1106	Chd2	244059	TRUE	TRUE	late			0.00158923	0.0404096	0.0364854	-1.43161	-4.36659	0.000917663	0.0203807	0.0182272	1.006	-0.438182	0.669039	0.839743	0.834009	-1.34967	-3.92841	0.00200441	0.257445	0.212598	0.00851219	0.021063	0.021276	1.04755	0.529075	0.608297	0.705206	0.699763	1.3252	3.69179	0.00416455	0.0109324	0.0111658	-1.24047	-3.16271	0.0101121	0.0845	0.0940572	13.5602	13.8076	13.9236	14.3009	13.9188
CHD3	1107	Chd3	216848	TRUE	TRUE	late			0.0556515	0.173338	0.159188	1.35209	2.3316	0.0379599	0.122583	0.11247	1.02135	-0.0541847	0.95768	0.983752	0.983025	1.36307	2.38579	0.0343983	0.371789	0.337527	0.425862	0.4929	0.488339	1.15808	0.987582	0.34665	0.461459	0.45651	-1.02122	-0.321544	0.754418	0.80613	0.804116	1.21497	1.30913	0.219774	0.457582	0.471167	12.1583	11.6375	12.1777	11.9518	11.7704
CHD4	1108	Chd4	107932	TRUE	TRUE				0.401078	0.558182	0.537111	1.11152	1.31464	0.213203	0.374936	0.355285	1.02589	0.228334	0.823231	0.920532	0.916524	1.08162	1.0863	0.298684	0.665068	0.626816	0.0558183	0.093298	0.0932209	-1.12926	-2.78359	0.0193312	0.0499258	0.0493559	-1.05205	-1.17818	0.266001	0.345376	0.342718	-1.07536	-1.60541	0.139485	0.355726	0.372902	12.2573	12.4818	12.4076	12.4734	12.3438
CHEK1	1111	Chek1	12649	TRUE	TRUE	early	early	early concordant	0.00349339	0.0523824	0.0481743	2.0593	4.11733	0.00142745	0.0231853	0.0208787	1.76938	3.23784	0.00711511	0.11387	0.113666	1.26918	0.87949	0.396406	0.726652	0.698592	0.000132754	0.000998401	0.00111629	2.15237	5.58818	0.00023146	0.00242328	0.00270449	2.41645	6.50813	6.82476e-05	0.000481611	0.000539038	-1.05601	-0.919952	0.379255	0.614155	0.623991	8.19303	8.82079	8.65408	8.32045	7.88425
CHGA	1113	Chga	12652	TRUE	TRUE		early		0.556621	0.685272	0.669552	10.3229	0.593369	0.563951	0.705893	0.689136	-1.11298	-0.515151	0.615805	0.80517	0.797327	5.56925	1.10852	0.28936	0.660397	0.62197	8.12059e-05	0.000726105		-2.17338	-5.82386	0.000167439	0.00202656		-2.38993	-6.96109	3.89447e-05	0.000328229		1.21158	1.13723	0.281958	0.527161		4.31461	5.4173	4.49125	5.97462	5.30263
CHIT1	1118	Chit1	71884	TRUE	TRUE				0.855313	0.898699	0.894639	3.51494	0.535314	0.602213	0.735968	0.718973	1.65217	0.417959	0.683359	0.847845	0.842516	2.87612	0.117355	0.90852	0.967241	0.96558	0.41505	0.482764	0.478116	-1.23035	-1.3863	0.195784	0.29704	0.29389	1.0065	-0.72075	0.48757	0.56921	0.565241	1.02231	-0.66555	0.520754	0.729685	0.734556	5.51368	5.74177	5.12756	6.99653	6.41998
CHKA	1119	Chka	12660	TRUE	TRUE	early	early	early discordant	0.0431807	0.153624		-1.2125	-2.26182	0.0430692	0.132974		-1.32479	-2.66645	0.0205449	0.162594		1.06852	0.404634	0.692866	0.879967		0.0527153	0.089168	0.0892304	1.83785	2.56624	0.028071	0.0663962	0.0656947	1.99935	2.3182	0.0429044	0.074623	0.0743089	1.29836	0.248046	0.809118	0.901716	0.902698	8.54572	8.19567	8.92004	9.03246	8.78743
CHKB	1120	Chkb	12651	TRUE	TRUE				0.249014	0.416596		1.25463	1.19264	0.256061	0.420803		-1.02172	-0.535042	0.602395	0.796985		1.36987	1.72768	0.109668	0.492237		0.0303128	0.0576876	0.0579991	-1.06695	-1.15894	0.273406	0.383603	0.379247	-1.20529	-3.14545	0.0104131	0.0232504	0.0235419	1.14117	1.98651	0.075055	0.250198	0.268044	5.57128	5.84717	5.48895	4.88505	4.92616
CHM	1121	Chm	12662	TRUE	TRUE				0.660615	0.761553	0.749404	1.15004	0.875124	0.398684	0.563472	0.544711	1.14511	0.701157	0.496578	0.728624	0.718122	1.04985	0.173967	0.864791	0.952596	0.947734	0.635969	0.687854	0.683765	1.04923	0.509497	0.621458	0.716195	0.710871	1.08056	0.973005	0.353498	0.437768	0.434617	-1.00955	-0.463509	0.652924	0.815768	0.817477	10.9011	11.1589	11.0245	10.2832	10.2673
CHML	1122	Chml	12663	TRUE	TRUE				0.593216	0.712643	0.698332	1.49506	1.00103	0.336573	0.503211	0.484662	1.2193	0.759073	0.462459	0.705938	0.69637	1.11585	0.241952	0.812902	0.931854	0.925025	0.00301407	0.00956848		-1.19569	-2.17583	0.0546289	0.110444		-1.47514	-4.6789	0.000868964	0.00321273		1.28011	2.50307	0.0312819	0.153805		10.1568	10.7237	10.3402	10.784	10.1262
CHN1	1123	Chn1	108699	TRUE	TRUE				0.0289842	0.124788	0.113282	2.10617	3.08947	0.00937164	0.0548319	0.0492154	1.60406	1.82761	0.0925651	0.319782	0.310939	1.34929	1.26185	0.230977	0.61627	0.573327	0.0110534	0.0257585		-1.05237	-0.955391	0.361905	0.47683		-1.25727	-3.68409	0.00421781	0.0110443		1.20914	2.7287	0.0212409	0.125556		8.62739	9.34396	8.77989	9.01516	8.29481
CHN2	1124	Chn2	69993	TRUE	TRUE				0.249134	0.416757		-1.07239	-1.46693	0.168107	0.320621		-1.28811	-1.58899	0.138047	0.384647		1.10931	0.122058	0.904873	0.965868		0.0933591	0.142341		-1.33194	-1.94459	0.080467	0.14966		-1.4487	-2.28192	0.0456364	0.0785846		1.39394	0.337333	0.742839	0.868816		8.03905	8.10954	8.67185	8.49176	8.39976
CHRM2	1129	Chrm2	243764	TRUE	TRUE		early		0.448778	0.60007		4.52074	1.02022	0.32775	0.494427		-1.07267	-0.200617	0.844358	0.930691		4.59504	1.22084	0.245592	0.630061		3.78174e-05	0.000447465		-1.59291	-6.15572	0.000107512	0.00156371		-1.81755	-7.72126	1.60423e-05	0.000187375		1.1552	1.56554	0.148524	0.36867		3.35862	3.91463	3.35862	4.06611	3.8794
LYST	1130	Lyst	17101	TRUE	TRUE		early		0.22807	0.394812	0.375467	-1.16613	-1.50249	0.158822	0.308804	0.291065	1.05282	0.154859	0.879506	0.947927	0.94526	-1.15373	-1.65735	0.123341	0.509572	0.465852	5.77972e-05	0.00057837	0.000670448	-2.18327	-6.11665	0.000113181	0.00160285	0.00184072	-2.60805	-7.2111	2.888e-05	0.000267149	0.000312822	1.27298	1.09445	0.299417	0.544051	0.555822	13.0371	13.8436	12.8542	13.2534	13.4047
CHRM3	1131	Chrm3	12671	TRUE	TRUE		early		0.00241861	0.0471028	0.0431355	-1.22106	-1.52041	0.154311	0.303102	0.285468	-4.04341	-4.47923	0.000753431	0.0636427	0.0623394	5.1357	2.95882	0.0119468	0.311001	0.273576	0.000836915	0.00368247		-1.39762	-4.63963	0.000922516	0.00588916		-1.43417	-5.02087	0.000521071	0.00218756		1.05041	0.381243	0.710998	0.852388		8.60466	6.19108	8.40054	8.96502	9.10682
CHRM4	1132	Chrm4	12672	TRUE	TRUE				0.411848	0.568224		-1.05133	-0.582747	0.570852	0.710945		-1.19673	-1.37736	0.19355	0.456845		1.41455	0.794608	0.442274	0.751547		0.449055	0.514982		1.35494	1.28568	0.22753	0.333301		1.20528	0.893204	0.392736	0.477567		1.3455	0.392471	0.702945	0.846975		4.78676	4.14022	5.16513	4.34962	4.78128
CHRNA1	1134	Chrna1	11435	TRUE	TRUE				0.0939407	0.233518		-1.3306	-2.38775	0.0342754	0.115104		-1.23879	-1.46316	0.169118	0.429429		-1.14802	-0.924587	0.3734	0.713069		0.00434573	0.0125534		1.0082	-0.824516	0.428875	0.542083		-2.31828	-4.18667	0.0018678	0.00582846		2.26789	3.36216	0.00721606	0.0723049		5.01618	6.38908	3.58804	6.20404	6.67012
CHRNB1	1140	Chrnb1	11443	TRUE	TRUE				0.885	0.919514		1.02378	-0.29505	0.772998	0.860218		1.03998	0.198653	0.84586	0.931288		-1.01777	-0.493703	0.630428	0.853275		0.0148622	0.0326096		-1.03816	-0.561598	0.586755	0.687488		-1.60849	-3.39002	0.00688557	0.0165122		1.71479	2.82843	0.0179002	0.113824		7.87287	8.01915	8.5282	7.85689	7.71414
CHRNB2	1141	Chrnb2	11444	TRUE	TRUE				0.22519	0.391949		1.58519	1.83935	0.0907224	0.214633		1.22473	0.886072	0.39299	0.650712		1.47195	0.953281	0.359256	0.704546		0.643734	0.695011		-1.04747	-0.712379	0.492516	0.602227		1.03148	0.200647	0.844996	0.880055		-1.04077	-0.913027	0.382713	0.616738		6.69464	6.06086	6.85907	5.97462	5.95555
CHRND	1144	Chrnd	11447	TRUE	TRUE		late		0.104334	0.24837		1.41767	2.06704	0.0610064	0.165285		1.07121	0.0782167	0.938945	0.975745		1.49444	1.98883	0.0700132	0.430613		0.00851659	0.0210666		1.62122	2.4152	0.036359	0.0804961		-1.26762	-1.54542	0.15328	0.218392		2.06152	3.96061	0.00268379	0.0512468		6.13761	5.23968	5.00991	4.56123	3.8794
CHRNG	1146	Chrng	11449	TRUE	TRUE	early	late		0.0173186	0.0978807		1.6178	3.28038	0.00657549	0.0458312		1.42171	2.42964	0.0317532	0.195149		1.19376	0.850737	0.41157	0.734836		0.00370516	0.0111531		1.72023	3.83109	0.00331293	0.013973		-1.02359	-0.198544	0.846598	0.881228		1.75666	4.02964	0.00240091	0.0500261		7.48181	6.25188	6.47897	6.24321	6.04916
CHUK	1147	Chuk	12675	TRUE	TRUE				0.0528191	0.169534	0.155668	1.18998	1.92706	0.0779795	0.193481	0.179742	1.28791	2.66877	0.0204572	0.162509	0.155765	-1.03628	-0.741714	0.472528	0.768959	0.746466	0.133038	0.190147	0.189089	1.16266	1.34476	0.208408	0.312021	0.3087	-1.0643	-0.867353	0.406081	0.490307	0.487256	1.34824	2.21211	0.0513764	0.201742	0.218174	9.68897	10.4491	10.1185	10.4312	10.5624
CIDEA	1149	Cidea	12683	TRUE	TRUE		early		0.0189217	0.10217	0.0927613	-2.42132	-3.33676	0.00592348	0.0435245	0.0387611	-1.31402	-1.37811	0.193324	0.456478	0.442416	-1.39313	-1.95866	0.0738052	0.437085	0.396551	0.000170452	0.00117489	0.00130454	-3.73292	-5.77749	0.000178343	0.00208978	0.00234896	-4.09832	-6.05101	0.000123443	0.000737932	0.000813955	1.28292	0.273515	0.790024	0.892579	0.892765	12.398	13.6311	9.49203	13.4524	12.7248
CKB	1152	Ckb	12709	TRUE	TRUE		early		0.0528325	0.169544	0.155668	-1.69977	-2.72177	0.018547	0.0798217	0.0717289	-1.46867	-1.73016	0.109211	0.345429	0.335299	-1.02901	-0.991605	0.340964	0.69344	0.660681	1.20865e-06	7.0056e-05	0.0001039	-4.3272	-9.31342	3.03861e-06	0.000238654	0.000348283	-5.95763	-11.1291	5.9141e-07	2.98042e-05	4.70586e-05	1.42643	1.81564	0.0994822	0.294374	0.312726	10.5684	10.6232	11.1877	11.6608	11.3867
CIRBP	1153	Cirbp	12696	TRUE	TRUE		early		0.168569	0.327888	0.309537	-1.11714	-1.84047	0.0905481	0.214442	0.200012	-1.00722	-0.166169	0.870791	0.944689	0.941626	-1.11453	-1.67431	0.119914	0.505516	0.461855	0.00729123	0.0187308	0.0189884	-1.28053	-3.88165	0.00305072	0.0132201	0.0132545	-1.22815	-3.06664	0.0119089	0.025941	0.0262138	-1.04594	-0.815014	0.434046	0.662491	0.670908	12.6398	12.1007	12.3847	12.7726	12.6347
CISH	1154	Cish	12700	TRUE	TRUE				0.232574	0.399384	0.379802	-1.1646	-1.76806	0.102442	0.232838	0.217722	1.04252	-0.520518	0.612172	0.802587	0.794579	-1.14022	-1.24754	0.235996	0.620554	0.5786	0.24457	0.312597	0.310281	-1.0755	-1.03893	0.323306	0.43764	0.433276	1.27423	0.757381	0.466293	0.54918	0.545368	-1.31709	-1.79631	0.102667	0.298749	0.316382	10.4689	10.5299	9.09108	9.87803	10.2176
TBCB	1155	Tbcb	66411	TRUE	TRUE	stepwise			2.66752e-05	0.0127771	0.0111482	1.62289	7.56911	6.59655e-06	0.00613153	0.00546871	1.25658	3.47165	0.00461692	0.101386	0.101304	1.31239	4.09746	0.00147907	0.245742	0.204056	0.861049	0.883937	0.881855	1.06411	0.536901	0.603076	0.700686	0.695379	1.05362	0.376157	0.714658	0.773145	0.77024	1.04222	0.160744	0.875496	0.937441	0.939216	9.4833	9.29534	10.0652	10.273	10.1978
CKMT2	1160	Ckmt2	76722	TRUE	TRUE		early		0.193764	0.356553		-1.13604	-1.50182	0.158992	0.308976		1.17314	0.316629	0.756965	0.889526		-1.3119	-1.81845	0.0940263	0.469218		1.08372e-05	0.000211378	0.000276425	-3.8848	-6.01511	0.000129475	0.00173373	0.00196167	-9.35436	-9.26595	3.18238e-06	7.01453e-05	8.98439e-05	2.57886	3.25084	0.00870808	0.0788776	0.0884311	8.46531	7.79515	7.03522	7.63423	8.46747
ERCC8	1161	Ercc8	71991	TRUE	TRUE				0.161869	0.319701	0.301699	1.04744	0.393605	0.700777	0.807039	0.794124	1.15409	1.95039	0.0748771	0.288334	0.27952	-1.09697	-1.55678	0.145491	0.534182	0.492076	0.0328879	0.061468	0.0618031	1.23935	2.06566	0.0657606	0.12785	0.1263	1.37747	3.06932	0.0118545	0.0258472	0.0261118	-1.05866	-1.00366	0.339208	0.580147	0.589769	9.23156	9.40074	8.91508	8.97588	9.08544
CKS1B	1163	Cks1b	54124	TRUE	TRUE		early		0.767687	0.836346		1.01822	-0.0168946	0.986798	0.992497		1.09489	0.628116	0.541698	0.757934		-1.02946	-0.64501	0.531059	0.802484		0.000209163	0.00135858		1.68781	4.76475	0.000763062	0.00519202		1.98503	6.41988	7.6358e-05	0.000523154		-1.13097	-1.65513	0.128899	0.340751		6.03617	6.31012	6.20919	5.94464	6.1082
CKS2	1164	Cks2	66197	TRUE	TRUE	early	early	early concordant	0.00154077	0.0400882		2.02999	4.781	0.000447798	0.0153283		1.59475	2.97248	0.0116474	0.132854		1.42273	1.80852	0.0956344	0.473064		0.000235338	0.00147709		1.34683	5.2198	0.000389986	0.00339817		1.42012	6.06566	0.000121068	0.000727283		-1.03306	-0.845862	0.41741	0.648268		6.27605	6.86505	5.78278	6.80049	6.50914
AP2M1	1173	Ap2m1	11773	TRUE	TRUE	late			0.0252951	0.116817	0.10642	1.72572	2.96597	0.011789	0.0617402	0.0554096	1.08822	0.476247	0.642452	0.823286	0.81635	1.59807	2.48973	0.0284463	0.360975	0.329264	0.0469129	0.0812837	0.0814714	1.11287	1.92865	0.0826186	0.152612	0.150426	1.15833	2.84571	0.0173774	0.0354477	0.0357347	-1.04019	-0.91706	0.380696	0.615295	0.624929	12.2161	12.4194	12.7815	12.3401	12.2846
AP1S1	1174	Ap1s1	11769	TRUE	TRUE	late	early		0.0224814	0.110525	0.100501	1.49899	3.17827	0.0079467	0.0503434	0.0451918	1.14621	0.985032	0.344053	0.609582	0.597534	1.29671	2.19324	0.0487243	0.396399	0.360143	8.32194e-05	0.000735958	0.000844296	1.35284	5.52693	0.000252097	0.00256548	0.00285106	1.46226	7.08578	3.35186e-05	0.000298057	0.000346635	-1.07629	-1.55885	0.150091	0.369985	0.387483	9.90069	10.6885	9.95902	10.3327	10.6181
AP2S1	1175	Ap2s1	232910	TRUE	TRUE				0.110064	0.255785	0.239279	1.33967	2.16701	0.0510676	0.148014	0.13699	1.23358	1.77546	0.101165	0.332832	0.323561	1.0857	0.391545	0.702258	0.885052	0.874798	0.0433157	0.0762049	0.0763794	1.35578	2.87772	0.0164498	0.0442375	0.0437389	1.27461	2.0227	0.0706608	0.113863	0.11318	1.1188	0.855014	0.412559	0.643555	0.650886	10.4075	10.8326	10.5791	11.6654	11.5839
AP3S1	1176	Ap3s1	11777	TRUE	TRUE		early		0.134608	0.286388		1.27169	2.01894	0.0664088	0.174577		1.2277	1.72691	0.10981	0.346035		1.06997	0.292031	0.77525	0.916991		0.00031985	0.00184349		-1.16679	-2.63749	0.0248406	0.0605595		-1.4798	-6.29732	8.93932e-05	0.000586007		1.27705	3.65983	0.00439031	0.0606339		7.64828	8.0435	8.49677	8.09306	8.45084
CLCN1	1180	Clcn1	12723	TRUE	TRUE		early		0.0999939	0.242189		1.89065	2.20799	0.0474514	0.141553		1.51845	1.84825	0.0893487	0.314196		1.40293	0.359743	0.725291	0.895165		4.89803e-07	4.94599e-05		-1.87792	-9.0691	3.86283e-06	0.00026855		-2.41298	-12.7759	1.61728e-07	1.78023e-05		1.31634	3.70679	0.00406275	0.0593841		4.34776	3.78916	4.60006	4.49666	4.68179
CLCN2	1181	Clcn2	12724	TRUE	TRUE				0.275321	0.443614		1.39652	1.17259	0.263712	0.428576		-1.02272	-0.475395	0.643042	0.823349		1.44269	1.64799	0.125271	0.511315		0.217655	0.284732		1.15629	1.48476	0.168431	0.26506		1.20132	1.75282	0.110177	0.1655		1.00164	-0.268055	0.794105	0.894776		7.42749	7.26582	8.13204	7.5423	7.50586
CLCN3	1182	Clcn3	12725	TRUE	TRUE				0.105924	0.250618	0.234106	1.07082	0.510387	0.619038	0.747345	0.730704	1.29806	2.22718	0.045843	0.228798	0.218636	-1.1502	-1.71679	0.111693	0.49473	0.451857	0.0109107	0.0255038	0.0257218	1.06011	0.208386	0.839111	0.888068	0.884203	1.57322	3.41796	0.00656991	0.0158916	0.0161447	-1.43448	-3.20957	0.00933881	0.0817163	0.0910816	12.0594	12.5524	11.8058	12.2535	12.1614
CLCN4	1183	Clcn4-2	12727	TRUE	TRUE		early		0.0845978	0.218726		-1.28468	-2.3989	0.0335858	0.113747		-1.07269	-0.682164	0.508089	0.737399		-1.27919	-1.71674	0.111702	0.49473		0.00660378	0.0173263	0.0175639	-1.36074	-3.33451	0.00756013	0.02516	0.0248328	-1.45108	-3.81901	0.00337901	0.00930724	0.00954766	1.09394	0.484502	0.638466	0.806913	0.809178	8.37338	6.86782	8.1274	7.17355	7.82519
CLCN5	1184	Clcn5	12728	TRUE	TRUE				0.0430171	0.153484	0.140459	-1.01513	-0.304091	0.766267	0.855368	0.844852	1.54018	2.32485	0.0384275	0.212713	0.20266	-1.30735	-2.62895	0.0220185	0.346139	0.312536	0.347894	0.417553	0.414442	-1.11774	-1.13748	0.281859	0.39326	0.388788	-1.2652	-1.45927	0.175178	0.243689	0.24167	1.16853	0.321791	0.754236	0.873937	0.874367	9.7914	10.077	10.1942	10.3191	10.186
CLCN6	1185	Clcn6	26372	TRUE	TRUE				0.501309	0.641132	0.624985	-1.08908	-1.1284	0.281205	0.447858	0.428872	-1.07726	-0.942073	0.364735	0.628624	0.615778	1.00358	-0.18633	0.855299	0.949356	0.944399	0.191909	0.257711	0.255489	-1.16099	-1.71784	0.116577	0.198857	0.196431	-1.13553	-1.70778	0.118479	0.175717	0.174688	1.03092	-0.0100571	0.992174	0.99615	0.995586	9.91726	9.67254	10.8735	9.48777	9.40598
CLCN7	1186	Clcn7	26373	TRUE	TRUE		early		0.838469	0.887381	0.882526	1.05507	0.539792	0.599214	0.733657	0.716389	1.0237	0.0470672	0.963234	0.986912	0.986633	1.04285	0.492725	0.631099	0.853824	0.839562	0.000620302	0.00295121	0.00314993	-1.61102	-5.04444	0.000503333	0.00399205	0.00430381	-1.60515	-5.02534	0.000517661	0.00217816	0.00232844	1.01172	-0.0191078	0.985131	0.992509	0.992139	11.1501	10.9061	11.1307	10.5968	10.2511
CLU	1191	Clu	12759	TRUE	TRUE	stepwise	early		0.000323104	0.0236679	0.0212005	-3.80726	-5.81414	8.2883e-05	0.00948898	0.00813958	-1.78799	-2.84288	0.0148174	0.144623	0.138502	-1.68146	-2.97126	0.0116738	0.309638	0.272802	0.0139163	0.0309323	0.0311814	-3.02351	-3.53988	0.00535782	0.0197343	0.0196589	-2.03582	-2.62794	0.0252515	0.0478549	0.0480762	1.44452	-0.911946	0.383255	0.617193	0.626737	12.9683	12.535	13.5172	12.0648	12.3472
CLK1	1195	Clk1	12747	TRUE	TRUE				0.366953	0.528442	0.506157	-1.112	-1.36083	0.198579	0.357943	0.338417	1.00542	-0.18259	0.858168	0.93727	0.934283	-1.08457	-1.17824	0.26154	0.643857	0.603615	0.707912	0.751623	0.748082	-1.03967	-0.7313	0.481381	0.591948	0.58674	1.00617	0.00227959	0.998226	0.99912	0.998537	-1.03375	-0.73358	0.48005	0.699246	0.705563	12.3007	12.2484	12.2505	13.0979	12.84
CLK2	1196	Clk2	12748	TRUE	TRUE				0.249661	0.41735	0.397195	1.24012	1.74674	0.106203	0.237935	0.222442	1.11622	0.641997	0.532948	0.753402	0.742921	1.16857	1.10474	0.290931	0.660766	0.62214	0.577827	0.63571	0.631889	-1.01093	-0.429195	0.676881	0.762171	0.756736	1.02927	0.640614	0.536176	0.613823	0.609193	-1.04223	-1.06981	0.309847	0.553979	0.565054	10.2384	9.88906	10.0944	9.23974	9.61114
CLK3	1198	Clk3	102414	TRUE	TRUE	early			0.0537263	0.170667	0.156772	-1.11243	-2.20767	0.0474788	0.141609	0.130818	-1.13241	-2.51664	0.0270759	0.182384	0.174355	1.02693	0.308968	0.762644	0.911462	0.904729	0.000410794	0.00220386	0.00238317	-1.05329	-2.00687	0.0725525	0.138163	0.136193	1.11222	4.01175	0.00247107	0.00728584	0.00752656	-1.166	-6.01862	0.000128872	0.0313692	0.0421507	10.4001	10.0352	10.4483	10.3324	10.2813
TPP1	1200	Tpp1	12751	TRUE	TRUE				0.492819	0.635006	0.618655	1.10328	0.631912	0.539297	0.685201	0.668362	-1.00225	-0.593471	0.563885	0.771872	0.761214	1.19984	1.22538	0.243938	0.628672	0.587143	0.0330657	0.0616825	0.0620095	-1.28608	-3.08935	0.0114566	0.0341291	0.0337045	-1.0923	-1.1282	0.285573	0.36623	0.36345	-1.17251	-1.96115	0.0782871	0.255992	0.273834	11.5248	11.5893	11.9758	11.0202	11.2469
CLN3	1201	Cln3	12752	TRUE	TRUE				0.484456	0.628435	0.611869	1.0556	1.24121	0.238244	0.4028	0.38285	1.03159	0.615989	0.549408	0.763297	0.7529	1.03433	0.625221	0.543533	0.80852	0.790498	0.00746071	0.0190095	0.0192586	-1.02473	-0.395278	0.700939	0.78163	0.775696	-1.38302	-3.71313	0.00402053	0.0106405	0.0108705	1.40843	3.31785	0.00777561	0.0753414	0.085014	9.80392	9.71522	9.5481	9.86388	9.80652
CLN5	1203	Cln5	211286	TRUE	TRUE				0.30084	0.467898	0.446823	1.1921	1.60671	0.134097	0.277394	0.260336	1.0552	0.561172	0.585007	0.785639	0.776445	1.14158	1.04553	0.316381	0.677152	0.640686	0.102965	0.154077	0.153199	-1.18529	-1.79392	0.103068	0.180845	0.178542	-1.20696	-2.27675	0.0460393	0.0791939	0.0789292	1.08437	0.482834	0.63961	0.807619	0.809706	8.98778	8.91605	9.26644	9.11993	9.21578
CLNS1A	1207	Clns1a	12729	TRUE	TRUE				0.02275	0.111248	0.101282	1.34364	3.20209	0.00760296	0.0490687	0.0440128	1.19007	2.06735	0.0609732	0.261354	0.252062	1.11603	1.13474	0.278642	0.654131	0.614306	0.0331863	0.0618281	0.062163	1.28612	1.91621	0.0843351	0.154991	0.152988	1.41021	3.09512	0.0113446	0.0249526	0.0252428	-1.09213	-1.17891	0.265725	0.508055	0.52111	10.8679	10.7394	10.4592	10.5315	10.4031
CLPTM1	1209	Clptm1	56457	TRUE	TRUE				0.372628	0.532964	0.511013	-1.09309	-1.21293	0.248492	0.412506	0.393097	1.04506	0.104964	0.918139	0.966313	0.964871	-1.10111	-1.3179	0.212143	0.600498	0.556762	0.501893	0.56461	0.560063	1.0982	1.10524	0.294935	0.407552	0.403186	1.09754	0.991435	0.344856	0.42849	0.425295	1.03186	0.11381	0.911641	0.955867	0.958275	11.5277	12.1135	11.9377	11.5369	11.5277
CLTA	1211	Clta	12757	TRUE	TRUE				0.0639015	0.187786	0.173239	1.50416	2.61417	0.022627	0.0901117	0.0816882	1.14102	0.977692	0.347526	0.613328	0.601187	1.32006	1.63648	0.127679	0.513861	0.471294	0.860502	0.883611	0.881562	-1.03146	-0.496723	0.630122	0.722659	0.717176	-1.02482	-0.457474	0.657108	0.723865	0.719836	1.02336	-0.0392489	0.969465	0.984095	0.984186	10.3236	10.643	10.3607	10.9042	10.9613
CLTB	1212	Cltb	74325	TRUE	TRUE				0.780338	0.845453	0.839	1.17558	0.534683	0.602635	0.736144	0.719134	1.21641	0.674067	0.513045	0.740589	0.730368	1.1423	-0.139383	0.891459	0.961591	0.959366	0.178287	0.242376	0.240211	-1.0671	-0.589736	0.568452	0.670913	0.664852	1.37161	1.38672	0.195661	0.267396	0.265029	-1.22527	-1.97645	0.0763215	0.252591	0.270426	12.2881	12.7545	12.522	13.1283	12.6502
CLTC	1213	Cltc	67300	TRUE	TRUE				0.236828	0.403947	0.384389	1.25095	1.78686	0.0992256	0.227776	0.213001	1.13339	0.675746	0.512015	0.739984	0.729863	1.16612	1.11112	0.288285	0.660033	0.621447	0.0756512	0.11948	0.119346	-1.12238	-2.06161	0.0662081	0.128449	0.126832	-1.16898	-2.40239	0.0371636	0.0662724	0.0662123	1.04893	0.340777	0.740322	0.867725	0.868532	13.425	13.8699	13.543	13.8127	13.7929
CMA1	1215	Cma1	17228	TRUE	TRUE		early		0.203741	0.36847	0.349584	-1.36352	-1.80124	0.0968284	0.22395	0.209283	-1.42141	-1.44771	0.173317	0.433907	0.420584	1.20642	-0.353531	0.729824	0.897131	0.888195	9.63803e-06	0.00019978	0.000262061	-4.79099	-6.54067	6.54955e-05	0.00117198	0.00139203	-8.29222	-9.26782	3.1766e-06	7.01453e-05	8.98439e-05	2.36821	2.72714	0.0212975	0.125611	0.138886	8.85075	7.78451	8.99206	8.46252	8.41555
CCR1	1230	Ccr1	12768	TRUE	TRUE				0.215575	0.381483	0.362755	1.70518	1.85438	0.0884131	0.210877	0.196493	1.47932	1.13631	0.278009	0.54741	0.533788	1.27908	0.718062	0.486465	0.776721	0.756189	0.0711419	0.11378	0.113572	1.21434	0.252731	0.805595	0.863541	0.85904	-1.60229	-2.14882	0.0571783	0.0951553	0.0947201	2.89542	2.40155	0.037217	0.168241	0.185068	7.65541	8.84448	7.85989	7.40122	8.85345
CCR3	1232	Ccr3	12771	TRUE	TRUE				0.621657	0.73379		-1.11024	-0.932518	0.369452	0.535668		-1.0457	-0.766035	0.45846	0.703062		1.19317	-0.166483	0.870549	0.955146		0.714322	0.757433	0.753698	1.12312	-0.6321	0.541503	0.646245	0.640962	-1.10707	-0.787572	0.449212	0.532994	0.529571	1.23478	0.155472	0.879543	0.93889	0.940922	5.30968	5.5733	4.92394	5.01633	4.93486
CCR4	1233	Ccr4	12773	TRUE	TRUE		early		0.261329	0.429852	0.409449	1.37792	-0.264035	0.796233	0.876222	0.866685	1.70775	1.35242	0.201177	0.464534	0.450602	-1.34184	-1.61645	0.131965	0.518647	0.475558	0.00421034	0.0122754		-1.52705	-4.24174	0.0017117	0.00887299		-1.34038	-3.30541	0.00794065	0.0185913		-1.05126	-0.936335	0.371162	0.607239		9.31507	8.3124	6.58401	7.8934	8.11304
CCR6	1235	Ccr6	12458	TRUE	TRUE		early		0.345938	0.509436		1.34136	-0.211001	0.836428	0.903566		1.46289	1.20155	0.252714	0.520924		-1.23609	-1.41255	0.183194	0.57328		8.43602e-05	0.000742431		-1.73863	-6.37352	8.10304e-05	0.00135219		-1.72257	-6.5023	6.87531e-05	0.000484238		1.02255	0.128783	0.900083	0.949238		8.52756	7.92926	6.42335	7.79035	7.49767
CCR7	1236	Ccr7	12775	TRUE	TRUE		early		0.121187	0.270077	0.253163	1.22831	0.525309	0.608938	0.740236	0.72316	2.35518	2.15655	0.0520311	0.243561	0.233528	-1.19315	-1.63124	0.128788	0.515453	0.472416	0.0278786	0.0539006		-1.40633	-2.90652	0.0156577	0.042652		-1.32268	-2.68229	0.0230021	0.0444088		1.00487	-0.224233	0.827091	0.910157		7.5714	8.74053	8.39211	7.14416	7.77913
CCR8	1237	Ccr8	12776	TRUE	TRUE		early		0.393587	0.551556		1.59464	1.0156	0.329862	0.496438		1.47124	1.36782	0.196437	0.460084		1.07327	-0.352227	0.730776	0.897295		0.00137935	0.00533314		-1.40065	-4.15207	0.00197351	0.00983432		-1.51086	-4.82707	0.00069482	0.00271537		1.07961	0.675006	0.514975	0.725781		6.69464	5.3017	4.72954	5.24299	5.49864
CMKLR1	1240	Cmklr1	14747	TRUE	TRUE		early		0.728359	0.808734	0.800578	1.078	0.110567	0.913787	0.950489	0.945472	-1.02058	-0.636854	0.53618	0.755538	0.744531	1.13602	0.747422	0.469203	0.767738	0.745067	0.000282525	0.00169092	0.00184167	-1.53132	-2.33819	0.0414671	0.0892882	0.0882504	-4.22142	-6.35036	8.34788e-05	0.00055742	0.00062013	3.2131	4.01217	0.0024694	0.050675	0.0595027	9.50021	7.91086	9.22693	8.57986	8.79183
LTB4R	1241	Ltb4r1	16995	TRUE	TRUE		early		0.852759	0.896961	0.892803	1.3056	0.565985	0.581833	0.719552	0.702755	1.19586	0.326143	0.749934	0.886122	0.881616	1.25094	0.239843	0.8145	0.932567	0.925603	0.00122281	0.00487848	0.00515012	2.33598	4.32851	0.00149305	0.00811596	0.00825678	2.64383	4.83422	0.000687424	0.00269298	0.00284912	-1.01074	-0.505709	0.624021	0.797958	0.8011	12.5049	12.1573	12.7555	11.5064	11.0268
CNGA3	1261	Cnga3	12790	TRUE	TRUE		early		0.866421	0.90638		1.05998	-0.15718	0.877717	0.928689		1.01109	-0.524838	0.609255	0.801057		1.17662	0.367658	0.719531	0.892975		0.00202251	0.00710689		2.22602	4.75468	0.000774741	0.00524068		1.76999	3.59372	0.00489877	0.0124854		1.32846	1.16097	0.27262	0.517072		4.87736	3.35862	4.49125	4.06611	3.35862
PLK3	1263	Plk3	12795	TRUE	TRUE	late			0.0190256	0.10221	0.0927613	-1.73889	-3.14044	0.00852497	0.0522791	0.0469778	1.04751	-0.559239	0.586285	0.786571	0.777398	-1.31034	-2.5812	0.0240446	0.353242	0.320922	0.824641	0.852814	0.850433	-1.03894	-0.576827	0.57681	0.678318	0.672522	-1.00436	-0.50128	0.627024	0.69639	0.69138	1.13282	-0.0755468	0.94127	0.969839	0.970713	10.1279	11.0472	10.996	10.8311	10.6501
CNN1	1264	Cnn1	12797	TRUE	TRUE	early	late		0.000102425	0.0189613	0.0168249	-5.57298	-5.61757	0.000112941	0.00990566	0.00846496	-5.68499	-5.79876	8.48969e-05	0.0309271	0.0277894	1.49959	0.181195	0.859239	0.950367	0.945637	0.0114627	0.0265043		1.58766	2.31926	0.0428269	0.0916053		-1.19617	-1.44758	0.178348	0.247577		1.95256	3.76684	0.0036806	0.0576244		11.2568	9.80553	10.1908	12.0186	12.0077
CNN2	1265	Cnn2	12798	TRUE	TRUE				0.526207	0.660017	0.64372	1.03825	-0.425754	0.677823	0.790708	0.776298	-1.0829	-1.15126	0.272049	0.541795	0.528025	1.24679	0.725504	0.482052	0.774346	0.75309	0.197716	0.263537	0.261557	1.33793	1.88781	0.0883802	0.160742	0.158755	1.231	1.38988	0.194726	0.266344	0.264097	1.13301	0.497926	0.629303	0.801538	0.804412	13.2415	12.4399	12.9353	10.822	11.013
CNN3	1266	Cnn3	71994	TRUE	TRUE				0.0322547	0.132079	0.120154	-1.06566	-1.12225	0.283708	0.450402	0.43157	-1.38243	-3.01209	0.0108208	0.129751	0.126119	1.28986	1.88984	0.0831727	0.451483	0.410537	0.0157842	0.0342816	0.0345387	1.4824	1.41988	0.186057	0.285501	0.28237	-1.38307	-2.15074	0.0569928	0.0949009	0.0944615	2.13072	3.57063	0.00509042	0.0640827	0.0727875	11.1995	11.4084	11.8114	11.7315	12.3812
CNP	1267	Cnp	12799	TRUE	TRUE		early		0.744115	0.819625	0.81241	1.10153	0.777585	0.451872	0.611789	0.593679	1.05923	0.419796	0.682053	0.846955	0.841916	1.04507	0.357789	0.726715	0.895755	0.88677	0.00195682	0.00692463		-1.37249	-2.8508	0.0172264	0.0458342		-1.78793	-4.96254	0.000567894	0.00233886		1.36373	2.11174	0.0608638	0.221691		11.2051	11.2033	11.4988	10.9168	10.712
CNR1	1268	Cnr1	12801	TRUE	TRUE				0.757989	0.829413		1.28784	-0.0437822	0.965798	0.980731		-1.12669	-0.672997	0.513702	0.741095		1.32504	0.629214	0.541002	0.807245		0.911909	0.925626		1.11592	-0.0867276	0.9326	0.95535		1.00741	-0.409376	0.690894	0.753599		1.15813	0.322649	0.753606	0.873675		7.12576	6.12751	6.70517	7.77382	7.63186
CNR2	1269	Cnr2	12802	TRUE	TRUE	early	early	early discordant	0.0222029	0.110131		2.10323	2.64249	0.0214746	0.0873837		2.61564	2.97628	0.0115654	0.132768		1.06809	-0.333785	0.744303	0.904225		1.99732e-05	0.000297593	0.00036467	-2.24842	-5.37937	0.00031037	0.00289453	0.00316183	-3.87571	-8.69848	5.61562e-06	9.72525e-05	0.00012316	1.85775	3.31911	0.00775908	0.0753414	0.085014	4.25629	4.64935	3.69768	4.56	4.21847
CNTF	1270	Cntf	12803	TRUE	TRUE				0.124485	0.273647		1.2944	1.88751	0.0835074	0.203171		1.30614	1.97558	0.0716558	0.28294		1.01959	-0.0880631	0.931279	0.97728		0.935	0.944425		1.041	0.335366	0.744278	0.815563		1.04499	0.298607	0.771353	0.82054		1.01528	0.0367586	0.971401	0.984959		5.63032	5.91701	5.4848	5.56161	6.1368
CNTFR	1271	Cntfr	12804	TRUE	TRUE	early			0.00330427	0.0516649	0.0472054	-2.95609	-4.29625	0.00103875	0.021153	0.0189557	-2.0829	-2.83858	0.0149359	0.144913	0.138805	-1.05557	-1.45767	0.1706	0.558674	0.514662	0.157366	0.218472	0.216663	1.73185	0.259198	0.80074	0.860049	0.855663	1.87446	1.9478	0.0800402	0.126453	0.125755	-1.22359	-1.6886	0.122184	0.330826	0.349622	9.17485	8.4948	7.95268	9.0345	9.41326
CNTN1	1272	Cntn1	12805	TRUE	TRUE		early		0.160321	0.317531	0.299663	1.62512	1.70701	0.11354	0.248845	0.232789	1.12727	-0.159112	0.876227	0.947142	0.943943	2.48325	1.86612	0.0866452	0.458438	0.416635	0.00131626	0.00515505	0.00544604	4.56853	3.50406	0.00568784	0.0205511	0.0204343	7.13837	5.15093	0.000430861	0.00189216	0.00203175	-1.27029	-1.64688	0.130604	0.34277	0.360477	10.66	10.1765	10.902	10.8136	10.8459
COL1A1	1277	Col1a1	12842	TRUE	TRUE	late			0.0033229	0.0517018	0.0472224	3.02471	3.81375	0.00246733	0.0290726	0.0258984	1.19536	0.0657667	0.948647	0.980164	0.979202	2.74552	3.74799	0.00278115	0.280972	0.23937	0.129268	0.185635	0.184684	2.72271	1.28273	0.22852	0.334414	0.330458	-1.10098	-0.957933	0.360683	0.445072	0.442151	3.10617	2.24066	0.0489491	0.196188	0.21297	14.9028	15.1036	16.2973	16.3211	15.5703
COL1A2	1278	Col1a2	12843	TRUE	TRUE	late			0.0310919	0.129882	0.117907	2.19174	2.34049	0.0373526	0.121409	0.11135	1.07013	-0.544788	0.595879	0.792697	0.78407	2.21281	2.88527	0.0136958	0.325264	0.287689	0.0365883	0.0667874	0.0670483	1.77175	0.184079	0.85763	0.901235	0.897822	-2.12201	-2.55538	0.0285988	0.0530906	0.0532281	4.17274	2.73946	0.020852	0.124623	0.137836	14.9468	14.8063	15.8139	15.9429	15.371
COL3A1	1281	Col3a1	12825	TRUE	TRUE	late			0.00547117	0.0603719	0.0549678	3.70987	3.93887	0.00196692	0.0260476	0.0232276	1.61795	1.07266	0.304521	0.573121	0.560657	2.31774	2.86621	0.0141894	0.327197	0.290821	0.00857818	0.021165	0.0213966	1.07429	-1.02295	0.33044	0.4451	0.440465	-4.47829	-3.84931	0.00321585	0.008936	0.00917671	5.15194	2.82636	0.0179638	0.114022	0.126232	14.1461	14.0734	14.9093	15.9323	15.2294
COL4A1	1282	Col4a1	12826	TRUE	TRUE	late			0.00017633	0.0204078	0.0178168	2.49213	4.74327	0.000477582	0.0158981	0.0142636	-1.13712	-1.11151	0.288123	0.558054	0.544609	3.09279	5.85478	7.77996e-05	0.0719838	0.0474668	0.0935302	0.142572	0.141991	1.33063	1.82324	0.0982557	0.174232	0.172064	-1.00808	-0.521429	0.613419	0.684181	0.679319	1.46156	2.34467	0.0410119	0.177181	0.193635	11.585	12.3531	12.8414	13.1188	14.0503
COL4A2	1284	Col4a2	12827	TRUE	TRUE	late			0.0002406	0.0216605	0.0192818	2.04747	4.08556	0.0015109	0.0235517	0.021202	-1.24088	-1.77414	0.101392	0.333221	0.323853	2.78221	5.8597	7.72063e-05	0.0719838	0.0474668	0.195791	0.261594	0.259488	1.26311	1.17044	0.268962	0.378648	0.374432	-1.03231	-0.780303	0.453286	0.536514	0.532874	1.45739	1.95074	0.0796506	0.258318	0.276109	11.5599	12.3422	13.2312	13.3057	14.0431
COL4A3	1285	Col4a3	12828	TRUE	TRUE		early		0.015586	0.0937717	0.0850078	-1.0096	-0.503456	0.623758	0.750583	0.734258	1.59056	2.71768	0.0186878	0.157945	0.151116	-1.5088	-3.22114	0.00733898	0.292596	0.254281	4.74939e-05	0.000516531		-2.66869	-5.73317	0.000189484	0.00216569		-3.7282	-7.63822	1.76187e-05	0.000198325		1.49414	1.90505	0.0859035	0.269378		7.89523	7.0137	7.92471	7.66146	8.56342
COL4A4	1286	Col4a4	12829	TRUE	TRUE		early		0.0308238	0.129021	0.117229	1.19201	0.848942	0.412529	0.575869	0.557459	1.56965	2.98033	0.0114788	0.132401	0.128301	-1.25416	-2.13138	0.0544205	0.405569	0.367462	0.00010603	0.000853717		-2.18805	-4.90062	0.000622544	0.00455997		-3.39862	-7.06104	3.45262e-05	0.000304189		1.62894	2.16043	0.0560691	0.212131		8.58137	7.77493	8.96877	8.49679	9.45404
COL4A5	1287	Col4a5	12830	TRUE	TRUE				0.176078	0.336734	0.318096	1.45559	1.9964	0.0690897	0.179219	0.166681	1.19662	0.81854	0.429005	0.680233	0.669513	1.37379	1.17786	0.261683	0.644117	0.603767	0.394433	0.463052	0.458821	-1.38771	-1.40274	0.19097	0.291592	0.288311	-1.07381	-0.942119	0.368335	0.452669	0.449642	1.7851	-0.460622	0.654924	0.816557	0.818004	10.7811	10.0852	10.4845	10.7727	10.5585
COL4A6	1288	Col4a6	94216	TRUE	TRUE				0.161173	0.318884	0.301011	1.45229	1.64972	0.124911	0.265292	0.248976	1.0143	-0.251629	0.805585	0.91339	0.909207	1.55062	1.90135	0.0815336	0.44906	0.4082	0.136115	0.193631	0.192468	-1.77178	-2.12755	0.0592655	0.117979	0.11657	-1.53005	-1.59386	0.142051	0.204782	0.203431	1.73585	-0.533684	0.605219	0.785761	0.788656	9.54601	8.89282	9.91225	9.33764	8.7057
COL5A1	1289	Col5a1	12831	TRUE	TRUE	late			8.75806e-05	0.0178286	0.0161847	2.79388	5.70008	9.91188e-05	0.00977421	0.00834823	1.10569	-0.20605	0.840206	0.928766	0.924984	2.83187	5.90613	7.1843e-05	0.0719838	0.0474668	0.0345731	0.0638955	0.0642605	2.093	1.0348	0.325136	0.439586	0.435263	-1.62675	-2.01178	0.0719607	0.115573	0.11486	3.44444	3.04658	0.0123233	0.0935453	0.10394	11.9368	11.3775	12.9489	12.3181	12.1943
COL5A2	1290	Col5a2	12832	TRUE	TRUE	late			3.34363e-05	0.0127771	0.0111482	2.87301	6.47579	3.0427e-05	0.00833347	0.00756506	1.08118	0.124927	0.90265	0.959384	0.957542	2.71973	6.35087	3.65961e-05	0.0618177	0.0407631	0.0084481	0.0209369	0.0211547	2.10157	1.31725	0.217137	0.321349	0.317817	-1.98416	-2.61002	0.02604	0.0490868	0.0492947	4.83381	3.92727	0.00283274	0.0521932	0.0605977	11.1076	11.1761	12.2228	12.356	12.4361
COL6A1	1291	Col6a1	12833	TRUE	TRUE	late			0.00689807	0.0654389	0.0592751	1.82858	2.97237	0.0116497	0.0613212	0.0549989	-1.03334	-0.750247	0.467562	0.709437	0.69969	1.85988	3.72262	0.00291291	0.280972	0.23937	0.01562	0.0339759	0.0342417	1.42121	0.044924	0.965052	0.977226	0.975795	-2.59685	-3.09684	0.0113113	0.0248907	0.0251805	4.44482	3.14177	0.0104786	0.0864532	0.0961835	13.7706	13.3872	14.5718	14.6874	14.5216
COL6A2	1292	Col6a2	12834	TRUE	TRUE				0.0333709	0.134121	0.121927	1.45586	1.45286	0.171907	0.325234	0.306693	-1.18546	-1.57108	0.142146	0.391311	0.380851	1.74597	3.02394	0.0105852	0.303442	0.268123	0.0175124	0.0371846	0.0373773	1.31322	-0.159484	0.876463	0.915594	0.912871	-2.51461	-3.13308	0.0106346	0.0236235	0.0239117	3.90557	2.9736	0.0139597	0.0992412	0.110279	14.5526	13.8854	15.1428	14.5009	14.7609
COL6A3	1293	Col6a3	12835	TRUE	TRUE	late			0.000198638	0.0210194	0.0184211	2.29531	5.77224	8.84938e-05	0.00967043	0.0082373	1.21565	1.07781	0.302311	0.571129	0.558721	1.92071	4.69443	0.000519239	0.178865	0.141198	0.0222326	0.044954	0.0451784	2.29862	1.20022	0.257715	0.365946	0.361662	-1.91435	-2.13422	0.0586029	0.0972366	0.0968135	4.62882	3.33444	0.00756104	0.0744271	0.0842479	13.3973	13.4354	14.5387	14.3369	14.0275
COL7A1	1294	Col7a1	12836	TRUE	TRUE		early		0.213786	0.37934	0.360356	1.41638	1.30075	0.217768	0.380594	0.360793	1.18192	-0.520072	0.612473	0.802672	0.794579	1.81842	1.82082	0.0936458	0.468502	0.42523	0.00106826	0.00440837	0.00465546	3.78658	4.90017	0.000622955	0.00455997	0.00484476	3.53837	4.43944	0.00125557	0.00428653	0.00447213	1.41859	0.460733	0.654847	0.816557	0.818004	14.1438	13.0174	14.0091	13.7933	13.4494
COL8A1	1295	Col8a1	12837	TRUE	TRUE		late		0.0016951	0.0413258	0.0372849	1.61099	1.4304	0.178123	0.333088	0.314268	-1.70793	-3.22556	0.00727897	0.114604	0.113923	2.61397	4.65596	0.000554728	0.178865	0.141198	0.00789286	0.019832	0.020057	3.17522	2.99677	0.0134175	0.0380941	0.0376609	1.03931	-0.850374	0.415014	0.49902	0.495813	4.41224	3.84715	0.00322722	0.0549095	0.063597	7.80752	5.95441	7.73457	8.73286	9.1893
COL8A2	1296	Col8a2	329941	TRUE	TRUE				0.79291	0.85443	0.848434	1.22785	-0.0631855	0.950659	0.971706	0.968432	-1.05862	-0.624799	0.543801	0.75968	0.749076	1.32708	0.561613	0.584716	0.832985	0.817567	0.016877	0.0361101		1.23634	-0.363281	0.723957	0.79987		-2.4759	-3.24234	0.00883429	0.0202816		3.74675	2.87906	0.0164119	0.108603		9.15357	7.97686	9.71615	9.12108	9.05606
COL9A3	1299	Col9a3	12841	TRUE	TRUE	early			0.0459354	0.158197		-1.3653	-2.28156	0.0415607	0.129951		-1.41085	-2.60188	0.0231454	0.171331		1.15272	0.32032	0.754235	0.907492		0.674183	0.721187		-1.05435	-0.749647	0.470735	0.582357		-1.05161	-0.8151	0.433998	0.517819		1.03939	0.0654535	0.949103	0.973355		7.68304	7.2278	7.34968	7.97497	7.71195
COL10A1	1300	Col10a1	12813	TRUE	TRUE	late			0.00537176	0.0598456	0.0545514	3.47478	3.79247	0.00256471	0.0293624	0.0262102	1.41939	0.585234	0.569233	0.774705	0.764265	3.98089	3.20724	0.00753074	0.294468	0.256573	0.761212	0.797966		-1.00712	-0.474488	0.645343	0.735014		1.08841	0.264536	0.796739	0.840591		-1.07258	-0.739024	0.476881	0.697182		8.19303	7.71249	7.1416	7.90103	7.80786
COL11A1	1301	Col11a1	12814	TRUE	TRUE				0.0218877	0.109335	0.0996273	1.9609	1.45532	0.171238	0.324596	0.305938	-1.36435	-1.80774	0.0957612	0.325035	0.316264	5.90062	3.26306	0.00679001	0.289753	0.250553	0.0060912	0.0162276	0.0164502	1.60977	0.873579	0.402838	0.516569	0.511882	-1.8231	-3.13118	0.0106691	0.0236928	0.0239836	3.3797	4.00476	0.00249909	0.0508607	0.0595027	7.17911	7.67288	9.90752	10.2692	8.78635
COL12A1	1303	Col12a1	12816	TRUE	TRUE		late		0.00185925	0.0429697	0.039333	1.2301	0.553326	0.5902	0.726559	0.709242	-1.87462	-3.77748	0.00263566	0.0866161	0.0877599	2.36832	4.3308	0.000977323	0.201984	0.165477	0.00062772	0.0029787	0.00317922	3.75615	5.753	0.000184408	0.00213725	0.00239989	1.73837	2.20599	0.0519122	0.0876972	0.0873031	2.44439	3.54702	0.00529449	0.0644252	0.0732654	13.3445	12.434	14.3796	13.6964	13.1628
COL13A1	1305	Col13a1	12817	TRUE	TRUE		early		0.485524	0.629478		1.30009	0.972324	0.350081	0.517653		1.00321	-0.179183	0.860784	0.938576		1.31533	1.15151	0.27195	0.65208		6.50979e-06	0.000168305		2.77384	7.95374	1.2388e-05	0.000454308		3.31774	9.15153	3.56032e-06	7.45695e-05		-1.13064	-1.19779	0.258618	0.499797		8.06016	7.30454	8.30181	8.113	7.7459
COL15A1	1306	Col15a1	12819	TRUE	TRUE		early		0.225252	0.392011	0.373115	-1.03137	-0.746947	0.469479	0.626563	0.608503	-1.18444	-1.82935	0.0922905	0.319528	0.310768	1.16344	1.0824	0.300345	0.666534	0.62893	0.000595597	0.00286652	0.00306325	-1.67634	-3.06243	0.0119948	0.0351591	0.034722	-2.68933	-5.84221	0.000163324	0.00090671	0.000995274	1.80841	2.77978	0.019458	0.119545	0.13254	10.9343	11.6325	11.7339	11.6612	12.113
COL16A1	1307	Col16a1	107581	TRUE	TRUE				0.0205874	0.106482	0.0970302	1.14267	0.483967	0.637121	0.760807	0.745519	-1.34232	-2.58921	0.0236925	0.173612	0.165818	1.54189	3.07317	0.00965967	0.303153	0.264576	0.367865	0.43669	0.432878	1.52487	0.917443	0.380505	0.494654	0.490298	-1.03231	-0.555831	0.590545	0.663775	0.659449	1.85767	1.47327	0.171443	0.397526	0.415008	12.9325	11.5978	12.8975	12.8747	12.1643
COMP	1311	Comp	12845	TRUE	TRUE		early		0.0793352	0.21112	0.195344	-1.2277	-2.28937	0.0409784	0.128772	0.118307	-1.01394	-0.250861	0.806166	0.913493	0.909399	1.21651	-2.03851	0.0641595	0.421067	0.381684	7.04342e-05	0.000658989		-1.55767	-6.34785	8.37494e-05	0.0013719		-1.62913	-6.78455	4.83168e-05	0.000379483		1.04721	0.436697	0.671609	0.827354		8.88197	12.0519	14.7612	10.6866	10.3133
COMT	1312	Comt	12846	TRUE	TRUE		early		0.469341	0.616905	0.599353	1.0837	0.237274	0.816446	0.889809	0.880535	-1.07264	-0.961658	0.355199	0.620297	0.607957	1.23017	1.19893	0.253694	0.637131	0.596849	0.00397105	0.0117512	0.0119952	-1.36122	-3.94722	0.00274261	0.0122654	0.0123334	-1.35098	-3.83792	0.0032762	0.00906726	0.00931302	1.01204	-0.109298	0.915128	0.957987	0.960002	11.5328	11.529	11.1819	11.8782	12.1666
COPA	1314	Copa	12847	TRUE	TRUE				0.141199	0.294948	0.277428	1.20108	1.80983	0.0954197	0.221653	0.207101	-1.00022	-0.102756	0.919854	0.967294	0.965946	1.21413	1.91259	0.0799616	0.44719	0.405612	0.267501	0.336399	0.333683	1.06702	0.446865	0.664495	0.75178	0.746617	-1.10804	-1.23036	0.246718	0.324445	0.321403	1.23461	1.67723	0.124429	0.33435	0.352967	12.2088	12.3682	12.7265	12.2564	12.2525
COPB1	1315	Copb1	70349	TRUE	TRUE	late	early		0.00851036	0.0718841	0.0649322	1.41297	3.52999	0.00414652	0.0363282	0.0325486	1.05943	0.510938	0.618664	0.807164	0.799361	1.35294	3.01905	0.0106818	0.303442	0.268123	0.000586826	0.00283464	0.00302947	1.16072	4.05114	0.00231931	0.010906	0.0109945	1.22895	5.68728	0.000201808	0.00106706	0.00116627	-1.05655	-1.63613	0.132855	0.346377	0.363954	10.7331	11.0613	11.0245	11.4178	11.4678
KLF6	1316	Klf6	23849	TRUE	TRUE	early			0.0329992	0.133446	0.121341	-1.62421	-2.80146	0.0160009	0.0734232	0.0660575	-1.3513	-2.4033	0.0333178	0.199383	0.190208	1.02957	-0.398164	0.697502	0.882725	0.872463	0.445214	0.511421	0.506981	-1.09052	-0.795255	0.444931	0.557362	0.551822	1.1506	0.520641	0.613949	0.684678	0.679827	-1.12205	-1.3159	0.217576	0.455424	0.469147	12.8163	13.471	13.4897	14.0164	12.9758
SLC31A1	1317	Slc31a1	20529	TRUE	TRUE	late	early		0.0416594	0.150618	0.137714	-1.48526	-2.50443	0.0276896	0.101049	0.0916084	1.11958	0.00546678	0.995728	0.998911	0.998045	-1.40581	-2.50989	0.0274131	0.358143	0.32601	0.00750291	0.0190957	0.0193304	-1.32348	-3.81946	0.00337653	0.0141599	0.0142157	-1.25901	-3.13941	0.0105207	0.0234421	0.0237333	-1.03767	-0.680051	0.511908	0.723317	0.728403	10.503	11.7451	10.1742	10.9459	10.9845
SLC31A2	1318	Slc31a2	20530	TRUE	TRUE		early		0.0883332	0.224396		-1.34553	-2.16999	0.0507961	0.147631		1.01422	-0.107991	0.915788	0.965354		-1.2864	-2.062	0.0615533	0.415248		0.000736547	0.00335515	0.00356475	-1.94494	-5.59696	0.000228652	0.00240791	0.0026859	-1.49306	-3.66253	0.00437076	0.0113833	0.0116248	-1.16462	-1.93443	0.0818324	0.262437	0.280256	7.42982	7.44933	6.93002	7.2567	6.86368
MAP3K8	1326	Map3k8	26410	TRUE	TRUE	late	early		0.00740415	0.0675714	0.0609582	-2.08992	-3.88649	0.00216232	0.0272151	0.0242744	-1.2049	-1.70386	0.114139	0.352108	0.342449	-1.4195	-2.18263	0.0496597	0.398168	0.361527	0.0128938	0.0290833	0.0293259	-1.443	-3.52604	0.00548291	0.0200481	0.0199593	-1.35389	-2.8026	0.018711	0.0375616	0.0378147	-1.02162	-0.723442	0.485986	0.704329	0.710364	9.58566	10.3676	11.3241	11.0146	10.7711
COX4I1	1327	Cox4i1	12857	TRUE	TRUE				0.239934	0.406992	0.387349	-1.11395	-1.59111	0.13757	0.281623	0.264759	1.01509	-0.0754797	0.941077	0.976999	0.97621	-1.14237	-1.51563	0.155504	0.543589	0.500761	0.741875	0.781062	0.777317	-1.05211	-0.603251	0.559775	0.66313	0.657533	1.03901	0.132622	0.897123	0.921085	0.919862	-1.02835	-0.735873	0.478713	0.698484	0.705026	12.6174	13.0535	12.378	13.0487	13.2527
COX6A1	1337	Cox6a1	12861	TRUE	TRUE				0.15178	0.307077		1.08691	0.272417	0.789932	0.871905		1.27949	1.94371	0.0757533	0.289613		-1.17177	-1.67129	0.120516	0.505543		0.0549977	0.0922018	0.0921476	1.006	-0.120378	0.906568	0.938522	0.935675	1.17686	2.36585	0.0395565	0.0697519	0.0695108	-1.16422	-2.48623	0.0321976	0.156471	0.172876	5.64693	5.82768	5.28009	6.20336	6.30725
COX6B1	1340	Cox6b1	110323	TRUE	TRUE				0.480405	0.625479	0.608404	1.20299	0.791122	0.444229	0.605698	0.58771	1.21592	1.23239	0.241403	0.510653	0.496404	-1.04095	-0.441273	0.666862	0.866531	0.855	0.576814	0.634836	0.631086	1.00025	-0.115719	0.910166	0.940725	0.93803	1.12281	0.870816	0.404275	0.488655	0.485453	-1.07402	-0.986535	0.347139	0.586326	0.596875	11.0553	11.4684	10.3317	11.8454	12.0271
COX7A1	1346	Cox7a1	12865	TRUE	TRUE	early	early	early concordant	0.0025818	0.0481255		-1.59922	-4.49913	0.000727759	0.018571		-1.30148	-2.59222	0.0235615	0.173501		-1.23077	-1.90691	0.0807525	0.448509		3.731e-07	4.44356e-05		-2.14291	-9.23849	3.26893e-06	0.000246368		-2.99437	-13.1787	1.20481e-07	1.57066e-05		1.42094	3.94017	0.00277412	0.0518369		8.09903	7.98836	8.65837	7.99529	8.53562
COX7A2	1347	Cox7a2	12866	TRUE	TRUE				0.544224	0.67537	0.659822	-1.0219	-0.726808	0.481282	0.636948	0.619203	1.0735	0.387779	0.70497	0.860778	0.856671	-1.10688	-1.11459	0.286853	0.659741	0.620756	0.037104	0.0674746	0.06771	1.15411	1.13318	0.283574	0.395273	0.390817	1.36744	3.02231	0.0128447	0.0276067	0.0278911	-1.18557	-1.88912	0.0881891	0.273435	0.291679	9.37894	9.8089	9.30138	10.2595	10.4887
COX7B	1349	Cox7b	66142	TRUE	TRUE				0.491865	0.634283		1.00195	-0.533285	0.603573	0.736627		1.14639	0.690708	0.502891	0.733619		-1.138	-1.22399	0.244443	0.629036		0.399298	0.467962		1.09296	1.20629	0.255469	0.363705		1.08415	1.25141	0.239267	0.316193		1.00473	-0.0451227	0.964898	0.982135		7.16741	7.90956	7.05845	8.42702	8.60561
COX8A	1351	Cox8a	12868	TRUE	TRUE				0.19803	0.36131	0.342473	-1.03993	-0.816106	0.430342	0.592678	0.57451	1.17532	1.10484	0.290888	0.56057	0.547038	-1.21169	-1.92095	0.0788108	0.44608	0.404595	0.984917	0.987296	0.98707	1.04456	0.0527452	0.958974	0.973105	0.971588	-1.00371	-0.117657	0.908669	0.930441	0.928832	1.08646	0.170402	0.868092	0.933361	0.93501	11.2521	10.8182	10.5602	11.9901	12.0022
COX10	1352	Cox10	70383	TRUE	TRUE		early		0.625866	0.736845		1.05697	0.485051	0.636374	0.760257		-1.0281	-0.502224	0.624598	0.811222		1.08617	0.987275	0.342997	0.694809		0.00416151	0.0121688	0.012397	1.3683	3.79481	0.00351559	0.0145864	0.0146023	1.35063	3.93439	0.00280023	0.00803641	0.00827287	1.02229	-0.139583	0.891761	0.944652	0.94663	8.7261	8.76894	8.49906	8.5284	8.60407
COX11	1353	Cox11	69802	TRUE	TRUE		early		0.902544	0.931113	0.929096	1.01709	0.0572146	0.955316	0.975027	0.971966	1.06026	0.419342	0.682376	0.847108	0.841946	-1.01837	-0.362127	0.723554	0.894584	0.885351	0.00241959	0.00808814		1.20645	3.1554	0.0102386	0.031619		1.32934	4.74851	0.000781987	0.00296742		-1.0844	-1.59312	0.142218	0.359778		9.64194	9.41386	9.55194	9.34324	9.43445
COX15	1355	Cox15	226139	TRUE	TRUE				0.9096	0.936176	0.934446	-1.01002	-0.436993	0.669876	0.784951	0.770994	-1.00635	-0.212954	0.834938	0.926247	0.922166	1.0048	-0.22404	0.826495	0.939249	0.932735	0.402082	0.47058	0.466191	1.08807	0.951201	0.363926	0.478711	0.474074	1.1295	1.38141	0.197235	0.269067	0.266636	-1.02715	-0.430212	0.676165	0.830432	0.831665	10.1724	10.3604	10.1141	10.1945	10.2109
CP	1356	Cp	12870	TRUE	TRUE	late	early		0.00498259	0.0586877	0.0537441	-1.81962	-4.0994	0.00147394	0.0234222	0.0210536	-1.3004	-1.63343	0.128322	0.37161	0.360684	-1.59094	-2.46597	0.0297121	0.361503	0.329647	6.8199e-05	0.000644515	0.000746159	-2.42992	-3.02511	0.0127834	0.0367662	0.0363278	-13.5598	-7.5725	1.89854e-05	0.000206397	0.000245358	8.12961	4.54739	0.00106255	0.0384773	0.0490886	10.8002	8.58021	10.9525	9.08691	9.81384
CPA3	1359	Cpa3	12873	TRUE	TRUE		early		0.508042	0.646508	0.630323	1.49387	0.495993	0.628859	0.754779	0.738902	-1.11899	-0.695838	0.499786	0.73173	0.721267	1.83884	1.19183	0.256365	0.638857	0.59907	8.02105e-06	0.000185454	0.000244388	-4.59943	-6.25927	9.39138e-05	0.00145943	0.00169963	-8.85127	-9.57152	2.3711e-06	6.11937e-05	8.21794e-05	2.80904	3.31225	0.00784945	0.0754763	0.0852897	10.0016	8.81922	9.80732	10.5164	10.4894
CPD	1362	Cpd	12874	TRUE	TRUE				0.162607	0.320561	0.302602	-1.30567	-1.96829	0.0725746	0.18464	0.171532	1.01265	-0.458407	0.654851	0.831706	0.82484	-1.19224	-1.50988	0.156948	0.544884	0.501555	0.101558	0.152294	0.151434	-1.20156	-2.39973	0.0373332	0.0822768	0.0812302	-1.07405	-1.02384	0.330042	0.412801	0.409525	-1.1089	-1.37589	0.198886	0.432614	0.447602	11.8386	12.7582	11.6292	12.1681	12.6142
CPE	1363	Cpe	12876	TRUE	TRUE				0.0706022	0.197765	0.182679	-1.4958	-2.58078	0.0240631	0.0933864	0.08463	-1.17509	-1.3534	0.200872	0.464161	0.450265	-1.04895	-1.22738	0.243214	0.628347	0.586449	0.207522	0.274018	0.272062	1.06826	0.00528554	0.995887	0.997397	0.997544	1.41095	1.66752	0.126374	0.185477	0.184437	-1.17654	-1.66224	0.127445	0.338351	0.356515	11.0954	10.3992	11.706	11.485	11.669
CLDN4	1364	Cldn4	12740	TRUE	TRUE	late			0.00149295	0.039712	0.0360958	-1.79924	-4.6169	0.000593354	0.0173043	0.0156315	-1.12022	-1.02986	0.323389	0.590717	0.579413	-1.48696	-3.58705	0.00373363	0.288204	0.247809	0.611771	0.666644	0.662855	-1.17733	-0.879591	0.399725	0.513618	0.508933	-1.00528	-0.880559	0.399225	0.483515	0.480347	1.51251	0.000968461	0.999246	0.999728	0.999454	11.5647	11.7023	11.7907	11.7014	11.5488
CLDN3	1365	Cldn3	12739	TRUE	TRUE	early			0.0018385	0.0429697		-2.79149	-4.70604	0.000509008	0.0163119		-1.30867	-2.67495	0.020225	0.162509		-1.4474	-2.03109	0.0650034	0.421819		0.423171	0.490287		-1.14741	-0.942754	0.368025	0.48253		-1.09826	-1.33216	0.212368	0.28635		1.17651	0.389411	0.705136	0.84816		6.06886	4.94405	6.33226	6.55005	5.96428
CLDN7	1366	Cldn7	53624	TRUE	TRUE				0.356407	0.518989		1.29649	0.298853	0.770164	0.858248		-1.01666	-1.12397	0.283006	0.553212		2.16956	1.42283	0.180259	0.569192		0.0918126	0.14041		1.6627	2.28993	0.0450194	0.0953263		1.09783	0.333361	0.745746	0.79868		1.7056	1.95656	0.0788847	0.257034		6.84011	6.61253	7.39905	7.40747	8.49327
CPM	1368	Cpm	70574	TRUE	TRUE	late	early		0.0268966	0.120311	0.109444	-1.6323	-2.88131	0.013797	0.0673709	0.0604839	-1.06014	-0.338051	0.741165	0.881668	0.878119	-1.37156	-2.54326	0.0257835	0.354163	0.320922	0.0184583	0.0387752	0.0389987	-2.08538	-3.38016	0.00700073	0.0238389	0.0235671	-1.62213	-2.46245	0.0335354	0.0609086	0.061001	-1.0267	-0.917706	0.380374	0.615212	0.624929	10.9348	11.0115	11.1343	10.8266	10.7831
CPN2	1370	Cpn2	71756	TRUE	TRUE		late		0.319538	0.483934		-1.10723	-1.25789	0.232357	0.39684		1.19075	0.206586	0.839797	0.928578		-1.04118	-1.46448	0.168764	0.556204		0.0607874	0.100027		1.28794	2.38564	0.0382426	0.0838487		1.00893	0.0255221	0.980141	0.985663		1.29246	2.36011	0.0399455	0.175021		3.87879	5.30072	4.4559	4.98163	3.87879
CPOX	1371	Cpox	12892	TRUE	TRUE	early			0.0164972	0.0960438	0.0871458	1.2702	2.98472	0.0113854	0.0606268	0.0543252	1.2706	2.96081	0.0119027	0.133403	0.129021	1.0252	0.0239079	0.981319	0.992485	0.991957	0.00267758	0.00875024	0.00902967	1.26979	1.77618	0.106084	0.184975	0.182616	1.72401	4.71607	0.00082131	0.00307935	0.00324532	-1.35016	-2.9399	0.0147881	0.102134	0.113406	9.374	9.20983	8.70499	9.05491	9.17721
CPT1A	1374	Cpt1a	12894	TRUE	TRUE				0.0698179	0.196897	0.181787	-1.32888	-2.39846	0.033613	0.113794	0.103775	-1.35032	-2.0424	0.0637209	0.266064	0.256306	1.03835	-0.356061	0.727976	0.896626	0.887574	0.0286497	0.0551365	0.0554118	-1.66869	-3.1405	0.0105013	0.0321568	0.0317746	-1.29919	-2.17512	0.0546949	0.0917051	0.0912638	-1.04019	-0.965377	0.357122	0.59474	0.604857	10.2545	10.805	11.472	10.2085	10.2325
CPT1B	1375	Cpt1b	12895	TRUE	TRUE		early		0.36719	0.528558		1.28389	0.912719	0.379363	0.545108		-1.03038	-0.549015	0.593064	0.79125		1.28466	1.46173	0.169502	0.557345		6.77791e-07	5.59563e-05	8.45156e-05	-2.72676	-9.37939	2.85045e-06	0.00023346	0.000339748	-3.80185	-12.106	2.6893e-07	2.11219e-05	3.27109e-05	1.40436	2.72666	0.0213153	0.125611	0.138886	6.29317	5.16775	6.4011	5.82805	5.67758
CPT2	1376	Cpt2	12896	TRUE	TRUE		late		0.268411	0.43682	0.416282	-1.16131	-1.499	0.159714	0.310022	0.292172	1.06722	-0.028013	0.978112	0.992484	0.991987	-1.15899	-1.47099	0.167026	0.555049	0.51068	0.0579383	0.0960494	0.0959328	-1.22146	-2.2695	0.04661	0.0977687	0.0967158	1.04054	0.241737	0.813869	0.854754	0.852937	-1.23232	-2.51124	0.0308471	0.152581	0.168769	9.28821	9.46302	7.90182	9.19277	9.44238
CRABP1	1381	Crabp1	12903	TRUE	TRUE		late		0.861679	0.90298		1.3045	0.0224759	0.982438	0.990623		1.40145	0.486342	0.635485	0.818958		1.28479	-0.463866	0.651045	0.860536		0.00904065	0.0220103	0.022261	2.88229	3.6868	0.00419897	0.0165418	0.016575	1.21489	0.607018	0.557369	0.633987	0.629679	2.36845	3.07978	0.011645	0.0910115	0.101277	6.77261	6.39495	7.09457	7.96728	6.94536
CRABP2	1382	Crabp2	12904	TRUE	TRUE				0.291034	0.458937	0.437942	1.46649	1.64543	0.125802	0.266515	0.250126	1.38171	0.981124	0.345899	0.611595	0.59958	1.30699	0.664307	0.519055	0.794651	0.775413	0.639182	0.690713	0.686683	-1.05736	-0.54193	0.599733	0.698247	0.693018	1.01771	-0.96526	0.357177	0.441308	0.438356	1.24813	0.42333	0.681015	0.833499	0.835069	12.192	12.4454	12.2264	12.4391	11.4164
CRAT	1384	Crat	12908	TRUE	TRUE		early		0.00830945	0.0709296	0.0640998	-4.41849	-3.82907	0.00239963	0.0285128	0.0254547	-1.44018	-1.95196	0.0746727	0.288055	0.279437	-1.18831	-1.87711	0.08502	0.45593	0.413991	3.43229e-06	0.000116401	0.000167964	-2.86052	-8.10806	1.04673e-05	0.000420139	0.000569376	-4.05606	-10.0606	1.50383e-06	4.7092e-05	6.6961e-05	1.41381	1.95257	0.0794087	0.257842	0.275666	15.0252	16.4652	12.1188	15.7005	16.4128
CREB1	1385	Creb1	12912	TRUE	TRUE	early			0.00297299	0.0503636	0.0463406	1.18744	4.21653	0.00119624	0.0220316	0.0198477	1.14474	3.29147	0.00644181	0.110364	0.110356	1.04129	0.925069	0.373159	0.713069	0.682023	0.216779	0.283817	0.281629	1.1085	1.78858	0.103967	0.182159	0.179842	1.08378	1.42657	0.184171	0.254059	0.251946	1.02961	0.362009	0.724878	0.859163	0.859655	11.2127	11.1413	11.2173	11.2416	11.3124
ATF2	1386	Atf2	11909	TRUE	TRUE				0.0724368	0.200256	0.185026	1.14532	2.52536	0.0266455	0.0987523	0.089651	1.06219	0.867104	0.402891	0.658937	0.646495	1.10237	1.65826	0.123156	0.509572	0.465852	0.160202	0.22152	0.219656	1.13679	2.06218	0.0661456	0.128369	0.126762	1.10236	1.38899	0.194989	0.266653	0.264379	1.05339	0.673182	0.516087	0.726376	0.731614	10.4139	10.0542	10.3457	10.5005	10.6823
CREBBP	1387	Crebbp	12914	TRUE	TRUE				0.0816232	0.214986	0.19905	-1.15896	-2.08734	0.0588524	0.161311	0.149477	-1.19255	-2.22569	0.0459657	0.229139	0.219043	1.02572	0.138352	0.892257	0.961839	0.959843	0.0929133	0.141825	0.141233	-1.21556	-2.23671	0.0492783	0.102011	0.100926	-1.00086	-0.218039	0.831784	0.868858	0.867745	-1.1787	-2.01867	0.0711376	0.242733	0.259991	11.9016	11.5555	12.0875	11.5569	11.5218
CREBL2	1389	Crebl2	232430	TRUE	TRUE		early		0.739039	0.81589	0.808369	-1.03234	-0.720713	0.48489	0.640262	0.622299	-1.05881	-0.635423	0.537081	0.755771	0.744718	1.02757	-0.0852897	0.933438	0.977875	0.976463	0.000102991	0.000841656	0.000955244	-1.76277	-6.2931	8.98835e-05	0.00143202	0.00166716	-1.75708	-6.28364	9.0991e-05	0.000593402	0.000659685	1.02826	-0.0094558	0.992641	0.996413	0.995744	10.8558	10.8043	10.9777	11.1827	11.1391
CREM	1390	Crem	12916	TRUE	TRUE		early		0.0624662	0.185007	0.17064	-1.69386	-2.51605	0.027105	0.0997539	0.0905933	-1.29968	-1.99288	0.0695175	0.279655	0.270063	1.01028	-0.523171	0.61038	0.843934	0.829098	0.0385727	0.0695529	0.0697423	1.22412	2.43036	0.0354286	0.0790748	0.0781636	1.23611	2.78092	0.0194198	0.0386905	0.0389043	-1.00532	-0.350568	0.733185	0.864646	0.864996	8.346	9.54776	9.58357	9.98477	10.9957
CRHR2	1395	Crhr2	12922	TRUE	TRUE		early		0.446829	0.598691		-1.07967	-1.30342	0.216886	0.379797		-1.06594	-0.789812	0.444964	0.692521		-1.02359	-0.513604	0.616854	0.84703		0.000117982	0.000921656		-1.70105	-4.92189	0.00060316	0.00445774		-2.13795	-6.94576	3.96748e-05	0.000332836		1.29854	2.02387	0.0705233	0.241267		6.17201	5.2088	6.3082	5.05073	5.16704
CRIP1	1396	Crip1	12925	TRUE	TRUE		early		0.635758	0.744353	0.731727	-1.00786	-0.832805	0.421221	0.583769	0.565573	-1.08564	-0.84714	0.413494	0.667313	0.655996	1.13815	0.014335	0.988798	0.99551	0.995315	0.000247272	0.00153083	0.0016754	-2.38736	-4.20437	0.00181607	0.00926853	0.00938044	-4.52427	-6.42965	7.54113e-05	0.00051881	0.000580848	2.02197	2.22528	0.0502431	0.199061	0.215525	9.25116	7.41068	9.68765	9.60326	9.59136
CRK	1398	Crk	12928	TRUE	TRUE		early		0.513276	0.650288	0.634073	1.06594	0.28051	0.783864	0.867823	0.857922	-1.07002	-0.859304	0.407011	0.662042	0.649514	1.13502	1.13981	0.276604	0.653932	0.613724	0.00257126	0.00847231	0.0087458	1.23778	4.39573	0.001344	0.00753698	0.00768411	1.20195	3.84931	0.00321585	0.008936	0.00917671	1.0354	0.546417	0.596759	0.780898	0.784086	10.7105	11.3754	10.9561	10.9891	11.2116
CRKL	1399	Crkl	12929	TRUE	TRUE				0.21691	0.382966	0.364289	1.23093	1.28287	0.223762	0.386919	0.3669	-1.05291	-0.531804	0.604568	0.798779	0.79043	1.30604	1.81467	0.0946346	0.471282	0.427981	0.00645729	0.0170003	0.0172218	1.06791	1.87666	0.0900177	0.162904	0.160856	1.15429	4.16632	0.00192922	0.00598581	0.00619151	-1.07738	-2.28967	0.0450391	0.186378	0.202897	10.793	11.2523	11.1463	11.3256	11.2498
CRMP1	1400	Crmp1	12933	TRUE	TRUE				0.0993356	0.241352	0.22489	1.07923	0.0512583	0.959963	0.977488	0.97449	-1.29522	-2.02934	0.0652039	0.269599	0.259284	1.48253	2.0806	0.0595595	0.412824	0.372548	0.151824	0.212095		1.00751	-0.0445839	0.965317	0.977425		-1.15241	-1.87509	0.0902496	0.1398		1.19471	1.83051	0.0970953	0.289731		8.9789	8.79094	9.14025	8.52666	8.16837
HAPLN1	1404	Hapln1	12950	TRUE	TRUE				0.170346	0.329877	0.31128	4.92756	0.514365	0.616338	0.745209	0.728367	-1.32911	-1.44269	0.174699	0.435205	0.421398	3.63121	1.95705	0.0740121	0.437085	0.396551	0.230413	0.297741		2.11445	1.73614	0.113188	0.19437		1.13759	0.321737	0.754276	0.806092		1.798	1.4144	0.187616	0.41905		4.69033	5.33012	7.10393	5.89635	6.00408
CRY1	1407	Cry1	12952	TRUE	TRUE				0.0732121	0.20126	0.185945	-1.32912	-2.25468	0.0436275	0.134136	0.12356	-1.25019	-2.17718	0.0501462	0.239143	0.229002	1.01324	-0.0774978	0.939505	0.979362	0.977844	0.0306772	0.058259	0.0585451	1.30034	3.17342	0.00992988	0.0308821	0.0305349	1.16459	1.63848	0.132361	0.193054	0.191924	1.15942	1.53494	0.155809	0.377481	0.39556	9.13494	10.0791	10.0179	9.88844	10.6942
CRY2	1408	Cry2	12953	TRUE	TRUE	early			0.000326698	0.0236679	0.0212005	-2.14567	-5.69576	9.97957e-05	0.00977421	0.00834823	-1.74094	-3.82906	0.00239967	0.0848853	0.0867454	-1.24835	-1.86671	0.0865581	0.458438	0.416635	0.0687341	0.110758	0.110602	-1.41277	-2.59909	0.0265327	0.0636067	0.0629514	-1.18536	-1.79535	0.102827	0.156125	0.1552	-1.05058	-0.80374	0.440235	0.667913	0.676164	10.8801	10.6195	12.3924	11.5611	11.2619
CRYAA	1409	Cryaa	12954	TRUE	TRUE				0.242436	0.409881		-1.12091	-1.23157	0.2417	0.406649		1.12188	0.506682	0.621559	0.809676		-1.21321	-1.73825	0.107733	0.488413		0.595232	0.6517		-1.01767	-0.685401	0.508667	0.617247		-1.09564	-1.02657	0.328812	0.411546		1.09389	0.341173	0.740033	0.867725		5.22799	3.79985	3.79985	4.30261	3.79985
CRYAB	1410	Cryab	12955	TRUE	TRUE	early	early	early concordant	0.0134912	0.0880685	0.080021	-2.11456	-3.42201	0.00505972	0.040043	0.0358157	-2.02485	-2.52545	0.0266414	0.181708	0.173823	-1.03839	-0.896568	0.387582	0.721481	0.692222	0.000151837	0.00108637	0.0012123	-1.54554	-2.61596	0.0257759	0.062345	0.0617033	-5.2449	-6.86651	4.36934e-05	0.00035507	0.000407241	3.33917	4.25055	0.00168803	0.0451462	0.0539695	10.8686	10.4313	11.4869	11.876	11.9354
CRYBA2	1412	Cryba2	12958	TRUE	TRUE				0.0963436	0.236964		1.85092	1.93334	0.0771328	0.191999		-1.04024	-0.253624	0.804079	0.912485		2.30985	2.18696	0.0492755	0.397821		0.0503067	0.0858636		1.0657	0.173252	0.86591	0.907899		1.93414	2.55948	0.0283983	0.0527926		-1.44212	-2.38623	0.0382037	0.171031		3.93577	3.93577	3.93577	3.93577	3.93577
CRYM	1428	Crym	12971	TRUE	TRUE		early		0.598254	0.71613		-1.09963	-0.996984	0.338452	0.505174		1.08036	-0.25543	0.802717	0.911611		-1.06944	-0.741554	0.472621	0.769037		3.27364e-06	0.000115176		-1.46397	-8.01974	1.15234e-05	0.000439463		-1.62753	-10.1768	1.35337e-06	4.47937e-05		1.11357	2.15705	0.0563894	0.212635		5.11281	6.15966	6.2738	6.48882	5.0703
CRYZ	1429	Cryz	12972	TRUE	TRUE				0.0718359	0.199408	0.184165	1.39493	2.55266	0.0253415	0.0963712	0.0874554	1.17172	1.00821	0.333253	0.59994	0.58862	1.25392	1.54445	0.148431	0.536945	0.495436	0.0781372	0.122818	0.122645	1.28314	2.10315	0.0617489	0.121821	0.120372	1.37281	2.34404	0.0410557	0.0719502	0.0716484	-1.00013	-0.240887	0.81451	0.904188	0.904938	9.60491	8.48396	10.0202	9.52921	9.27048
CS	1431	Cs	12974	TRUE	TRUE	early			0.00168675	0.0413258	0.0372849	-1.49513	-4.75333	0.000469438	0.0156887	0.014058	-1.21781	-2.75078	0.017577	0.153692	0.146862	-1.17846	-2.00256	0.0683476	0.426728	0.387708	0.114702	0.168192	0.167174	-1.1879	-2.07705	0.0645159	0.125878	0.124381	1.0261	-0.127799	0.900841	0.924163	0.922833	-1.18631	-1.94925	0.0798469	0.258467	0.276208	10.8957	11.3717	10.819	10.4593	10.558
MAPK14	1432	Mapk14	26416	TRUE	TRUE				0.0320596	0.131946	0.119929	1.13503	1.45195	0.172155	0.325666	0.307085	1.29799	3.04693	0.0101424	0.127492	0.124358	-1.09649	-1.59498	0.136701	0.525413	0.482484	0.209104	0.275681	0.2738	-1.09989	-1.72408	0.115412	0.197339	0.194979	1.00416	-0.136145	0.894408	0.918947	0.917762	-1.07527	-1.58793	0.143385	0.361149	0.378531	11.4269	11.579	11.3185	11.1082	11.1279
CSE1L	1434	Cse1l	110750	TRUE	TRUE	early	early	early concordant	0.00428026	0.056602	0.0517955	1.62546	4.21589	0.00119762	0.022033	0.0198477	1.27812	2.18084	0.0498186	0.238449	0.228344	1.32113	2.03504	0.0645522	0.421819	0.382638	0.000147074	0.00106424	0.00118994	1.67159	5.08052	0.00047742	0.00386202	0.00416547	1.90774	6.65721	5.65819e-05	0.000423345	0.000478709	-1.123	-1.57669	0.145946	0.364653	0.382216	11.2032	11.4765	11.447	11.3562	11.2239
CSF1	1435	Csf1	12977	TRUE	TRUE		early		0.024352	0.11484	0.104459	-1.224	-1.98085	0.0709975	0.182215	0.169381	-1.37377	-3.17537	0.00798957	0.117956	0.116341	1.23651	1.19452	0.255352	0.638594	0.598585	0.00297645	0.00947718	0.0097421	-1.64744	-3.18541	0.00972974	0.0303246	0.0299865	-2.11018	-4.57532	0.00101791	0.00363487	0.00382085	1.41124	1.38991	0.194718	0.427802	0.443554	11.2225	10.6846	10.5675	10.409	10.9277
CSF1R	1436	Csf1r	12978	TRUE	TRUE		early		0.743065	0.81884	0.81166	1.20501	0.758604	0.46273	0.621029	0.602693	1.07103	0.221008	0.828802	0.923107	0.919063	1.10475	0.537596	0.600684	0.840121	0.825519	4.92238e-05	0.000529794	0.000618704	-2.37257	-3.98725	0.00257068	0.0117158	0.0117666	-6.63325	-7.91859	1.28771e-05	0.000161436	0.000194632	3.24477	3.93134	0.00281411	0.0520707	0.0603373	11.6568	10.7598	10.691	11.0666	10.8266
CSF3	1440	Csf3	12985	TRUE	TRUE		early		0.105362	0.249791	0.233372	-1.50125	-1.93631	0.0767351	0.191346	0.177902	-1.35309	-2.10117	0.0574256	0.255721	0.245576	1.98625	0.164859	0.871799	0.955248	0.951495	0.0306335	0.0582064	0.0585081	3.93406	2.93053	0.0150272	0.0413951	0.0409504	3.3226	2.52305	0.030229	0.0557607	0.055852	1.95844	0.407478	0.692243	0.839915	0.840329	6.23007	6.41896	6.28239	6.5066	7.07282
CSF3R	1441	Csf3r	12986	TRUE	TRUE				0.887374	0.921209	0.91803	1.4	-0.485737	0.635902	0.759961	0.744552	1.6501	-0.179041	0.860893	0.938576	0.936055	1.70962	-0.306696	0.764331	0.912083	0.905213	0.0530208	0.0895493	0.0895587	1.12744	-0.337712	0.742562	0.81424	0.808575	-2.06673	-2.59979	0.0265011	0.0497945	0.0499418	3.52605	2.26208	0.0472017	0.192045	0.209021	9.06607	10.9164	9.23192	8.44954	11.6229
CSK	1445	Csk	12988	TRUE	TRUE				0.0620982	0.184394	0.170032	1.20277	1.51188	0.156443	0.305635	0.287839	1.35854	2.65005	0.0211772	0.16474	0.158118	-1.08373	-1.13816	0.277266	0.653932	0.613724	0.0425248	0.0750863	0.0753041	-1.14972	-2.00649	0.0725988	0.1382	0.136203	-1.25931	-2.89644	0.0159304	0.032969	0.0332667	1.08623	0.889955	0.394396	0.626797	0.634925	10.4587	10.9305	10.4704	10.1065	10.285
CSNK1A1	1452	Csnk1a1	93687	TRUE	TRUE				0.351726	0.514606	0.492885	1.2407	1.33774	0.205783	0.366567	0.346845	1.25116	1.27711	0.225722	0.492676	0.47861	1.11362	0.0606303	0.952652	0.982795	0.982196	0.00357242	0.0108456	0.0110988	1.27017	1.26447	0.234735	0.341241	0.336966	1.88179	4.43309	0.00126804	0.00431792	0.00450171	-1.4561	-3.16861	0.0100113	0.0841258	0.0933899	11.9547	12.5195	12.3961	12.6881	12.3465
CSNK1D	1453	Csnk1d	104318	TRUE	TRUE		early		0.239654	0.406667	0.387035	-1.16657	-1.57227	0.141869	0.287552	0.270481	-1.13966	-1.53808	0.14997	0.404183	0.393402	1.05699	-0.0341934	0.973285	0.990225	0.989759	0.00238794	0.00800848	0.00829081	1.13136	2.35631	0.0402059	0.0871147	0.0860418	1.27873	4.84194	0.000679522	0.00267284	0.00282977	-1.12253	-2.48563	0.0322304	0.156562	0.172956	12.0305	12.3321	12.892	11.9992	11.9919
CSNK1E	1454	Csnk1e	27373	TRUE	TRUE		early		0.242087	0.409415	0.389586	1.0333	-0.153782	0.880338	0.930301	0.923929	-1.16615	-1.62043	0.131105	0.375624	0.365015	1.24216	1.46664	0.168184	0.556093	0.511448	0.00021657	0.00139477	0.00153771	-1.81619	-5.55695	0.000241747	0.00249106	0.00276887	-1.82166	-5.92262	0.000146528	0.000838539	0.000919069	1.10569	0.365677	0.722223	0.858127	0.858575	11.7638	12.1763	12.6108	12.3912	12.244
CSNK1G2	1455	Csnk1g2	103236	TRUE	TRUE		early		0.482502	0.627149	0.610506	1.14327	1.24296	0.23762	0.40202	0.382121	1.08475	0.681434	0.508535	0.737532	0.727282	1.10295	0.56153	0.584771	0.832993	0.817567	0.003433	0.0105424	0.0107992	1.27549	4.14014	0.00201138	0.00995169	0.010103	1.24446	3.7949	0.00351503	0.00960206	0.00984658	1.02759	0.345237	0.737068	0.866216	0.866793	11.0004	11.1126	11.0738	11.5813	11.5787
CSNK1G3	1456	Csnk1g3	70425	TRUE	TRUE				0.0141388	0.0899276	0.0815754	1.27223	3.48922	0.00446973	0.0376043	0.0335981	1.1717	2.15856	0.0518447	0.243407	0.233228	1.10883	1.33067	0.208031	0.598123	0.554511	0.141659	0.200127	0.198731	1.12374	1.04528	0.320501	0.434776	0.430615	1.22161	2.18622	0.0536779	0.0902708	0.0898489	-1.08545	-1.14094	0.280482	0.525281	0.538318	10.2538	10.34	10.4282	10.5192	10.4665
CSNK2A1	1457	Csnk2a1	12995	TRUE	TRUE				0.210665	0.376338	0.357619	1.19274	1.53136	0.151608	0.300204	0.282762	-1.01489	-0.187568	0.854349	0.935201	0.931976	1.21959	1.71893	0.111293	0.494294	0.451408	0.135861	0.193327	0.192138	1.0282	0.538366	0.602101	0.700106	0.694837	1.10082	2.13	0.0590215	0.0977973	0.0974049	-1.06595	-1.59163	0.142552	0.36001	0.377529	10.9117	11.2208	10.9765	10.6379	10.8628
CSNK2A2	1459	Csnk2a2	13000	TRUE	TRUE		stepwise		0.180399	0.341346	0.322664	-1.20604	-1.33578	0.206402	0.367385	0.347582	1.17342	0.610689	0.552796	0.764806	0.754304	-1.17183	-1.94647	0.0753896	0.439047	0.398524	0.00271056	0.00883257	0.00912173	-1.71938	-4.75471	0.000774707	0.00524068	0.00551692	-1.23882	-2.31288	0.0432947	0.0752028	0.0749175	-1.26727	-2.44183	0.03474	0.162191	0.178464	12.3859	12.5847	12.2146	11.4038	11.3001
VCAN	1462	Vcan	13003	TRUE	TRUE				0.0560178	0.173904	0.159663	1.23589	0.940419	0.365548	0.53213	0.512893	-1.19579	-1.74032	0.107359	0.343224	0.332833	1.64543	2.68074	0.0200096	0.344165	0.30885	0.0166718	0.0357696	0.0360425	-1.03576	-1.15048	0.276714	0.387346	0.383008	-2.68977	-3.49342	0.00578986	0.0143365	0.0146005	2.48221	2.34294	0.0411332	0.177393	0.193893	12.5697	12.9428	14.1886	13.0865	14.0287
CSPG4	1464	Cspg4	121021	TRUE	TRUE				0.0776262	0.208018	0.192429	-1.19868	-1.85108	0.0889154	0.211786	0.197531	-1.53655	-2.4121	0.0327866	0.198275	0.189167	1.23288	0.561025	0.585104	0.833258	0.817727	0.00720867	0.0185764	0.0188294	-1.08947	-1.0022	0.33988	0.454486	0.449933	-2.20245	-3.94498	0.00275257	0.00793558	0.00817208	2.21234	2.94278	0.0147154	0.101955	0.113241	9.4969	10.0744	10.6975	10.9521	10.7828
CSRP1	1465	Csrp1	13007	TRUE	TRUE	early			2.12124e-06	0.00599037	0.0060017	-2.77168	-8.19716	2.92785e-06	0.00413413	0.00433321	-2.66008	-8.57107	1.84344e-06	0.0182517	0.0205913	1.089	0.373912	0.714993	0.890985	0.880789	0.7544	0.792126	0.788554	1.21799	0.644847	0.53354	0.638841	0.634176	1.04315	-0.0283173	0.977966	0.984198	0.983071	1.14484	0.673164	0.516098	0.726376	0.731614	12.9499	13.3233	13.6233	13.8507	13.4821
CSRP2	1466	Csrp2	13008	TRUE	TRUE				0.0803901	0.213132	0.19718	2.34503	2.40193	0.0334012	0.113439	0.103435	1.3112	0.590475	0.565827	0.772459	0.761667	1.97984	1.81145	0.0951569	0.472573	0.429009	0.199859	0.265759	0.263776	1.49211	1.48278	0.168948	0.265644	0.26291	1.03119	-0.354264	0.730498	0.786073	0.7833	1.68626	1.83704	0.0960625	0.287932	0.306229	9.18213	9.44931	10.0768	8.5751	9.19264
SLC25A10	1468	Slc25a10	27376	TRUE	TRUE				0.264061	0.432504	0.411778	1.18252	1.23723	0.239665	0.40447	0.384413	1.22676	1.66183	0.122428	0.363353	0.352636	-1.00723	-0.424591	0.678648	0.87268	0.860731	0.0708318	0.113434	0.113209	1.32291	1.95463	0.079138	0.147609	0.145464	1.40414	2.51681	0.0305538	0.0562599	0.0563656	1.02688	-0.56218	0.586373	0.77451	0.777512	8.44665	8.83382	8.67097	9.3451	8.7466
CST3	1471	Cst3	13010	TRUE	TRUE		early		0.73046	0.810029	0.801624	1.29897	0.795382	0.441841	0.60317	0.585105	1.0903	0.301794	0.767975	0.896236	0.891898	1.20872	0.493588	0.630507	0.853315	0.8391	0.00760493	0.0192831	0.0195171	-1.61941	-3.64621	0.00449035	0.0173801	0.0173906	-1.59023	-3.38142	0.00698589	0.0167149	0.0169635	1.09028	-0.264794	0.796546	0.895814	0.896679	13.7709	12.6143	12.8605	13.2535	13.5049
CST6	1474	Cst6	73720	TRUE	TRUE	late	early		0.0144755	0.0904729	0.0822017	-2.74681	-3.46193	0.00470035	0.0385306	0.0344507	-1.26365	-1.23906	0.239012	0.507765	0.493592	-1.54605	-2.22288	0.0461989	0.394349	0.359143	0.000227826	0.00144303	0.00158835	-9.27219	-5.82204	0.000167854	0.00202905	0.00229478	-8.49073	-5.597	0.000228638	0.00116894	0.00126805	1.65539	-0.225035	0.826484	0.909962	0.910454	12.7792	14.5983	12.4584	14.9315	14.322
CSTB	1476	Cstb	13014	TRUE	TRUE		early		0.319202	0.483555	0.463051	1.08858	-0.863235	0.404932	0.568567	0.55019	1.28629	0.720713	0.48489	0.721649	0.711443	-1.18338	-1.58395	0.139191	0.527156	0.484574	0.0428674	0.0755903	0.0757716	-1.32547	-2.44989	0.0342641	0.0770678	0.0761355	-1.394	-2.66703	0.0236128	0.0453288	0.0455599	1.04694	0.217134	0.83247	0.913585	0.914336	13.5423	14.6567	12.8679	13.8703	14.2747
CSTF1	1477	Cstf1	67337	TRUE	TRUE	early	early	early concordant	0.00134388	0.0380059	0.0346513	1.45513	4.70079	0.000513608	0.0163687	0.014682	1.3108	3.58304	0.00376118	0.0972991	0.0982299	1.10158	1.11775	0.285554	0.658819	0.620037	0.00018555	0.00124569	0.00137952	1.4156	4.91736	0.000607237	0.00447876	0.00476875	1.58209	6.48152	7.05901e-05	0.000493358	0.000552554	-1.09323	-1.56416	0.148845	0.369091	0.386733	8.84979	9.27117	8.92632	8.99513	9.16706
CSTF2	1478	Cstf2	108062	FALSE	TRUE	early	early		0.000162659	0.0204078	0.0178168	1.6647	6.02312	6.0003e-05	0.0091251	0.00793338	1.47916	4.53222	0.000687059	0.0622542	0.0598137	1.18234					0.00024871	0.00153534	0.00168015	1.55152	5.16305	0.000423352	0.00357219	0.00386354	1.62666	6.03781	0.000125626	0.000747171	0.000823365	-1.03755	-0.87476	0.402225	0.634176	0.641724	8.07048	8.23568	7.9941	8.28459	8.13174
CSTF3	1479	Cstf3	228410	TRUE	TRUE	early	early	early concordant	0.00322152	0.0515618	0.0472054	1.51345	4.27936	0.00107022	0.0213338	0.0191883	1.3415	2.96681	0.0117707	0.133346	0.129021	1.15934	1.31255	0.213884	0.601067	0.557541	0.000217165	0.00139682	0.00153967	1.38695	5.52637	0.000252296	0.00256548	0.00285106	1.4141	5.944	0.000142382	0.000822091	0.000901455	-1.013	-0.417634	0.685041	0.836279	0.837377	9.78632	9.94775	9.14449	9.80566	9.82463
CTBS	1486	Ctbs	74245	TRUE	TRUE		early		0.502436	0.641979	0.625874	1.13119	1.19226	0.256204	0.420896	0.401543	1.07428	0.763066	0.460163	0.704145	0.694691	1.04832	0.429193	0.675388	0.871463	0.859378	0.000259499	0.00158856		-1.26779	-3.25949	0.00858156	0.0276107		-1.6605	-6.49153	6.9699e-05	0.000489036		1.31432	3.23204	0.00898981	0.0801307		9.46588	9.35228	8.91079	9.32078	9.23836
CTBP1	1487	Ctbp1	13016	TRUE	TRUE		early		0.0291246	0.125092	0.11359	1.20382	3.03917	0.0102898	0.0575059	0.0517291	1.06127	0.973571	0.349487	0.61505	0.602898	1.14501	2.0656	0.0611625	0.414862	0.374634	0.00872372	0.0214368	0.0216671	1.22686	2.49996	0.0314489	0.0723139	0.0714969	1.40464	3.92829	0.00282806	0.0080953	0.00832679	-1.0927	-1.42833	0.183677	0.413972	0.431345	11.3202	11.2559	11.503	11.3838	11.56
CTBP2	1488	Ctbp2	13017	TRUE	TRUE		early		0.0819794	0.215492	0.199675	1.02321	-0.121726	0.90513	0.94536	0.940409	-1.20051	-2.21583	0.0467877	0.230792	0.22076	1.24714	2.09411	0.0581503	0.411292	0.370989	0.000386027	0.00211022	0.00229215	1.65474	5.3846	0.000308072	0.0028842	0.00315209	1.64823	5.31408	0.000340617	0.00157887	0.00170185	1.0452	0.0705268	0.945165	0.972227	0.973088	9.02708	8.91144	9.3275	8.89426	9.15208
CTF1	1489	Ctf1	13019	TRUE	TRUE				0.0977659	0.239109		-1.24613	-1.72317	0.110503	0.244401		-1.32924	-2.28744	0.0411218	0.218699		1.21919	0.564266	0.582966	0.832554		0.0298567	0.056939		-1.12511	-1.47817	0.170154	0.267136		1.17634	1.71014	0.11803	0.17514		-1.27405	-3.18831	0.00968184	0.0827943		6.84976	6.55746	7.90179	6.45272	6.5663
CTGF	1490	Ctgf	14219	TRUE	TRUE	early			0.000634427	0.0291321	0.0266412	-3.61846	-4.69732	0.000516675	0.0163943	0.0147226	-3.52045	-4.61896	0.000591254	0.0588873	0.0562566	1.17692	-0.0783637	0.93883	0.979238	0.977766	0.0207012	0.0424543	0.0427139	1.6511	1.17821	0.265989	0.375371	0.371151	-1.54511	-2.19417	0.0529606	0.0892194	0.0888026	3.45869	3.37239	0.00709289	0.0720294	0.0820253	11.8838	13.8427	15.4677	13.7806	14.1169
CTH	1491	Cth	107869	TRUE	TRUE	early	early	early discordant	0.00812668	0.0701112		-1.93962	-3.82268	0.00242764	0.0287248		-1.5307	-2.2465	0.0442756	0.226238		-1.18601	-1.57618	0.140968	0.528653		0.00340441	0.0104901		2.12041	3.78327	0.00358272	0.0147536		2.24086	4.15766	0.00195602	0.00604829		1.03673	-0.374391	0.71593	0.854493		6.82031	8.23317	6.90015	7.93858	8.624
CTLA4	1493	Ctla4	12477	TRUE	TRUE		early		0.307483	0.473894	0.452992	1.90179	0.948337	0.361666	0.5286	0.509369	2.00862	1.60568	0.134322	0.380086	0.369824	1.01783	-0.657346	0.523367	0.797085	0.778157	0.0112167	0.0260932		-1.37402	-2.56629	0.0280688	0.0663962		-1.64116	-3.72693	0.00393016	0.0104531		1.24551	1.16064	0.272745	0.517171		7.87305	7.87577	7.06012	7.63596	7.11604
CTNNA1	1495	Ctnna1	12385	TRUE	TRUE				0.873968	0.911967	0.908341	1.04019	0.129006	0.89949	0.941962	0.936724	-1.02466	-0.373527	0.715272	0.866743	0.862348	1.09294	0.502533	0.624387	0.850708	0.835898	0.0125322	0.0284653	0.0286807	1.09705	1.09475	0.299291	0.412395	0.40804	1.31018	3.64717	0.00448322	0.0116261	0.0118649	-1.17974	-2.55242	0.0287444	0.147207	0.163258	12.0835	12.3751	12.6314	12.557	12.6333
CTNS	1497	Ctns	83429	TRUE	TRUE		early		0.968577	0.978918	0.977679	1.07819	0.179454	0.860576	0.918989	0.911236	1.04592	-0.0647603	0.949431	0.980498	0.979621	1.05598	0.244215	0.81119	0.930817	0.92378	0.000937288	0.00399378	0.00421889	-1.78723	-5.03156	0.000512948	0.00404402	0.00435845	-1.63904	-4.45482	0.00122595	0.00420715	0.0043928	-1.05529	-0.576743	0.576864	0.769064	0.772388	9.50152	9.61071	9.65146	9.03406	9.18297
CTNNB1	1499	Ctnnb1	12387	TRUE	TRUE				0.113939	0.260713	0.243765	1.00578	-0.19854	0.845946	0.9095	0.901127	-1.13002	-2.07321	0.0603444	0.260281	0.251057	1.13605	1.87467	0.0853789	0.45653	0.414813	0.629347	0.682164	0.678166	1.06649	0.900413	0.38907	0.502997	0.499063	1.01658	0.10418	0.919087	0.938802	0.937288	1.05056	0.796233	0.444388	0.671574	0.679605	12.4495	12.7349	12.9036	13.3131	13.3715
CTNND1	1500	Ctnnd1	12388	TRUE	TRUE				0.241932	0.409275	0.389448	1.01416	0.156983	0.877868	0.928792	0.922203	-1.07759	-1.4652	0.168572	0.428614	0.415571	1.11767	1.62218	0.130726	0.516967	0.473532	0.010978	0.0256324	0.0258536	1.14154	1.24725	0.240724	0.347561	0.34315	1.44906	3.75797	0.00373459	0.0100507	0.010291	-1.22872	-2.51072	0.0308747	0.15263	0.168785	13.7437	13.8851	13.9234	13.6768	13.4198
CTNND2	1501	Ctnnd2	18163	TRUE	TRUE	early	stepwise		0.0503262	0.165311		-1.54906	-2.50663	0.0275781	0.100838		-1.62771	-2.30188	0.0400609	0.217256		1.27613	-0.204744	0.841204	0.943535		0.00110744	0.00453192		-2.29681	-5.37284	0.000313259	0.00291237		-1.49778	-3.00926	0.0131343	0.0281062		-1.3169	-2.36358	0.0397096	0.174374		5.56981	5.91639	5.73135	6.54699	5.28636
CTPS1	1503	Ctps	51797	TRUE	TRUE		early		0.0459093	0.158159	0.145207	1.71293	2.83755	0.0149647	0.0706893	0.0636543	1.46562	1.45929	0.170162	0.430268	0.41728	1.30185	1.37826	0.193279	0.582312	0.539031	6.8753e-06	0.000173736	0.00023028	2.05787	9.45501	2.65021e-06	0.00023346	0.000332699	1.74312	7.23503	2.8076e-05	0.000263084	0.000308872	1.19455	2.21998	0.0506958	0.200098	0.216526	8.92874	10.1712	9.95162	9.92584	10.0063
CTSB	1508	Ctsb	13030	TRUE	TRUE		early		0.469794	0.617317	0.599734	1.2043	1.25891	0.232001	0.396472	0.376117	1.14904	0.767204	0.45779	0.702672	0.692982	1.08003	0.491711	0.631795	0.854015	0.839562	5.40942e-05	0.000556677	0.00064621	-2.33931	-5.30675	0.000344205	0.00310877	0.00338212	-3.71122	-7.6422	1.75395e-05	0.000198271	0.000235825	1.62267	2.33545	0.0416615	0.178731	0.195571	14.1424	14.9929	14.5435	14.6473	14.6525
CTSD	1509	Ctsd	13033	TRUE	TRUE		early		0.33508	0.499424	0.47838	1.24743	1.41796	0.181645	0.337603	0.318519	1.20621	1.24848	0.235663	0.503955	0.489864	1.08625	0.169475	0.868246	0.954009	0.949286	0.000793884	0.0035308	0.00373036	-2.26058	-4.60209	0.000976985	0.00611089	0.00635139	-2.27612	-5.10894	0.000458014	0.00198123	0.00212724	1.18726	0.506847	0.62325	0.79768	0.800864	12.1323	13.1616	12.7235	13.4105	13.3946
CTSE	1510	Ctse	13034	TRUE	TRUE		early		0.450024	0.601072		1.07961	0.212449	0.835323	0.902775		1.18638	1.223	0.244807	0.513812		-1.08654	-1.01055	0.332176	0.688864		0.00341955	0.0105245	0.0107802	-1.5742	-2.67805	0.0231701	0.0575489	0.0568216	-2.20726	-4.57476	0.00101878	0.00363708	0.00382262	1.67179	1.89671	0.0870937	0.271314	0.28962	4.31461	4.87083	3.93573	3.86137	4.38412
CTSH	1512	Ctsh	13036	TRUE	TRUE		early		0.158304	0.315151	0.296967	1.02826	-0.864143	0.404452	0.568528	0.550071	1.3679	1.20394	0.251823	0.519656	0.505275	-1.26674	-2.06809	0.060894	0.414862	0.374634	0.00060586	0.00289768	0.00309291	-1.28219	-2.66252	0.0237959	0.058702	0.0580459	-1.79229	-5.82445	0.000167305	0.000921158	0.00101118	1.43431	3.16193	0.0101256	0.0845	0.0940917	12.0079	11.7555	11.1768	12.5778	11.3259
CTSK	1513	Ctsk	13038	TRUE	TRUE		early		0.351718	0.514606	0.492885	1.00569	-1.0168	0.329311	0.495987	0.477529	-1.2622	-1.47625	0.165629	0.425792	0.413041	1.21353	0.459454	0.654121	0.86167	0.848792	7.01442e-05	0.000657969	0.000763105	-3.0699	-3.9995	0.00252035	0.0115606	0.011605	-10.6284	-7.59465	1.85124e-05	0.000203803	0.000241874	4.10065	3.59515	0.00488713	0.0631796	0.0715295	13.0558	11.5794	12.9403	12.7824	12.4966
CTSO	1519	Ctso	229445	TRUE	TRUE		early		0.929897	0.951517	0.949968	1.06138	0.0138494	0.989178	0.993281	0.992822	-1.02145	-0.324046	0.751481	0.886634	0.882302	1.08999	0.337896	0.741279	0.902476	0.89371	0.000119431	0.000929977	0.00104821	-1.91534	-4.81127	0.000711483	0.00497012	0.00522514	-2.61641	-6.96737	3.86497e-05	0.00032707	0.00037817	1.46658	2.1561	0.0564801	0.212722	0.229888	10.4139	9.62026	10.3027	10.1149	10.0783
CTSS	1520	Ctss	13040	TRUE	TRUE		early		0.103993	0.247943	0.231496	1.48223	2.05526	0.0622909	0.167544	0.155371	1.49666	2.00549	0.0679968	0.27618	0.266781	1.13873	0.0497662	0.961127	0.986209	0.985725	8.38007e-05	0.000739299	0.000848405	-2.31063	-3.25682	0.00862039	0.027705	0.027428	-7.86558	-7.4223	2.25609e-05	0.000230081	0.000271906	4.68153	4.16548	0.00193181	0.0470138	0.0559034	11.0313	11.0788	10.9931	10.6345	10.9851
CTSW	1521	Ctsw	13041	TRUE	TRUE	early	early	early discordant	0.0140394	0.0894972		1.78642	3.34029	0.00588489	0.0433726		1.54134	2.64775	0.0212671	0.164995		1.22063	0.69254	0.50178	0.784255		3.21271e-05	0.000404512		-1.84807	-5.93043	0.000144999	0.00184973		-2.43439	-8.01585	1.15726e-05	0.000152309		1.30837	2.08542	0.0636167	0.227209		6.51127	6.50181	6.40378	7.13104	6.58572
CTSZ	1522	Ctsz	64138	TRUE	TRUE	late	early		0.0245512	0.115298	0.104911	1.5088	2.71141	0.018906	0.0807067	0.0726845	1.03446	-0.120886	0.905782	0.960604	0.958377	1.51361	2.8323	0.0151112	0.329588	0.294195	5.24858e-05	0.000549494	0.000636964	-2.45833	-3.89169	0.00300131	0.0130919	0.0131373	-7.00619	-7.85978	1.37429e-05	0.000169368	0.000202319	3.61626	3.96809	0.00265152	0.051108	0.0595027	11.6068	11.5816	11.7563	11.7057	11.604
CX3CR1	1524	Cx3cr1	13051	TRUE	TRUE				0.110163	0.255823		1.80607	2.12201	0.0553371	0.155649		1.62892	1.84943	0.089168	0.313969		1.13617	0.272578	0.789811	0.922272		0.0446398	0.0781749	0.0783578	1.21224	0.642521	0.534987	0.639941	0.635046	-1.40832	-2.16023	0.0560875	0.0936617	0.093266	1.86997	2.80275	0.0187059	0.116894	0.129462	8.27099	7.83583	6.70942	7.26864	6.70141
CXADR	1525	Cxadr	13052	TRUE	TRUE		late		0.184137	0.345287	0.326737	-1.24212	-1.76504	0.102967	0.233526	0.218284	1.01208	-0.110755	0.913641	0.964297	0.962613	-1.14303	-1.65429	0.123969	0.509928	0.466292	0.0203611	0.0418571	0.0421131	-1.73978	-3.28425	0.00822963	0.0267809	0.0264646	-1.0542	-0.774868	0.456349	0.539612	0.53582	-1.31434	-2.50938	0.0309455	0.152875	0.16898	11.9462	12.2543	11.9982	11.989	11.8261
CYB5A	1528	Cyb5	109672	TRUE	TRUE		early		0.013437	0.088002	0.0799889	-2.50419	-3.52393	0.00419299	0.03649	0.0326822	-1.22879	-1.3815	0.192306	0.455343	0.441341	-1.4376	-2.14243	0.0533592	0.402896	0.364796	0.000749598	0.00339516	0.0036029	-1.89141	-5.61139	0.000224118	0.00238217	0.00266396	-1.45094	-3.52261	0.00551438	0.0137623	0.014016	-1.19813	-2.08878	0.0632584	0.22643	0.243012	11.8539	13.1062	10.8691	12.849	13.0267
CYB561	1534	Cyb561	13056	TRUE	TRUE				0.680204	0.775492	0.763912	-1.04222	-0.657982	0.522972	0.671917	0.654447	-1.03873	-0.850821	0.411525	0.665415	0.65406	1.04377	0.192838	0.850311	0.946922	0.94178	0.0559347	0.0934422	0.0933377	-1.03994	-0.81232	0.435519	0.548599	0.543298	1.18599	1.90824	0.0854529	0.133581	0.132722	-1.21983	-2.72056	0.0215396	0.12606	0.139195	10.9991	11.0979	10.8914	10.6527	10.7982
CYBA	1535	Cyba	13057	TRUE	TRUE	early	early	early discordant	0.0111252	0.0808838	0.0732343	2.00616	3.52674	0.00417137	0.0364034	0.0325986	1.70198	2.61187	0.0227231	0.169176	0.161822	1.29621	0.914869	0.378277	0.715556	0.685019	4.37195e-05	0.000490158	0.000574024	-2.53478	-3.92986	0.00282086	0.012519	0.0125854	-7.52293	-8.02749	1.14262e-05	0.00015093	0.000183966	3.79856	4.09763	0.00215272	0.0482461	0.0572492	10.7873	10.7748	10.492	10.9435	10.9936
CYBB	1536	Cybb	13058	TRUE	TRUE	early	early	early discordant	0.0193606	0.103273	0.0937033	2.19886	3.19915	0.00764454	0.0492506	0.0441492	1.97716	2.43163	0.0316381	0.195079	0.18621	1.40042	0.767523	0.457607	0.761271	0.738769	3.81836e-05	0.000448149	0.00052959	-2.76243	-3.87754	0.00307121	0.0132811	0.0133196	-9.57629	-8.15115	9.99071e-06	0.000138649	0.000170457	5.08855	4.27361	0.00162771	0.0449762	0.0539695	10.6192	10.0749	10.6081	10.0132	9.70826
CYC1	1537	Cyc1	66445	TRUE	TRUE				0.87611	0.913322	0.909851	1.00257	-0.383144	0.708314	0.812891	0.800193	1.03411	0.109258	0.914804	0.964858	0.963269	-1.03009	-0.492402	0.631321	0.853861	0.839562	0.0514433	0.0873724	0.0874001	1.26463	1.35547	0.20509	0.308224	0.304749	1.41344	2.8454	0.0173867	0.0354567	0.0357462	-1.14307	-1.48993	0.167091	0.392383	0.409659	11.3898	11.9383	11.634	11.9132	12.2032
CYLD	1540	Cyld	74256	TRUE	TRUE				0.553914	0.682697	0.667028	-1.06593	-0.771644	0.455253	0.614694	0.596431	1.05534	0.310333	0.761632	0.893086	0.888968	-1.05328	-1.08198	0.300526	0.666591	0.629146	0.0886168	0.136442	0.135925	-1.20398	-1.53699	0.155311	0.248997	0.246673	-1.30224	-2.47312	0.0329285	0.0599864	0.0600902	1.2296	0.936126	0.371264	0.607239	0.617189	12.4989	12.6932	12.3449	12.8111	12.3595
CYP1A1	1543	Cyp1a1	13076	TRUE	TRUE		early		0.150884	0.306068		-1.41626	-1.76201	0.103498	0.23401		1.21293	0.122186	0.904774	0.960256		-1.2714	-1.88419	0.0839879	0.453294		3.3733e-06	0.000115993	0.000167964	-5.61623	-8.7792	5.17065e-06	0.000313026	0.000436693	-6.67884	-9.6718	2.15644e-06	5.80545e-05	7.83479e-05	1.31092	0.892599	0.393045	0.62595	0.634234	4.19206	7.12333	5.64125	4.49577	4.52608
CYP1B1	1545	Cyp1b1	13078	TRUE	TRUE	stepwise	early		0.000419754	0.0251693	0.0226843	-2.8408	-5.62189	0.000112169	0.00990566	0.00846496	-1.58685	-2.37883	0.0348369	0.203688	0.194373	-1.77563	-3.24306	0.00704652	0.289753	0.252917	7.21515e-05	0.000669879	0.000776172	-2.01489	-2.65999	0.0238995	0.0588776	0.0582248	-8.96899	-7.47063	2.13366e-05	0.000222437	0.000263709	6.74952	4.81064	0.000712163	0.0358117	0.0465596	8.94485	11.6864	10.5239	9.96434	10.3787
CYP2A6	1548	Cyp2a5	13087	TRUE	TRUE				0.380399	0.53993		-1.08464	-1.18602	0.258567	0.423259		-1.08932	-1.31282	0.213796	0.479059		1.03887	0.126799	0.9012	0.964608		0.353939	0.423549		-1.05115	-0.326552	0.750738	0.8206		1.36609	1.12187	0.288134	0.36896		-1.17299	-1.44842	0.178119	0.40639		4.45615	5.36081	4.6174	4.65179	4.69562
CYP3A7	1551	Cyp3a13	13113	TRUE	TRUE				0.529968	0.663062		-1.07624	-0.847706	0.413191	0.576507		1.10366	0.258551	0.800363	0.910136		-1.09741	-1.10626	0.2903	0.660766		0.129216	0.185579	0.184638	1.34772	1.90835	0.0854377	0.156447	0.1543	1.33143	1.9844	0.0753192	0.120064	0.119402	1.04508	-0.0760541	0.940876	0.969717	0.970682	6.6042	5.71272	4.92394	5.97462	5.74649
CYP2B6	1555	Cyp2b10	13088	TRUE	TRUE				0.101058	0.243886		-1.63022	-2.36268	0.0358758	0.118412		-1.17548	-1.16293	0.267464	0.537019		-1.10047	-1.19976	0.253386	0.636828		0.0758491	0.119766	0.119619	-2.06794	-2.5979	0.0265873	0.0637167	0.06305	-1.23811	-1.32271	0.21538	0.289659	0.287254	1.60929	-1.27518	0.231073	0.469552	0.482643	4.69121	7.04415	3.90601	4.76832	6.09071
CYP2E1	1571	Cyp2e1	13106	TRUE	TRUE	late	early		0.00408143	0.0557599		-1.55769	-3.44163	0.0048798	0.0393893		1.10499	0.430877	0.674196	0.842651		-1.6217	-3.8725	0.0022178	0.272184		2.67438e-08	1.77502e-05	4.31266e-05	-14.7623	-14.2325	5.78536e-08	5.30449e-05	0.000139254	-22.3427	-16.3807	1.49595e-08	8.28719e-06	1.88116e-05	1.73116	2.14819	0.0572389	0.21417	0.231253	8.37856	7.89444	8.59497	7.70097	7.60359
CYP2J2	1573	Cyp2j6	13110	TRUE	TRUE				0.384698	0.543601		1.50018	0.366122	0.720647	0.822543		-1.03043	-1.02226	0.326827	0.594097		1.68486	1.38838	0.190256	0.578343		0.355813	0.425302	0.421893	-1.21876	-1.4521	0.177115	0.275019	0.272204	1.02413	-0.351394	0.732584	0.787544	0.784836	-1.10934	-1.10071	0.296812	0.541857	0.553877	7.6142	5.4714	7.1416	7.09563	7.32539
CYP4B1	1580	Cyp4b1	13120	TRUE	TRUE	early	early	early concordant	0.00298865	0.0503636	0.0463656	-3.20858	-4.40793	0.000853445	0.019872	0.017791	-1.87573	-2.57968	0.0241118	0.174445	0.166697	-1.53606	-1.82825	0.0924647	0.466394	0.42363	0.000135384	0.00100723	0.00112757	-3.72436	-5.61842	0.000221943	0.00236458	0.00264791	-3.95611	-6.465	7.20887e-05	0.000502133	0.000562134	1.4721	0.846574	0.417032	0.647879	0.655301	9.75286	6.82889	8.22699	8.83583	8.31038
CYP11A1	1583	Cyp11a1	13070	TRUE	TRUE		early		0.732477	0.811345		-1.03735	-0.545795	0.595208	0.730653		-1.04828	-0.778756	0.451207	0.696988		1.32204	0.232961	0.819718	0.935976		9.03615e-07	6.01424e-05	8.82667e-05	-3.01837	-7.96688	1.22104e-05	0.000451691	0.000602882	-5.31898	-12.1196	2.66105e-07	2.11219e-05	3.27109e-05	1.93213	4.15275	0.00197135	0.0473328	0.0559034	5.79825	4.60007	5.69535	5.03506	5.06956
CYP17A1	1586	Cyp17a1	13074	TRUE	TRUE		early		0.0500981	0.164904		-1.24246	-1.8887	0.0833363	0.20291		-1.37704	-2.71853	0.0186586	0.157839		1.18586	0.829826	0.422839	0.741077		7.64734e-05	0.000696651	0.000805999	-5.06311	-7.05817	3.46453e-05	0.000792751	0.000989808	-3.44564	-5.77995	0.000177747	0.000966079	0.00106024	-1.20209	-1.27822	0.230042	0.468173	0.481439	6.10462	5.1744	5.64434	4.65179	5.35452
CYP27A1	1593	Cyp27a1	104086	TRUE	TRUE	late	early		0.00463827	0.0576931	0.0530522	-2.76701	-4.12448	0.00140934	0.0230961	0.0208573	-1.32044	-1.533	0.151206	0.406156	0.395173	-1.70445	-2.59147	0.0235939	0.353242	0.320922	1.78286e-05	0.000279148	0.000346775	-3.40516	-6.65642	5.66378e-05	0.00107003	0.00129527	-4.75245	-8.43492	7.38421e-06	0.000115617	0.000144209	1.56539	1.7785	0.105684	0.304297	0.322172	10.7584	11.6904	10.3006	11.5609	10.905
CYP27B1	1594	Cyp27b1	13115	TRUE	TRUE				0.112626	0.259178	0.242353	2.61792	1.88101	0.0844507	0.204448	0.190261	1.05237	-0.198506	0.845972	0.931288	0.928013	3.06104	2.07951	0.0596744	0.412945	0.372548	0.628182	0.681105		1.23842	0.985483	0.34763	0.462311		1.08175	0.443162	0.667082	0.732409		1.16642	0.54232	0.599474	0.782689		6.89094	8.84597	7.21548	7.08358	8.09298
CYP51A1	1595	Cyp51	13121	TRUE	TRUE				0.11944	0.267839		-1.24814	-2.15845	0.0518549	0.149528		-1.14935	-1.65423	0.123981	0.365663		-1.02493	-0.504219	0.623238	0.850148		0.224525	0.29162	0.289311	-1.27811	-1.80671	0.100942	0.177823	0.175586	-1.12654	-1.3073	0.22037	0.2953	0.292957	-1.01827	-0.499414	0.628292	0.800742	0.803583	6.07392	6.27416	7.02947	7.48173	7.08364
DAB1	1600	Dab1	13131	TRUE	TRUE				0.949419	0.965543		1.14231	-0.116652	0.909065	0.947969		1.08414	0.202421	0.842979	0.929851		1.12493	-0.319073	0.755157	0.90816		0.536086	0.597067		-1.07025	-1.06626	0.311374	0.425053		1.1006	-0.154552	0.88025	0.908189		-1.15263	-0.911704	0.383376	0.617319		5.96414	6.25188	5.4848	5.78391	6.01866
DAB2	1601	Dab2	13132	TRUE	TRUE	early	early	early concordant	0.0326665	0.133058	0.120965	-1.33041	-2.68773	0.0197524	0.0828633	0.0748421	-1.34194	-2.56869	0.0246048	0.175317	0.167481	1.02502	-0.119044	0.90721	0.967071	0.965347	8.957e-05	0.000769634	0.000877294	-1.87604	-3.06798	0.0118816	0.035001	0.034581	-5.35756	-7.34919	2.45602e-05	0.000241285	0.000283873	3.49676	4.2812	0.00160834	0.0449762	0.0539695	12.294	11.587	12.2396	11.3998	12.2103
DACH1	1602	Dach1	13134	TRUE	TRUE				0.0809332	0.213936	0.198034	-1.68803	-2.47897	0.0290128	0.103977	0.0943719	-1.29252	-0.96509	0.353547	0.619173	0.606623	1.29351	-1.51388	0.155942	0.543998	0.500905	0.0336396	0.0625103	0.062841	-1.14377	-1.10715	0.294149	0.406789	0.402282	-1.75724	-3.07572	0.0117259	0.0256128	0.0258878	1.93324	1.96857	0.0773278	0.254819	0.272587	7.88574	8.69212	8.16974	9.71567	8.63386
DAD1	1603	Dad1	13135	TRUE	TRUE				0.251266	0.419082	0.399124	1.27033	1.63648	0.127677	0.268875	0.252328	1.16912	1.38498	0.191267	0.454314	0.440414	1.08736	0.251504	0.80568	0.928645	0.922015	0.240708	0.308393	0.306107	1.15783	1.64215	0.13159	0.219015	0.216683	1.04115	0.150958	0.883011	0.910391	0.909168	1.1588	1.4912	0.166765	0.391869	0.409239	9.82218	10.6195	10.4572	10.7241	10.6816
CD55	1604	Cd55	13136	TRUE	TRUE	early	early	early concordant	0.00230975	0.0464165	0.042504	-3.30382	-4.52414	0.000696777	0.018493	0.0165244	-1.648	-2.89714	0.0133974	0.138334	0.132314	-1.20141	-1.627	0.129692	0.516462	0.473369	0.00176818	0.0064181	0.00672621	-2.06689	-3.65831	0.00440141	0.0171564	0.0171718	-3.04087	-4.84643	0.000674973	0.00265926	0.00281815	1.62356	1.18812	0.262238	0.5043	0.517646	11.5895	11.9062	12.9619	13.5403	12.7962
DAG1	1605	Dag1	13138	TRUE	TRUE				0.0531494	0.169878	0.156048	-1.15592	-2.62893	0.0220192	0.0886327	0.0802832	-1.02661	-0.6114	0.552341	0.764524	0.754087	-1.10861	-2.01753	0.0665736	0.423888	0.384876	0.867095	0.88925	0.887089	-1.00963	-0.453831	0.659641	0.747569	0.742375	1.02632	0.02312	0.982009	0.986968	0.986003	1.03853	-0.476951	0.643649	0.810221	0.812324	11.4957	11.6793	11.593	11.7909	11.8853
DGKA	1606	Dgka	13139	TRUE	TRUE		early		0.198214	0.361527	0.342684	1.3489	1.92747	0.0779238	0.193372	0.179651	1.16553	0.949233	0.361228	0.625812	0.613463	1.22688	0.978233	0.347269	0.698215	0.666229	0.000437572	0.00229114	0.00247093	1.43145	3.6854	0.0042087	0.016568	0.0166003	1.80125	6.03059	0.000126837	0.000752526	0.000828482	-1.22791	-2.34519	0.0409754	0.177135	0.193557	11.7264	11.2255	11.6835	11.3324	11.0637
DGKB	1607	Dgkb	217480	TRUE	TRUE	early	early	early concordant	0.00463586	0.0576931		-1.45676	-2.62353	0.0222395	0.0891365		-1.94605	-4.11859	0.00142423	0.0755966		1.55694	1.49506	0.160725	0.548491		1.06233e-06	6.51293e-05		-1.64516	-8.42868	7.43287e-06	0.000352272		-1.98531	-11.7414	3.58477e-07	2.29792e-05		1.22983	3.3127	0.00784349	0.0754763		5.67688	4.5734	5.78672	5.74934	6.01866
DGKG	1608	Dgkg	110197	TRUE	TRUE	early	early	early concordant	0.00231206	0.0464165		-1.71667	-3.97412	0.00184573	0.0255502		-1.62742	-3.96312	0.0018827	0.0826959		1.10917	-0.0109998	0.991404	0.996416		0.00925792	0.0224271		-1.23215	-2.24785	0.0483556	0.100631		-1.43531	-3.92433	0.00284627	0.00813459		1.22603	1.67648	0.124577	0.334433		7.7354	6.86782	7.28765	7.77382	7.78146
DGKQ	1609	Dgkq	110524	TRUE	TRUE				0.474853	0.621258	0.603906	1.06244	0.447218	0.662683	0.779534	0.765683	-1.04395	-0.795907	0.441547	0.690007	0.679459	1.17307	1.24313	0.237563	0.621964	0.579769	0.108858	0.161053	0.159988	1.12708	2.01681	0.0713592	0.13632	0.134504	1.1252	2.07423	0.0648219	0.105732	0.105174	1.00832	-0.0574231	0.955339	0.977027	0.977405	10.2803	9.90923	10.092	10.1084	10.1404
DAP	1611	Dap	223453	TRUE	TRUE				0.980123	0.986296	0.985686	1.03871	0.0364758	0.971503	0.984154	0.9821	-1.01038	-0.152548	0.881289	0.948367	0.945993	1.08021	0.189024	0.853233	0.948306	0.943178	0.478701	0.543146	0.538113	1.25285	0.515465	0.617431	0.713129	0.707741	-1.06482	-0.737904	0.477531	0.559694	0.555811	1.3587	1.25337	0.238583	0.478203	0.491586	11.443	10.9906	11.6475	10.7679	10.9495
DAPK1	1612	Dapk1	69635	TRUE	TRUE		early		0.384319	0.543246	0.522116	-1.10801	-1.10158	0.29225	0.458975	0.440307	1.14617	0.252301	0.805078	0.913169	0.909034	-1.16934	-1.35388	0.200724	0.590047	0.546496	0.00766239	0.019384	0.0196064	-1.94775	-3.30356	0.00796544	0.026191	0.0258481	-2.14066	-3.69737	0.00412637	0.0108479	0.0110757	1.37138	0.393807	0.70199	0.846619	0.847405	9.69711	9.52981	9.59293	9.89036	9.07463
DAPK3	1613	Dapk3	13144	TRUE	TRUE				0.208537	0.374148	0.355248	1.36329	0.863337	0.404878	0.568567	0.55019	-1.0933	-1.02718	0.324598	0.591907	0.580454	1.53556	1.89051	0.0830761	0.451483	0.41036	0.0577675	0.0958285	0.0957126	1.08631	1.27987	0.229486	0.335625	0.331606	1.17023	2.76995	0.0197889	0.0392628	0.0394953	-1.07796	-1.49009	0.167051	0.392383	0.409659	9.95363	10.5705	10.945	10.7592	10.6604
DARS	1615	Dars	226414	TRUE	TRUE				0.197079	0.36043	0.341457	1.23604	1.85961	0.0876215	0.209638	0.195317	1.06484	0.477884	0.64132	0.822723	0.815749	1.15221	1.38172	0.192239	0.581118	0.537546	0.0901408	0.138407	0.137911	1.31358	1.81514	0.0995631	0.175992	0.17369	1.40152	2.37896	0.0386812	0.0685077	0.0683343	-1.02658	-0.563814	0.585302	0.774449	0.777415	12.2945	12.0005	12.0675	11.1423	11.1042
DBI	1622	Dbi	13167	TRUE	TRUE				0.173198	0.333069	0.314569	-1.14999	-1.31166	0.214174	0.376253	0.356531	1.11935	0.672409	0.514063	0.7413	0.73101	-1.17293	-1.98407	0.0705983	0.432549	0.392506	0.158478	0.21968	0.217819	-1.46627	-1.96651	0.0775925	0.145436	0.143417	-1.2593	-1.64701	0.130576	0.190796	0.189698	1.17725	-0.319501	0.755921	0.874388	0.874738	12.0804	12.4748	12.2437	12.3283	11.9478
DBN1	1627	Dbn1	56320	TRUE	TRUE				0.0265795	0.119758	0.109003	1.7909	0.939111	0.366193	0.532598	0.513414	-1.75469	-2.14067	0.0535271	0.246205	0.236518	6.99408	3.07978	0.00954181	0.301919	0.263976	0.0278989	0.0539268		1.31593	0.753789	0.468353	0.580151		-1.48237	-2.34671	0.0408691	0.0716578		2.14262	3.1005	0.011241	0.089227		10.6781	9.86134	11.0219	10.5575	10.8629
DBP	1628	Dbp	13170	TRUE	TRUE		early		0.108608	0.253963	0.237528	-1.00356	-0.370829	0.717228	0.819745	0.807036	1.45822	1.79613	0.0976747	0.327593	0.318362	-1.31351	-2.16696	0.0510722	0.39941	0.362369	0.0143735	0.0317252	0.0320046	-1.5529	-3.45111	0.00621464	0.0219227	0.0217345	-1.44809	-2.76862	0.0198342	0.0393351	0.039564	-1.03794	-0.682487	0.510431	0.721997	0.727156	8.86945	8.15091	9.54945	8.72716	8.57166
DBT	1629	Dbt	13171	TRUE	TRUE		early		0.101299	0.244121	0.227806	-1.38231	-2.27128	0.0423399	0.13161	0.121048	-1.00239	-0.576393	0.575002	0.778337	0.768121	-1.16508	-1.69489	0.115866	0.499241	0.456145	4.95967e-05	0.000532298	0.00062097	-1.40263	-4.77575	0.000750519	0.00514389	0.00542492	-1.75998	-7.85054	1.38845e-05	0.00017039	0.00020347	1.26932	3.07479	0.0117444	0.0913463	0.101585	9.79899	10.2875	9.25863	10.041	10.261
ECI1	1632	Eci1	13177	TRUE	TRUE	late	early		0.000658799	0.029688	0.0270543	-1.53261	-4.6038	0.000606931	0.0174895	0.0157992	1.03602	0.0675584	0.94725	0.979567	0.978524	-1.51921	-4.67136	0.000540229	0.178865	0.141198	0.00124776	0.00495897		-1.35953	-2.56288	0.0282336	0.0666722		-1.7994	-5.29875	0.000348166	0.00160548		1.45786	2.73587	0.0209808	0.124879		9.66538	10.0435	9.70092	10.4515	10.6716
DCK	1633	Dck	13178	TRUE	TRUE	early	early	early concordant	0.00947256	0.0748964	0.0682635	1.31553	2.53488	0.0261837	0.0979374	0.0887892	1.47793	3.66465	0.00323853	0.0931641	0.0945112	-1.09812	-1.12977	0.28065	0.655843	0.616647	0.00165499	0.00610019	0.00639671	1.29086	3.1432	0.0104531	0.032097	0.0317383	1.46985	5.04815	0.000500604	0.00212373	0.0022735	-1.13393	-1.90495	0.0859185	0.269378	0.2878	9.47517	9.50552	9.84076	9.31501	9.16912
DCN	1634	Dcn	13179	TRUE	TRUE	early	early	early concordant	0.0342603	0.135688	0.123505	-1.49841	-2.71369	0.0188263	0.080473	0.0724393	-1.86018	-2.48341	0.0287774	0.187252	0.178779	1.22231	-0.230278	0.821755	0.936977	0.930121	0.000115456	0.000907285	0.00102264	-3.88734	-3.60729	0.00478962	0.0181576	0.0181494	-29.2303	-7.1629	3.05763e-05	0.000277845	0.000323504	12.3322	3.55561	0.00521926	0.0640878	0.0728234	16.4423	14.4115	16.4574	15.4401	15.7096
DCTD	1635	Dctd	320685	TRUE	TRUE		early		0.30503	0.471917	0.451223	1.20311	1.60638	0.134169	0.277419	0.260336	1.07822	0.618467	0.547828	0.762203	0.751749	1.12211	0.987913	0.342697	0.694783	0.662012	0.00165252	0.00609574	0.00639231	1.85867	3.75701	0.00374048	0.0151771	0.0152083	2.15048	4.86479	0.000656699	0.00260564	0.00276342	-1.08115	-1.10778	0.293891	0.538488	0.550801	10.6693	10.5966	10.6003	10.0334	10.0451
ACE	1636	Ace	11421	TRUE	TRUE		early		0.412258	0.568517		1.18824	0.617564	0.548403	0.693214		-1.07252	-0.761864	0.460853	0.704803		1.27218	1.37943	0.192927	0.582182		0.000109156	0.000872405	0.000985882	-2.6626	-3.4102	0.006656	0.0229773	0.0227409	-10.7311	-7.20763	2.89987e-05	0.000267694	0.000313004	5.92509	3.79742	0.00350055	0.0563129	0.0649927	7.84988	8.06836	8.35374	8.13738	8.17747
DCT	1638	Dct	13190	TRUE	TRUE	late			0.0210441	0.107563	0.098077	-2.25293	-3.22048	0.00734794	0.0484844	0.0434727	-1.16479	-1.01869	0.328451	0.595854	0.584297	-1.3576	-2.20179	0.0479821	0.395118	0.359624	0.0378421	0.068491	0.0687182	-2.15494	-3.00855	0.0131501	0.0374944	0.0370962	-1.44436	-1.88912	0.0881892	0.13715	0.136356	-1.03573	-1.11943	0.289125	0.534099	0.54673	10.4384	11.749	10.0857	11.433	10.4372
DCTN1	1639	Dctn1	13191	TRUE	TRUE	late			0.0285403	0.123933	0.112569	1.25666	2.66724	0.0205152	0.0849188	0.0767432	1.00185	-0.0609506	0.952402	0.9816	0.981034	1.26263	2.72819	0.0183279	0.339251	0.306157	0.2025	0.268484	0.266676	-1.02268	-0.532085	0.606286	0.703564	0.69816	1.12135	1.3495	0.206936	0.280039	0.277838	-1.12513	-1.88158	0.0892912	0.275087	0.293174	11.2696	11.4081	11.4817	11.3287	11.1121
DDB1	1642	Ddb1	13194	TRUE	TRUE		early		0.587565	0.708752	0.69371	-1.00392	-0.254666	0.803293	0.881142	0.872075	-1.04098	-1.01358	0.330786	0.597913	0.586303	1.03965	0.758911	0.462553	0.764136	0.741435	0.000933289	0.00398024	0.00420415	1.41136	4.73199	0.000801757	0.0053561	0.00561671	1.44036	4.81127	0.000711486	0.00276267	0.00291497	1.02355	-0.0792768	0.938376	0.96892	0.970002	12.1182	12.4467	12.368	12.6122	12.5943
DDC	1644	Ddc	13195	TRUE	TRUE				0.0277322	0.122108		-1.92929	-3.13187	0.00866178	0.0527174		-1.32237	-1.61204	0.132926	0.37822		-1.16456	-1.51983	0.154456	0.54244		0.0160187	0.0347132		-1.2402	-1.9962	0.0738538	0.140164		-1.45425	-3.57808	0.0050277	0.0127625		1.25829	1.58188	0.144758	0.362995		4.97824	4.88143	3.4595	6.66933	5.50526
GADD45A	1647	Gadd45a	13197	TRUE	TRUE				0.159864	0.31686	0.298965	-1.1973	-1.54757	0.147681	0.295119	0.278038	-1.23106	-1.96558	0.0729183	0.285363	0.276467	1.19049	0.418007	0.683325	0.874728	0.863216	0.419921	0.48718	0.482688	1.1053	0.373246	0.716756	0.794017	0.787777	-1.12493	-0.9609	0.35926	0.443618	0.440744	1.28691	1.33415	0.211741	0.448976	0.463175	9.04206	10.4376	10.6479	10.9345	10.6456
DDIT3	1649	Ddit3	13198	TRUE	TRUE				0.165929	0.324729	0.306444	-1.32436	-1.92927	0.0776794	0.19301	0.179316	-1.19116	-1.55578	0.145728	0.397764	0.387123	1.01707	-0.373494	0.715296	0.890985	0.880789	0.541344	0.602138	0.597919	-1.09456	-1.02452	0.329734	0.444314	0.439706	1.03889	-0.0738596	0.942579	0.957337	0.955279	-1.06184	-0.950661	0.364187	0.601076	0.610913	7.70654	8.13895	8.27	8.6246	8.50082
DDOST	1650	Ddost	13200	TRUE	TRUE		early		0.395934	0.553797	0.532456	1.20023	1.18684	0.258257	0.422903	0.403712	1.16924	1.26153	0.23109	0.499309	0.485202	1.04624	-0.0746928	0.94169	0.979939	0.978567	0.0257439	0.0505894	0.0508748	1.39005	3.15929	0.010171	0.0314503	0.0310977	1.30003	2.35878	0.0400368	0.0704791	0.0702139	1.10767	0.800516	0.442015	0.669148	0.677423	11.8432	12.0614	12.045	11.7972	11.7851
DDX1	1653	Ddx1	104721	TRUE	TRUE		early		0.117683	0.265649	0.248586	1.25907	2.25863	0.043318	0.13346	0.12286	1.17327	1.30387	0.216736	0.482129	0.467183	1.12702	0.954759	0.358538	0.704468	0.672633	0.00104937	0.00434798	0.00459064	1.23654	3.24264	0.0088299	0.0282099	0.0279193	1.41979	5.3877	0.000306721	0.00145881	0.00157415	-1.13746	-2.14506	0.0575415	0.214529	0.231288	11.042	11.4843	11.3455	11.4271	11.113
DDX3X	1654	Ddx3x	13205	TRUE	TRUE		early		0.883075	0.918077	0.914853	1.03134	-0.197456	0.846776	0.91011	0.901588	1.08798	0.300299	0.769088	0.896291	0.891961	1.03801	-0.497754	0.627653	0.851437	0.836996	0.0362235	0.0662547	0.0665826	1.20329	2.24636	0.0484781	0.100799	0.099711	1.26138	2.93393	0.0149399	0.0312978	0.0315726	-1.03189	-0.687568	0.507358	0.719749	0.724736	13.3328	14.1094	14.2833	13.8113	13.9337
DDX5	1655	Ddx5	13207	TRUE	TRUE				0.259975	0.428462	0.408083	-1.10811	-1.60388	0.13472	0.278004	0.260982	-1.08503	-1.38182	0.19221	0.455179	0.441221	-1.00063	-0.22206	0.828001	0.939739	0.933242	0.154343	0.214994	0.213263	-1.08254	-1.47357	0.171366	0.268371	0.265643	-1.16091	-2.06715	0.0655964	0.106816	0.106216	1.06673	0.593586	0.565973	0.761388	0.764786	14.3515	14.6533	14.7133	14.6862	14.5826
DDX6	1656	Ddx6	13209	TRUE	TRUE		late		0.677392	0.773797	0.761904	1.13013	0.734961	0.476482	0.632844	0.614918	1.17608	0.813029	0.432037	0.682274	0.671877	1.03465	-0.0780684	0.93906	0.979238	0.977823	0.00173511	0.00632968	0.00663711	-1.18144	-4.32451	0.00150244	0.00815701	0.00830142	1.00734	0.121619	0.90561	0.927897	0.926196	-1.18555	-4.44613	0.00124259	0.0408218	0.0507889	12.1713	12.4109	12.4533	12.467	12.3643
DMXL1	1657	Dmxl1	240283	TRUE	TRUE		early		0.0682723	0.19465	0.179774	-1.07787	-1.3923	0.189095	0.34715	0.328133	1.09457	1.20751	0.250496	0.518686	0.504152	-1.16817	-2.59981	0.0232339	0.351558	0.318575	0.00529763	0.0145967	0.0148144	-1.44538	-3.98784	0.00256823	0.0117133	0.0117666	-1.40684	-3.39553	0.0068221	0.0163789	0.0166287	-1.03301	-0.592311	0.566793	0.76186	0.765183	12.2225	12.2193	12.1395	12.3274	12.4244
DHX8	1659	Dhx8	217207	TRUE	TRUE		early		0.497099	0.638046	0.621443	1.10815	1.21671	0.247103	0.411294	0.391832	1.04934	0.567481	0.580849	0.782467	0.772889	1.07098	0.649231	0.52842	0.800495	0.781614	0.00303089	0.00960916	0.00986523	1.23866	3.29762	0.00804573	0.0263595	0.0260297	1.35478	4.52344	0.00110248	0.00387307	0.00406345	-1.06377	-1.22582	0.248351	0.489194	0.501864	10.7119	10.8971	10.9717	10.8106	10.7985
DHX9	1660	Dhx9	13211	TRUE	TRUE				0.0508204	0.165948	0.152312	1.21536	2.70438	0.0191535	0.0813921	0.073344	1.14785	1.9022	0.0814132	0.300881	0.292422	1.06976	0.802177	0.438048	0.748488	0.72529	0.0249999	0.049427	0.0496902	1.1053	1.21015	0.254051	0.362217	0.357916	1.2698	3.26708	0.00847209	0.0195956	0.0198756	-1.13157	-2.05693	0.0667295	0.234069	0.250646	11.3745	11.6916	11.4418	11.5605	11.6377
DDX10	1662	Ddx10	77591	TRUE	TRUE		early		0.248885	0.416464	0.396301	1.16291	1.19723	0.254333	0.418797	0.399396	-1.03489	-0.529535	0.606092	0.798882	0.790524	1.18606	1.72676	0.109837	0.492436	0.449443	0.000523884	0.00261582	0.00280376	1.5337	4.23972	0.00171717	0.00889124	0.00900978	1.70154	5.72511	0.000191587	0.00102988	0.00112958	-1.12149	-1.48539	0.168268	0.393556	0.411013	9.41719	10.1056	9.62368	9.83776	10.2125
DDX11	1663	Ddx11	320209	TRUE	TRUE		early		0.058131	0.177745		1.65127	2.69786	0.0193861	0.0819422		1.25286	1.38616	0.190915	0.454055		1.30677	1.3117	0.214164	0.601067		3.94582e-06	0.000126006	0.000175881	1.50227	6.67388	5.54179e-05	0.00105811	0.00128922	1.86303	10.3672	1.14103e-06	4.13447e-05	5.97058e-05	-1.23332	-3.69334	0.00415389	0.0599918	0.0689432	7.24833	7.10779	6.97466	6.58412	6.57689
DHX15	1665	Dhx15	13204	TRUE	TRUE		early		0.80507	0.86276	0.856767	1.0715	0.461412	0.652755	0.773114	0.758596	1.10177	0.644846	0.531162	0.752572	0.742284	-1.00119	-0.183435	0.85752	0.949724	0.945282	0.000373601	0.00206404	0.00224674	1.34891	5.13895	0.00043843	0.00366535	0.00395985	1.37019	5.57775	0.000234843	0.00119352	0.00129269	-1.01352	-0.438794	0.670139	0.826454	0.827743	11.6895	12.2903	12.2045	12.6034	12.5519
DECR1	1666	Decr1	67460	TRUE	TRUE		early		0.179018	0.339888	0.321283	-1.11673	-1.36244	0.198083	0.35732	0.337954	1.0771	0.582178	0.571223	0.775731	0.76533	-1.14069	-1.94462	0.0756333	0.439711	0.399057	0.00115161	0.00467007	0.00493443	-1.88003	-5.14984	0.000431545	0.00361612	0.00390499	-1.54727	-3.85407	0.00319095	0.0088804	0.00912078	-1.13616	-1.29577	0.224164	0.462099	0.475403	10.9533	10.6917	10.3955	10.1943	10.1785
DES	1674	Des	13346	TRUE	TRUE	early			0.00748228	0.0679849	0.0613243	-3.49499	-3.60601	0.00360594	0.0341829	0.0304707	-2.53416	-3.06705	0.00977026	0.126086	0.123179	2.82466	-0.53896	0.599771	0.840096	0.825424	0.000118215	0.000922041	0.0010396	-1.7878	-2.02621	0.0702483	0.134587	0.132852	-27.7373	-6.94481	3.97205e-05	0.000332836	0.000384737	20.8794	4.91861	0.000606113	0.0335939	0.0452378	12.1353	10.47	8.80924	10.7172	9.281
CFD	1675	Cfd	11537	TRUE	TRUE	early	early	early concordant	0.00326017	0.0516649	0.0472054	-4.34139	-4.2803	0.00106845	0.0213238	0.0191875	-2.48026	-2.93492	0.0124893	0.134875	0.130051	1.03838	-1.34538	0.203376	0.59324	0.550048	1.92183e-06	8.64527e-05	0.000129394	-17.0672	-8.05269	1.11164e-05	0.00042958	0.000578536	-75.6382	-10.9671	6.77862e-07	3.13685e-05	4.96022e-05	6.29817	2.91439	0.0154482	0.104638	0.115916	12.9204	11.9734	12.3923	12.9185	13.4636
DFFA	1676	Dffa	13347	TRUE	TRUE				0.256359	0.425	0.404871	1.37389	1.726	0.109978	0.243527	0.227787	1.10107	0.622977	0.544958	0.760356	0.749652	1.31224	1.10302	0.291646	0.661364	0.622478	0.0639017	0.104295	0.10402	-1.4649	-2.70504	0.0221211	0.055532	0.0548356	-1.13408	-1.24061	0.243066	0.320427	0.317622	-1.14637	-1.46443	0.173794	0.400929	0.418426	9.65871	10.2238	9.4039	9.85942	9.91019
DFFB	1677	Dffb	13368	TRUE	TRUE	early			0.0352624	0.137665		1.32452	2.69019	0.019663	0.0827215		1.28143	2.48031	0.0289416	0.187456		1.03623	0.209877	0.837284	0.943468		0.0357254	0.0655582	0.0658935	1.29904	1.81256	0.0999842	0.176521	0.174193	1.53016	3.06029	0.0120385	0.0261581	0.0264264	-1.11263	-1.24774	0.240555	0.47969	0.492623	6.55219	6.73135	6.70358	6.74989	6.61997
DFNA5	1687	Dfna5	54722	TRUE	TRUE	stepwise	early		0.000339739	0.0236895	0.0212005	4.45824	5.74202	9.27886e-05	0.00967043	0.00825296	1.74247	2.28545	0.0412697	0.218934	0.208401	2.55837	3.45657	0.00474707	0.289753	0.250553	0.00028167	0.00168839		-1.53264	-4.70741	0.00083216	0.00551107		-1.74554	-6.14177	0.0001095	0.000680465		1.18248	1.43436	0.181994	0.411611		7.81949	8.22289	7.6905	7.47987	7.51607
COCH	1690	Coch	12810	TRUE	TRUE		early		0.072852	0.200763		-1.47474	-2.55368	0.0252937	0.0962447		-1.14629	-1.08891	0.29758	0.56724		-1.29356	-1.46478	0.168685	0.556204		6.06927e-07	5.32671e-05	8.28483e-05	-7.70467	-10.0615	1.5026e-06	0.00017833	0.000253876	-11.8491	-11.9536	3.02983e-07	2.2074e-05	3.35301e-05	1.78872	1.89205	0.0877654	0.272641	0.29095	6.20132	6.94263	7.50214	6.79999	7.41984
DGUOK	1716	Dguok	27369	TRUE	TRUE				0.0354927	0.138188	0.125829	1.36956	2.9819	0.0114453	0.0608447	0.0544652	1.18364	1.66624	0.121533	0.362564	0.351703	1.16829	1.31566	0.212872	0.600655	0.557105	0.631058	0.683559	0.679546	1.00019	-0.0705494	0.945147	0.963786	0.962136	1.08696	0.813013	0.43514	0.518967	0.515761	-1.0551	-0.883563	0.397677	0.629807	0.637753	9.15504	8.66361	8.59786	8.91298	9.20101
DHCR7	1717	Dhcr7	13360	TRUE	TRUE		stepwise		0.0531811	0.169923	0.156077	-1.98677	-2.751	0.0175696	0.0770444	0.0693227	-1.2443	-1.35876	0.199216	0.46299	0.449457	-1.01159	-1.39225	0.18911	0.577928	0.533713	0.000420793	0.00224125	0.00242019	-1.9681	-6.10976	0.000114213	0.00161161	0.00184554	-1.36188	-2.98667	0.013651	0.0290384	0.0293131	-1.41732	-3.12309	0.010817	0.0879117	0.0977957	12.2564	13.6545	11.4809	13.3894	13.4071
DHCR24	1718	Dhcr24	74754	TRUE	TRUE		early		0.0150147	0.0919775	0.0834402	-1.94065	-3.47732	0.00456886	0.0379999	0.0339775	-1.18918	-1.51263	0.156255	0.412109	0.400996	-1.37399	-1.96469	0.0730322	0.436431	0.396475	6.75112e-05	0.000640299	0.000742855	-2.83338	-6.95838	3.90727e-05	0.00084877	0.00104985	-2.48036	-6.19504	0.000102114	0.000643417	0.000713984	-1.1052	-0.763345	0.462886	0.686108	0.692963	14.7439	16.0472	14.1906	15.3059	15.5871
DHFR	1719	Dhfr	13361	TRUE	TRUE	early	early	early concordant	0.00628323	0.0636604		1.45091	2.95129	0.0121152	0.0627731		1.56244	3.80347	0.0025139	0.0857341		-1.07247	-0.852181	0.410799	0.734425		0.0024429	0.00815121	0.00843095	1.62055	3.39001	0.00688571	0.0235466	0.0233025	1.91256	4.67064	0.000879945	0.00324748	0.00342031	-1.10267	-1.28063	0.229227	0.467422	0.480619	5.88809	5.95441	5.23589	5.74934	4.78128
DHODH	1723	Dhodh	56749	TRUE	TRUE				0.346415	0.509962		1.09305	0.890508	0.390698	0.556021		1.16997	1.51509	0.155638	0.411873		-1.02973	-0.624584	0.543937	0.808575		0.14546	0.204542	0.203117	1.29683	1.91212	0.0849078	0.155732	0.153635	1.32601	1.84277	0.0951657	0.1462	0.145391	1.11092	0.0693437	0.946083	0.972454	0.973175	8.4135	7.92926	7.86408	7.50989	7.98018
DHPS	1725	Dhps	330817	TRUE	TRUE	late			0.0229233	0.11178	0.101729	-1.15682	-3.04132	0.0102487	0.0573754	0.0515916	-1.02524	-0.546541	0.594711	0.792003	0.783363	-1.12732	-2.49478	0.0281842	0.360975	0.329264	0.555334	0.614687	0.61029	1.12582	0.817753	0.432551	0.545759	0.540436	1.19855	1.06822	0.310531	0.393067	0.389803	1.06427	-0.250464	0.8073	0.901025	0.901609	10.1531	9.95565	9.89081	10.2539	10.0324
NQO1	1728	Nqo1	18104	TRUE	TRUE				0.524834	0.658972	0.642665	1.59659	0.788834	0.445514	0.606804	0.588714	1.45557	1.13885	0.276991	0.546648	0.532694	1.0764	-0.350015	0.732394	0.898015	0.889303	0.0445924	0.07812	0.078303	1.9545	1.89016	0.0880392	0.160174	0.158214	2.92704	2.8921	0.0160494	0.033167	0.0334666	1.08854	-1.00194	0.339999	0.58078	0.59037	8.15414	9.97237	8.86017	8.91851	8.88583
DIAPH1	1729	Diap1	13367	TRUE	TRUE				0.752764	0.82593	0.818891	-1.00018	-0.249195	0.807424	0.883688	0.874859	1.11564	0.499641	0.626363	0.81218	0.80484	-1.01546	-0.748837	0.46838	0.767515	0.745067	0.33762	0.407674	0.404656	-1.08294	-1.00224	0.339862	0.454486	0.449933	1.08141	0.531243	0.606848	0.678635	0.673902	-1.13849	-1.53348	0.156163	0.378024	0.396149	12.0132	12.2278	12.2823	11.8021	11.7636
42248	1731	42248	54204	TRUE	TRUE		early		0.011798	0.0829823	0.0752616	1.86233	2.12078	0.0554579	0.155834	0.144498	2.23658	3.60786	0.0035937	0.0968766	0.0976683	-1.18597	-1.48708	0.162791	0.550511	0.506357	0.00117763	0.00473856		-1.44072	-3.12534	0.0107756	0.032714		-1.94807	-5.31389	0.000340709	0.00157887		1.42695	2.18855	0.053467	0.206602		8.5794	7.57994	6.74195	6.92646	7.13725
DIO2	1734	Dio2	13371	TRUE	TRUE				0.0553032	0.172539	0.158516	3.00793	2.53232	0.026307	0.0981647	0.0890222	2.26623	2.14446	0.0531666	0.245665	0.235757	1.46021	0.387864	0.704909	0.886276	0.876173	0.0705122	0.113059	0.112866	-2.00691	-2.36198	0.0398183	0.0865459	0.0854974	-1.53472	-2.21191	0.0513943	0.0869032	0.0865228	1.44982	-0.150075	0.883689	0.941215	0.943331	10.472	13.3132	10.9452	12.2438	11.8088
DIO3	1735	Dio3	107585	TRUE	TRUE				0.0481473	0.162106		-1.34097	-2.7552	0.0174335	0.0767207		-1.21978	-1.8553	0.0882731	0.313414		-1.11522	-0.899903	0.385875	0.720836		0.0166547	0.0357396		1.48338	1.8443	0.0949273	0.169927		-1.32333	-1.71619	0.116887	0.173746		2.15285	3.56049	0.00517699	0.0640827		5.87819	6.71668	5.79063	6.77771	6.23424
DKC1	1736	Dkc1	245474	TRUE	TRUE	late	early		0.00408868	0.0557599	0.0511609	1.70295	4.23339	0.001161	0.0217369	0.0195558	1.28173	1.86069	0.0874582	0.312389	0.303943	1.3704	2.37269	0.0352283	0.373473	0.338501	7.85671e-05	0.000709938	0.000817914	2.13802	6.02573	0.000127658	0.00171747	0.00194784	2.24731	6.87663	4.31568e-05	0.000352484	0.000405249	-1.05673	-0.85089	0.41474	0.645709	0.65315	9.83999	10.695	10.3075	10.277	10.6405
DLAT	1737	Dlat	235339	TRUE	TRUE		early		0.287283	0.455735	0.434635	-1.10755	-1.42505	0.179629	0.334833	0.315828	1.03263	0.0334768	0.973845	0.990868	0.990455	-1.1055	-1.45853	0.170367	0.558456	0.514547	0.0162886	0.0351199	0.035385	1.21911	2.48131	0.0324699	0.0740407	0.0731274	1.32165	3.47002	0.0060209	0.0148052	0.0150452	-1.06692	-0.988709	0.346124	0.585408	0.595711	10.5429	10.6646	10.5691	10.2522	10.6704
DLD	1738	Dld	13382	TRUE	TRUE				0.144399	0.298342	0.280512	-1.14103	-2.03531	0.0645226	0.171493	0.159415	-1.01108	-0.453136	0.658535	0.832819	0.826366	-1.12449	-1.58217	0.139596	0.527239	0.484768	0.0867343	0.133912	0.133442	1.02051	0.327571	0.749991	0.820091	0.814817	1.13233	2.32004	0.04277	0.0744338	0.0741428	-1.09607	-1.99247	0.0743147	0.248783	0.266354	11.1714	11.9581	11.2881	11.8877	11.6438
DLG1	1739	Dlg1	13383	TRUE	TRUE				0.428522	0.582782	0.562599	1.21805	1.34688	0.202904	0.363194	0.343442	1.10262	0.741919	0.472408	0.712032	0.701855	1.11348	0.604965	0.55647	0.815768	0.798734	0.195928	0.261682	0.259548	1.09813	0.972658	0.353663	0.468437	0.463791	1.16793	1.96318	0.0780236	0.123765	0.123089	-1.05784	-0.990519	0.345282	0.584676	0.595102	12.0563	12.2648	12.3356	12.2876	11.8358
DLG2	1740	Dlg2	23859	TRUE	TRUE	early	early	early concordant	0.00309103	0.0510489	0.0470887	-2.15075	-4.38616	0.000886658	0.0201436	0.0180573	-1.64817	-2.58294	0.0239677	0.174179	0.166389	-1.30083	-1.80322	0.0965011	0.474245	0.430965	0.00111386	0.00455128		-2.32427	-4.79297	0.000731323	0.00505525		-2.04663	-4.51583	0.0011155	0.00391031		1.04323	-0.277136	0.78732	0.891534		10.6362	9.32988	10.2286	9.84172	9.44847
DLG3	1741	Dlg3	53310	TRUE	TRUE		early		0.338897	0.503228	0.482226	-1.01642	-0.618946	0.547522	0.692594	0.675489	1.1643	0.91173	0.379862	0.640246	0.627842	-1.13137	-1.53068	0.151776	0.540372	0.498079	0.00136233	0.00529267	0.00558861	-1.58502	-3.91799	0.00287575	0.0127121	0.0127652	-1.78551	-4.96808	0.000563256	0.00232437	0.0024808	1.16302	1.0501	0.318388	0.560778	0.571212	10.0716	9.60032	10.0879	10.0935	9.4288
DLG4	1742	Dlg4	13385	TRUE	TRUE	early			0.000652096	0.0294643	0.0268779	-1.44348	-4.816	0.000421898	0.0149553	0.0133611	-1.40279	-4.44938	0.000793731	0.0637393	0.0624365	-1.00784	-0.366622	0.720284	0.893593	0.883844	0.00567776	0.0153799		1.06275	-0.0105338	0.991803	0.995159		-1.67052	-3.6927	0.00415827	0.0109194		1.85421	3.68217	0.00423121	0.0600332		8.88046	9.4088	9.19578	9.13462	8.94429
DLST	1743	Dlst	78920	TRUE	TRUE	early	early	early discordant	0.0276691	0.122026	0.110925	-1.23719	-2.89623	0.0134199	0.0662165	0.0593427	-1.18384	-2.48429	0.0287312	0.187156	0.17863	-1.01239	-0.411939	0.687647	0.876999	0.866245	0.00188182	0.00671979	0.00701982	1.28382	4.23558	0.00172845	0.00893752	0.00905416	1.2989	4.43218	0.00126983	0.004322	0.00450476	1.00482	-0.196592	0.848085	0.923117	0.923443	10.5971	10.7481	11.0709	10.8915	10.8604
DLX1	1745	Dlx1	13390	TRUE	TRUE		early		0.232832	0.399666		2.61533	1.69457	0.115929	0.252726		1.32067	0.280818	0.783633	0.902768		2.04038	1.41375	0.182851	0.572574		0.00215403	0.00744129		1.50177	2.64383	0.0245718	0.0601261		2.01519	4.90907	0.000614762	0.00247987		-1.25531	-2.26524	0.0469487	0.191337		4.73799	3.95279	5.89701	6.19552	4.9783
DLX3	1747	Dlx3	13393	TRUE	TRUE				0.2898	0.458058	0.436852	-1.12862	-1.58459	0.139044	0.283544	0.266448	-1.01975	-0.367675	0.719518	0.869456	0.865312	1.04504	-1.21692	0.247028	0.631665	0.590784	0.168262	0.230799		-1.46723	-2.02802	0.0700356	0.134289		-1.14849	-1.37063	0.200467	0.27281		1.08342	-0.657389	0.525772	0.733342		9.48339	9.54832	10.5017	9.81471	8.67796
DLX5	1749	Dlx5	13395	TRUE	TRUE		early		0.580722	0.704035	0.689352	1.07419	-0.648405	0.528936	0.676703	0.659299	1.23451	0.409258	0.689561	0.851151	0.846138	-1.03186	-1.05766	0.311036	0.673052	0.635693	0.00561745	0.0152592		1.41892	2.24006	0.048999	0.101577		1.85633	4.26311	0.00165489	0.00531967		-1.18981	-2.02305	0.07062	0.241421		8.21173	7.20275	8.26504	7.75461	7.51683
DLX6	1750	Dlx6	13396	TRUE	TRUE		early		0.457273	0.606547		1.19592	0.751983	0.466555	0.624087		1.28453	1.2868	0.222433	0.488517		-1.01971	-0.534818	0.602545	0.841077		0.0213111	0.0434475		1.65606	3.272	0.00840178	0.0271785		1.44237	2.45085	0.0342083	0.0618832		1.25407	0.821158	0.430697	0.659514		5.32284	4.45115	5.30599	5.02528	4.92215
DMD	1756	Dmd	13405	TRUE	TRUE	early	early	early concordant	0.000595537	0.0281544	0.025684	-2.55094	-4.96885	0.000325894	0.0137632	0.0125014	-2.26718	-4.35824	0.000931245	0.0673332	0.0667166	-1.08888	-0.610612	0.552846	0.813102	0.795731	6.47365e-05	0.000622104	0.000725591	-2.43029	-4.12215	0.00206998	0.01012	0.0102572	-6.05613	-7.66264	1.71384e-05	0.000194895	0.000232639	2.69336	3.54049	0.00535239	0.0646244	0.0734414	11.6731	10.0749	11.1597	12.0485	11.687
SARDH	1757	Sardh	192166	TRUE	TRUE		early		0.572582	0.697235		1.1711	1.05639	0.311595	0.478968		1.15916	0.727018	0.481158	0.718634		1.11142	0.329369	0.747554	0.905164		1.72007e-05	0.000273849		-2.07227	-5.20402	0.000398975	0.00345838		-3.79542	-8.88523	4.64351e-06	8.60519e-05		1.88907	3.68122	0.00423786	0.0600332		6.78813	5.61853	6.47337	5.96004	6.00386
DMP1	1758	Dmp1	13406	TRUE	TRUE		early		0.0879175	0.223877		4.04354	2.44432	0.0309125	0.10798		3.15532	1.34762	0.202675	0.466473		2.4559	1.09671	0.29429	0.663599		0.000924232	0.00394973		-1.27259	-3.11217	0.0110198	0.0332221		-1.54772	-5.50172	0.000261156	0.001292		1.23499	2.38955	0.0379878	0.1704		3.91722	3.91463	3.35862	3.35862	4.25124
DNM1	1759	Dnm1	13429	TRUE	TRUE				0.0824457	0.216248	0.200418	-1.32921	-1.99743	0.0689649	0.179004	0.166452	-1.41158	-2.28316	0.0414409	0.219365	0.208978	1.20745	0.285727	0.779959	0.918656	0.911529	0.00400763	0.0118288	0.0120622	-1.2098	-1.62111	0.136062	0.224861	0.222562	-3.38084	-4.43665	0.00126103	0.00429914	0.00448124	2.75085	2.81554	0.0183002	0.115501	0.127942	11.1616	9.79281	11.3753	9.61805	9.12187
DMPK	1760	Dmpk	13400	TRUE	TRUE		early		0.272291	0.440701	0.420187	-1.05898	-0.971443	0.350502	0.517958	0.499249	-1.16972	-1.69867	0.115136	0.353358	0.343568	1.11949	0.727225	0.481036	0.773982	0.752565	8.2695e-05	0.000733105	0.00083986	-1.60731	-3.45554	0.00616861	0.0218174	0.0216326	-3.24063	-7.44609	2.19491e-05	0.000226184	0.000267163	1.97846	3.99054	0.00255705	0.0510281	0.0595027	10.6943	10.2888	10.6037	9.85633	9.75667
DMWD	1762	Dmwd	13401	TRUE	TRUE				0.723626	0.805752	0.797288	1.08509	0.76226	0.460626	0.619649	0.601234	1.02744	0.130614	0.898245	0.957706	0.955956	1.0877	0.631646	0.539465	0.806698	0.788661	0.0180381	0.038056		1.21737	1.63182	0.133769	0.222032		-1.19315	-1.87584	0.090139	0.139644		1.52245	3.50765	0.00565377	0.0655761		9.99129	9.55022	9.50252	9.39741	9.4162
DNA2	1763	Dna2	327762	TRUE	TRUE	early			0.0320244	0.131876	0.119888	1.80415	2.74782	0.0176735	0.0772799	0.0694871	1.87188	2.51759	0.0270287	0.182338	0.174355	1.12694	0.230233	0.821789	0.936977	0.930121	0.0944658	0.143651	0.143051	1.16738	1.75017	0.11065	0.190988	0.188722	1.21451	2.36689	0.039486	0.0696615	0.069425	-1.02522	-0.616719	0.551201	0.751698	0.755146	7.60266	8.00063	8.5932	8.09306	8.02584
DNAH8	1769	Dnah8	13417	TRUE	TRUE				0.0250433	0.116351		-1.24998	-1.87386	0.0854985	0.206104		1.41095	1.30037	0.217895	0.483437		-1.71857	-3.17423	0.00800657	0.297028		0.121565	0.17651	0.175476	1.09377	-0.155751	0.879329	0.917467	0.914768	1.42772	1.90031	0.0865784	0.134977	0.134123	-1.33398	-2.05606	0.0668269	0.234297	0.250913	5.84841	7.59046	5.91547	6.48882	6.46327
DNASE1L1	1774	Dnase1l1	69537	TRUE	TRUE		early		0.461248	0.609862		1.18904	1.15562	0.270328	0.436148		1.05143	0.0906669	0.929253	0.971375		1.17999	1.06495	0.307856	0.671628		0.00059752	0.00287197	0.00306822	-1.67846	-3.88395	0.00303932	0.0131903	0.013235	-2.66486	-5.72131	0.000192589	0.00103374	0.00113404	1.52035	1.83736	0.0960133	0.287932	0.306229	7.90052	8.50929	8.67155	7.9031	8.42945
DNASE1L2	1775	Dnase1l2	66705	TRUE	TRUE	late	early		0.0207296	0.106826	0.0972491	-2.22635	-3.20013	0.00763069	0.0491988	0.0441174	-1.16378	-0.899378	0.386144	0.64563	0.633157	-1.45601	-2.30075	0.0401428	0.384913	0.348095	0.00160216	0.00595838	0.00625531	-3.707	-4.51519	0.00111661	0.00665205	0.00686509	-2.56107	-4.35085	0.00144165	0.00476507	0.0049584	1.46812	-0.164334	0.872742	0.935591	0.937397	10.6152	10.9699	10.055	11.6292	11.6234
DNASE1L3	1776	Dnase1l3	13421	TRUE	TRUE	late			0.0154199	0.0930799	0.0844317	-1.45646	-2.55023	0.0254551	0.0965766	0.087622	1.24045	0.764968	0.459071	0.703601	0.694026	-1.68618	-3.3152	0.00616479	0.289753	0.250553	0.0284215	0.0547408	0.0550355	-1.83839	-3.21696	0.00922263	0.0291441	0.0288297	-1.23845	-1.76889	0.107346	0.161899	0.161085	-1.15304	-1.44807	0.178215	0.406482	0.423938	8.05323	8.12471	7.7432	7.61907	8.38418
DNASE2	1777	Dnase2a	13423	TRUE	TRUE		stepwise		0.43544	0.588694	0.568674	1.11899	0.800984	0.438713	0.600106	0.582042	1.1945	1.32594	0.209546	0.474546	0.46003	-1.00827	-0.524954	0.609178	0.843299	0.828522	0.000275596	0.00165951	0.00180629	-2.00504	-6.35229	8.32719e-05	0.0013706	0.00159475	-1.52594	-4.1108	0.00210784	0.00641672	0.00662997	-1.26063	-2.24149	0.0488806	0.196076	0.212929	9.67804	8.97241	9.86239	9.45059	9.50533
DYNC1H1	1778	Dync1h1	13424	TRUE	TRUE				0.243617	0.410935	0.390977	1.20301	1.5497	0.147173	0.294347	0.277269	1.00539	0.00862389	0.993261	0.998032	0.997279	1.20944	1.54108	0.149245	0.537648	0.495869	0.67073	0.71818	0.714041	-1.06164	-0.885432	0.396715	0.510519	0.505971	-1.01807	-0.253859	0.804748	0.847203	0.845679	-1.02867	-0.631573	0.541833	0.745412	0.748598	14.0451	14.0576	14.4264	14.2306	13.9772
DYNC1LI2	1783	Dync1li2	234663	TRUE	TRUE				0.311192	0.477094	0.455991	1.24378	1.58845	0.13817	0.282339	0.265365	1.19578	0.995675	0.339062	0.604871	0.593415	1.12383	0.592773	0.564337	0.820417	0.803679	0.33318	0.403157	0.400032	1.161	1.36386	0.202521	0.305189	0.301792	1.1865	1.35182	0.206215	0.279246	0.277025	1.01935	0.0120376	0.990632	0.995291	0.994847	12.1207	12.0936	12.521	12.2381	11.9242
DNM2	1785	Dnm2	13430	TRUE	TRUE	late			0.0385769	0.144458	0.13178	-1.21056	-2.20911	0.0473559	0.141516	0.130738	1.07474	0.575577	0.575536	0.778842	0.768712	-1.25742	-2.78469	0.0165063	0.332489	0.297301	0.428189	0.494994	0.490494	-1.08358	-1.13554	0.282633	0.394151	0.389744	1.02893	0.0799101	0.937885	0.95337	0.951423	-1.078	-1.21545	0.252111	0.493084	0.505727	12.7351	12.7259	12.643	12.2221	12.035
DNMT1	1786	Dnmt1	13433	TRUE	TRUE				0.132334	0.283831	0.266385	1.30579	1.52267	0.15375	0.302547	0.28504	1.50739	2.12832	0.0547181	0.248898	0.239405	-1.01377	-0.605655	0.556026	0.815348	0.798457	0.00660624	0.0173296	0.0175656	1.23732	1.82799	0.0974953	0.173264	0.171137	1.55661	4.14844	0.00198496	0.00612477	0.00633661	-1.22082	-2.32044	0.0427405	0.18131	0.198108	11.2517	11.1661	11.2739	10.6859	10.3356
TRDMT1	1787	Trdmt1	13434	TRUE	TRUE		early		0.322635	0.487404	0.466818	1.21473	1.38111	0.192422	0.350996	0.331793	1.16316	1.35143	0.201485	0.464918	0.450858	1.01977	0.0296809	0.976809	0.991019	0.990505	0.0245662	0.0487833		-1.19577	-2.25346	0.0478973	0.0999794		-1.32713	-3.23173	0.00899453	0.0206234		1.1252	0.978269	0.351014	0.589257		9.47832	8.55674	9.45609	9.26866	8.87311
DNMT3A	1788	Dnmt3a	13435	TRUE	TRUE		early		0.282005	0.45023	0.429447	1.51742	1.35628	0.199981	0.359672	0.340101	-1.01197	-0.178759	0.861109	0.938576	0.936055	1.51797	1.53504	0.150709	0.539859	0.498079	0.00180722	0.00652394	0.00682884	-1.9129	-4.40391	0.00132696	0.00747893	0.00763558	-1.89692	-4.31842	0.00151688	0.00496672	0.00516042	1.04112	-0.0854905	0.933559	0.967176	0.968489	9.35679	9.23332	9.47308	8.93564	8.59907
DNMT3B	1789	Dnmt3b	13436	TRUE	TRUE	early			0.00219796	0.04564		1.95092	4.51286	0.000710572	0.0185642		1.73558	3.08423	0.00946317	0.124878		1.33204	1.42863	0.178621	0.567615		0.46833	0.53342		1.18165	1.04268	0.32165	0.43613		1.2018	1.16426	0.271344	0.351048		1.06925	-0.121583	0.905638	0.952109		7.63843	7.71462	8.011	7.5277	7.10909
DOCK1	1793	Dock1	330662	TRUE	TRUE		early		0.143772	0.29788	0.280094	-1.05467	-0.839655	0.417516	0.580392	0.56209	-1.21134	-2.12447	0.0550953	0.249911	0.240149	1.17761	1.28481	0.223105	0.609613	0.566766	0.00031046	0.00180656	0.00196393	1.12757	3.02392	0.0128094	0.036819	0.0363909	1.2872	6.34617	8.39303e-05	0.000559151	0.000622079	-1.13381	-3.32225	0.00771807	0.0753414	0.085014	12.6723	12.3435	12.7994	12.2898	12.234
DOCK2	1794	Dock2	94176	TRUE	TRUE		early		0.0332388	0.133752	0.121646	1.48643	1.7677	0.102505	0.232869	0.217722	1.78352	3.01189	0.0108249	0.129751	0.126119	-1.16346	-1.24419	0.237184	0.62174	0.57935	9.7623e-06	0.000200253	0.000262061	-2.95409	-5.85012	0.000161584	0.00197961	0.00223524	-5.99381	-9.42074	2.739e-06	6.54091e-05	8.58576e-05	2.2538	3.57062	0.0050905	0.0640827	0.0727875	11.0463	10.2533	10.2641	9.97578	9.78761
DOCK3	1795	Dock3	208869	TRUE	TRUE				0.475055	0.621474	0.604094	1.09812	-0.224148	0.826413	0.897094	0.888089	1.52567	0.960779	0.355624	0.620385	0.607957	-1.05213	-1.18493	0.258983	0.641908	0.601882	0.0221193	0.0447873		1.21028	0.494943	0.631334	0.723426		2.05243	3.14396	0.0104396	0.0232912		-1.3495	-2.64902	0.0243541	0.134955		8.68878	8.14146	8.19456	8.29174	7.84231
DOK1	1796	Dok1	13448	TRUE	TRUE				0.181118	0.342163		1.32944	1.03998	0.318848	0.485876		1.52046	1.98761	0.0701623	0.280583		-1.07259	-0.947627	0.362013	0.706719		0.00280486	0.00905883	0.00933146	-1.16453	-1.15458	0.275108	0.385469	0.381059	-2.3234	-4.55134	0.00105611	0.00374824	0.00393355	2.23952	3.39676	0.006808	0.071151	0.080946	7.51435	7.40738	7.11992	7.79801	7.5923
DPAGT1	1798	Dpagt1	13478	TRUE	TRUE	early			0.00495905	0.0586877	0.0537441	1.36121	4.01638	0.00171055	0.0248045	0.0222652	1.23453	2.84234	0.0148323	0.144685	0.138505	1.10214	1.17405	0.263151	0.645096	0.605084	0.0706696	0.113249	0.113023	1.1341	1.55108	0.151928	0.244844	0.24242	1.22764	2.62944	0.0251864	0.0477632	0.0479906	-1.0741	-1.07836	0.306199	0.551067	0.562843	9.41033	9.71619	9.54315	9.17195	9.8075
DPEP1	1800	Dpep1	13479	TRUE	TRUE		early		0.497146	0.638058		-1.0121	-1.19635	0.254663	0.419141		1.16286	-0.402316	0.694526	0.854615		-1.1527	-0.794034	0.442595	0.751594		3.46469e-06	0.000117074	0.000168475	-2.53796	-5.47053	0.000272853	0.002679	0.00295669	-8.22853	-10.6577	8.83932e-07	3.60773e-05	5.43411e-05	3.01021	5.18719	0.000408798	0.0322294	0.0440729	5.52855	5.95814	6.11427	6.81934	4.74335
DPH1	1801	Dph1	116905	TRUE	TRUE	early			0.00477376	0.0582337	0.0535908	-1.43882	-3.85573	0.00228626	0.0278493	0.0248419	-1.3031	-3.26317	0.0067886	0.112498	0.112344	-1.0448	-0.592562	0.564474	0.820485	0.803729	0.275532	0.344326		1.07048	1.31927	0.216487	0.320714		-1.00885	-0.289234	0.77831	0.825825		1.07962	1.6085	0.138804	0.354577		9.67681	9.61469	9.88291	9.98207	10.2544
DPH2	1802	Dph2	67728	TRUE	TRUE		early		0.0218172	0.109223	0.0994823	1.58965	3.26206	0.00680266	0.0466657	0.0417733	1.26252	1.84342	0.0900915	0.315428	0.306667	1.23949	1.41863	0.181452	0.570324	0.525338	0.0292309	0.0560249	0.056287	1.38023	2.45896	0.0337362	0.0761633	0.0752226	1.43677	3.00905	0.013139	0.0281122	0.0283956	-1.01415	-0.550081	0.594336	0.779614	0.782459	9.09347	9.60965	9.35594	9.52022	10.2143
DPP4	1803	Dpp4	13482	TRUE	TRUE				0.096578	0.237368	0.220744	3.01272	2.2829	0.0414606	0.129788	0.119267	2.07703	1.75656	0.104455	0.338346	0.328481	1.92158	0.526336	0.608246	0.843227	0.828522	0.55173	0.611397	0.606884	-1.14584	-0.99207	0.344561	0.459347	0.45448	1.36538	-0.0387493	0.969853	0.977726	0.976547	-1.05644	-0.953321	0.362903	0.599979	0.610034	9.61067	9.59458	10.5942	8.97588	9.43726
DPP6	1804	Dpp6	13483	TRUE	TRUE		late		0.244049	0.411377		-1.12247	-1.74189	0.107076	0.239218		1.59294	-0.540352	0.59884	0.794888		-1.37404	-1.20153	0.252722	0.636102		0.00539709	0.0148101		1.76049	2.8734	0.0165718	0.0444834		-1.22246	-1.32372	0.215059	0.289333		2.20984	4.19712	0.00183707	0.0463381		7.3219	7.11406	5.16513	7.83883	8.24756
DPT	1805	Dpt	56429	TRUE	TRUE	early	early	early concordant	0.00866162	0.0721374	0.0652396	-2.23659	-3.57294	0.00383167	0.0349241	0.0312636	-1.69786	-2.92025	0.0128345	0.136386	0.130965	-1.03406	-0.65269	0.526263	0.798369	0.779558	5.24932e-05	0.000549494	0.000636964	-3.4653	-4.5776	0.00101436	0.00627301	0.00652083	-12.6952	-7.82199	1.43324e-05	0.000173397	0.000206575	3.5826	3.2444	0.00880363	0.0791873	0.0885259	10.8227	10.7296	10.5713	11.4824	11.1475
DPYD	1806	Dpyd	99586	TRUE	TRUE		early		0.173429	0.333241	0.314736	1.04169	-0.0325266	0.974587	0.985698	0.984369	1.26581	1.73048	0.109153	0.345347	0.335266	-1.15338	-1.763	0.103323	0.482305	0.43875	0.0143702	0.0317227		-1.56744	-2.63619	0.0248963	0.0606749		-1.9546	-3.5111	0.00562129	0.0139937		1.35633	0.874915	0.402145	0.634132		10.8691	10.7613	10.4506	10.588	10.4856
DPYSL2	1808	Dpysl2	12934	TRUE	TRUE	early	early	early concordant	0.0280637	0.122713	0.111556	-1.33856	-3.01576	0.0107473	0.0588666	0.0528467	-1.25379	-2.21858	0.0465569	0.230391	0.220356	-1.06743	-0.797175	0.440838	0.750514	0.727079	7.41367e-05	0.000683507	0.00079134	-1.85732	-3.92709	0.00283358	0.0125677	0.0126304	-3.72935	-7.54692	1.95483e-05	0.000210549	0.000250313	2.04694	3.61983	0.004691	0.0626479	0.0713966	12.0547	11.6346	12.4477	11.8674	12.0132
DPYSL3	1809	Dpysl3	22240	TRUE	TRUE	early			0.0457631	0.157957	0.145012	-1.70582	-2.37562	0.0350413	0.11658	0.106622	-1.79286	-2.53529	0.0261636	0.180577	0.172621	1.53106	0.159676	0.875792	0.956256	0.952875	0.0190145	0.0397412	0.0399633	1.42475	0.00530111	0.995875	0.997397	0.997544	-1.84445	-3.00849	0.0131514	0.0281345	0.028416	3.20642	3.0138	0.0130328	0.0961036	0.106704	11.7629	11.6727	12.7695	11.5278	11.6868
DR1	1810	Dr1	13486	TRUE	TRUE		early		0.0710363	0.198437	0.183353	1.24939	2.53646	0.0261076	0.0978255	0.0886658	1.1623	1.66795	0.121189	0.362431	0.351624	1.11474	0.868512	0.40215	0.729333	0.702051	0.0267447	0.0521249	0.052403	1.22651	2.86499	0.0168126	0.0449884	0.0444824	1.20685	2.78093	0.0194196	0.0386905	0.0389043	1.02343	0.0840566	0.93467	0.967569	0.968785	10.1587	10.3519	10.6218	10.513	10.6835
DRG2	1819	Drg2	13495	TRUE	TRUE		early		0.529392	0.662532	0.646192	1.07942	0.884949	0.393571	0.55891	0.540025	1.07846	1.08985	0.297183	0.566737	0.553994	-1.00236	-0.204898	0.841086	0.943529	0.938319	1.38874e-05	0.00024429	0.000310227	1.25975	5.76152	0.000182274	0.00211875	0.00237796	1.42806	9.03186	4.0086e-06	7.96627e-05	0.000102373	-1.13056	-3.27034	0.00842552	0.0778222	0.0876892	10.1787	10.2705	9.92713	9.65622	9.95279
ARID3A	1820	Arid3a	13496	TRUE	TRUE				0.856429	0.899472	0.895329	-1.04832	-0.55698	0.587779	0.724631	0.707564	1.03252	-0.331727	0.745817	0.883283	0.879238	1.0176	-0.225253	0.825573	0.938855	0.932325	0.0287564	0.0553051	0.0555622	-1.12276	-1.275	0.231136	0.337426	0.33324	-1.4104	-3.19335	0.00959948	0.0217259	0.0220049	1.29606	1.91835	0.0840381	0.266011	0.284171	8.38409	8.38787	9.0434	9.18579	8.96519
DRP2	1821	Drp2	13497	TRUE	TRUE		early		0.975954	0.983734		1.19837	0.122763	0.904326	0.945158		1.1166	-0.0976169	0.923848	0.969128		1.11733	0.22038	0.82928	0.939739		0.000282618	0.00169092		-1.71696	-4.36628	0.00140726	0.0077688		-2.16561	-6.26298	9.34631e-05	0.000604639		1.31929	1.8967	0.0870954	0.271314		4.75496	4.84757	5.07693	5.45636	5.51939
ATN1	1822	Atn1	13498	TRUE	TRUE				0.0853996	0.220011	0.204133	-1.1213	-1.45086	0.172454	0.326159	0.30757	-1.72976	-2.45273	0.030441	0.191602	0.182855	1.54873	1.00187	0.336181	0.690412	0.65706	0.0341372	0.0632751	0.063647	1.30634	2.05053	0.0674482	0.130305	0.128567	1.41774	3.04609	0.0123338	0.0267145	0.0269667	-1.08085	-0.995553	0.342947	0.58313	0.593078	13.959	13.6697	14.4163	12.325	12.0934
DSC1	1823	Dsc1	13505	TRUE	TRUE				0.558882	0.686957	0.671116	1.75787	-0.00432641	0.996619	0.998174	0.997959	1.99439	0.955138	0.358354	0.62302	0.610177	1.86568	-0.959464	0.356259	0.702742	0.670686	0.254559	0.323288	0.320965	-1.4053	-1.62228	0.135808	0.224646	0.222374	1.31704	-0.189246	0.853686	0.887145	0.885782	1.32432	-1.43304	0.182361	0.412056	0.429659	14.7395	13.9234	14.9084	14.1841	13.1545
DSC2	1824	Dsc2	13506	TRUE	TRUE	early	early	early concordant	0.000244497	0.0216605	0.019369	4.81503	5.91981	7.03391e-05	0.00915864	0.0080103	2.8394	3.80142	0.00252327	0.0857341	0.087315	2.13258	2.11839	0.0556948	0.408262	0.369486	2.04512e-05	0.000300966	0.00037012	11.2835	7.74938	1.55438e-05	0.000518006	0.000674016	10.3085	7.4047	2.30255e-05	0.00023283	0.000274709	1.6129	0.344677	0.737476	0.866332	0.866872	11.699	12.729	12.0523	12.5426	12.2664
DSC3	1825	Dsc3	13507	TRUE	TRUE				0.265019	0.433403	0.412868	1.2072	1.2622	0.230858	0.395036	0.374699	1.27264	1.6483	0.125205	0.367226	0.356406	1.02413	-0.386107	0.706176	0.886946	0.876835	0.00483745	0.013635	0.013874	1.0777	0.0699358	0.945624	0.963967	0.962226	2.12582	3.8139	0.00340738	0.00936787	0.00961214	-1.7156	-3.74397	0.00382153	0.0583786	0.0673808	15.323	15.3567	15.4682	15.3638	14.8196
DSCAM	1826	Dscam	13508	TRUE	TRUE		early		0.501466	0.641132		1.04248	-0.5252	0.609011	0.74025		-1.11949	-1.20619	0.250989	0.518882		1.1771	0.680986	0.508809	0.788073		2.51424e-06	0.000101197		-1.74517	-8.80884	5.01704e-06	0.000309778		-1.93644	-10.1624	1.37112e-06	4.52215e-05		1.10099	1.35354	0.205686	0.441681		5.30968	5.66786	3.93573	4.56123	5.30263
RCAN1	1827	Rcan1	54720	TRUE	TRUE				0.510035	0.647709	0.631352	-1.08269	-1.18204	0.260084	0.424799	0.405576	-1.05145	-0.735396	0.476226	0.714972	0.704469	1.1172	-0.446643	0.663087	0.864987	0.853108	0.569257	0.627491	0.623833	1.24077	1.0843	0.303682	0.416588	0.412449	1.09684	0.42895	0.677054	0.741452	0.737573	1.17588	0.655349	0.527031	0.734483	0.738796	9.80244	11.3934	12.072	11.7676	12.2081
DSG2	1829	Dsg2	13511	TRUE	TRUE				0.241138	0.408586	0.388802	2.16234	0.486808	0.635165	0.759454	0.744156	-1.43252	-1.2499	0.235162	0.503282	0.489386	4.22132	1.73671	0.108013	0.489046	0.446014	0.0125673	0.0285184	0.028727	-1.13288	-1.1405	0.280656	0.391959	0.387571	1.5665	2.51552	0.0306217	0.0563634	0.0564691	-1.64854	-3.65602	0.00441809	0.060679	0.0694021	10.6475	10.9305	10.7666	10.9792	11.3322
DSG3	1830	Dsg3	13512	TRUE	TRUE	early	early	early concordant	0.00450543	0.0575893	0.052753	3.18008	4.1787	0.00127947	0.0225591	0.0203585	2.24154	2.3116	0.0393621	0.215423	0.205262	1.94473	1.8671	0.086499	0.45838	0.416635	2.26951e-07	3.67514e-05	6.53638e-05	2.77826	9.25499	3.21663e-06	0.000245812	0.000353528	4.63699	14.0173	6.69287e-08	1.18594e-05	2.07868e-05	-1.59786	-4.76232	0.000765864	0.0358117	0.0465596	12.9617	13.5418	13.829	13.4682	12.9953
TSC22D3	1831	Tsc22d3	14605	TRUE	TRUE		early		0.26369	0.432105	0.411429	-1.32978	-1.68892	0.117027	0.254489	0.238199	1.10813	-0.528811	0.60658	0.799276	0.790791	-1.10506	-1.16011	0.268565	0.649973	0.60971	7.02522e-05	0.000658557	0.000763417	-2.86581	-5.70525	0.000196883	0.00220452	0.00247789	-4.17547	-7.1968	2.93722e-05	0.000270148	0.000315143	1.5883	1.49156	0.166672	0.391714	0.409115	10.9752	10.2898	10.8254	12.7921	10.8432
DSP	1832	Dsp	109620	TRUE	TRUE				0.418178	0.573872	0.553376	1.2385	1.18081	0.260554	0.42533	0.406067	1.02622	-0.0111158	0.991314	0.997081	0.996334	1.33386	1.19193	0.256329	0.638857	0.59907	0.00402857	0.0118733	0.0121058	-1.13021	-1.13343	0.283477	0.395189	0.390753	1.625	3.19261	0.00961155	0.0217363	0.0220124	-1.71054	-4.32603	0.00149886	0.0437999	0.0534425	17.3701	17.3213	17.9217	17.358	16.6405
SLC26A2	1836	Slc26a2	13521	TRUE	TRUE	early			0.00448042	0.0575412	0.0527311	-2.41428	-4.12768	0.0014013	0.0230961	0.0208573	-1.5443	-2.68657	0.0197951	0.161331	0.154515	-1.38313	-1.44111	0.175134	0.563808	0.519644	0.0121128	0.027747	0.0279469	-1.61353	-3.74703	0.0038023	0.0153551	0.0153818	-1.17695	-1.55666	0.150607	0.215237	0.21365	-1.17689	-2.19037	0.0533022	0.206294	0.223104	11.3246	11.6006	11.4157	12.3436	13.7667
DTNA	1837	Dtna	13527	TRUE	TRUE		early		0.110408	0.256029	0.239553	-1.0489	-1.1928	0.255999	0.420763	0.401335	-1.88232	-2.30722	0.0396753	0.21623	0.206031	2.37172	1.11442	0.286921	0.659741	0.620756	1.66515e-05	0.000269427		-1.69741	-4.57867	0.0010127	0.00627169		-3.02787	-8.96056	4.30465e-06	8.35068e-05		1.82108	4.38189	0.00137333	0.0422944		9.34647	7.8445	9.03434	9.2359	9.01934
DTNB	1838	Dtnb	13528	TRUE	TRUE		early		0.655856	0.75871	0.746704	-1.04923	-0.929489	0.370957	0.536946	0.517948	1.00307	-0.551522	0.591398	0.790334	0.78121	-1.01907	-0.377966	0.712056	0.890134	0.880254	0.00340477	0.0104901	0.0107479	1.38867	4.02116	0.00243389	0.0112848	0.0113541	1.40619	3.94497	0.0027526	0.00793558	0.00817208	1.02806	0.0761892	0.940771	0.969717	0.970682	8.95193	7.85417	8.83322	8.47142	8.91815
HBEGF	1839	Hbegf	15200	TRUE	TRUE		early		0.0703648	0.197435	0.182368	-2.47151	-2.58374	0.0239324	0.0932197	0.0844699	1.35549	-1.27239	0.227337	0.494735	0.480666	1.16932	-1.31135	0.214277	0.601067	0.557541	6.22727e-05	0.000607671	0.000708702	2.98693	5.64493	0.000213947	0.00232045	0.00261096	4.68377	7.36392	2.41424e-05	0.000238588	0.000280867	-1.20517	-1.71899	0.116362	0.321227	0.339665	9.60441	12.5586	11.559	12.3028	11.8209
DTX1	1840	Dtx1	14357	TRUE	TRUE		early		0.0223233	0.110308	0.100399	-1.65126	-3.2485	0.00697579	0.047235	0.0422764	-1.2583	-1.83954	0.0906937	0.31663	0.307959	-1.19987	-1.40896	0.184228	0.573296	0.528349	1.72491e-05	0.000274087		-1.52149	-6.80422	4.71609e-05	0.000963781		-1.67332	-8.40505	7.62015e-06	0.000118672		1.12088	1.60083	0.140498	0.357119		7.75897	9.22696	8.47789	8.61266	8.64453
ECM2	1842	Ecm2	407800	TRUE	TRUE		early		0.0990207	0.240995	0.224555	-1.23442	-2.20458	0.0477426	0.141986	0.131171	-1.36099	-1.86828	0.0863235	0.310809	0.30236	1.04252	-0.3363	0.742452	0.903255	0.894638	5.30927e-05	0.000550825	0.000639762	-2.14959	-4.6578	0.000897323	0.00577606	0.0060205	-4.37213	-7.80052	1.46796e-05	0.000176715	0.000209995	2.02569	3.14272	0.0104616	0.0863987	0.0961835	11.2647	10.3105	11.4192	11.3603	10.8596
DUSP1	1843	Dusp1	19252	TRUE	TRUE	early			0.00671442	0.0650549	0.0588269	-3.65787	-3.92099	0.00203148	0.0264638	0.023569	-1.37351	-2.39666	0.0337235	0.200193	0.190873	-1.14246	-1.52433	0.153338	0.541455	0.499104	0.063204	0.103309	0.103095	-1.25528	-1.72442	0.115347	0.197269	0.194904	1.26315	0.95405	0.362551	0.446846	0.44382	-1.41531	-2.67847	0.0231533	0.13104	0.144926	11.7574	13.0138	13.5357	14.6804	13.1481
DUSP2	1844	Dusp2	13537	TRUE	TRUE	early			0.00706051	0.0659864	0.0596444	-2.89997	-3.86554	0.00224595	0.0276164	0.0246195	-1.19012	-2.51689	0.0270635	0.182384	0.174355	-1.21507	-1.34866	0.202349	0.591652	0.548449	0.893087	0.910237		1.07116	0.370295	0.718885	0.795658		1.02283	-0.0769593	0.940174	0.955162		1.11671	0.447254	0.664223	0.822719		8.81537	10.3302	11.6505	11.6152	9.40725
DUSP3	1845	Dusp3	72349	TRUE	TRUE		early		0.154446	0.310248	0.292392	-1.00172	-0.31183	0.760522	0.85114	0.840813	-1.15691	-1.9487	0.0750976	0.288342	0.27952	1.17467	1.63687	0.127596	0.513861	0.471294	0.00102973	0.00429573	0.00453327	-1.63964	-3.16155	0.0101322	0.0313769	0.0310178	-2.46146	-5.41314	0.000295863	0.00142006	0.00153402	1.71909	2.2516	0.0480492	0.19408	0.211315	10.4167	11.1223	11.1869	11.0456	11.102
DUSP4	1846	Dusp4	319520	TRUE	TRUE				0.0260803	0.118623	0.107912	-2.09429	-3.16704	0.00811405	0.0506762	0.0454761	-1.21017	-1.51838	0.154815	0.411028	0.400374	-1.15238	-1.64866	0.125131	0.511149	0.46829	0.0300524	0.057252	0.057581	-1.05587	-0.58047	0.574444	0.676223	0.670362	-1.63743	-3.00409	0.0132508	0.0283139	0.0286116	1.78805	2.42362	0.0358394	0.164571	0.180905	10.5051	11.6211	11.6007	11.668	12.4363
DUSP5	1847	Dusp5	240672	TRUE	TRUE				0.0235335	0.112897	0.102523	-1.81158	-3.22579	0.00727586	0.0482702	0.0432745	-1.22458	-1.70252	0.114396	0.35236	0.34276	-1.24367	-1.52327	0.1536	0.541607	0.49915	0.844714	0.869909	0.867603	-1.03167	-0.472888	0.646446	0.73606	0.730943	1.07208	0.0631195	0.950915	0.963582	0.961703	-1.03074	-0.536007	0.603671	0.784957	0.788112	9.51007	11.3463	9.54556	11.2165	11.2694
DUSP6	1848	Dusp6	67603	TRUE	TRUE				0.252237	0.420122	0.40004	1.03555	-1.12441	0.282827	0.449426	0.430582	-1.36483	-1.73449	0.108419	0.344597	0.334726	1.31584	0.610074	0.553191	0.813102	0.795731	0.139248	0.1972	0.195805	1.81239	2.17008	0.0551622	0.111289	0.11005	1.62039	1.39023	0.194624	0.266229	0.263995	1.46779	0.779852	0.45354	0.678706	0.686228	10.4728	12.1639	10.1527	12.0212	12.3468
DUSP7	1849	Dusp7	235584	TRUE	TRUE		early		0.730522	0.810029	0.801624	1.19673	0.788244	0.445847	0.606853	0.588735	1.12901	0.526562	0.608093	0.800212	0.791932	1.1455	0.261682	0.798005	0.925526	0.919066	1.1409e-07	2.90682e-05	5.54728e-05	2.42811	10.7889	7.89209e-07	0.000152257	0.000253876	3.40203	14.812	3.94669e-08	1.05957e-05	1.88116e-05	-1.36246	-4.02305	0.0024265	0.0502918	0.0595027	11.3755	12.0301	11.8097	11.8747	11.4837
DUSP8	1850	Dusp8	18218	TRUE	TRUE	early			0.00280483	0.0497123	0.0458011	-1.7641	-3.60963	0.00358205	0.0340406	0.0303578	-1.9537	-4.08379	0.00151571	0.0766634	0.0762636	1.22511	0.474156	0.6439	0.857403	0.844156	0.0730991	0.116296		1.00362	-0.105147	0.918338	0.946076		1.31559	2.21617	0.0510247	0.0863586		-1.23479	-2.32132	0.042677	0.181255		8.19365	8.75886	9.51891	9.33648	8.8172
DUSP9	1852	Dusp9	75590	TRUE	TRUE	late	early		0.0089095	0.0731407		2.32693	3.666	0.00323052	0.032532		1.26277	1.00415	0.335127	0.601697		1.73635	2.66186	0.0207203	0.345032		0.012381	0.0282101		2.00594	3.68087	0.00424026	0.0166561		1.7156	2.46474	0.0334046	0.060709		1.41691	1.21614	0.251859	0.492932		4.54591	5.10193	5.35681	4.54591	4.54591
DUT	1854	Dut	110074	TRUE	TRUE	early	early	early concordant	0.00702044	0.0658901	0.0596027	1.24741	3.5147	0.0042648	0.0367412	0.0329023	1.23194	3.2748	0.00664383	0.112043	0.111407	1.02702	0.239903	0.814455	0.932567	0.925603	0.00136776	0.00530102	0.00559183	2.20031	4.58292	0.00100612	0.00623939	0.00648821	2.12661	4.48073	0.00117769	0.00407035	0.00425629	1.13319	0.102185	0.92063	0.96017	0.961499	9.52428	9.24925	9.53831	9.67174	9.6761
DVL1	1855	Dvl1	13542	TRUE	TRUE				0.825268	0.877468		1.13489	0.590864	0.565575	0.707055		1.03851	0.119674	0.906722	0.960891		1.13981	0.47119	0.645955	0.858027		0.136484	0.194081	0.192905	1.47107	2.10444	0.0616161	0.121608	0.120211	1.32183	1.64238	0.131542	0.191994	0.190879	1.19956	0.462052	0.653933	0.816377	0.818004	7.24494	7.16661	7.28173	7.4549	7.66922
DVL2	1856	Dvl2	13543	TRUE	TRUE				0.110645	0.256257	0.239796	-1.16388	-2.30628	0.039743	0.126177	0.115757	-1.07202	-1.1413	0.27601	0.546165	0.532475	-1.06547	-1.16498	0.266663	0.648602	0.608204	0.462415	0.527633		1.06034	0.765399	0.461716	0.573593		-1.01771	-0.518171	0.615609	0.686056		1.1092	1.28357	0.228237	0.466179		10.1257	10.3111	10.3647	10.3335	10.2393
DVL3	1857	Dvl3	13544	TRUE	TRUE				0.0720516	0.199712	0.184379	1.24697	1.49527	0.160672	0.311205	0.293199	-1.09714	-1.06209	0.309104	0.577687	0.565733	1.34579	2.55736	0.0251235	0.354163	0.320922	0.0918783	0.140481	0.139947	1.20135	1.72095	0.115994	0.198107	0.195699	1.25568	2.39948	0.0373489	0.0665538	0.0664809	-1.04456	-0.678525	0.512834	0.724098	0.72921	11.6932	11.7419	12.1049	11.7022	11.7173
DYRK1A	1859	Dyrk1a	13548	TRUE	TRUE	late			0.0380348	0.143373	0.130741	-1.19057	-2.41527	0.0325975	0.111695	0.101878	1.04139	0.256733	0.801733	0.910982	0.906872	-1.21135	-2.67201	0.0203352	0.345032	0.309557	0.0725356	0.115564	0.115434	-1.1352	-2.08821	0.0633193	0.124161	0.122762	1.03048	0.335979	0.74383	0.796921	0.794673	-1.16541	-2.42419	0.0358044	0.164571	0.180905	11.6319	11.7657	12.093	11.9899	11.7613
TOR1A	1861	Tor1a	30931	TRUE	TRUE				0.0546785	0.171816	0.157871	1.2135	2.66089	0.0207574	0.0854369	0.0771904	1.06642	0.784288	0.448077	0.694722	0.684553	1.13657	1.8766	0.0850951	0.45593	0.413991	0.093327	0.142307	0.141728	1.12301	2.3956	0.0375974	0.0826922	0.081666	1.0895	1.69565	0.12081	0.178518	0.177419	1.0382	0.699948	0.499918	0.715162	0.720595	9.51556	10.1575	9.6983	9.59315	9.62547
E2F1	1869	E2f1	13555	TRUE	TRUE	early			0.054886	0.172007	0.158007	1.42096	2.21522	0.0468388	0.140403	0.129763	1.47348	2.49285	0.0282837	0.185608	0.177458	1.0539	-0.27763	0.786022	0.921033	0.914217	0.868873	0.890633		1.071	0.522572	0.612652	0.708914		1.07721	0.356246	0.729058	0.784879		1.06937	0.166326	0.871215	0.934959		8.32228	8.03438	8.19555	7.923	7.82029
E2F2	1870	E2f2	242705	TRUE	TRUE		early		0.103997	0.247943	0.231496	1.47726	1.39123	0.189412	0.347525	0.328581	2.00501	2.33041	0.0380424	0.211976	0.201848	-1.08268	-0.939178	0.36616	0.709865	0.678355	0.0123949	0.0282318	0.028441	-1.58278	-3.11066	0.0110483	0.0332732	0.0328311	-1.6405	-3.36921	0.00713092	0.0169634	0.0172201	1.216	0.258548	0.801228	0.898367	0.899105	8.58176	8.12512	8.69368	7.78739	7.03271
E2F3	1871	E2f3	13557	TRUE	TRUE				0.0521928	0.168405	0.15466	1.91041	2.75509	0.0174369	0.0767207	0.0690431	1.34341	1.20626	0.25096	0.518882	0.504287	1.38964	1.54883	0.147381	0.536186	0.494693	0.173911	0.23756	0.235469	1.23388	1.87532	0.0902162	0.163198	0.161121	1.27028	1.64739	0.130498	0.19072	0.18965	1.07943	0.227927	0.824296	0.909686	0.910452	7.51608	8.59463	8.09525	8.06804	7.99848
E2F4	1874	E2f4	104394	TRUE	TRUE	late	early		0.01504	0.0920989	0.0835389	1.27989	3.33954	0.0058931	0.0433954	0.038653	1.06918	0.80349	0.437318	0.686231	0.675822	1.22646	2.53605	0.0261273	0.354791	0.321202	0.00987015	0.0235451	0.0237931	1.62819	3.35414	0.00731409	0.0245327	0.0242249	1.69101	3.39485	0.00682998	0.0163951	0.0166437	1.08998	-0.0407004	0.968336	0.983636	0.983838	10.7369	11.0149	10.7738	10.9445	11.1607
E2F5	1875	E2f5	13559	TRUE	TRUE				0.0625253	0.185118		1.37549	2.59815	0.0233053	0.0918125		1.0984	0.826988	0.424383	0.676267		1.27098	1.77116	0.101906	0.480656		0.507919	0.570065		1.10369	1.20208	0.257023	0.365212		1.05959	0.534352	0.604774	0.676927		1.07306	0.667733	0.519416	0.728647		7.77706	7.83476	7.39175	7.45904	7.82519
E2F6	1876	E2f6	50496	TRUE	TRUE				0.797039	0.857081		1.00228	-0.153087	0.880874	0.930597		-1.02018	-0.650317	0.527742	0.750362		1.04467	0.49723	0.628012	0.851483		0.224172	0.291291		1.0759	1.10302	0.295854	0.408566		-1.03487	-0.753106	0.468745	0.551518		1.11392	1.85613	0.0931048	0.281934		7.37721	7.69106	7.37734	7.57818	7.90069
E4F1	1877	E4f1	13560	TRUE	TRUE				0.650324	0.754939	0.742449	1.03543	0.013979	0.989076	0.993281	0.992809	1.08966	0.824905	0.42552	0.677059	0.666254	-1.05657	-0.810926	0.433197	0.746533	0.722461	0.557383	0.616392	0.612123	-1.01969	-0.530245	0.607514	0.704653	0.699241	1.04338	0.582927	0.572852	0.647747	0.643799	-1.06211	-1.11317	0.291676	0.536639	0.549267	10.2439	10.1405	9.80254	10.74	10.8219
EBF1	1879	Ebf1	13591	TRUE	TRUE	early	early	early concordant	0.0172839	0.0978236	0.0888167	-1.4713	-2.98501	0.0113792	0.0606174	0.0543228	-1.60065	-2.91275	0.0130144	0.137194	0.131602	1.03535	-0.072262	0.943584	0.979988	0.978749	0.000182873	0.00123473	0.001367	-1.6183	-2.51511	0.030643	0.070921	0.0701952	-5.01186	-6.70696	5.31842e-05	0.000406291	0.000462145	3.46342	4.19184	0.00185253	0.0464418	0.0553188	11.591	9.63713	12.0255	10.4534	9.99288
GPR183	1880	Gpr183	321019	TRUE	TRUE		early		0.129024	0.279895	0.26244	-1.59006	-2.18609	0.0493524	0.144927	0.1339	1.14585	-0.816207	0.430287	0.681254	0.670522	-1.13769	-1.36988	0.19581	0.585525	0.542033	8.67878e-05	0.000755559	0.000863216	-1.92545	-4.91855	0.00060616	0.00447536	0.00476806	-2.59381	-7.25907	2.72927e-05	0.000258011	0.000302735	1.48319	2.34051	0.0413033	0.1779	0.194483	9.55798	10.5007	10.9219	10.7465	10.1943
ECE1	1889	Ece1	230857	TRUE	TRUE				0.0849546	0.219298	0.203461	-1.17962	-2.11752	0.0557808	0.15643	0.145035	-1.19586	-2.1593	0.0517757	0.243231	0.233012	1.0141	0.0417853	0.967357	0.988412	0.987685	0.211161	0.277713	0.275594	-1.35569	-1.89777	0.0869415	0.158641	0.156521	-1.07986	-0.761678	0.463837	0.5467	0.542825	-1.0498	-1.13609	0.282412	0.527411	0.540418	11.4797	11.4934	11.7516	11.4759	11.844
ECH1	1891	Ech1	51798	TRUE	TRUE		early		0.0143065	0.0901531	0.0820114	-1.59339	-3.50166	0.00436846	0.037233	0.0333304	-1.2937	-2.01578	0.0667781	0.272847	0.263015	-1.14101	-1.48588	0.163103	0.550511	0.506357	0.00783844	0.0197182	0.0199441	-1.51214	-3.94333	0.00275992	0.0123125	0.0123881	-1.28041	-2.75722	0.0202262	0.0399683	0.0401854	-1.05743	-1.18612	0.262992	0.504824	0.518285	11.1618	12.0597	11.4039	12.34	12.3303
ECHS1	1892	Echs1	93747	TRUE	TRUE		late		0.213248	0.378908	0.360033	-1.09399	-1.14016	0.276466	0.442177	0.423069	-1.14687	-1.86191	0.0872746	0.312375	0.303943	1.092	0.721755	0.484272	0.775558	0.754565	0.00643418	0.0169455	0.0171649	-1.34791	-4.17103	0.00191483	0.00963047	0.00975963	-1.13857	-1.9183	0.0840453	0.131791	0.130992	-1.1625	-2.25273	0.0479566	0.193922	0.211101	11.0642	11.3336	10.8793	11.4312	11.6877
ECM1	1893	Ecm1	13601	TRUE	TRUE				0.32248	0.487258	0.466715	1.90439	1.54828	0.147512	0.294885	0.277813	1.20797	0.508918	0.620037	0.808396	0.800488	1.57036	1.03936	0.319125	0.678479	0.643296	0.0498101	0.085156	0.085242	-1.14087	-1.54146	0.15423	0.247784	0.245442	-1.33945	-2.86418	0.0168357	0.0345513	0.0348365	1.18609	1.32272	0.215378	0.452672	0.466721	10.5257	10.5128	11.2329	10.4021	10.98
ECT2	1894	Ect2	13605	TRUE	TRUE	early	early	early concordant	0.00585894	0.0615366	0.0557664	2.66197	4.01197	0.00172417	0.0248633	0.0222905	1.78674	2.35952	0.036083	0.206133	0.196608	1.58889	1.65245	0.124347	0.51012	0.466927	5.91341e-07	5.32671e-05	8.28483e-05	2.39768	9.93233	1.69156e-06	0.000189064	0.000266765	2.908	12.0759	2.75322e-07	2.13926e-05	3.27259e-05	-1.16854	-2.14354	0.0576897	0.214861	0.231504	9.64194	10.0749	10.0431	9.60111	9.32926
S1PR1	1901	S1pr1	13609	TRUE	TRUE				0.0634886	0.18712	0.172647	-1.60403	-2.62702	0.0220967	0.0888061	0.0804498	-1.14633	-1.58435	0.1391	0.386009	0.375483	-1.09816	-1.04268	0.317649	0.677313	0.641682	0.000451584	0.00234173	0.00252196	-1.06556	-0.602621	0.560178	0.663464	0.657811	-1.92004	-5.51967	0.000254671	0.00126725	0.00137519	1.98819	4.91705	0.000607514	0.0335939	0.0452378	9.08127	9.50935	9.91189	9.55233	10.4548
LPAR1	1902	Lpar1	14745	TRUE	TRUE	early	early	early concordant	0.00607875	0.0626892	0.0566775	-1.66891	-3.51781	0.00424045	0.0366895	0.0328018	-1.62373	-3.42802	0.00500393	0.103664	0.103329	1.05529	-0.0897967	0.92993	0.97681	0.975151	0.00019087	0.00127276	0.0014082	-1.80986	-2.84579	0.0173749	0.0460858	0.045582	-6.78991	-6.71524	5.26401e-05	0.000402983	0.00045866	3.92221	3.86945	0.00311197	0.0540189	0.062807	10.5962	9.75773	10.6579	10.2206	10.5981
S1PR3	1903	S1pr3	13610	TRUE	TRUE				0.18921	0.351223	0.332516	-1.1906	-1.70544	0.113838	0.249363	0.233254	1.05104	-0.0179527	0.985972	0.99609	0.995338	-1.21457	-1.68749	0.117307	0.500286	0.457117	0.692119	0.737225	0.733244	1.1647	0.64455	0.533724	0.638918	0.634176	1.13942	0.833385	0.424086	0.507994	0.504772	1.05734	-0.188835	0.854	0.926713	0.927092	8.60014	10.2514	8.82223	9.04913	9.64899
EDN1	1906	Edn1	13614	TRUE	TRUE				0.606295	0.722118	0.708956	1.4474	0.561263	0.584948	0.722145	0.70533	1.2974	-0.45863	0.654696	0.831571	0.824738	1.55079	1.01989	0.327902	0.685652	0.652011	0.200427	0.266393		-1.15127	-1.11187	0.292212	0.404627		-1.38972	-1.94026	0.0810456	0.127791		1.53633	0.828398	0.426774	0.656236		7.41734	8.51473	8.46313	9.08691	8.28558
EDN2	1907	Edn2	13615	TRUE	TRUE				0.889646	0.922927	0.919929	2.55131	0.245784	0.810003	0.885348	0.876416	4.84931	0.485949	0.635756	0.818995	0.811669	1.17895	-0.240166	0.814256	0.932441	0.925573	0.118934	0.173193		1.27288	1.17303	0.267968	0.377613		1.55025	2.30393	0.043959	0.0761473		-1.0927	-1.1309	0.284488	0.529574		5.34436	6.12596	7.47054	8.20432	6.84644
EDNRA	1909	Ednra	13617	TRUE	TRUE	late			0.00207094	0.0445525	0.040994	1.50785	3.08476	0.009454	0.055023	0.0493925	-1.16363	-1.46956	0.167406	0.427539	0.41443	1.84486	4.55432	0.000661209	0.178865	0.141198	0.0390608	0.0702679	0.0704925	1.54694	2.16151	0.055967	0.112616	0.111333	1.77017	2.90868	0.0155999	0.0324226	0.0326983	1.0054	-0.747177	0.47216	0.693	0.699305	8.01926	8.22428	8.84438	9.34555	9.25197
EDNRB	1910	Ednrb	13618	TRUE	TRUE	early	early	early concordant	0.00280875	0.0497136	0.0458011	-2.10022	-4.4077	0.000853796	0.019872	0.017791	-1.57562	-2.82783	0.0152369	0.145651	0.140079	-1.15681	-1.57986	0.140122	0.528019	0.485146	0.00119907	0.00480754	0.00507458	-1.5479	-2.75489	0.020307	0.0518093	0.0511553	-3.04651	-5.32729	0.00033425	0.00155264	0.00167264	2.28615	2.5724	0.0277762	0.144438	0.160025	9.28296	10.2911	9.71789	10.6883	11.297
PHC1	1911	Phc1	13619	TRUE	TRUE				0.557039	0.685437		1.15195	0.904511	0.383524	0.548925		1.00094	-0.102989	0.919673	0.967163		1.18797	1.0075	0.333578	0.689243		0.643038	0.694518		1.12967	0.921547	0.378462	0.49257		1.128	0.696391	0.502049	0.582256		1.0975	0.225155	0.826393	0.909962		5.88809	6.22181	6.53247	6.14195	6.24563
PHC2	1912	Phc2	54383	TRUE	TRUE		early		0.284852	0.453159	0.432316	1.09589	0.399522	0.696528	0.80373	0.790593	-1.08716	-1.2058	0.251134	0.519054	0.504435	1.31592	1.60532	0.134403	0.522173	0.479549	0.00110886	0.00453494	0.0047918	1.40005	4.66256	0.000890835	0.0057605	0.00600792	1.38653	4.66424	0.000888562	0.0032669	0.00343992	1.01709	-0.00167869	0.998694	0.999407	0.999109	11.0621	11.5328	11.5255	11.2053	11.8756
EEF1A1	1915	Eef1a1	13627	TRUE	TRUE	early	early	early discordant	0.0169231	0.0968799	0.088003	-1.36052	-3.28652	0.00650109	0.0455184	0.0407244	-1.22797	-2.45644	0.0302349	0.191166	0.182522	-1.05152	-0.830083	0.422699	0.741065	0.717069	0.0037105	0.0111576	0.0114173	1.30335	3.30447	0.00795328	0.0261569	0.0258173	1.3791	4.35059	0.00144225	0.00476572	0.0049584	-1.06577	-1.04612	0.320133	0.562352	0.572635	11.527	11.9586	11.754	11.5796	11.1876
EEF1A2	1917	Eef1a2	13628	TRUE	TRUE		early		0.750549	0.823985	0.816876	3.35448	0.373333	0.715412	0.818277	0.805464	-1.05042	-0.393291	0.701002	0.857973	0.853594	2.74545	0.766624	0.458122	0.76153	0.73928	9.53588e-06	0.00019978	0.000262061	-3.72812	-4.74932	0.000781039	0.00526857	0.00554152	-21.1833	-9.53701	2.45029e-06	6.21338e-05	8.27767e-05	6.10454	4.78769	0.000737149	0.0358117	0.0465596	7.53513	6.18189	7.14865	7.32234	7.01286
EEF1B2	1933	Eef1b2	55949	TRUE	TRUE		early		0.876129	0.913322	0.909851	1.0337	0.248986	0.807582	0.883771	0.874946	1.07425	0.51701	0.614545	0.804618	0.796652	1.0006	-0.268023	0.793233	0.923757	0.916973	0.0016233	0.00601391	0.0063148	1.28499	3.40171	0.0067517	0.0232525	0.0230189	1.42326	5.00571	0.000532834	0.00222601	0.00237836	-1.10675	-1.604	0.139795	0.356288	0.373493	7.99563	9.22591	8.6481	8.93564	9.18596
EEF1D	1936	Eef1d	66656	TRUE	TRUE		early		0.00954533	0.0753217	0.0685603	1.17644	1.99625	0.0691075	0.179237	0.166688	-1.11987	-1.74998	0.105623	0.340501	0.330571	1.33108	3.74624	0.00279005	0.280972	0.23937	0.00229481	0.00779055	0.00808135	1.34327	2.62157	0.025529	0.0619674	0.0613105	1.62901	4.86513	0.000656363	0.00260501	0.00276321	-1.20215	-2.24357	0.0487085	0.195783	0.212703	11.0241	11.2756	11.2821	11.1647	11.2154
EEF2	1938	Eef2	13629	TRUE	TRUE		early		0.0624233	0.184945	0.170565	-1.24913	-2.65327	0.0210514	0.0861788	0.0778879	-1.09766	-1.22848	0.242815	0.512319	0.498046	-1.10002	-1.42479	0.179702	0.568655	0.524199	0.00781205	0.0196591	0.0198876	1.28377	2.85042	0.0172377	0.0458474	0.0453456	1.38514	3.91502	0.0028896	0.00822661	0.00845589	-1.07062	-1.06461	0.312084	0.556022	0.567099	15.664	15.7533	15.4423	15.8474	15.8893
EIF2D	1939	Eif2d	16865	TRUE	TRUE				0.131882	0.283175	0.265735	-1.1275	-1.97035	0.0723139	0.184281	0.171133	-1.00337	-0.1467	0.885804	0.950663	0.948469	-1.11224	-1.82365	0.093195	0.467686	0.424563	0.223024	0.2902	0.287811	1.08922	0.39234	0.703039	0.783311	0.777404	1.30204	1.7803	0.105376	0.159375	0.158476	-1.11667	-1.38796	0.195295	0.428135	0.443598	10.3943	10.4607	10.1894	10.1852	10.1599
EFNA1	1942	Efna1	13636	TRUE	TRUE				0.561936	0.689193	0.673552	-1.15355	-1.08907	0.297512	0.464313	0.44577	1.00508	-0.678275	0.510466	0.738943	0.728864	1.30682	-0.410793	0.688465	0.877381	0.866884	0.00571071	0.0154433	0.0156601	1.09272	0.540716	0.600539	0.698849	0.693617	1.67912	3.92461	0.00284499	0.00813254	0.00836639	-1.41007	-3.38389	0.00695689	0.0717234	0.0816191	10.8293	10.5619	11.5844	11.5886	11.8092
EFNA3	1944	Efna3	13638	TRUE	TRUE	late	early		0.031217	0.130025	0.118001	-1.54165	-2.95026	0.0121384	0.0628009	0.0564236	-1.1571	-0.760296	0.461755	0.705626	0.69606	-1.2827	-2.18996	0.0490112	0.3971	0.360875	0.00177952	0.00644959	0.00675334	-3.62431	-4.93434	0.000592122	0.00440304	0.00469988	-2.42184	-3.38724	0.00691784	0.0165759	0.0168237	-1.1352	-1.54709	0.152879	0.373825	0.391634	10.6445	10.6315	10.704	11.3427	11.0023
EFNA4	1945	Efna4	13639	TRUE	TRUE				0.327691	0.49259	0.471635	-1.07505	-0.987842	0.34273	0.509897	0.491248	1.08383	0.558389	0.586847	0.786754	0.777774	-1.12814	-1.54623	0.148003	0.536186	0.49476	0.232476	0.299856		-1.27663	-1.83566	0.0962807	0.171785		-1.0307	-0.799613	0.442514	0.526639		-1.09492	-1.03604	0.324586	0.566747		8.57942	8.71984	9.12188	9.2387	8.86034
EFNA5	1946	Efna5	13640	TRUE	TRUE				0.0495022	0.164014	0.150583	-1.33521	-2.76024	0.0172716	0.0765166	0.0689488	-1.30543	-1.75229	0.105212	0.339825	0.329929	-1.11365	-1.00795	0.333371	0.689233	0.655724	0.000373889	0.00206485	0.00224707	1.31479	1.93213	0.0821448	0.152008	0.149875	2.38716	6.07007	0.000120364	0.000725079	0.000800321	-1.62412	-4.13794	0.00201846	0.0474772	0.0562936	10.012	9.28419	10.7721	10.3063	10.0325
EFNB1	1947	Efnb1	13641	TRUE	TRUE		early		0.382427	0.541431	0.520433	1.38975	1.11428	0.286979	0.453725	0.435064	-1.01114	-0.238172	0.815766	0.917007	0.913036	1.40358	1.35245	0.201167	0.59014	0.546807	0.000126908	0.000967802	0.00108667	2.0583	5.63279	0.000217569	0.00233477	0.00262172	2.33105	6.53435	6.60209e-05	0.000470044	0.000527506	-1.04843	-0.901551	0.388493	0.621276	0.629933	11.3107	11.8395	11.514	12.0766	11.7525
EFNB2	1948	Efnb2	13642	TRUE	TRUE		stepwise		0.310099	0.476165	0.455284	-1.12089	-1.37686	0.193699	0.352301	0.333172	-1.25254	-1.40785	0.18455	0.446496	0.432804	1.32735	0.0309897	0.975787	0.990664	0.990051	0.000430977	0.0022697	0.0024495	-2.43344	-6.09176	0.00011696	0.00163093	0.00185517	-1.48572	-3.05164	0.0122175	0.0264916	0.0267524	-1.49749	-3.04012	0.01246	0.0940424	0.104579	11.0846	12.3873	11.3387	12.2818	12.0266
EFNB3	1949	Efnb3	13643	TRUE	TRUE		late		0.332619	0.497212	0.476328	1.01931	-0.939193	0.366152	0.532585	0.513414	-1.34008	-1.54232	0.148944	0.402698	0.392107	1.38382	0.603126	0.557652	0.816108	0.799149	0.0321837	0.060464		-1.12338	-2.98638	0.0136578	0.0386161		-1.02059	-0.642854	0.53478	0.612756		-1.08978	-2.34353	0.0410915	0.177368		7.84253	8.79077	8.88201	8.1354	7.95362
EGF	1950	Egf	13645	TRUE	TRUE	late	early		0.00115852	0.036151		-2.47962	-4.95249	0.000334977	0.0137632		-1.21914	-1.86332	0.0870644	0.311822		-1.86583	-3.08917	0.00937678	0.301919		2.03719e-05	0.000300817		-1.86123	-6.61795	5.94291e-05	0.00109582		-2.20363	-8.27921	8.70801e-06	0.000127629		1.2195	1.66126	0.127644	0.338606		7.83736	6.70523	7.86408	7.67042	7.56117
CELSR3	1951	Celsr3	107934	TRUE	TRUE		early		0.117918	0.26594	0.248877	2.84708	2.25928	0.0432671	0.13344	0.122819	1.71037	1.28452	0.223202	0.489825	0.475796	1.71843	0.974755	0.348922	0.698886	0.666606	0.00145173	0.00553928		-1.42938	-3.51103	0.00562197	0.020381		-1.71478	-5.06724	0.000486788	0.00207595		1.2339	1.55621	0.150712	0.370491		7.67572	7.91177	8.08343	7.50358	7.53778
CELSR2	1952	Celsr2	53883	TRUE	TRUE	late			0.0438873	0.155002	0.141819	-1.27951	-2.62885	0.0220222	0.0886327	0.0802832	-1.0158	-0.329254	0.747639	0.884637	0.880456	-1.22519	-2.2996	0.0402267	0.384936	0.348095	0.119273	0.173596	0.172493	-1.36336	-1.54512	0.153352	0.246702	0.244288	1.34637	0.705436	0.496642	0.577724	0.57333	-1.30033	-2.25055	0.0481346	0.194317	0.211389	12.5691	12.3501	12.7175	12.1572	11.6253
MEGF6	1953	Megf6	230971	TRUE	TRUE	early			0.0296085	0.126084	0.114399	-1.53252	-2.69014	0.0196649	0.0827215	0.0747122	-1.44829	-2.66923	0.0204397	0.162509	0.155765	1.07859	-0.020902	0.983667	0.993694	0.993461	0.681759	0.727881	0.724138	1.20328	-0.717154	0.489691	0.599479	0.594321	-1.2722	-0.818437	0.432178	0.515944	0.512735	1.89594	0.101283	0.921328	0.960463	0.961894	11.9617	11.2599	11.5465	11.8651	12.0094
MEGF8	1954	Megf8	269878	TRUE	TRUE				0.122347	0.271199	0.254301	1.02493	-0.107362	0.916276	0.951601	0.946965	-1.19656	-1.99401	0.0693803	0.279301	0.269839	1.24681	1.88665	0.0836327	0.452241	0.410992	0.995661	0.996347	0.996385	1.04258	0.0919533	0.928551	0.953173	0.951062	1.04235	0.059549	0.953688	0.965583	0.963697	1.10897	0.0324044	0.974787	0.98674	0.98678	10.5371	10.2884	10.6644	10.2729	10.3004
MEGF9	1955	Megf9	230316	TRUE	TRUE				0.0136785	0.0885286	0.0803685	-1.76469	-3.5087	0.0043122	0.03698	0.0331338	-1.14812	-1.3416	0.204563	0.468436	0.454088	-1.27834	-2.1671	0.0510588	0.39941	0.362369	0.0741847	0.117534	0.117379	-1.59148	-2.55803	0.028469	0.0670864	0.0664162	-1.08068	-0.820129	0.431257	0.515098	0.511978	-1.21085	-1.7379	0.112866	0.315882	0.334682	11.5124	12.3427	11.4581	11.4997	11.7058
EGFR	1956	Egfr	13649	TRUE	TRUE				0.219831	0.386231	0.36752	1.29041	0.35134	0.731425	0.830258	0.817901	-1.24901	-1.40306	0.185941	0.448122	0.434322	1.50288	1.7544	0.104838	0.484376	0.441101	0.234267	0.301684	0.29926	-1.10334	-1.5239	0.158513	0.25282	0.250395	1.01982	0.123539	0.904128	0.926771	0.925172	-1.10304	-1.64744	0.130487	0.342675	0.360477	13.6387	13.8783	14.2797	13.5879	13.8195
EGR1	1958	Egr1	13653	TRUE	TRUE	early			0.000470215	0.0258341	0.0231827	-5.17247	-5.13234	0.000248133	0.0126363	0.0114531	-2.44944	-4.44203	0.000803994	0.0642588	0.0627861	1.28877	-0.690309	0.503133	0.784399	0.764034	0.0236811	0.0473753	0.0475796	-1.28629	-2.10068	0.0620062	0.12213	0.120727	1.244	1.19596	0.259298	0.338205	0.335329	-1.45496	-3.29665	0.00805903	0.0761806	0.0858233	12.4636	14.2026	14.1839	14.7203	13.8113
EGR2	1959	Egr2	13654	TRUE	TRUE		early		0.00805124	0.0698159	0.0630662	-2.28663	-3.84458	0.00233299	0.0279959	0.0249852	-1.65118	-2.055	0.0623187	0.263925	0.254347	-1.28604	-1.78958	0.0987691	0.478389	0.435746	0.000380638	0.002088	0.00227221	-4.46431	-5.09406	0.000468067	0.00381948	0.00412778	-5.30033	-5.58985	0.000230921	0.0011777	0.00127629	1.72169	0.495792	0.630756	0.802569	0.805352	11.0807	12.3389	10.0042	12.6329	11.6276
EGR3	1960	Egr3	13655	TRUE	TRUE	late	early		0.00109295	0.0356134	0.032631	-4.18657	-5.01337	0.000302469	0.0132457	0.0120142	-1.72765	-2.06894	0.0608024	0.261007	0.251773	-1.66668	-2.94443	0.0122705	0.313669	0.277035	0.0112788	0.0261833		-2.11875	-3.74212	0.00383315	0.0154324		-1.38773	-2.49438	0.0317508	0.0581106		-1.03955	-1.24774	0.240554	0.47969		11.6825	13.1609	11.9924	12.6026	12.0291
EHHADH	1962	Ehhadh	74147	TRUE	TRUE		early		0.0744764	0.203144	0.187746	1.66701	2.47717	0.0291085	0.104169	0.0945731	1.17782	0.716168	0.487591	0.723255	0.712862	1.46653	1.761	0.103673	0.482677	0.439084	0.00336563	0.0104043		-1.3594	-4.1379	0.00201857	0.00997955		-1.33147	-3.8244	0.00334935	0.0092363		1.00263	-0.313498	0.760343	0.876213		8.09771	8.47147	7.68867	8.42988	8.03331
EIF1AX	1964	Eif1a	13664	TRUE	TRUE		early		0.344144	0.507545	0.48604	-1.16753	-1.44893	0.172981	0.326719	0.308018	1.03799	-0.304299	0.766113	0.895421	0.891044	-1.09833	-1.14463	0.27468	0.653801	0.613513	0.0110686	0.025786	0.0259987	1.2345	2.44972	0.034274	0.077078	0.0761398	1.37848	3.76644	0.00368303	0.00994506	0.0101868	-1.08657	-1.31671	0.217312	0.455196	0.46909	8.31855	8.93006	9.23052	9.59714	9.4444
EIF2S1	1965	Eif2s1	13665	TRUE	TRUE	early	early	early concordant	0.0116108	0.0824879	0.0747509	1.34803	3.51114	0.00429292	0.0368962	0.0330566	1.25567	2.57237	0.0244389	0.174944	0.167166	1.10332	0.93877	0.366361	0.709892	0.678502	0.000466166	0.00239089	0.00256325	1.54183	5.31405	0.000340633	0.0030953	0.00336716	1.52873	5.12736	0.000445885	0.00193568	0.00207792	1.0392	0.186685	0.855641	0.927202	0.927538	10.9811	11.6276	10.9741	11.5215	11.6739
EIF2B1	1967	Eif2b1	209354	TRUE	TRUE	early	early	early concordant	0.0041996	0.0562753	0.0515233	1.38011	4.1766	0.00128426	0.0225934	0.0203767	1.22239	2.65711	0.0209029	0.1642	0.15776	1.14258	1.51949	0.154538	0.54244	0.499746	0.000281666	0.00168839	0.00183856	1.47403	4.57275	0.00102193	0.0062995	0.00653852	1.64046	6.19621	0.000101958	0.000643271	0.000713984	-1.11353	-1.62345	0.135556	0.350133	0.367606	10.2277	10.3463	10.6391	10.3994	10.2978
EIF2S3	1968	Eif2s3x	26905	TRUE	TRUE		early		0.866579	0.906433	0.902787	1.01776	-0.14723	0.885395	0.933818	0.927895	1.05226	0.37486	0.714306	0.866123	0.861734	-1.01035	-0.52209	0.61111	0.844738	0.829889	0.00448422	0.0128462	0.0130712	1.25777	2.90113	0.0158029	0.0429752	0.042512	1.37509	4.33231	0.00148416	0.00487893	0.0050726	-1.08775	-1.43118	0.182879	0.4127	0.430039	10.8594	10.9006	10.9132	10.5055	10.4512
EPHA2	1969	Epha2	13836	TRUE	TRUE		early		0.0810825	0.214131	0.198134	-1.6841	-2.41968	0.0323365	0.111138	0.10129	1.01747	-1.74736	0.106091	0.341201	0.331201	1.0976	-0.672317	0.514119	0.79128	0.771386	6.44405e-05	0.000620903	0.00072396	2.03444	6.21584	9.93763e-05	0.00149745	0.00172838	2.27971	7.00553	3.69088e-05	0.000316206	0.000366934	-1.07939	-0.78969	0.448029	0.67483	0.682788	11.1935	12.2545	12.7425	12.852	11.9197
EIF4A1	1973	Eif4a1	13681	TRUE	TRUE	early	early	early discordant	0.0197065	0.10401	0.0944809	-1.4206	-2.86738	0.0141584	0.0686016	0.0617047	-1.43855	-2.9002	0.0133214	0.138143	0.131964	1.0853	0.0328147	0.974362	0.990426	0.989823	0.00821292	0.0204689	0.0207	1.27386	2.97034	0.0140378	0.0394275	0.0390172	1.34447	3.8258	0.0033417	0.00921871	0.00945736	-1.05642	-0.855468	0.41232	0.643366	0.650662	8.90581	9.83287	9.8486	9.71135	9.63658
EIF4A2	1974	Eif4a2	13682	TRUE	TRUE				0.772058	0.839347	0.832774	1.0919	0.185466	0.855961	0.916371	0.908503	-1.05058	-0.516144	0.615132	0.804618	0.796732	1.14212	0.701611	0.496304	0.781434	0.761375	0.0951343	0.144492	0.143882	1.1784	2.07433	0.0648118	0.126337	0.124827	1.16915	2.16798	0.0553583	0.0926677	0.0921967	1.01306	-0.0936562	0.927232	0.963712	0.964638	12.475	12.6827	12.2181	12.9909	12.8718
EIF4B	1975	Eif4b	75705	TRUE	TRUE				0.080565	0.213443	0.197543	-1.14715	-2.39315	0.0339397	0.114357	0.104356	-1.10983	-1.82846	0.0924303	0.319694	0.310878	-1.0204	-0.564689	0.582688	0.832554	0.816715	0.034541	0.0638688	0.0642258	1.14674	0.797989	0.443414	0.555797	0.550366	1.38286	2.99226	0.0135214	0.0288242	0.0291165	-1.22473	-2.19427	0.0529522	0.205612	0.222219	11.1408	10.9809	10.9741	11.2602	11.146
EIF4E	1977	Eif4e	13684	TRUE	TRUE				0.490087	0.632737	0.616126	1.08929	1.0719	0.304851	0.4722	0.454085	1.0839	1.0596	0.310191	0.578492	0.566497	1.00419	0.0123005	0.990388	0.996115	0.995819	0.64787	0.698749		1.06519	0.545703	0.597232	0.696171		1.09785	0.94876	0.365107	0.449393		-1.01244	-0.403056	0.695389	0.842083		9.29016	9.6259	9.48987	9.79139	9.82032
EIF4EBP1	1978	Eif4ebp1	13685	TRUE	TRUE	stepwise	early		0.000120659	0.0201144	0.0173242	2.78507	6.41417	3.3319e-05	0.00833347	0.00756506	2.15576	4.00131	0.00175755	0.0820565	0.0831856	1.60325	2.41286	0.0327413	0.368927	0.334752	0.00042884	0.00226253	0.00244312	1.88365	3.89088	0.00300526	0.0130964	0.0131373	2.61608	6.00907	0.000130521	0.000769074	0.000846834	-1.29661	-2.1182	0.0602061	0.220114	0.236743	8.1068	8.17098	8.38935	8.8422	8.47717
EIF4EBP2	1979	Eif4ebp2	13688	TRUE	TRUE	late			0.0114123	0.0817981	0.0740708	-1.31434	-3.46457	0.00467754	0.0384663	0.0344063	-1.05016	-0.749841	0.467798	0.709451	0.69969	-1.23974	-2.71473	0.0187901	0.339847	0.306988	0.730215	0.771246	0.767502	1.00482	-0.151759	0.882395	0.920006	0.917561	1.10101	0.609318	0.555903	0.632916	0.628769	-1.05368	-0.761077	0.46418	0.687119	0.693784	12.294	12.495	12.5111	12.2101	12.1601
EIF4G1	1981	Eif4g1	208643	TRUE	TRUE		early		0.070109	0.197231	0.182205	1.31357	1.98455	0.0705396	0.181424	0.168649	-1.03617	-0.443634	0.6652	0.837257	0.8315	1.36261	2.42818	0.031838	0.367812	0.333775	0.00766202	0.019384	0.0196064	1.18319	2.26875	0.0466694	0.0978367	0.0967764	1.34274	4.05145	0.00231816	0.00693349	0.0071605	-1.10412	-1.7827	0.104966	0.303057	0.320795	12.9115	13.3319	13.287	13.3823	13.4042
EIF4G2	1982	Eif4g2	13690	TRUE	TRUE		early		0.0492095	0.16353	0.150224	1.42047	2.76244	0.0172013	0.0763966	0.0688359	1.14592	1.00164	0.336289	0.602845	0.591086	1.27621	1.7608	0.103709	0.482677	0.439084	0.00342221	0.0105255	0.0107811	1.19033	2.4612	0.0336074	0.075976	0.0750127	1.35743	4.59247	0.000991483	0.00356062	0.0037406	-1.1221	-2.13127	0.0588947	0.217611	0.234289	14.5455	14.9154	14.8044	14.4585	14.4143
EIF5	1983	Eif5	217869	TRUE	TRUE		early		0.0427866	0.152981	0.139908	1.20887	1.97655	0.0715344	0.183093	0.17011	1.28952	2.80155	0.0159983	0.148504	0.142674	-1.04982	-0.825	0.425468	0.74265	0.718834	0.00500223	0.0139774	0.0142069	1.31215	2.9569	0.0143641	0.0400364	0.0396267	1.51652	4.23183	0.00173874	0.00551492	0.00571741	-1.09236	-1.27493	0.231158	0.469552	0.482643	11.6319	12.2868	11.965	12.1546	12.4044
EIF5A	1984	Eif5a	276770	TRUE	TRUE		early		0.306018	0.472538	0.451787	1.21554	1.34452	0.203643	0.36398	0.344338	1.01606	-0.107317	0.916311	0.965538	0.963938	1.19121	1.45184	0.172185	0.55993	0.516275	0.00192064	0.00682654	0.00712598	1.62008	3.49181	0.00580538	0.0208483	0.0207092	1.80622	4.83778	0.000683761	0.00268153	0.00283761	-1.13826	-1.34597	0.208031	0.444811	0.459339	9.4036	9.8178	9.44544	8.87131	9.43157
SERPINB1	1992	Serpinb1a	66222	TRUE	TRUE				0.149125	0.30432	0.286404	2.55885	2.116	0.0559314	0.156645	0.145224	1.53046	1.08841	0.297791	0.567305	0.554679	1.93223	1.02759	0.32441	0.683166	0.648918	0.830341	0.857915	0.855396	1.07281	-0.129532	0.899505	0.934041	0.931446	1.00084	-0.585864	0.570952	0.646101	0.642188	1.21339	0.456332	0.657901	0.818365	0.819413	10.3033	11.5617	10.4823	10.0403	11.459
ELAVL1	1994	Elavl1	15568	TRUE	TRUE		early		0.356125	0.518851	0.497042	1.14656	1.46806	0.167805	0.320299	0.301833	1.08379	1.00522	0.334633	0.601339	0.589845	1.06207	0.462846	0.651755	0.860777	0.847692	0.00219925	0.00755261	0.00784236	1.23166	2.7619	0.0200644	0.0513855	0.0507612	1.42591	4.88564	0.00063659	0.00254264	0.00270375	-1.13975	-2.12374	0.0596469	0.219284	0.235971	10.3853	10.2013	10.5777	10.2206	10.5148
ELF1	1997	Elf1	13709	TRUE	TRUE				0.894723	0.926265	0.924092	-1.0158	-0.467084	0.648807	0.769791	0.754992	1.00103	-0.302774	0.767247	0.895654	0.891331	1.0005	-0.16431	0.872222	0.955248	0.951527	0.759716	0.796614	0.793077	1.07418	0.708761	0.494664	0.60404	0.598922	1.05208	0.13759	0.893296	0.918194	0.916997	1.09247	0.571171	0.580493	0.771212	0.774446	12.6051	12.3644	12.7828	11.9533	11.8272
ELF2	1998	Elf2	69257	TRUE	TRUE	late			0.0279307	0.12251	0.111384	-1.30343	-2.99867	0.0110942	0.0596761	0.0535531	-1.05097	-0.727883	0.480647	0.718314	0.708139	-1.1856	-2.27078	0.042378	0.387066	0.350219	0.183038	0.247723	0.245548	1.02115	0.266987	0.794904	0.855318	0.850843	1.0832	1.85963	0.0925708	0.142848	0.142035	-1.06534	-1.59265	0.142324	0.359778	0.377217	10.4319	10.3706	10.5388	10.4955	10.6143
ELF3	1999	Elf3	13710	TRUE	TRUE		early		0.242292	0.409721	0.38986	-1.51995	-1.56839	0.14277	0.288681	0.271576	1.98086	-0.0400505	0.968711	0.989084	0.988445	1.0586	-1.52834	0.15235	0.540911	0.498404	0.00423084	0.012317	0.0125453	3.76976	3.70468	0.00407688	0.0161585	0.0161931	5.40116	3.99294	0.00254719	0.00746268	0.00770236	1.12338	-0.288255	0.779038	0.88725	0.88797	7.56577	8.79961	7.9466	8.752	9.20163
ELF4	2000	Elf4	56501	TRUE	TRUE		early		0.659061	0.760859	0.74875	1.27709	0.729496	0.479696	0.635671	0.617927	1.04968	-0.133777	0.895797	0.956576	0.954684	1.35965	0.863273	0.404911	0.731189	0.704188	0.0556157	0.0930557	0.0929954	-1.20952	-2.47901	0.0325978	0.0742393	0.0733112	-1.2061	-2.36089	0.0398927	0.0702511	0.0699867	1.01049	-0.118125	0.908308	0.953802	0.956077	10.1513	10.2688	10.8607	9.99128	9.94655
ELK1	2002	Elk1	13712	TRUE	TRUE				0.753384	0.826449	0.819406	-1.01553	-0.51817	0.61376	0.743154	0.726384	-1.03479	-0.742385	0.472136	0.711859	0.701671	1.0334	0.224215	0.826362	0.939196	0.932693	0.0476902	0.0823653		-1.12139	-1.75533	0.109731	0.189886		-1.22508	-2.87093	0.0166421	0.034227		1.10325	1.1156	0.290682	0.535724		9.7082	10.1821	9.77314	9.78443	9.94299
ELK3	2004	Elk3	13713	TRUE	TRUE		early		0.394274	0.552235	0.53102	1.24871	1.34563	0.203296	0.363551	0.343906	1.08006	0.282791	0.782156	0.902062	0.897929	1.22183	1.06284	0.308775	0.672348	0.634935	0.000495394	0.00250699	0.00268259	1.95829	5.5944	0.000229466	0.0024108	0.00268771	1.78883	4.63797	0.000924856	0.00337049	0.00354338	1.18926	0.956432	0.361404	0.598156	0.608407	10.6725	10.7394	11.2462	10.2022	10.7898
ELK4	2005	Elk4	13714	TRUE	TRUE				0.947965	0.964356	0.963053	1.00778	-0.159827	0.875676	0.927747	0.9212	1.02995	0.167788	0.869545	0.943673	0.940709	1.00423	-0.327615	0.748848	0.905704	0.897894	0.146631	0.20595	0.204426	-1.15549	-2.0633	0.0660214	0.128196	0.126599	-1.11825	-1.59541	0.141705	0.204344	0.202995	-1.0117	-0.467886	0.649896	0.814036	0.815967	12.3523	12.3172	12.658	12.2956	12.3809
EML1	2009	Eml1	68519	TRUE	TRUE				0.114734	0.261754	0.244763	2.07592	2.20312	0.0478677	0.142094	0.131313	1.18727	0.581269	0.571816	0.77635	0.765941	1.99679	1.62186	0.130796	0.516967	0.473532	0.0809544	0.126508	0.126183	1.0065	-0.43249	0.674564	0.76018	0.754775	-1.41072	-2.39787	0.037452	0.066672	0.0665905	1.47723	1.96538	0.0777393	0.255537	0.273216	9.47201	8.72406	10.0746	9.44314	8.96183
[truncated: 11,656 more rows]
[truncated: 34 more columns]
