# Supplementary material for: Cross-species identification of genomic drivers of squamous cell carcinoma development across preneoplastic intermediates
Source: Nat Commun. 2016 Aug 30;7:12601. doi: 10.1038/ncomms12601 (PMC5013636; doi:10.1038/ncomms12601)
Supplement: Supplementary Data 6 — GATHER-based analysis of overrepresentation of transcription factor motifs in "early" genes in human and mouse. This file includes four separate tabs, dividing genes by direction of regulation (up- or down-regulated from NS/CHR to AK/PAP) and again by concordance or discordance between species. For each TRANSFAC motif, the nominal p value, Bayes Factor, and symbols of target genes are indicated for each species. The rows in the two "concordant" tabs are sorted in ascending order by human p value and filtered to show only those motifs for which the Bayes Factor is greater than 3 in both species. The rows in the two "discordant" tabs are sorted in descending order by maximum Bayes Factor and filtered to show only those motifs for which the maximum Bayes Factor across both species is greater than 3. [file ncomms12601-s7.xlsx]

## Sheet: early, concordant, up
Supplementary Data 6: GATHER-based analysis of overrepresentation of transcription factor motifs in "early" genes in human and mouse.
		Human				Mouse
TRANSFAC ID	Description	p	Bayes Factor	# Genes	Gene symbols	p	Bayes Factor	# Genes	Gene symbols
V$E2F1DP1RB_01	Rb:E2F-1:DP-1 trimeric complex	3.30524e-06	21.02	69	ACTL6A AF15Q14 ALG8 ARHGAP11A ATAD2 ATP13A1 C20orf172 C7orf19 CDC2 CDC25A CHEK1 CKAP2 COMMD3 CPSF3 CSTF1 DCK DKFZP434B168 DKFZp761A078 DMTF1 DNAJC9 DUT ERH EXO1 FLJ12716 FLJ20516 FLJ21816 FLJ22624 FLJ40869 FOXM1 HIST1H2AG HIST1H2AJ HIST1H3F IARS KIAA0101 KIAA1333 KNSL7 KNTC2 LOC116143 MCM2 MCM3 MCM5 MCM7 MGC33371 NUP107 NUP155 NUSAP1 OIP5 ORC1L ORC6L PBK PIN1 POLE2 PPP1R8 PYGO2 RAB9P40 RAE1 RAMP …	6.58972e-06	22.78	52	2610300B10Rik 2700084L22Rik 2810037C03Rik 2810047L02Rik 2810418N01Rik 2810453L12Rik 5930412E23Rik 9530020D24Rik Actl6a Anapc7 Arhgap11a Cdc25a Cdc2a Cdkn3 Clspn Cpsf2 Dck Dhfr Ect2 Erh Exo1 Exosc1 Foxm1 Gtf3c2 Hist1h2af Hist1h2ah Hist1h2an Hist1h3i Hmmr Kif18a Knsl7 Lsm4 Mcm2 Mcm3 Mcm5 Mcm7 Orc1l Pgm1 Pigw Pole2 Ppil1 Ppp1r8 Racgap1 Rbl1 Rfc3 Rpa3 Sgol1 Tfdp1 Tipin Topbp1 Tram1 Usp1
V$E2F1DP1_01	E2F-1:DP-1 heterodimer	3.30524e-06	26.59	223	AASDHPPT ACTL6A AF15Q14 ALG10 ALG8 ANAPC4 ANAPC7 ANKRD26 ARHGAP11A ARNTL2 ARPC4 ASF1B ASK ASPM ATAD2 ATIC ATP13A1 BLM BRRN1 BUB3 C10orf3 C13orf3 C14orf104 C14orf142 C18orf24 C6orf167 C9orf85 CAD CCDC5 CCNE1 CCT5 CDC2 CDC25A CDC25C CDC7 CDCA1 CDCA2 CDCA4 CDCA5 CENPA CENPH CHEK1 CKS2 CLSPN CNAP1 COMMD3 COMMD8 CPSF3 CSTF1 CSTF3 DCC1 DCK DEPDC1B DHFR DKFZP434B168 DKFZP434G1415 DKFZP564K2062 DKFZP564O…	6.58972e-06	54.66	176	2210402C18Rik 2310031L18Rik 2310066N05Rik 2410004C24Rik 2410012H02Rik 2600001J17Rik 2610002I17Rik 2610040E16Rik 2610300B10Rik 2610528A17Rik 2700084L22Rik 2700085M18Rik 2810047L02Rik 2810418N01Rik 2810453L12Rik 4933424N09Rik 5930412E23Rik 9530020D24Rik AW552001 Actl6a Alg5 Anapc7 Aprt Arhgap11a Arpc4 Atic Aurka Aurkb BC005624 BC025462 Banf1 Birc5 Blm C730036B14Rik Cad Calmbp1 Ccdc5 Ccne1 Cct5 Cdc2…
V$E2F1DP2_01	E2F-1:DP-2 heterodimer	3.30524e-06	28.46	92	ACTL6A AF15Q14 ALG8 ARHGAP11A ARNTL2 ARPC4 ASK ATAD2 ATIC ATP13A1 BUB3 C14orf142 CCNE1 CDC2 CDC25A CDC7 CDCA5 CENPA CENPH CHEK1 CLSPN CPSF3 DCK DKFZP434B168 DKFZp761A078 DLG7 DMTF1 DNAJC9 DUT ERH EXO1 FANCD2 FIGNL1 FLJ11184 FLJ12716 FLJ13912 FLJ20516 FLJ40869 FOXM1 HIST1H2AG HIST1H2AJ HIST1H2AK HIST1H3F HIST1H4I IL19 JTV1 KIAA0101 KNSL7 LMNB1 LOC116143 MBD4 MCM2 MCM3 MCM4 MCM5 MCM7 MGC33371 MTBP …	6.58972e-06	32.9	66	2410004C24Rik 2610300B10Rik 2700085M18Rik 2810047L02Rik 2810418N01Rik 2810453L12Rik 5930412E23Rik 9530020D24Rik Arhgap11a Banf1 C730036B14Rik Ccdc5 Cdc25a Cdc2a Chek1 Clspn D3Ertd250e Dck Dhfr Dnajc9 E2f7 Erh Exo1 Fabp5 Fancd2 Fnbp3 Gmnn Gtf3c2 Helb Hist1h2af Hist1h2ah Hist1h2an Hist1h3i Hmmr Kif18a Knsl7 Leng5 Mcm2 Mcm3 Mcm5 Mcm7 Mtbp Obfc1 Orc1l Pnpt1 Pold1 Pole2 Polr2b Ppil1 Ppil5 Ppp1r8 Rbl1 …
V$E2F1_Q3_01		3.30524e-06	11.39	222	AASDHPPT ACTL6A ALG10 ALG5 ANAPC4 ANKRD26 APRT ARHGAP11A ARNTL2 ARPC4 ASK ATAD2 ATIC AURKB BANF1 BIRC5 BM039 BRRN1 BUB1B C13orf3 C14orf104 C14orf106 C14orf142 C18orf24 C20orf129 C20orf172 C22orf18 C6orf157 C6orf167 C7orf19 C9orf78 C9orf85 CAD CCDC5 CCNE1 CCT5 CDC2 CDC25A CDC25C CDC7 CDCA2 CDCA5 CDKN3 CENPF CHEK1 CKAP2 CLSPN COMMD3 COTL1 CSE1L CSTF1 CSTF3 DAP3 DCK DEPDC1 DEPDC1B DHFR DKFZP434B168 …	6.58972e-06	20.1	139	0610009C03Rik 1200009B18Rik 2310043D08Rik 2410004C24Rik 2600001J17Rik 2610002I17Rik 2610019I03Rik 2610040E16Rik 2610300B10Rik 2700084L22Rik 2700085M18Rik 2810047L02Rik 2810418N01Rik 4933424N09Rik 5930412E23Rik 9530020D24Rik AI467484 Alg5 Alg8 Anapc1 Anapc4 Anapc7 Arhgap11a Asf1b Atic Atp13a1 B930062P21Rik BC005624 BC025462 Banf1 Birc5 Blm Brrn1 Cad Ccna2 Ccne1 Cct5 Cdc25a Cdc2a Cdca4 Cdca5 Ciapin…
V$E2F1_Q4	E2F-1	3.30524e-06	16.06	202	AASDHPPT ALG5 ALG8 APRT ARNTL2 ARPC4 ASF1B ASK ASPM ATAD2 ATIC ATP13A1 AURKB BANF1 BLM BM039 BRCA2 BUB1 BUB1B BUB3 C13orf3 C14orf106 C14orf142 C20orf172 C22orf18 C6orf157 C6orf167 C7orf19 C9orf78 CAD CCNA2 CCT5 CDC2 CDC25A CDC25C CDC45L CDCA1 CDCA4 CDCA5 CDCA8 CENPA CENPF CENPH CHEK1 CIAPIN1 CKAP2 CLSPN CNAP1 COMMD3 COTL1 CPSF2 CPSF3 CSE1L CSTF1 CSTF3 DAP3 DCC1 DCK DKFZP434B168 DKFZP434G1415 DKFZ…	6.58972e-06	27.43	151	2310031L18Rik 2310066N05Rik 2610040E16Rik 2610300B10Rik 2610528A17Rik 2700084L22Rik 2700085M18Rik 2810047L02Rik 2810418N01Rik 2810453L12Rik 5730599I05Rik 5930412E23Rik 9530020D24Rik Aasdhppt Actl6a Alg8 Anapc1 Anapc7 Aprt Arhgap11a Asf1b Aurkb B930062P21Rik BC004701 BC005624 BC025462 Banf1 Birc5 Brrn1 Bub1b Cad Ccdc5 Ccne1 Cdc25a Cdc25c Cdc2a Cdca5 Cdkn3 Chek1 Ckap2 Clspn Commd3 Commd8 Cstf1 Cstf…
V$E2F1_Q4_01		3.30524e-06	37.61	191	ACTL6A AF15Q14 ALG8 ANKRD26 APRT ARHGAP11A ARPC4 ASK ATAD2 ATIC ATP13A1 BLM BM039 BUB1B BUB3 C13orf3 C14orf106 C18orf24 C20orf172 C22orf18 C6orf157 C7orf19 CAD CCNA2 CCNE1 CCT5 CDC2 CDC25A CDC25C CDC45L CDCA4 CDCA5 CDCA8 CENPH CHEK1 CKAP2 CKS2 CLSPN CNAP1 COMMD8 CPSF3 CSTF1 DAP3 DCC1 DCK DKFZP434B168 DKFZP434G1415 DKFZP564K2062 DKFZp761A078 DMTF1 DNAJC9 DRB1 DUT E2F7 EIF2B1 EIF2S1 ERH EXO1 EXOSC8…	6.58972e-06	46.73	141	0610009C03Rik 2310031L18Rik 2310066N05Rik 2610040E16Rik 2610300B10Rik 2700084L22Rik 2700085M18Rik 2810037C03Rik 2810047L02Rik 2810418N01Rik 2810453L12Rik 5930412E23Rik 9530020D24Rik Actl6a Alg5 Alg8 Anapc1 Anapc7 Aprt Arhgap11a Atic BC005624 BC025462 Banf1 Blm Brrn1 Bub1b Ccne1 Cdc25a Cdc2a Cdca5 Cdkn3 Chek1 Clspn Commd3 Commd8 Cpsf2 Cstf1 Cstf3 D3Ertd250e Dap3 Dck Depdc1b Dhfr Dlg7 Dnajc9 Drbp1 …
V$E2F1_Q6	E2F-1	3.30524e-06	25.81	316	AASDHPPT ACTL6A AF15Q14 ALG10 ALG5 ALG8 ANAPC1 ANAPC4 ANAPC7 ANKRD26 APRT ARHGAP11A ARNTL2 ARPC4 ASF1B ASK ASPM ATAD2 ATIC ATP13A1 BLM BM039 BRCA2 BRRN1 BUB1 BUB1B BUB3 C10orf3 C13orf3 C14orf104 C14orf106 C14orf142 C18orf24 C1orf33 C20orf172 C22orf18 C6orf157 C6orf167 C7orf19 C9orf85 CAD CCDC5 CCNA2 CCNE1 CCT5 CDC2 CDC25A CDC25C CDC45L CDC7 CDCA1 CDCA2 CDCA4 CDCA5 CDCA8 CENPA CENPH CHEK1 CKAP2 CK…	6.58972e-06	58.6	250	0610009C03Rik 1200009B18Rik 2210402C18Rik 2310031L18Rik 2310043D08Rik 2310066N05Rik 2410004C24Rik 2410011G03Rik 2410012H02Rik 2510040D07Rik 2600001J17Rik 2610002I17Rik 2610040E16Rik 2610300B10Rik 2610528A17Rik 2700084L22Rik 2700085M18Rik 2810037C03Rik 2810047L02Rik 2810418N01Rik 2810453L12Rik 4933424N09Rik 5730599I05Rik 5930412E23Rik 9530020D24Rik AI467484 AW552001 Aasdhppt Actl6a Alg5 Alg8 Anapc…
V$E2F1_Q6_01		3.30524e-06	40.41	272	AASDHPPT ACTL6A AF15Q14 ALG10 ALG8 ANAPC4 ANAPC7 ANKRD26 APRT ARHGAP11A ARNTL2 ARPC4 ASF1B ASK ATAD2 ATIC ATP13A1 AURKB BLM BRRN1 BUB3 C10orf3 C13orf3 C14orf106 C14orf142 C18orf24 C1orf33 C20orf172 C22orf18 C6orf157 C6orf167 C7orf19 C9orf85 CCDC5 CCNA2 CCNE1 CCT5 CDC2 CDC25A CDC25C CDC45L CDC7 CDCA1 CDCA2 CDCA4 CDCA5 CDCA8 CENPA CENPH CHEK1 CKAP2 CKS2 CLSPN CNAP1 COMMD3 COMMD8 CPSF2 CPSF3 CSE1L C…	6.58972e-06	58.12	201	0610009C03Rik 2310031L18Rik 2310066N05Rik 2410004C24Rik 2600001J17Rik 2610002I17Rik 2610040E16Rik 2610300B10Rik 2700084L22Rik 2700085M18Rik 2810037C03Rik 2810047L02Rik 2810418N01Rik 2810453L12Rik 4933424N09Rik 5930412E23Rik 9530020D24Rik AI467484 Actl6a Alg5 Alg8 Anapc1 Anapc4 Anapc7 Arhgap11a Asf1b Atic Aurka Aurkb BC025462 BC066140 Banf1 Birc5 Blm Brrn1 C730036B14Rik Calmbp1 Ccnb2 Ccne1 Cdc25a …
V$E2F4DP1_01	E2F-4:DP-1 heterodimer	3.30524e-06	26.65	46	ALG8 ARHGAP11A ATAD2 ATP13A1 CDC2 CDC25A CPSF3 DCK DKFZP434B168 DKFZp761A078 DMTF1 DNAJC9 DUT ERH EXO1 FLJ12716 FLJ20516 FLJ40869 FOXM1 HIST1H2AG HIST1H2AJ HIST1H3F KIAA0101 KNSL7 LOC116143 MCM2 MCM3 MCM5 MCM7 MGC33371 NUP155 NUSAP1 OIP5 PBK PIN1 POLE2 PPP1R8 PYGO2 RAMP RBL1 SF3B1 SHD1 SMC6L1 TFDP1 TOPBP1 TXNDC	6.58972e-06	28.67	36	2610300B10Rik 2810047L02Rik 2810418N01Rik 2810453L12Rik 5930412E23Rik 9530020D24Rik Arhgap11a Cdc25a Cdc2a Clspn Dck Dhfr Erh Exo1 Gtf3c2 Hist1h2af Hist1h2ah Hist1h2an Hist1h3i Kif18a Knsl7 Mcm2 Mcm3 Mcm5 Mcm7 Orc1l Pole2 Ppil1 Ppp1r8 Rbl1 Rfc3 Tfdp1 Tipin Topbp1 Tram1 Usp1
V$E2F4DP2_01	E2F-4:DP-2 heterodimer	3.30524e-06	23.27	118	AASDHPPT ACTL6A AF15Q14 ALG8 ARHGAP11A ARNTL2 ARPC4 ASF1B ASK ATAD2 ATIC ATP13A1 BLM BUB3 C14orf142 C6orf167 CCDC5 CCNE1 CCT5 CDC2 CDC25A CDC7 CDCA5 CENPA CENPH CHEK1 CLSPN COMMD3 CPSF3 CSTF1 DCK DKFZP434B168 DKFZP434G1415 DKFZp761A078 DLG7 DMTF1 DNAJC9 DUT EIF2S1 ERH EXO1 FANCD2 FIGNL1 FLJ11184 FLJ12716 FLJ13912 FLJ14803 FLJ20516 FLJ22624 FLJ40869 FOXM1 HCAP-G HIST1H2AG HIST1H2AJ HIST1H2AK HIST1…	6.58972e-06	47.45	100	2310066N05Rik 2410004C24Rik 2410012H02Rik 2610002I17Rik 2610300B10Rik 2700085M18Rik 2810047L02Rik 2810418N01Rik 2810453L12Rik 4933424N09Rik 5930412E23Rik 9530020D24Rik Actl6a Aprt Arhgap11a BC025462 Banf1 Blm C730036B14Rik Ccdc5 Cdc25a Cdc25c Cdc2a Cdca5 Chek1 Ckap2 Clspn Cpsf2 D3Ertd250e Dck Dhfr Dnajc9 Dsc2 E2f7 Erh Exo1 Fabp5 Fancd2 Fignl1 Fnbp3 Gle1l Gmnn Gtf3c2 Helb Hist1h2af Hist1h2ah Hist1…
V$E2F_02	E2F	3.30524e-06	26.65	46	ALG8 ARHGAP11A ATAD2 ATP13A1 CDC2 CDC25A CPSF3 DCK DKFZP434B168 DKFZp761A078 DMTF1 DNAJC9 DUT ERH EXO1 FLJ12716 FLJ20516 FLJ40869 FOXM1 HIST1H2AG HIST1H2AJ HIST1H3F KIAA0101 KNSL7 LOC116143 MCM2 MCM3 MCM5 MCM7 MGC33371 NUP155 NUSAP1 OIP5 PBK PIN1 POLE2 PPP1R8 PYGO2 RAMP RBL1 SF3B1 SHD1 SMC6L1 TFDP1 TOPBP1 TXNDC	6.58972e-06	28.67	36	2610300B10Rik 2810047L02Rik 2810418N01Rik 2810453L12Rik 5930412E23Rik 9530020D24Rik Arhgap11a Cdc25a Cdc2a Clspn Dck Dhfr Erh Exo1 Gtf3c2 Hist1h2af Hist1h2ah Hist1h2an Hist1h3i Kif18a Knsl7 Mcm2 Mcm3 Mcm5 Mcm7 Orc1l Pole2 Ppil1 Ppp1r8 Rbl1 Rfc3 Tfdp1 Tipin Topbp1 Tram1 Usp1
V$E2F_03		3.30524e-06	28.07	113	ACTL6A AF15Q14 ALG8 ANKRD26 ARHGAP11A ARPC4 ASK ATAD2 ATP13A1 BLM BUB3 C13orf3 C14orf106 C20orf172 C6orf157 C7orf19 CCNA2 CDC2 CDC25A CDC45L CDCA5 CHEK1 CKAP2 CPSF3 CSTF1 DCC1 DCK DKFZP434B168 DKFZP564K2062 DKFZp761A078 DMTF1 DNAJC9 DUT ERH EXO1 FKSG14 FLJ10706 FLJ12716 FLJ20105 FLJ20516 FLJ21816 FLJ22624 FLJ40869 FOXM1 HIST1H2AG HIST1H2AJ HIST1H2AK HIST1H3F HIST1H4I IARS KIAA0101 KIAA1333 KIF11 …	6.58972e-06	35.75	86	2310031L18Rik 2310066N05Rik 2610040E16Rik 2610300B10Rik 2700084L22Rik 2700085M18Rik 2810037C03Rik 2810047L02Rik 2810418N01Rik 2810453L12Rik 5930412E23Rik 9530020D24Rik Actl6a Alg8 Anapc7 Arhgap11a Atic BC025462 Brrn1 Ccne1 Cdc25a Cdc2a Cdca5 Chek1 Clspn Commd3 Commd8 Cpsf2 Dap3 Dck Dhfr E2f7 Ect2 Erh Exo1 Fabp5 Fbxo5 Foxm1 Gtf3c2 Hist1h2ac Hist1h2af Hist1h2ah Hist1h2an Hist1h2bb Hist1h3i Hmmr Kif…
V$E2F_Q3	E2F	3.30524e-06	26.65	46	ALG8 ARHGAP11A ATAD2 ATP13A1 CDC2 CDC25A CPSF3 DCK DKFZP434B168 DKFZp761A078 DMTF1 DNAJC9 DUT ERH EXO1 FLJ12716 FLJ20516 FLJ40869 FOXM1 HIST1H2AG HIST1H2AJ HIST1H3F KIAA0101 KNSL7 LOC116143 MCM2 MCM3 MCM5 MCM7 MGC33371 NUP155 NUSAP1 OIP5 PBK PIN1 POLE2 PPP1R8 PYGO2 RAMP RBL1 SF3B1 SHD1 SMC6L1 TFDP1 TOPBP1 TXNDC	6.58972e-06	28.67	36	2610300B10Rik 2810047L02Rik 2810418N01Rik 2810453L12Rik 5930412E23Rik 9530020D24Rik Arhgap11a Cdc25a Cdc2a Clspn Dck Dhfr Erh Exo1 Gtf3c2 Hist1h2af Hist1h2ah Hist1h2an Hist1h3i Kif18a Knsl7 Mcm2 Mcm3 Mcm5 Mcm7 Orc1l Pole2 Ppil1 Ppp1r8 Rbl1 Rfc3 Tfdp1 Tipin Topbp1 Tram1 Usp1
V$E2F_Q3_01		3.30524e-06	39.56	264	ACTL6A AF15Q14 ALG10 ALG5 ALG8 ANAPC4 ANKRD26 APRT ARHGAP11A ARPC4 ASF1B ASK ASPM ATAD2 ATIC ATP13A1 BIRC5 BLM BM039 BRCA2 BUB1B BUB3 C13orf3 C14orf106 C14orf142 C18orf24 C20orf129 C20orf172 C22orf18 C6orf157 C6orf167 C7orf19 CAD CCNA2 CCNB2 CCNE1 CCT5 CDC2 CDC25A CDC25C CDC45L CDCA1 CDCA4 CDCA5 CDCA8 CENPF CENPH CHEK1 CKAP2 CKS2 CLSPN CMAS CNAP1 COMMD3 COMMD8 CPSF2 CPSF3 CSE1L CSTF1 CSTF3 DAP3 D…	6.58972e-06	63.78	203	0610009C03Rik 1200009B18Rik 2210402C18Rik 2310031L18Rik 2310066N05Rik 2410004C24Rik 2610040E16Rik 2610300B10Rik 2700084L22Rik 2700085M18Rik 2810037C03Rik 2810047L02Rik 2810418N01Rik 2810453L12Rik 5930412E23Rik 9530020D24Rik AI467484 AW552001 Actl6a Akr1b8 Alg5 Alg8 Anapc1 Anapc7 Aprt Arhgap11a Asf1b Atic Aurkb BC005624 BC025462 BC066140 Banf1 Birc5 Blm Brrn1 Bub1b Calmbp1 Ccdc5 Ccnb2 Ccne1 Cct5 C…
V$E2F_Q4	E2F	3.30524e-06	24.89	239	AASDHPPT ACTL6A AF15Q14 ALG10 ALG5 ALG8 ANAPC4 ANAPC7 ANKRD26 ARHGAP11A ARNTL2 ARPC4 ASF1B ASK ATAD2 ATIC ATP13A1 BANF1 BLM BRCA2 BUB1B BUB3 C13orf3 C14orf106 C14orf142 C18orf24 C20orf172 C22orf18 C6orf157 C7orf19 C9orf78 CCNA2 CCNE1 CDC2 CDC25A CDC25C CDC45L CDC7 CDCA1 CDCA4 CDCA5 CDCA8 CENPA CENPF CENPH CHEK1 CKAP2 CKS2 CLSPN CNAP1 COMMD3 COMMD8 CPSF3 CSTF1 CSTF3 DAP3 DCC1 DCK DKFZP434B168 DKFZ…	6.58972e-06	36.01	179	0610009C03Rik 1200009B18Rik 2310031L18Rik 2310066N05Rik 2410004C24Rik 2410011G03Rik 2610002I17Rik 2610040E16Rik 2610300B10Rik 2700084L22Rik 2700085M18Rik 2810037C03Rik 2810047L02Rik 2810418N01Rik 2810453L12Rik 4933424N09Rik 5930412E23Rik 9530020D24Rik AW552001 Aasdhppt Actl6a Alg5 Alg8 Anapc1 Anapc7 Aprt Arhgap11a Atic Atp13a1 Aurka Aurkb BC005624 BC025462 Banf1 Birc5 Brrn1 C730036B14Rik Cad Calm…
V$E2F_Q4_01		3.30524e-06	27.81	170	ACTL6A AF15Q14 ALG8 ANKRD26 ARHGAP11A ARPC4 ASK ATAD2 ATP13A1 BLM BM039 BUB3 C13orf3 C14orf106 C18orf24 C20orf172 C22orf18 C6orf157 C7orf19 CAD CCNA2 CCNE1 CCT5 CDC2 CDC25A CDC25C CDC45L CDCA4 CDCA5 CDCA8 CENPH CHEK1 CKAP2 CKS2 CLSPN CNAP1 CPSF3 CSTF1 DAP3 DCC1 DCK DKFZP434B168 DKFZP434G1415 DKFZP564K2062 DKFZp761A078 DMTF1 DNAJC9 DRB1 DUT E2F7 EPRS ERH EXO1 EXOSC8 FBXO5 FIGNL1 FKSG14 FLJ10706 FL…	6.58972e-06	45.34	132	0610009C03Rik 2310031L18Rik 2310066N05Rik 2610040E16Rik 2610300B10Rik 2700084L22Rik 2700085M18Rik 2810037C03Rik 2810047L02Rik 2810418N01Rik 2810453L12Rik 5930412E23Rik 9530020D24Rik Actl6a Alg5 Alg8 Anapc1 Anapc7 Aprt Arhgap11a Atic BC005624 BC025462 Banf1 Blm Brrn1 Bub1b Ccne1 Cdc25a Cdc2a Cdca5 Cdkn3 Chek1 Clspn Commd3 Commd8 Cpsf2 Cstf1 Cstf3 Dap3 Dck Dhfr Dlg7 Dnajc9 Drbp1 E2f7 Ect2 Eprs Erh …
V$E2F_Q6_01		3.30524e-06	26.95	121	ACTL6A ALG8 ANKRD26 ARHGAP11A ARPC4 ASK ATAD2 ATP13A1 BLM BUB3 C13orf3 C20orf172 C22orf18 C6orf157 C7orf19 CCNA2 CCNE1 CDC2 CDC25A CDC45L CDCA5 CHEK1 CKAP2 CKS2 CPSF3 CSTF1 DAP3 DCC1 DCK DKFZP434B168 DKFZp761A078 DMTF1 DNAJC9 DRB1 DUT E2F7 EPRS ERH EXO1 FBXO5 FIGNL1 FKSG14 FLJ10706 FLJ12716 FLJ20105 FLJ20516 FLJ21816 FLJ22624 FLJ40869 FOXM1 GTF3C2 HIST1H2AG HIST1H2AJ HIST1H2AK HIST1H3F HIST1H4I K…	6.58972e-06	37.52	94	2310066N05Rik 2610040E16Rik 2610300B10Rik 2700084L22Rik 2700085M18Rik 2810047L02Rik 2810418N01Rik 2810453L12Rik 5930412E23Rik 9530020D24Rik Actl6a Alg5 Alg8 Anapc1 Arhgap11a Atic BC005624 BC025462 Banf1 Brrn1 Ccne1 Cdc25a Cdc2a Cdca5 Chek1 Clspn Commd3 Cpsf2 Cstf3 Dap3 Dck Dhfr Drbp1 E2f7 Ect2 Eprs Erh Exo1 Exosc8 Fabp5 Fbxo5 Gtf3c2 Hist1h2ac Hist1h2af Hist1h2ah Hist1h2an Hist1h2bb Hist1h3i Hist1…
V$NFY_01	nuclear factor Y (Y-box binding factor)	3.30524e-06	31.04	150	ACTL6A ANAPC4 ANAPC7 ARHGAP11A ASF1B ASPM ATAD2 ATP13A1 AURKB BLM BRRN1 BUB1 BUB3 C10orf3 C14orf142 C20orf129 C9orf85 CCNA2 CCNB2 CDC2 CDC25A CDC45L CDC7 CDCA2 CDCA4 CDCA5 CDCA8 CDKN3 CENPA CENPF CKAP2 CKS2 CNAP1 COTL1 CSE1L CSTF1 DCC1 DCK DEPDC1 DEPDC1B DKFZP434B168 DKFZP564K2062 DKFZp434K2435 DLG7 E2F7 E2IG5 ESPL1 ETAA16 EXOSC1 FABP5 FAM33A FAM49B FKBP3 FLJ10156 FLJ11752 FLJ12436 FLJ13912 FLJ20…	6.58972e-06	17.17	113	0610009C03Rik 2610002I17Rik 2610300B10Rik 2700084L22Rik 2810037C03Rik 2810047L02Rik 5930412E23Rik AI467484 Aasdhppt Actl6a Adamdec1 Arhgap11a Arntl2 Asf1b Atic Aurka Aurkb Blm Cad Ccna2 Ccnb2 Cdc25a Cdc25c Cdc2a Cdca4 Cdca5 Cdkn3 Cenpa Ckap2 Cks2 Clspn Commd3 Cotl1 Cse1l Cstf1 Cstf3 D3Ertd250e Depdc1a Depdc1b Dlg7 Ect2 Exo1 Exosc1 Fabp5 Fnbp3 Foxm1 Fshprh1 Gmnn Gsg2 Helb Hist1h2ac Hist1h2ah Hist1…
V$NFY_Q6	nuclear factor Y (Y-box binding factor)	3.30524e-06	15.5	176	ACTL6A ALG8 ANAPC4 ANAPC7 ARHGAP11A ASF1B ASPM ATAD2 ATP13A1 AURKB BLM BUB1 BUB3 C10orf3 C14orf106 C14orf142 C1orf33 C20orf129 C9orf85 CCNA2 CCNB2 CDC2 CDC25A CDC25C CDC45L CDC7 CDCA2 CDCA4 CDCA5 CDCA8 CDKN3 CENPA CENPF CKAP2 CKS2 CLSPN CNAP1 CPSF2 CSE1L CSTF1 DAP13 DCC1 DCK DCPS DKFZP434B168 DKFZP564K2062 DKFZp434K2435 DLG7 E2F7 E2IG5 ECT2 ESPL1 ETAA16 EXOSC1 FABP5 FAM33A FAM49B FKBP3 FLJ10156 F…	3.64343e-05	6.06	143	0610009C03Rik 1200008O12Rik 2210402C18Rik 2510040D07Rik 2610002I17Rik 2610300B10Rik 2700084L22Rik 2810037C03Rik 2810047L02Rik 2810418N01Rik 5930412E23Rik AI467484 Aasdhppt Actl6a Adamdec1 Arhgap11a Arntl2 Asf1b Aurka Aurkb B930062P21Rik BC025462 BC066140 Blm Cad Ccdc5 Ccna2 Ccnb2 Cdc25a Cdc25c Cdc2a Cdca2 Cdca5 Cdca8 Cdkn3 Cenpa Ckap2 Cks2 Clspn Commd3 Commd8 Cops6 Cotl1 Cpsf3 Cse1l Cstf1 Cstf3 D…
V$NFY_Q6_01		3.30524e-06	12.23	203	AASDHPPT ACTL6A ADAMDEC1 ANAPC4 ANAPC7 APRT ARHGAP11A ASF1B ASPM ATAD2 ATP13A1 AURKB BLM BUB1 BUB3 C10orf3 C14orf106 C14orf142 C1orf33 C20orf129 C6orf167 C9orf85 CCNA2 CCNB2 CDC2 CDC25A CDC25C CDC45L CDC7 CDCA2 CDCA4 CDCA5 CDKN3 CENPA CENPF CKAP2 CKS2 CLSPN CNAP1 COTL1 CPSF2 CSE1L CSTF1 CSTF3 DAP13 DCC1 DCK DCPS DEPDC1 DKFZP434B168 DKFZP564K2062 DKFZP564O1664 DKFZp434K2435 DLG7 DNAJC9 E2F7 E2IG5 …	3.64343e-05	6.15	168	0610009C03Rik 1200008O12Rik 2210402C18Rik 2510040D07Rik 2600001J17Rik 2610002I17Rik 2610300B10Rik 2610528A17Rik 2700084L22Rik 2810037C03Rik 2810047L02Rik 2810418N01Rik 5930412E23Rik AI467484 Aasdhppt Actl6a Adamdec1 Alg5 Arhgap11a Arntl2 Asf1b Aurka Aurkb B930062P21Rik BC004701 BC025462 BC066140 Blm Bub1b Cad Ccna2 Ccnb2 Cdc25a Cdc25c Cdc2a Cdca2 Cdca4 Cdca5 Cdca8 Cdkn3 Cenpa Ckap2 Cks2 Clspn Com…
V$E2F_Q6	E2F	6.58972e-06	8.1	337	AASDHPPT ACTL6A ADAMDEC1 AF15Q14 ALG10 ALG5 ALG8 ANAPC1 ANAPC4 ANAPC7 ANKRD26 APRT ARHGAP11A ARNTL2 ARPC4 ASF1B ASK ASPM ATAD2 ATIC ATP13A1 AURKB BANF1 BLM BM039 BRCA2 BRRN1 BUB1 BUB1B BUB3 C10orf3 C13orf3 C14orf104 C14orf106 C14orf142 C18orf24 C1orf33 C20orf172 C22orf18 C6orf157 C6orf167 C7orf19 C9orf78 C9orf85 CAD CCDC5 CCNA2 CCNE1 CCT5 CDC2 CDC25A CDC25C CDC45L CDC7 CDCA1 CDCA2 CDCA4 CDCA5 CDC…	6.58972e-06	31.75	281	0610009C03Rik 1200008O12Rik 1200009B18Rik 2210402C18Rik 2310031L18Rik 2310043D08Rik 2310066N05Rik 2410004C24Rik 2410011G03Rik 2410012H02Rik 2510040D07Rik 2600001J17Rik 2610002I17Rik 2610040E16Rik 2610300B10Rik 2610528A17Rik 2700084L22Rik 2700085M18Rik 2810037C03Rik 2810047L02Rik 2810418N01Rik 2810453L12Rik 4932411G06Rik 4933424N09Rik 5730568A12Rik 5730599I05Rik 5930412E23Rik 9530020D24Rik AI46748…
V$ELK1_02	Elk-1	6.58972e-06	7.44	336	AASDHPPT AF15Q14 AKR1B10 ALG10 ALG5 ALG8 ANAPC1 ANAPC4 APRT ARHGAP11A ARNTL2 ARPC4 ASF1B ASK ASPM ATAD2 ATIC ATP13A1 AURKB BANF1 BLM BM039 BRCA2 BRRN1 BUB1 BUB1B BUB3 C10orf3 C13orf3 C14orf104 C14orf106 C14orf142 C18orf24 C1orf33 C20orf129 C20orf172 C6orf157 C6orf167 C7orf19 C9orf78 C9orf85 CCDC5 CCNA2 CCNB2 CCNE1 CCT5 CDC2 CDC25A CDC25C CDC45L CDC7 CDCA1 CDCA2 CDCA4 CDCA5 CDCA8 CDKN3 CENPF CENPH…	6.58972e-06	17.65	278	0610009C03Rik 1200008O12Rik 1200009B18Rik 2210402C18Rik 2310031L18Rik 2310066N05Rik 2410004C24Rik 2410011G03Rik 2410012H02Rik 2510040D07Rik 2600001J17Rik 2610002I17Rik 2610040E16Rik 2610300B10Rik 2610528A17Rik 2700084L22Rik 2700085M18Rik 2810037C03Rik 2810047L02Rik 2810418N01Rik 2810453L12Rik 3000003F02Rik 4933424N09Rik 5730568A12Rik 5930412E23Rik 9530020D24Rik AI467484 AW552001 Aasdhppt Actl6a A…
V$VMYB_01	v-Myb	6.58972e-06	8.11	309	AASDHPPT ACTL6A AF15Q14 ALG10 ALG5 ALG8 ANAPC1 ANAPC4 ANAPC7 ANKRD26 APRT ARHGAP11A ARNTL2 ARPC4 ASF1B ASK ASPM ATAD2 ATIC ATP13A1 AURKB BIRC5 BLM BM039 BRCA2 BRRN1 BUB1 BUB1B C10orf3 C13orf3 C14orf106 C14orf142 C18orf24 C1orf33 C20orf172 C22orf18 C9orf78 C9orf85 CAD CCDC5 CCNA2 CCNB2 CCNE1 CCT5 CDC2 CDC25A CDC25C CDC7 CDCA2 CDCA4 CDCA5 CDKN3 CENPA CENPE CENPF CENPH CHEK1 CIAPIN1 CKAP2 CKS2 CLSPN…	0.00290884	2.08	242	1200009B18Rik 2210402C18Rik 2310066N05Rik 2410011G03Rik 2510040D07Rik 2600001J17Rik 2610002I17Rik 2610040E16Rik 2610300B10Rik 2700084L22Rik 2700085M18Rik 2810037C03Rik 2810047L02Rik 2810418N01Rik 3000003F02Rik 4932411G06Rik 4933424N09Rik 5730568A12Rik 5730599I05Rik 5930412E23Rik AA545217 AI467484 AW552001 Aasdhppt Actl6a Adamdec1 Akr1b8 Alg5 Alg8 Anapc1 Anapc4 Anapc7 Arhgap11a Asf1b Atad2 Atp13a1…
V$CAAT_01	cellular and viral CCAAT box	1.65355e-05	7.16	244	AASDHPPT ACTL6A ADAMDEC1 AF15Q14 ANAPC4 ANAPC7 APRT ARHGAP11A ARPC4 ASF1B ASPM ATAD2 ATP13A1 AURKB BIRC5 BLM BM039 BRRN1 BUB1 BUB1B BUB3 C10orf3 C13orf3 C14orf142 C1orf33 C20orf129 C22orf18 C9orf85 CCDC5 CCNA2 CCNB2 CDC2 CDC25A CDC25C CDC45L CDC7 CDCA1 CDCA2 CDCA4 CDCA5 CDCA8 CDKN3 CENPA CENPF CKAP2 CKS2 CLSPN CMAS CNAP1 COTL1 CPSF2 CSE1L CSTF1 DAP13 DCC1 DCK DCPS DEPDC1B DKFZP434B168 DKFZP564K20…	1	-2.25	192	0610009C03Rik 1200008O12Rik 2210402C18Rik 2310066N05Rik 2410004C24Rik 2410011G03Rik 2410012H02Rik 2510040D07Rik 2610002I17Rik 2610019I03Rik 2610300B10Rik 2700084L22Rik 2810037C03Rik 2810047L02Rik 2810418N01Rik 2810453L12Rik 3000003F02Rik 4933424N09Rik 5730568A12Rik 5730599I05Rik 5930412E23Rik AI467484 AW552001 Aasdhppt Actl6a Adamdec1 Anapc7 Arhgap11a Arntl2 Arpc4 Asf1b Aurka Aurkb BC004701 BC005…
V$E2F_01	E2F	1.65355e-05	6.92	15	ANAPC4 CHEK1 DMTF1 DNAJC9 HIST1H2AG HIST1H2AJ IL19 MCM2 MCM3 MCM4 MCM5 PRKDC Pfs2 RIOK2 TFDP1	0.000253537	4.39	10	Dnajc9 Hist1h2af Hist1h2ah Hist1h2an Hist1h3i Mcm2 Mtbp Orc1l Rbl1 Tfdp1
V$E2A_Q2		3.29671e-05	6.45	200	AASDHPPT AF15Q14 ALG5 ANAPC4 APRT ARHGAP11A ARNTL2 ASK ATAD2 ATP13A1 AURKB BLM BRCA2 BRRN1 BUB1 BUB1B C10orf3 C13orf3 C14orf104 C14orf142 C20orf129 C6orf157 C7orf19 C9orf78 C9orf85 CAD CCNE1 CCT5 CDC2 CDC45L CDCA1 CDCA2 CDCA4 CDCA8 CENPA CENPE CHEK1 CIAPIN1 CKAP2 CNAP1 COMMD3 COMMD8 CPSF2 CPSF3 CSTF1 CSTF3 DCK DEPDC1B DHFR DKFZP434G1415 DKFZP564K2062 DKFZP564O1664 DKFZp434K2435 DKFZp761A078 DLG7 …	1	-2.64	183	0610009C03Rik 2310031L18Rik 2310043D08Rik 2410004C24Rik 2410011G03Rik 2410012H02Rik 2600001J17Rik 2610019I03Rik 2610040E16Rik 2610300B10Rik 2610528A17Rik 2810037C03Rik 3000003F02Rik 5730568A12Rik 5730599I05Rik AA545217 Aasdhppt Adamdec1 Akr1b8 Anapc4 Arhgap11a Arntl2 Arpc4 Asf1b Atic Aurkb B930062P21Rik BC005624 BC025462 Birc5 Blm Bub1b Bub3 C730036B14Rik Cad Calmbp1 Ccna2 Cdc25a Cdc25c Cdc2a Cdc…
V$MEF2_Q6_01		4.91812e-05	5.95	259	ACTL6A AF15Q14 AKR1B10 ALG5 ALG8 ANAPC1 ANAPC4 ANAPC7 ANKRD26 APRT ARHGAP11A ARPC4 ASF1B ASK ASPM ATIC AURKB BANF1 BIRC5 BM039 BRRN1 BUB1 BUB1B C10orf3 C13orf3 C14orf106 C18orf24 C20orf129 C20orf172 C22orf18 C6orf157 C6orf167 C7orf19 C9orf78 CAD CCDC5 CCNA2 CCNB2 CCT5 CDC2 CDC25C CDC45L CDC7 CDCA1 CDKN3 CENPA CENPE CENPF CENPH CIAPIN1 CKAP2 CKS2 CLSPN CMAS CNAP1 COMMD3 COMMD8 COPS6 CPSF2 CSTF3 DA…	0.0115624	0.87	203	1200009B18Rik 2210402C18Rik 2310031L18Rik 2310043D08Rik 2310066N05Rik 2410011G03Rik 2510040D07Rik 2600001J17Rik 2610002I17Rik 2610019I03Rik 2610040E16Rik 2610528A17Rik 2700085M18Rik 2810037C03Rik 2810418N01Rik 2810453L12Rik 4933424N09Rik 5730599I05Rik 9530020D24Rik AA545217 AI467484 AW552001 Actl6a Adamdec1 Akr1b8 Anapc4 Anapc7 Arhgap11a Arntl2 Asf1b Atad2 Atic Atp13a1 Aurka BC004701 BC025462 BC0…
V$NRF2_01	nuclear respiratory factor 2	7.86896e-05	5.61	112	ALG10 ALG8 ANAPC4 APRT ARHGAP11A ARPC4 ASF1B BRCA2 BUB1 C10orf3 C14orf104 C9orf78 CCNA2 CDC45L CDCA5 CKS2 CNAP1 COMMD8 COTL1 CPSF3 CSTF1 CSTF3 DKFZP434G1415 DKFZP564K2062 DKFZp761A078 DLG7 DMTF1 DRB1 E2F7 EIF2B1 EIF2S1 ERH ESPL1 FANCD2 FBXO5 FLJ10156 FLJ10706 FLJ11184 FLJ13912 FLJ14803 FLJ20211 FLJ21816 FLJ40869 GTF3C2 GTF3C3 HELB HIST1H4I HMBS JTV1 KIAA1229 KIAA1333 KIF23 KIF4A KNTC1 LENG5 LMNB2…	6.58972e-06	28.97	108	1200008O12Rik 1200009B18Rik 2310066N05Rik 2410004C24Rik 2510040D07Rik 2610040E16Rik 2610300B10Rik 2610528A17Rik 2700085M18Rik 2810418N01Rik 4933424N09Rik 5730568A12Rik 9530020D24Rik AW552001 Akr1b8 Anapc1 Anapc7 Arpc4 Atp13a1 Aurka BC004701 BC005624 BC025462 BC066140 Banf1 Blm Ccnb2 Cct5 Cdca5 Cenph Cks2 Commd8 Cpsf3 Cstf1 Cstf3 D11Wsu68e Dap3 Dhfr Dlg7 Dmtf1 Drbp1 E2f7 Eif2s1 Erh Exo1 Fancd2 Fnb…
V$EBF_Q6		0.000122182	5.15	86	ANAPC1 ANAPC7 ANKRD26 ARNTL2 ARPC4 ATP13A1 BRCA2 BUB1 BUB3 C10orf3 C13orf3 C20orf172 C9orf78 CAD CCNE1 CCT5 CDC2 CDC45L CDCA5 CIAPIN1 CKS2 CLSPN COMMD8 COPS6 COTL1 DAP3 DHFR DKFZP434B168 DKFZP564O1664 DNAJC9 E2IG5 EIF2B1 EXO1 FARSLB FBXO5 FLJ10156 FLJ10719 FLJ14668 FLJ14803 FLJ22624 FOXM1 GMNN HCAP-G HIST1H3F KIAA1333 KIF20A KIF4A KUB3 M11S1 MCM2 MGC10540 MGC10911 MGC14151 MGC35274 MKI67 MSL3L1 M…	1	-2.72	85	2410004C24Rik 2410011G03Rik 2410012H02Rik 2610040E16Rik 2810037C03Rik 2810453L12Rik 4933424N09Rik 5730568A12Rik 5730599I05Rik Akr1b8 Arpc4 Birc5 Ccnb2 Ccne1 Cdc2a Cdca8 Cenpe Ciapin1 Cops6 Cpsf2 Cpsf3 D10Ertd516e D11Wsu68e Dlg7 Dsc2 Dsg3 E2f7 Ect2 Eif2b1 Eif2s1 Erh Exo1 Fabp5 Fancd2 Fbxo5 Fignl1 Fnbp3 Hspa8 Il19 Jtv1 Kif14 Kif20a Kif23 Kntc2 Krt1-16 Lmnb1 MGC65590 Mcm7 Melk Mki67 Mrps10 Mrps16 Ms…
V$VMYB_02	v-Myb	0.00018046	4.76	108	AF15Q14 ALG10 ANAPC7 ANKRD26 APRT ARHGAP11A ASK AURKB BRRN1 BUB1 BUB1B C14orf106 C14orf142 C18orf24 C1orf33 C22orf18 C9orf78 C9orf85 CAD CCDC5 CCNB2 CDC25A CDC25C CDC7 CDCA4 CKS2 CNAP1 CPSF2 CSTF1 DCC1 DEPDC1 DKFZP434B168 DUT ERH ETAA16 FABP5 FARSLB FGFR1OP FKBP3 FKSG14 FLJ11184 FLJ13912 FLJ20331 FLJ20641 FLJ22624 FLJ25416 FOXM1 GJB2 GSG2 HIST1H2AG HMBS HMMR HSPA8 HSPC138 IARS KIAA1229 KIAA1333 L…	6.58972e-06	20.44	97	2510040D07Rik 2600001J17Rik 2610002I17Rik 2610040E16Rik 2700084L22Rik 2700085M18Rik 2810047L02Rik 4933424N09Rik 5730568A12Rik 5930412E23Rik Alg5 Alg8 Anapc1 Asf1b Atp13a1 Aurka Aurkb BC025462 BC066140 Banf1 Brrn1 Calmbp1 Ccdc5 Ccna2 Ccnb2 Cdc7 Cdca4 Cdca8 Cenpe Chek1 Ciapin1 Ckap2 Cks2 Cstf1 Dap3 Dlg7 Dut E2f7 Eprs Fancd2 Fbxo5 Fgfr1op Gle1l Gpiap1 Hist1h2af Hist1h2bb Hist1h3i Hmbs Knsl7 Kntc2 Lm…
V$AREB6_03	AREB6 (Atp1a1 regulatory element binding factor 6)	0.000191619	4.67	53	AASDHPPT ANAPC1 ANAPC4 APRT BUB1B C6orf157 C7orf19 C9orf85 CCDC5 CCNB2 CDC2 CDC25C CLSPN CMAS CNAP1 CPSF2 CSTF3 DHFR DKFZP434G1415 DRB1 ERH FBXO5 FIGNL1 FLJ10719 FLJ20516 GSG2 IL19 KIF11 KIF23 LMNB2 MCM5 MCM7 MELK MGC10540 MGC10911 MGC5297 MGC5352 MRPL52 MRPS24 MSL3L1 NUP107 PCNA PKN2 Pfs2 RACGAP1 SHD1 SUV39H1 TACC3 TAF5 TFDP1 TOP2A WBSCR16 ZNF526	1	-0.99	35	AA545217 Akr1b8 Arhgap11a Birc5 Calmbp1 Cenpa Ckap2 Cmas D3Ertd250e Dcps Dlg7 Dmtf1 Dut E2f7 Eprs Exosc1 Fabp5 Hist1h2ac Hmmr Mcm10 Mcm7 Mki67 Pigw Plk1 Pole2 Polr3b Polr3f Ppie Rad51ap1 Shfdg1 Takrp Tram1 Wnt7a Xpmc2h Zmynd19
V$CREBATF_Q6		0.000220415	4.52	167	AASDHPPT AF15Q14 AKR1B10 ANKRD26 ASPM AURKB BANF1 BRCA2 BRRN1 C10orf3 C14orf106 C18orf24 C20orf172 C6orf167 C7orf19 C9orf78 CCNA2 CDC2 CDC25C CDC45L CDCA1 CDCA2 CDCA4 CDCA5 CDKN3 CENPA CENPE CHEK1 CKS2 CNAP1 CPSF2 CPSF3 CSTF1 CSTF3 DAP3 DCK DCPS DEPDC1 DEPDC1B DKFZP434B168 DKFZP434G1415 DLG7 DMTF1 DNAJC9 E2IG5 EIF2B1 ESPL1 EXO1 FANCD2 FBXO5 FIGNL1 FKBP3 FKSG14 FLJ10036 FLJ10719 FLJ11184 FLJ12436 …	0.000930303	3.14	116	0610009C03Rik 1200008O12Rik 2310031L18Rik 2510040D07Rik 2610040E16Rik 2810047L02Rik 2810453L12Rik 5730568A12Rik 5930412E23Rik Aasdhppt Aprt Arntl2 Arpc4 Asf1b BC005624 Banf1 Birc5 Brrn1 Cad Ccna2 Cdc25c Cdca5 Cenpa Cenpf Cenph Chek1 Ciapin1 Ckap2 Cse1l Cstf3 D10Ertd516e Dcps Depdc1a Dmtf1 Dnajc9 E2f7 Eif2b1 Eprs Exo1 Exosc1 Fabp5 Fancd2 Fgfr1op Fshprh1 Gtf3c2 Hist1h2ac Hist1h2ah Hist1h2an Hist1h2…
V$E47_01	E47	0.000246044	4.39	41	ATAD2 BRCA2 C20orf129 C6orf157 C7orf19 CDCA1 CDCA2 CENPA CHEK1 CPSF2 DKFZP564K2062 FAM49B FLJ10156 FLJ14668 FLJ20331 FSHPRH1 GJB2 IARS IL19 KRT16 MGC16943 MGC32020 MGC5352 MRPL52 NUP155 OBFC1 PCNA PI4K2B PIN1 POLR3F PPIH PPIL5 RBL1 SF3A3 SHD1 SMC2L1 TA-KRP TARSL1 TRIM59 WBSCR16 WNT7A	1	-2.97	46	2410011G03Rik 2410012H02Rik 2610300B10Rik 2610528A17Rik Asf1b Banf1 Bub3 Calmbp1 Ccna2 Cks2 D10Ertd516e Dnajc9 Drbp1 Ect2 Exo1 Hist1h2ah Hist1h2bb Kif18a Kif23 Krt1-16 Leng5 Lsm4 Mbd4 Mphosph1 Mrps24 Mtrf1l Nek2 Nup107 Pkn2 Pold1 Polr3f Prim1 Qrsl1 Rfc5 Smc2l1 Solt Suv39h1 Takrp Tarsl1 Timeless Tmprss11a Top2a Trim13 Vbp1 Wnt7a Zmynd19
V$AFP1_Q6		0.000263884	4.37	82	ALG10 ALG5 ARHGAP11A ASPM ATP13A1 BLM BM039 BRRN1 BUB1B CAD CCNA2 CCT5 CDC2 CENPA CIAPIN1 CKAP2 CLSPN COMMD8 CSTF1 E2F7 EXOSC8 FABP5 FANCD2 FKBP3 FKSG14 FLJ10706 FLJ10719 FLJ13912 FLJ14803 FLJ20364 FLJ21816 FLJ21908 HELB HPRP8BP KIF18A KIF20A KIF2C KNTC2 LOC201725 LSM4 MAD2L1 MCM3 METAP1 MGC10540 MPHOSPH1 MRPS10 MSL3L1 MTBP NIF3L1 OIP5 ORC1L ORC5L PCNA PLK4 PLRG1 POLD1 POLR2B POLR3B POLR3F PPIL1 …	1	-2.18	44	2410011G03Rik 2600001J17Rik 2610300B10Rik AI467484 Alg5 Asf1b Atp13a1 BC066140 Bub3 Calmbp1 Cdca2 Cdca4 Cdca8 Ckap2 D10Ertd516e Dck Depdc1a Dnajc9 Dsg3 Eif2b1 Eprs Fgfr1op Hist1h2af Kif18a Lmnb1 Nup205 Pbk Pkn2 Ppil1 Ppp1r8 Rae1 Rfc3 Rnf134 Rpa3 S100a9 Sf3b1 Sfrs1 Suv39h1 Tmpo Vhlh Zc3hdc8 Zcchc9 Zmynd19 Zwint
V$TAL1_Q6		0.000280202	4.28	128	AASDHPPT ANAPC1 ANAPC4 ANKRD26 AURKB BLM BRRN1 BUB1 C14orf104 C6orf157 C6orf167 CCT5 CDC25A CDC45L CDCA1 CDCA2 CDCA8 CMAS COMMD3 CPSF3 CSTF1 DHFR DKFZP434G1415 DKFZP564K2062 DKFZP564O1664 DSC2 E2F7 EIF2B1 EIF2S1 FABP5 FAM49B FANCD2 FARSLB FBXO5 FLJ10706 FLJ11184 FLJ12716 FLJ14668 FLJ20331 FLJ20516 FLJ20641 FLJ25416 FLJ39660 FLJ40869 FSHPRH1 GMNN HIST1H2AK HIST1H3F HMBS HSPBP1 IL19 KIAA1229 KIAA15…	1	-1.69	116	0610009C03Rik 1200008O12Rik 1200009B18Rik 2310031L18Rik 2310043D08Rik 2510040D07Rik 2600001J17Rik 2610040E16Rik 2610528A17Rik 2810037C03Rik 3000003F02Rik 4933424N09Rik 5730568A12Rik 5730599I05Rik AA545217 Akr1b8 Anapc1 Arntl2 Asf1b B930062P21Rik BC004701 BC025462 Banf1 Birc5 Blm Bub1b Bub3 C730036B14Rik Cad Ccna2 Cdc25a Cdc25c Cdc2a Cdca5 Cenpe Cenpf Chek1 Ckap2 Cks2 Clspn Commd3 Cops6 Cotl1 Cpsf…
V$CETS1P54_01	c-Ets-1(p54)	0.000345679	4.13	292	AASDHPPT AKR1B10 ALG10 ALG8 ANAPC1 ANAPC4 ANKRD26 APRT ARHGAP11A ARPC4 ASF1B ASPM ATAD2 ATIC ATP13A1 AURKB BANF1 BLM BRCA2 BRRN1 BUB1 BUB3 C10orf3 C13orf3 C14orf104 C14orf106 C14orf142 C18orf24 C1orf33 C20orf172 C6orf157 C7orf19 C9orf78 C9orf85 CCT5 CDC2 CDC25C CDC45L CDC7 CDCA1 CDCA2 CDCA4 CDCA5 CDKN3 CENPF CENPH CHEK1 CKS2 CMAS CNAP1 COMMD3 COMMD8 COPS6 COTL1 CPSF2 CPSF3 CSE1L CSTF1 CSTF3 DAP13…	0.0157644	0.6	220	0610009C03Rik 1200008O12Rik 1200009B18Rik 2210402C18Rik 2310031L18Rik 2310066N05Rik 2410004C24Rik 2410012H02Rik 2510040D07Rik 2600001J17Rik 2610002I17Rik 2610040E16Rik 2610300B10Rik 2610528A17Rik 2700085M18Rik 2810037C03Rik 2810418N01Rik 2810453L12Rik 3000003F02Rik 4933424N09Rik 5730568A12Rik 5930412E23Rik 9530020D24Rik AI467484 AW552001 Akr1b8 Anapc1 Anapc4 Anapc7 Arntl2 Arpc4 Atic Atp13a1 Aurka…
V$WHN_B	winged-helix factor nude	0.000413853	3.93	155	AASDHPPT ALG5 ANAPC1 ANAPC7 ANKRD26 APRT ASF1B ASPM ATAD2 BANF1 BIRC5 BLM BM039 C14orf106 C22orf18 C6orf167 C9orf85 CCNA2 CCNB2 CCT5 CDC2 CDC45L CDCA1 CDCA2 CDCA4 CDKN3 CENPH CKAP2 CMAS CNAP1 CPSF2 DCC1 DCK DEPDC1 DHFR DKFZP434B168 DKFZP434G1415 DKFZP564O1664 DKFZp434K2435 DMTF1 DNAJC9 DRB1 DSG3 E2IG5 EIF2B1 EPRS ERH EXOSC8 FABP5 FARSLB FBXO5 FGFR1OP FIGNL1 FKBP3 FKSG14 FLJ10036 FLJ10706 FLJ11184…	9.61117e-05	5.32	105	1200008O12Rik 1200009B18Rik 2310066N05Rik 2410011G03Rik 2810047L02Rik 2810418N01Rik 2810453L12Rik 5930412E23Rik AW552001 Aasdhppt Anapc7 Aurkb Banf1 Blm Calmbp1 Cct5 Cdc25a Cdc7 Cdkn3 Cenpf Ciapin1 Cmas Cotl1 Cpsf2 Cse1l Cstf3 D3Ertd250e Dap3 Dck Eif2b1 Erh Exo1 Fabp5 Fbxo5 Foxm1 Fshprh1 Gmnn Gpiap1 Hist1h2ac Hist1h2af Hist1h4h Hmmr Iars Jtv1 Kif11 Kif18a Kif20a Knsl7 Kntc2 Leng5 Lmnb2 Lsm4 Lsm6 …
V$OCT1_Q6	octamer factor 1	0.000461975	3.82	344	AASDHPPT ADAMDEC1 AF15Q14 AKR1B10 ALG10 ALG5 ALG8 ANAPC1 ANAPC4 ANAPC7 ANKRD26 APRT ARHGAP11A ARNTL2 ARPC4 ASF1B ASK ASPM ATAD2 ATIC ATP13A1 AURKB BANF1 BIRC5 BLM BM039 BRCA2 BRRN1 BUB1 BUB1B BUB3 C10orf3 C13orf3 C14orf104 C14orf106 C14orf142 C18orf24 C1orf33 C20orf129 C20orf172 C22orf18 C6orf157 C6orf167 C7orf19 C9orf78 C9orf85 CAD CCDC5 CCNA2 CCNB2 CCNE1 CCT5 CDC2 CDC25A CDC25C CDC45L CDC7 CDCA…	1	-3.23	281	0610009C03Rik 1200009B18Rik 2310031L18Rik 2310043D08Rik 2310066N05Rik 2410004C24Rik 2410011G03Rik 2410012H02Rik 2600001J17Rik 2610002I17Rik 2610019I03Rik 2610040E16Rik 2610300B10Rik 2610528A17Rik 2700084L22Rik 2700085M18Rik 2810037C03Rik 2810047L02Rik 2810418N01Rik 2810453L12Rik 3000003F02Rik 4932411G06Rik 4933424N09Rik 5730568A12Rik 5730599I05Rik 5930412E23Rik 9530020D24Rik AA545217 AI467484 AW5…
V$PAX3_B	Pax-3 binding sites	0.000800719	3.32	289	AASDHPPT ADAMDEC1 AF15Q14 AKR1B10 ALG10 ALG5 ALG8 ANAPC1 ANAPC7 ANKRD26 ARHGAP11A ARPC4 ASF1B ASK ASPM ATIC ATP13A1 AURKB BANF1 BIRC5 BM039 BRCA2 BRRN1 BUB1 BUB1B C10orf3 C14orf104 C14orf106 C18orf24 C1orf33 C20orf129 C20orf172 C22orf18 C6orf157 C7orf19 C9orf85 CAD CCDC5 CCNA2 CCNB2 CCNE1 CCT5 CDC2 CDC25A CDC45L CDC7 CDCA1 CDCA2 CDCA4 CDCA8 CDKN3 CENPA CENPE CHEK1 CKS2 CLSPN CNAP1 COMMD3 COMMD8 C…	6.58972e-06	15.76	235	0610009C03Rik 1200008O12Rik 1200009B18Rik 2310031L18Rik 2410011G03Rik 2410012H02Rik 2510040D07Rik 2600001J17Rik 2610002I17Rik 2610040E16Rik 2610528A17Rik 2700084L22Rik 2810037C03Rik 2810047L02Rik 2810418N01Rik 2810453L12Rik 3000003F02Rik 4933424N09Rik 5730568A12Rik 5730599I05Rik 5930412E23Rik 9530020D24Rik AA545217 AI467484 Aasdhppt Actl6a Akr1b8 Alg5 Alg8 Anapc1 Anapc4 Anapc7 Aprt Arhgap11a Arnt…
V$CREB_Q2_01		0.00113627	3.04	169	AASDHPPT AF15Q14 AKR1B10 ANAPC1 ANKRD26 ASK ASPM ATAD2 AURKB BANF1 BRCA2 BRRN1 C10orf3 C14orf106 C18orf24 C20orf172 C22orf18 C6orf167 C7orf19 C9orf78 CCNA2 CDC2 CDC45L CDCA1 CDCA2 CDCA4 CDCA5 CENPA CENPE CHEK1 CKS2 CNAP1 CPSF2 CPSF3 CSTF1 CSTF3 DAP3 DCK DCPS DEPDC1 DEPDC1B DKFZP434B168 DKFZP434G1415 DLG7 DMTF1 DNAJC9 E2IG5 EIF2S1 ESPL1 EXO1 FANCD2 FBXO5 FGFR1OP FIGNL1 FKBP3 FKSG14 FLJ10036 FLJ107…	6.58972e-06	12.37	139	0610009C03Rik 1200008O12Rik 1200009B18Rik 2310031L18Rik 2410011G03Rik 2610040E16Rik 2610300B10Rik 2810047L02Rik 2810418N01Rik 2810453L12Rik 5730568A12Rik 5730599I05Rik 5930412E23Rik Aasdhppt Alg8 Anapc1 Aprt Arhgap11a Arntl2 Arpc4 Asf1b BC005624 Banf1 Birc5 Brrn1 Bub1b Bub3 Cad Ccna2 Ccnb2 Cct5 Cdc25c Cdca5 Cenpa Cenpf Cenph Chek1 Ciapin1 Cpsf2 Cse1l Cstf3 D10Ertd516e Dck Dcps Depdc1a Dmtf1 Dnajc…
V$CREB_Q4_01		0.0014018	2.81	161	AASDHPPT AF15Q14 AKR1B10 ANKRD26 ASK ASPM AURKB BANF1 BRCA2 BRRN1 C10orf3 C14orf106 C18orf24 C20orf172 C6orf167 C7orf19 C9orf78 CCNA2 CDC2 CDC25C CDC45L CDCA1 CDCA2 CDCA4 CDCA5 CENPA CENPE CHEK1 CKS2 CNAP1 CPSF2 CPSF3 CSTF1 CSTF3 DAP3 DCK DCPS DEPDC1 DEPDC1B DKFZP434B168 DKFZP434G1415 DLG7 DMTF1 E2IG5 ESPL1 EXO1 FANCD2 FBXO5 FIGNL1 FKBP3 FKSG14 FLJ10036 FLJ10719 FLJ11184 FLJ12436 FLJ20331 GLE1L G…	2.64567e-05	6.56	124	0610009C03Rik 1200008O12Rik 2310031L18Rik 2410011G03Rik 2610040E16Rik 2610300B10Rik 2810047L02Rik 2810453L12Rik 5730568A12Rik 5730599I05Rik 5930412E23Rik Aasdhppt Aprt Arntl2 Arpc4 Asf1b BC005624 Banf1 Birc5 Brrn1 Bub3 Cad Ccna2 Ccnb2 Ccne1 Cdc25c Cdca5 Cdca8 Cenpa Cenph Chek1 Ciapin1 Ckap2 Cse1l Cstf3 D10Ertd516e Dcps Depdc1a Dmtf1 Dnajc9 E2f7 Eif2b1 Eprs Exo1 Exosc1 Fabp5 Fancd2 Fgfr1op Fshprh1…
V$AREB6_02	AREB6 (Atp1a1 regulatory element binding factor 6)	0.00162866	2.68	117	AF15Q14 AKR1B10 ALG8 ANAPC7 ANKRD26 ARHGAP11A ARPC4 ASF1B ATIC ATP13A1 BRCA2 C18orf24 C6orf157 C6orf167 C9orf78 CCDC5 CCNB2 CDC25C CDCA1 CDCA4 CDCA8 CENPH CIAPIN1 CKAP2 CMAS COMMD8 COPS6 DAP13 DKFZP434G1415 DKFZP564O1664 DLG7 DSG3 DUT E2IG5 ECT2 EIF2S1 EPRS ERH FANCD2 FIGNL1 FLJ10719 FLJ12436 FLJ12716 FLJ20211 FLJ20364 FLJ21908 FLJ25416 FLJ39660 GJB2 GTF3C2 HCAP-G HIST1H2AJ HMBS HSPC138 IL19 KIAA…	0.00660453	1.36	94	2410011G03Rik 2510040D07Rik 2610300B10Rik 2700084L22Rik 3000003F02Rik 5730599I05Rik AA545217 Akr1b8 Anapc1 Arpc4 BC005624 Blm Brrn1 Bub1b Bub3 Cad Calmbp1 Ccna2 Ccne1 Cdc25a Cdc2a Cdc7 Cdca4 Cenpf Clspn Cops6 Cse1l D10Ertd516e D11Wsu68e Dcps Dlg7 Dsc2 Dsg3 Eif2b1 Erh Fabp5 Fancd2 Fignl1 Gjb2 Gsg2 Gtf3c2 Hist1h2ac Hmbs Il19 Kif23 Kntc2 Leng5 Lsm6 MGC65590 Mcm10 Mcm7 Melk Nfyb Nudcd2 Nup37 Nusap1 O…
V$DEAF1_01		0.00273944	2.21	137	ACTL6A ALG5 ALG8 ANAPC4 ARNTL2 ARPC4 BLM BUB3 C10orf3 C13orf3 C14orf104 C14orf142 C18orf24 C1orf33 C6orf167 C7orf19 C9orf78 CCNE1 CDC45L CDC7 CDCA4 CENPH CKS2 DAP13 DAP3 DCC1 DCK DEPDC1B DKFZP564K2062 DKFZP564O1664 DKFZp434K2435 DKFZp761A078 DRB1 DSG3 DUT E2F7 EPRS ERH ETAA16 EXOSC8 FAM33A FAM49B FBXO5 FGFR1OP FKBP3 FLJ10706 FLJ11184 FLJ12716 FLJ20105 FLJ20641 FLJ21816 FLJ22624 FLJ25416 FLJ39660 …	6.58972e-06	14.92	103	0610009C03Rik 2310066N05Rik 2410012H02Rik 2510040D07Rik 2610040E16Rik 2610300B10Rik 2810418N01Rik 2810453L12Rik 5930412E23Rik 9530020D24Rik AW552001 Aasdhppt Alg5 Alg8 Anapc4 Anapc7 Aprt Arpc4 Atp13a1 BC025462 BC066140 Banf1 Blm Cct5 Cdc25a Clspn Cmas Cpsf3 D3Ertd250e Dap3 Dck Depdc1a Dlg7 Drbp1 E2f7 Eif2b1 Eif2s1 Erh Exosc1 Exosc8 Fancd2 Fbxo5 Fgfr1op Fkbp3 Fnbp3 Fshprh1 Gjb2 Gpiap1 Hist1h4h Hmm…
V$MYOD_01	myoblast determination gene product	0.00273944	2.19	236	AASDHPPT AF15Q14 AKR1B10 ALG5 ALG8 ANAPC1 ANAPC4 ANAPC7 ANKRD26 APRT ARHGAP11A ASF1B ATAD2 ATIC ATP13A1 AURKB BLM BRCA2 BRRN1 BUB1 BUB1B C10orf3 C13orf3 C14orf104 C18orf24 C1orf33 C20orf129 C22orf18 C6orf157 C7orf19 C9orf85 CAD CCDC5 CCNB2 CDC2 CDC25A CDC25C CDC45L CDC7 CDCA1 CDCA2 CDCA4 CDCA8 CENPA CENPE CENPH CHEK1 CIAPIN1 CKAP2 CMAS COMMD3 COMMD8 COPS6 CPSF2 CPSF3 CSTF1 CSTF3 DAP13 DCK DEPDC1 …	1	-2.62	203	1200009B18Rik 2310031L18Rik 2310043D08Rik 2410011G03Rik 2410012H02Rik 2600001J17Rik 2610002I17Rik 2610019I03Rik 2610040E16Rik 2610300B10Rik 2610528A17Rik 2700084L22Rik 2700085M18Rik 2810037C03Rik 2810047L02Rik 2810418N01Rik 3000003F02Rik 5730568A12Rik 5730599I05Rik AA545217 Akr1b8 Alg5 Alg8 Anapc7 Aprt Arhgap11a Arntl2 Arpc4 Asf1b Atic B930062P21Rik BC005624 BC025462 Banf1 Birc5 Blm Bub1b Bub3 Ca…
V$MAZR_01	MAZ related factor	0.00305798	2.09	146	AASDHPPT AF15Q14 ANAPC1 ANAPC4 APRT ARPC4 ASK ATAD2 ATIC BIRC5 BUB1 C10orf3 C20orf172 C6orf157 C7orf19 C9orf78 C9orf85 CAD CCNA2 CCNE1 CDC25A CDC25C CDC45L CDCA4 CDCA5 CDCA8 CENPH CHEK1 CLSPN CMAS CNAP1 COMMD8 COPS6 COTL1 CSE1L DAP3 DCK DHFR DKFZP434G1415 DKFZp434K2435 DKFZp761A078 DLG7 DMTF1 DRB1 DUT E2F7 E2IG5 EIF2S1 ERH FABP5 FAM49B FARSLB FGFR1OP FLJ10036 FLJ10156 FLJ11184 FLJ12436 FLJ14668 F…	1	-2.62	129	1200008O12Rik 2210402C18Rik 2310043D08Rik 2310066N05Rik 2410004C24Rik 2610019I03Rik 2610300B10Rik 2610528A17Rik 2810047L02Rik 2810418N01Rik 5930412E23Rik AA545217 Aasdhppt Akr1b8 Alg5 Alg8 Aprt Arpc4 Asf1b B930062P21Rik BC004701 BC066140 Blm Brrn1 Cad Ccdc5 Ccne1 Cct5 Cdc25a Cdc25c Cdc2a Cdca2 Cdca4 Cdca5 Cdkn3 Chek1 Ckap2 Clspn Commd8 Cops6 Cotl1 Cse1l D11Wsu68e Dap3 Dck Dhfr Dnajc9 Dsg3 Dut E2f…
V$HNF3B_01	Hepatocyte Nuclear Factor 3beta	0.00425356	1.8	275	AASDHPPT ACTL6A ADAMDEC1 AKR1B10 ALG10 ALG5 ALG8 ANAPC1 ANAPC4 ANAPC7 ANKRD26 ARHGAP11A ARPC4 ASK ASPM ATAD2 ATIC ATP13A1 AURKB BANF1 BIRC5 BLM BM039 BRRN1 BUB1 BUB1B BUB3 C13orf3 C14orf106 C14orf142 C18orf24 C20orf129 C22orf18 C6orf157 C6orf167 C7orf19 CCDC5 CCNA2 CCNB2 CCNE1 CCT5 CDC2 CDC25A CDC25C CDC45L CDC7 CDCA1 CDCA5 CDKN3 CENPE CENPH CIAPIN1 CKAP2 CKS2 CMAS COMMD3 COMMD8 COPS6 COTL1 CPSF3…	1	-2.69	232	1200008O12Rik 1200009B18Rik 2310043D08Rik 2410004C24Rik 2410011G03Rik 2410012H02Rik 2600001J17Rik 2610002I17Rik 2610019I03Rik 2610040E16Rik 2610300B10Rik 2610528A17Rik 2700085M18Rik 2810037C03Rik 2810418N01Rik 2810453L12Rik 3000003F02Rik 4932411G06Rik 4933424N09Rik 5730599I05Rik 9530020D24Rik AA545217 AI467484 Actl6a Adamdec1 Akr1b8 Anapc4 Anapc7 Arhgap11a Arntl2 Arpc4 Atad2 Atic Atp13a1 Aurkb B9…
V$PAX9_B	zebrafish Pax-9 binding sites	0.00451658	1.73	79	ACTL6A ANAPC4 ARNTL2 ASK ATAD2 BIRC5 BLM BRCA2 C13orf3 C14orf106 C18orf24 C6orf157 C6orf167 C9orf78 C9orf85 CAD CCNB2 CLSPN DCC1 DCPS DKFZP564O1664 DSC2 DUT E2IG5 ECT2 EIF2B1 EPRS FAM49B FANCD2 FBXO5 FLJ10036 FLJ11752 FLJ20641 FLJ21816 FLJ39660 GLE1L HIST1H3D HSPA8 HSPC150 KIF11 KNTC2 LSM4 LSM6 MCM7 MELK METAP1 MGC16943 MGC5297 MTBP NEUGRIN NOL8 ORC5L PCNA PGM2 PIN1 PKN2 POLE2 PPIL1 PRKDC QRSL1 R…	1	-2.47	63	2410004C24Rik 2600001J17Rik 2610019I03Rik 2810418N01Rik 4933424N09Rik 5730568A12Rik 5730599I05Rik 5930412E23Rik Aprt Atic BC004701 BC005624 BC066140 Banf1 Ccne1 Cenpa Cks2 Cops6 Dnajc9 Dut Eprs Fgfr1op Fshprh1 Gjb2 Gmnn Gtf3c2 Hmmr Il19 Jtv1 Kif14 Kif20a Kif4 Kntc1 MGC65590 Mki67 Mybl2 Nudcd2 Nup37 Orc5l Orc6l Pkn2 Pold1 Pole2 Ppil5 Ptk9 Pygo2 Qrsl1 Rad51ap1 S100a8 S100a9 Sgol1 Sip1 Skb1 Smc4l1 S…
V$AML_Q6		0.00470091	1.69	43	ADAMDEC1 C13orf3 CCDC5 CDC45L CKAP2 COMMD3 COPS6 DAP13 DKFZP434B168 DKFZp761A078 DNAJC9 DSC2 EXO1 FKSG14 FLJ14668 FLJ20105 FLJ22624 FLJ25416 FLJ39660 FSHPRH1 IL19 KIAA0101 KIF11 KIF2C KRT16 KUB3 LOC494143 MGC10540 MRPL52 NUP37 POLR3F PTTG1 RACGAP1 RFC4 RPA3 RUVBL2 SFXN1 SMC4L1 SSRP1 STK6 TIP120A TOP2A WBSCR16	1	-2.82	66	1200009B18Rik 2310066N05Rik 2410012H02Rik 2510040D07Rik 2610300B10Rik 2610528A17Rik 2810037C03Rik 4933424N09Rik 9530020D24Rik Alg5 Arntl2 BC066140 Birc5 C730036B14Rik Ccdc5 Ccna2 Ccnb2 Cdc7 Cenpe Chek1 Cks2 D10Ertd516e D11Wsu68e Dcps Dsc2 Ect2 Exo1 Fignl1 Fshprh1 Gle1l Hmbs Jtv1 Kif4 Krt1-16 Lmnb1 Mphosph1 Mrpl52 Mrps16 Nudcd2 Nup37 Pbk Pkn2 Pnpt1 Pold1 Pole2 Ppih Ptk9 Qrsl1 Rad51ap1 Rae1 Rfc5 Rn…
V$OLF1_01	olfactory neuron-specific factor	0.00470091	1.66	28	BUB3 C14orf104 CDCA8 COMMD8 DEPDC1B E2IG5 EIF2B1 FLJ10156 FLJ10719 GLE1L GTF3C2 HCAP-G M11S1 MBD4 MGC5297 MPHOSPH1 OBFC1 ORC6L PCNA PIGW Pfs2 RG9MTD2 RPS6KA4 RRM2 SMC6L1 SUV39H1 UBE2C ZMYND19	1	-3.04	27	2810453L12Rik Arpc4 Asf1b Birc5 Cenpa Cpsf2 Cpsf3 Cstf3 Depdc1b Erh Fignl1 Fnbp3 Kif20a Kif23 Krt1-16 Lmnb1 MGC65590 Nek2 Pigw Pkn2 Rg9mtd2 Sgol1 Taf5 Topbp1 Tpx2 Usp1 Zmynd19
V$E12_Q6		0.00530026	1.61	86	AF15Q14 ATAD2 AURKB BLM BRCA2 BUB1 C18orf24 C20orf129 C6orf157 CCDC5 CDC45L CDCA1 CDCA2 CDCA4 CENPA CHEK1 CKAP2 COMMD8 CPSF3 CSTF3 DCK DEPDC1 DEPDC1B DHFR DKFZP564K2062 DKFZp434K2435 E2IG5 ERH EXOSC1 FAM49B FIGNL1 FLJ14668 FLJ14803 FLJ20331 FSHPRH1 GJB2 HELB HIST1H2AG HMMR HSPA8 HSPBP1 IARS IL19 KIF2C KRT16 LOC201725 M11S1 MGC10540 MGC10911 MGC16943 MGC32020 MGC35274 MGC5297 MGC5352 MRPL47 MRPL52…	1	-2.58	75	2410011G03Rik 2410012H02Rik 2610528A17Rik 2810037C03Rik AA545217 Alg8 Asf1b BC025462 Banf1 Blm Bub1b Bub3 Cad Ccdc5 Ccna2 Cdc25a Ckap2 Cks2 Cotl1 Cpsf2 Cstf3 D10Ertd516e Dmtf1 Drbp1 Eif2s1 Eprs Exosc8 Fancd2 Gjb2 Hist1h2ah Hist1h2bb Kif23 Krt1-16 Leng5 Lmnb2 Lsm4 MGC65590 Mcm7 Metap1 Mki67 Mrpl47 Mrps24 Mtrf1l Nek2 Nfyb Nup107 Nup37 Nusap1 Oip5 Orc1l Pin1 Pkn2 Pold1 Ppp1r8 Prim1 Qrsl1 Rad51ap1 Rf…
V$NFE2_01	NF-E2 p45	0.00530026	1.57	24	ADAMDEC1 BLM CCT5 CDCA2 COTL1 DRB1 DSC2 EXOSC8 FLJ25416 KNTC1 KRT16 LOC339967 LOC84661 MCM7 PCNA PLRG1 PPIL5 PSMD14 PTTG1 RAB9P40 RPA3 TIMELESS TNPO1 TXN	1	-2.93	41	2310043D08Rik 2410004C24Rik 2610019I03Rik 2700084L22Rik AA545217 AI467484 Aasdhppt BC004701 C730036B14Rik Cdca4 Cdkn3 Cenpe Cenph Chek1 Cpsf2 Dsc2 Gjb2 Gsg2 Hist1h3i Hspa8 Kif14 Kif4 Krt1-16 Lsm6 Mbd4 Mtbp Mtrf1l Pi4k2b Ppih Psmd14 Rnf134 Ruvbl2 Sgol1 Tacc3 Takrp Tarsl1 Tmpo Txn1 Ube2c Usp39 Xpmc2h
V$GCM_Q2		0.0066709	1.38	64	AASDHPPT ACTL6A ALG10 ALG8 ATP13A1 BIRC5 BLM C13orf3 CCNB2 CDC25A CDC25C COPS6 COTL1 CSE1L CSTF3 DUT ECT2 FLJ11184 FLJ12436 FLJ14668 FLJ20105 FLJ20211 FLJ20641 FLJ22624 FLJ40869 FOXM1 GLE1L HCAP-G HDCMA18P HIST1H2AJ HSPBP1 HSPC150 IARS JTV1 KIF20A KIF23 KIF2C KIF4A KNSL7 LENG5 LOC116143 METAP1 MPHOSPH1 MTRF1L NUP37 ORC1L PDCD2 PIGW POLR2B PPIH RFC4 RG9MTD2 RPA3 RUVBL2 S100A9 SMARCAD1 SSRP1 SUV39H…	1	-1.75	59	2210402C18Rik 2310031L18Rik 2310043D08Rik 2610002I17Rik 2610300B10Rik 2700085M18Rik 3000003F02Rik 5730568A12Rik 9530020D24Rik Adamdec1 BC025462 Brrn1 Bub1b Bub3 C730036B14Rik Cad Ccna2 Cdkn3 Cpsf2 Cse1l Cstf1 D3Ertd250e Dck Dsc2 Ect2 Eif2b1 Exo1 Fgfr1op Gle1l Gmnn Helb Hist1h3i Kif20a Kif23 Kntc2 Leng5 Lmnb1 Mad2l1 Mphosph1 Mtbp Nusap1 Oip5 Polr3f Ppie Prim1 Rae1 Rfwd3 Rnf134 Rpa3 Rps6ka4 Sfrs9 S…
V$ACAAT_B	Avian C-type CCAAT box	0.00701293	1.33	40	ASPM AURKB BUB1 C9orf85 CDC25A CDCA2 CDKN3 CENPA CLSPN CSTF1 DNAJC9 E2F7 FAM33A HIST1H2AG HPRP8BP HSPC138 KUB3 LSM4 MBD4 MELK MGC5297 NUSAP1 OIP5 PCNA POLR3F PTTG1 QRSL1 RACGAP1 RBL1 RIOK2 RPS6KA4 RUVBL2 S100A8 SGOL1 SKB1 STK6 TMPO TROAP UBE2C WDR51A	1	-1.89	29	Actl6a Cdc2a Cdca4 Cdkn3 Cks2 Depdc1a Ect2 Exo1 Helb Jtv1 Mcm7 Metap1 Nusap1 Oip5 Orc6l Pdcd2 Polr3b Ppih Ppil1 Rad51ap1 Rnf34 Rpa3 Ruvbl2 Skb1 Tmpo Trim59 Ube2c Wnt7a Zfp482
V$AP1_Q2	activator protein 1	0.008396	1.18	200	AASDHPPT ADAMDEC1 AF15Q14 AKR1B10 ALG10 ALG8 ANAPC7 ANKRD26 ARNTL2 ARPC4 ATAD2 ATP13A1 BIRC5 BLM BRCA2 BUB1 BUB1B BUB3 C14orf106 C14orf142 C18orf24 C1orf33 C22orf18 C6orf167 C7orf19 C9orf78 C9orf85 CCNA2 CCT5 CDC2 CDC25C CDC45L CDCA8 CDKN3 CENPA CENPE CENPF CENPH CIAPIN1 CKS2 CLSPN CMAS CNAP1 COMMD8 COTL1 CPSF3 DAP13 DCC1 DCK DCPS DEPDC1 DEPDC1B DHFR DKFZP434B168 DKFZP564O1664 DKFZp434K2435 DKFZp…	1	-0.97	192	2210402C18Rik 2310043D08Rik 2310066N05Rik 2410004C24Rik 2410011G03Rik 2410012H02Rik 2510040D07Rik 2600001J17Rik 2610300B10Rik 2610528A17Rik 2700084L22Rik 2810037C03Rik 2810047L02Rik 2810418N01Rik 3000003F02Rik 4932411G06Rik 4933424N09Rik 5730599I05Rik 9530020D24Rik AA545217 AI467484 AW552001 Aasdhppt Actl6a Akr1b8 Alg5 Anapc1 Anapc4 Arhgap11a Arntl2 Atad2 Atic Aurkb BC004701 BC005624 BC025462 BC0…
V$CDC5_01	cell division control protein 5	0.00937227	1.07	315	AASDHPPT ADAMDEC1 AF15Q14 ALG10 ALG5 ALG8 ANAPC1 ANAPC4 ANAPC7 ANKRD26 APRT ARHGAP11A ARNTL2 ARPC4 ASF1B ASPM ATAD2 ATIC AURKB BANF1 BIRC5 BLM BM039 BRCA2 BRRN1 BUB1B BUB3 C10orf3 C13orf3 C14orf106 C18orf24 C1orf33 C20orf129 C20orf172 C6orf157 C6orf167 C9orf85 CAD CCDC5 CCNA2 CCNB2 CCNE1 CCT5 CDC2 CDC25A CDC25C CDC45L CDC7 CDCA1 CDCA2 CDCA4 CDCA5 CDCA8 CDKN3 CENPA CENPE CENPF CENPH CHEK1 CIAPIN1 …	1	-0.51	281	0610009C03Rik 1200008O12Rik 1200009B18Rik 2210402C18Rik 2310031L18Rik 2310043D08Rik 2310066N05Rik 2410004C24Rik 2410011G03Rik 2410012H02Rik 2510040D07Rik 2600001J17Rik 2610002I17Rik 2610019I03Rik 2610040E16Rik 2610300B10Rik 2610528A17Rik 2700084L22Rik 2700085M18Rik 2810037C03Rik 2810047L02Rik 2810418N01Rik 2810453L12Rik 3000003F02Rik 4932411G06Rik 4933424N09Rik 5730568A12Rik 5730599I05Rik 5930412…
V$HNF1_C	Hepatic nuclear factor 1	0.0119145	0.9	143	AASDHPPT ACTL6A ADAMDEC1 AF15Q14 AKR1B10 ALG10 ANAPC7 ARHGAP11A ARNTL2 ARPC4 ASPM AURKB BM039 BUB3 C10orf3 C18orf24 C1orf33 C20orf129 C22orf18 CCT5 CDC25C CDC45L CENPE CENPF CMAS COTL1 CSE1L CSTF1 DCK DEPDC1 DKFZP564K2062 DKFZP564O1664 DNAJC9 DSC2 DSG3 EIF2B1 ETAA16 EXO1 FABP5 FAM49B FKBP3 FKSG14 FLJ10156 FLJ10719 FLJ11752 FLJ12716 FLJ20105 FLJ20364 FLJ21908 FLJ39660 FLJ40869 FOXM1 FSHPRH1 GLE1L …	1	-2.47	99	2310043D08Rik 2310066N05Rik 2410011G03Rik 2600001J17Rik 2610019I03Rik 2610040E16Rik 2610300B10Rik 2700084L22Rik 2700085M18Rik 2810418N01Rik 5730599I05Rik AA545217 AI467484 Actl6a Adamdec1 Alg8 Anapc7 Asf1b Atad2 Atp13a1 BC004701 BC025462 BC066140 Blm Brrn1 Cad Ccnb2 Cdc2a Cdc7 Cdca1 Cenpa Ciapin1 Clspn Cops6 Cotl1 Cpsf3 Cstf3 D10Ertd516e D11Wsu68e Dcps Depdc1a Depdc1b Dmtf1 Drbp1 Eif2b1 Erh Fgfr1…
V$ER_Q6	estrogen receptor	0.0125254	0.85	162	AASDHPPT ALG5 ANAPC4 ANAPC7 ARHGAP11A ASF1B ASK ATP13A1 BRCA2 BUB1B C18orf24 C1orf33 C20orf129 C20orf172 C6orf157 C6orf167 C9orf78 CCNA2 CCNE1 CDC2 CDC25A CDC25C CDC7 CDCA2 CDCA5 CDCA8 CDKN3 CENPE CENPH CKAP2 CLSPN CMAS CNAP1 COMMD3 COMMD8 CPSF3 CSE1L DCC1 DCPS DEPDC1B DKFZP434B168 DKFZP564K2062 DKFZp761A078 DNAJC9 DRB1 DSC2 ECT2 EIF2S1 ETAA16 EXO1 EXOSC1 EXOSC8 FAM49B FANCD2 FIGNL1 FLJ10156 FLJ1…	1	-2.63	162	2210402C18Rik 2310031L18Rik 2310066N05Rik 2410004C24Rik 2410011G03Rik 2410012H02Rik 2510040D07Rik 2610040E16Rik 2610300B10Rik 2610528A17Rik 2700084L22Rik 2810037C03Rik 2810418N01Rik 3000003F02Rik 5730568A12Rik 5730599I05Rik 9530020D24Rik AI467484 AW552001 Akr1b8 Alg5 Anapc7 Arntl2 Atad2 Atp13a1 Aurka Aurkb BC005624 BC066140 Banf1 Blm Bub3 C730036B14Rik Cad Ccdc5 Ccna2 Ccne1 Cdc25a Cdc2a Cdca4 Cdc…
V$GABP_B	GA binding protein	0.0141223	0.71	60	ALG8 ANAPC4 C10orf3 C14orf104 CDC45L CKS2 COMMD8 CSTF1 DKFZp761A078 DLG7 DMTF1 DRB1 E2F7 EIF2B1 EIF2S1 ERH EXOSC1 FANCD2 FLJ10156 FLJ10706 FLJ11184 FLJ12436 FLJ20211 FLJ40869 GTF3C2 GTF3C3 HIST1H4I HMBS KIF23 KIF4A LENG5 M11S1 MCM2 MELK MGC10911 MGC5297 MGC5352 MRPL47 MRPS16 NEUGRIN NIF3L1 OBFC1 PGM2 PIGW PLK4 PPIL1 PSMD14 RAB9P40 RFC4 SF3A3 SIL SMC6L1 STK6 TRIP13 TTK WBSCR16 WDR51A XPMC2H ZCCHC9…	6.58972e-06	16.94	61	1200008O12Rik 1200009B18Rik 2610528A17Rik 2810418N01Rik 4933424N09Rik 9530020D24Rik AW552001 Arpc4 Atp13a1 Aurka BC005624 Banf1 Ccnb2 Cct5 Cdca1 Cenph Commd8 Cstf1 Cstf3 Dap3 Dhfr Drbp1 E2f7 Eif2s1 Erh Fnbp3 Gle1l Gmnn Gtf3c2 Hist1h2ac Jtv1 Knsl7 Kntc2 Mcm3 Melk Mrpl52 Mrps10 Mrps16 Mtbp Nup107 Nup155 Pdcd2 Plk4 Polr2b Polr3b Ppih Ppil1 Rae1 Rfc3 Rnf34 Sf3a3 Sfxn1 Solt Tacc3 Thap1 Tnpo1 Topbp1 Tx…
V$PAX6_01	Pax-6	0.0141223	0.7	193	ACTL6A AF15Q14 ALG10 ALG5 ALG8 ANAPC7 ANKRD26 ARNTL2 ASF1B ASPM AURKB BANF1 BLM BM039 BRCA2 BUB3 C13orf3 C14orf104 C14orf106 C18orf24 C1orf33 C20orf129 C20orf172 C6orf157 C6orf167 C7orf19 C9orf85 CAD CCNE1 CCT5 CDC2 CDC25C CDC45L CDC7 CDCA1 CDCA2 CDCA4 CDCA8 CDKN3 CENPA CENPF CENPH CIAPIN1 CKAP2 CLSPN CNAP1 COMMD3 COMMD8 COPS6 COTL1 CPSF2 CSE1L CSTF1 CSTF3 DAP3 DCC1 DEPDC1 DKFZP434G1415 DKFZP564O…	1	-0.09	163	1200009B18Rik 2310031L18Rik 2310066N05Rik 2410004C24Rik 2600001J17Rik 2610002I17Rik 2610019I03Rik 2610040E16Rik 2610528A17Rik 2700084L22Rik 2700085M18Rik 2810453L12Rik 5730568A12Rik 5730599I05Rik 5930412E23Rik AA545217 AI467484 Aasdhppt Actl6a Akr1b8 Alg5 Alg8 Anapc4 Arntl2 Atad2 Aurka BC025462 BC066140 Birc5 Blm Bub1b C730036B14Rik Calmbp1 Ccdc5 Ccnb2 Cct5 Cdc25c Cdc7 Cdca1 Cdca8 Cenpf Cenph Che…
V$SRF_Q5_01		0.0141223	0.74	87	ADAMDEC1 ALG10 ANAPC1 ARNTL2 ARPC4 BANF1 BUB1 C13orf3 C9orf85 CCNA2 CDCA4 CDCA5 CIAPIN1 CSTF1 DAP3 DEPDC1 DKFZP564O1664 DSG3 ECT2 EXO1 FARSLB FBXO5 FLJ10156 FLJ13912 FLJ20331 FLJ20364 GLE1L HIST1H2AJ HIST1H3D HIST1H4I HMBS HMMR HPRP8BP HSPC138 HSPC150 IARS JTV1 KIF2C KNSL7 LMNB2 LOC116143 LOC339967 LOC494143 LOC84661 M11S1 MCM4 MCM7 MGC14151 MGC16943 MGC33371 MSL3L1 NIF3L1 NUDCD2 NUP205 ORC5L PCN…	1	-1.17	75	2310031L18Rik 2810418N01Rik 5930412E23Rik Anapc7 Arhgap11a Arntl2 Arpc4 Blm Cad Cdc25c Cdca2 Cdca4 Cdca8 Ciapin1 Dap3 Drbp1 Dsg3 Eif2s1 Exo1 Exosc1 Fkbp3 Fshprh1 Gpiap1 Gsg2 Helb Hist1h2af Hist1h2ah Hist1h2bb Hist1h3i Hmbs Hspa8 Il19 Kif11 Kif20a Kntc1 Lmnb1 Lsm6 Mad2l1 Mbd4 Mcm2 Mphosph1 Mrpl52 Mrps24 Mybl2 Nup107 Nup37 Nusap1 Obfc1 Orc1l Orc5l Plk1 Plrg1 Ppie Ppp1r8 Prim1 Ptk9 Rae1 Rbl1 Rfc3 Rg…
V$ZTA_Q2		0.0141223	0.72	91	ADAMDEC1 AF15Q14 AKR1B10 ANAPC7 ANKRD26 ATAD2 ATIC AURKB BM039 BRRN1 C22orf18 C6orf157 C7orf19 CCDC5 CCNE1 CCT5 CDC2 CDCA4 CIAPIN1 CLSPN COPS6 DHFR DKFZP564K2062 DMTF1 DSC2 E2IG5 ERH ESPL1 FIGNL1 FLJ14803 FLJ20105 FLJ20211 FLJ20516 FLJ20641 FLJ21908 FOXM1 HDCMA18P HIST1H2AK HSPC150 KIAA0101 KIF11 KIF18A KNSL7 KUB3 LOC339967 LOC494143 LOC84661 M11S1 MAD2L1 MCM10 MCM5 MELK MGC10540 MGC32020 MRPL47 …	1	-0.25	79	2310066N05Rik 2410004C24Rik 2410012H02Rik 2510040D07Rik 2610019I03Rik 2610528A17Rik 2700084L22Rik 2810047L02Rik 2810418N01Rik 2810453L12Rik AA545217 AI467484 Akr1b8 Alg5 Anapc4 Arhgap11a B930062P21Rik BC025462 Banf1 Brrn1 Ccdc5 Cdca1 Cdca4 Cenpa Cenpe Chek1 Ciapin1 Commd8 Cotl1 Cstf3 D11Wsu68e Depdc1b Dhfr Dmtf1 Dsg3 Eif2s1 Fabp5 Fgfr1op Gsg2 Helb Hist1h2af Hist1h2an Hist1h4h Hmbs Il19 Kif4 Lmnb1…
V$AP1_C	AP-1 binding site	0.0192547	0.48	43	ADAMDEC1 AF15Q14 AKR1B10 ANAPC7 C14orf142 CCT5 COTL1 DKFZP564K2062 DSC2 ECT2 ERH EXOSC8 FIGNL1 FLJ20641 FLJ21908 IL19 JTV1 KIAA1229 KIF18A KNTC1 KRT16 LOC201725 LOC339967 MAD2L1 MYBL2 NEK2 NEUGRIN NIF3L1 NUP37 OBFC1 ORC5L PCNA PLRG1 PTTG1 PTX1 RG9MTD2 RPA3 RPS6KA4 RRM2 SHD1 TNPO1 ZMYND19 ZNF526	1	-2.31	50	2310066N05Rik 2410004C24Rik 2410012H02Rik 2700084L22Rik 2810453L12Rik AA545217 AI467484 Aasdhppt Akr1b8 Bub1b Ccna2 Cdca4 Cdkn3 Cenpe Chek1 Ckap2 Cpsf3 Cstf3 D11Wsu68e Depdc1a Depdc1b Dsc2 Dsg3 Eprs Gmnn Hist1h2an Hist1h4h Kif23 Kif4 Krt1-16 Lmnb1 Lmnb2 Lsm6 Mbd4 Mtbp Nup205 Orc5l Pi4k2b Plk4 Pnpt1 Ppih Psmd14 Pttg1 Riok2 Rps6ka4 Takrp Tpbg Usp39 Zcchc9 Zfp526
V$ATF4_Q2	activating transcription factor 4	0.0204453	0.42	143	AASDHPPT ADAMDEC1 AF15Q14 ALG8 ANAPC1 ANAPC7 ASK ATAD2 ATIC AURKB BIRC5 BRCA2 BRRN1 C18orf24 C1orf33 C20orf172 C7orf19 C9orf78 CCDC5 CCNA2 CDC2 CDC25C CDC45L CDCA5 CENPE CENPH CHEK1 CKS2 COMMD8 CPSF2 CSTF1 CSTF3 DCC1 DCPS DEPDC1 DKFZP434B168 DKFZp434K2435 DLG7 DMTF1 DNAJC9 DSC2 EPRS ESPL1 EXO1 FAM49B FANCD2 FIGNL1 FKSG14 FLJ10036 FLJ10719 FLJ14803 FLJ20105 FLJ20331 FLJ20641 FOXM1 GSG2 GTF3C2 HIST…	1	-2.34	81	0610009C03Rik 2310031L18Rik 2310066N05Rik 2810047L02Rik 5930412E23Rik Aasdhppt Actl6a Arhgap11a Arntl2 Arpc4 Birc5 Brrn1 Bub1b Bub3 Ccdc5 Ccna2 Ccne1 Cct5 Cdca5 Cenpe Chek1 Cpsf2 Cse1l Cstf3 Depdc1a Dmtf1 Eif2b1 Exosc1 Fancd2 Fgfr1op Fignl1 Foxm1 Gmnn Gtf3c2 Hist1h2an Hist1h3i Hist1h4h Hmbs Hmmr Iars Kif18a Kif23 Knsl7 Kntc2 Leng5 Mcm5 Mrpl52 Mtbp Nol8 Nudcd2 Nup155 Nup205 Orc5l Pcna Plk4 Plrg1 P…
V$FOXD3_01	fork head box D3	0.0204453	0.4	313	AASDHPPT ACTL6A ADAMDEC1 AF15Q14 AKR1B10 ALG10 ALG5 ALG8 ANAPC1 ANAPC4 ANAPC7 ANKRD26 ARHGAP11A ASF1B ASK ASPM ATAD2 ATIC AURKB BANF1 BIRC5 BLM BM039 BRCA2 BRRN1 BUB1 BUB1B BUB3 C10orf3 C13orf3 C14orf106 C14orf142 C18orf24 C20orf129 C22orf18 C6orf157 C6orf167 C7orf19 C9orf78 C9orf85 CAD CCDC5 CCNA2 CCNB2 CCNE1 CCT5 CDC2 CDC25A CDC25C CDC7 CDCA1 CDCA4 CDCA5 CDCA8 CDKN3 CENPA CENPE CENPF CENPH CIAP…	1	-2.96	264	0610009C03Rik 1200008O12Rik 1200009B18Rik 2210402C18Rik 2310031L18Rik 2310043D08Rik 2310066N05Rik 2410004C24Rik 2410011G03Rik 2410012H02Rik 2510040D07Rik 2600001J17Rik 2610002I17Rik 2610019I03Rik 2610040E16Rik 2610300B10Rik 2610528A17Rik 2700084L22Rik 2700085M18Rik 2810037C03Rik 2810047L02Rik 2810418N01Rik 2810453L12Rik 3000003F02Rik 4932411G06Rik 4933424N09Rik 5730599I05Rik 9530020D24Rik AA54521…
V$NKX25_01	homeo domain factor Nkx-2.5/Csx, tinman homolog	0.0204453	0.4	203	AASDHPPT ACTL6A AKR1B10 ALG10 ANAPC1 ANAPC7 ANKRD26 ARHGAP11A ARNTL2 ASPM BIRC5 BLM BM039 BRCA2 BUB1B C10orf3 C13orf3 C14orf142 C18orf24 C1orf33 C20orf129 C20orf172 C22orf18 C6orf157 C6orf167 CAD CCDC5 CCNA2 CCNE1 CCT5 CDC2 CDC25A CDC25C CDC7 CDCA4 CDCA8 CENPE CENPF CENPH CHEK1 CIAPIN1 CKAP2 CKS2 CLSPN CMAS COMMD3 COPS6 CPSF2 CSE1L CSTF1 CSTF3 DAP13 DCC1 DEPDC1 DHFR DKFZP434B168 DKFZP434G1415 DKF…	0.0177743	0.54	129	1200009B18Rik 2310031L18Rik 2310043D08Rik 2410011G03Rik 2610002I17Rik 2610019I03Rik 2610300B10Rik 2610528A17Rik 2700085M18Rik 2810037C03Rik 2810453L12Rik 4933424N09Rik 5730568A12Rik 5730599I05Rik Actl6a Adamdec1 Alg5 Alg8 Anapc1 Arpc4 Atp13a1 BC005624 Banf1 Bub3 Cad Calmbp1 Ccdc5 Ccna2 Ccnb2 Cdc25c Cdca1 Cdca2 Cdca4 Cdca5 Cdca8 Cenpe Cenph Chek1 Ciapin1 Ckap2 Cks2 Cops6 Cpsf3 Cse1l D3Ertd250e Dap…
V$FOXO4_01	fork head box O4	0.0225956	0.33	241	AASDHPPT ADAMDEC1 AKR1B10 ALG10 ALG5 ALG8 ANAPC1 ANAPC7 ANKRD26 ARHGAP11A ARPC4 ASK ASPM ATAD2 ATIC ATP13A1 AURKB BIRC5 BLM BM039 BRCA2 BUB1 BUB1B C10orf3 C13orf3 C14orf106 C14orf142 C18orf24 C20orf129 C6orf157 C6orf167 C7orf19 C9orf78 CAD CCDC5 CCNA2 CCNB2 CCNE1 CDC2 CDC25C CDC7 CDCA1 CDCA5 CDCA8 CDKN3 CENPA CENPE CENPF CENPH CIAPIN1 CKAP2 CKS2 CLSPN CMAS COMMD3 COMMD8 COPS6 CSTF1 DAP13 DCC1 DCP…	1	-1.62	223	0610009C03Rik 1200009B18Rik 2210402C18Rik 2310031L18Rik 2310043D08Rik 2310066N05Rik 2410004C24Rik 2410011G03Rik 2410012H02Rik 2510040D07Rik 2600001J17Rik 2610002I17Rik 2610019I03Rik 2610040E16Rik 2610300B10Rik 2700084L22Rik 2700085M18Rik 2810037C03Rik 2810418N01Rik 2810453L12Rik 3000003F02Rik 4932411G06Rik 4933424N09Rik 5730568A12Rik 5730599I05Rik 9530020D24Rik AA545217 AI467484 AW552001 Actl6a A…
V$IRF7_01	interferon regulatory factor 7	0.0225956	0.35	221	ACTL6A ADAMDEC1 AF15Q14 AKR1B10 ALG10 ALG8 ANAPC1 ANAPC4 ARHGAP11A ARPC4 ASK ASPM ATAD2 ATIC ATP13A1 AURKB BANF1 BLM BM039 BRRN1 BUB1B BUB3 C13orf3 C14orf106 C14orf142 C1orf33 C22orf18 C6orf157 C9orf78 CAD CCNE1 CCT5 CDC2 CDC25A CDC25C CDC7 CDCA4 CDKN3 CENPE CENPF CENPH CHEK1 CIAPIN1 CKAP2 CKS2 CNAP1 COMMD3 COMMD8 COPS6 COTL1 DAP13 DEPDC1 DKFZP434G1415 DKFZp434K2435 DKFZp761A078 DLG7 DNAJC9 DRB1 …	1	-2.63	172	0610009C03Rik 1200008O12Rik 2310031L18Rik 2310066N05Rik 2410004C24Rik 2410011G03Rik 2510040D07Rik 2600001J17Rik 2610002I17Rik 2610019I03Rik 2610040E16Rik 2610300B10Rik 2700084L22Rik 2810047L02Rik 2810418N01Rik 2810453L12Rik 3000003F02Rik 5730568A12Rik 5730599I05Rik 9530020D24Rik AI467484 Aasdhppt Actl6a Adamdec1 Akr1b8 Anapc7 Aprt Arhgap11a Arntl2 Asf1b Atad2 Atp13a1 Banf1 Birc5 Bub1b Bub3 Ccdc5 …
V$ALPHACP1_01		0.0257325	0.23	19	ANAPC7 ATAD2 CCNB2 CDC2 CDCA2 CKS2 ETAA16 FAM33A FLJ20211 HELB LMNB2 LSM6 MGC33371 NEK2 TIP120A UBE2C USP1 VBP1 WDR51A	6.58972e-06	9.38	25	2610002I17Rik 2810037C03Rik AI467484 Adamdec1 Aurkb Ccna2 Cenpa Cstf3 Fnbp3 Hmmr Kif18a Nek2 Nudcd2 Sfxn1 Sip1 Sumo2 Tacc3 Takrp Tarsl1 Thap1 Top2a Trim59 Ttk Usp39 Zfp526
V$SP3_Q3		0.0257325	0.23	258	AASDHPPT ACTL6A AF15Q14 AKR1B10 ALG10 ALG5 ANAPC1 ANAPC4 ANAPC7 APRT ARNTL2 ARPC4 ASF1B ASK ASPM ATIC AURKB BIRC5 BLM BRCA2 BUB1 BUB1B BUB3 C10orf3 C13orf3 C14orf142 C18orf24 C20orf172 C6orf157 C7orf19 C9orf78 C9orf85 CAD CCDC5 CCNA2 CCNB2 CCNE1 CCT5 CDC2 CDC25A CDC25C CDC45L CDC7 CDCA2 CDCA4 CDCA5 CDCA8 CDKN3 CENPA CENPH CHEK1 CKAP2 CKS2 CLSPN CMAS CNAP1 COMMD3 COPS6 COTL1 CPSF2 CPSF3 CSTF1 DAP1…	1	-2.24	195	1200008O12Rik 2210402C18Rik 2310031L18Rik 2410004C24Rik 2600001J17Rik 2610019I03Rik 2610040E16Rik 2610528A17Rik 2700084L22Rik 2810037C03Rik 2810047L02Rik 4933424N09Rik 5730568A12Rik 5930412E23Rik AW552001 Aasdhppt Actl6a Akr1b8 Alg5 Alg8 Anapc4 Aprt Arpc4 Atic Aurka Aurkb B930062P21Rik BC004701 BC025462 BC066140 Birc5 Bub1b Ccdc5 Ccna2 Ccne1 Cct5 Cdc25a Cdc2a Cdca1 Cdca4 Cdca5 Cdca8 Cdkn3 Cenpa C…
V$NRF2_Q4	heterodimer containing Nrf2	0.0290133	0.15	71	AKR1B10 ANAPC7 BUB1B C10orf3 C14orf142 CCNB2 CCT5 CDC45L CDC7 CENPA CENPE CIAPIN1 COTL1 CPSF2 CPSF3 DCC1 DEPDC1 DHFR DLG7 DNAJC9 DRB1 DSC2 ECT2 EXOSC8 FKBP3 FLJ10706 FLJ10719 FLJ14803 FLJ20641 FLJ21908 FSHPRH1 GLE1L GSG2 HCAP-G HIST1H3D KIAA1333 KRT16 LENG5 LOC84661 MAD2L1 MGC10911 MPHOSPH1 MRPL47 MRPS10 MRPS16 NUP37 NUSAP1 OBFC1 OIP5 ORC5L ORC6L PCNA PLRG1 POLD1 PPIL5 PSMD14 RAB9P40 RAD54B RAE1 …	1	-1.68	69	0610009C03Rik 2310066N05Rik 2410004C24Rik 2610040E16Rik 2700085M18Rik 2810418N01Rik 5730568A12Rik AA545217 AI467484 Aasdhppt Actl6a Akr1b8 Anapc1 Arhgap11a Atad2 Atic BC004701 Cad Ccnb2 Cdca2 Cdkn3 Cenpe Chek1 D11Wsu68e D3Ertd250e Dck Depdc1b Drbp1 Dsc2 Eif2s1 Exosc1 Hmbs Hspa8 Il19 Jtv1 Kif18a Knsl7 Kntc2 Krt1-16 Mcm10 Mcm5 Mrps16 Nup205 Orc5l Pi4k2b Pin1 Pkn2 Plk4 Polr3b Ppih Psmd14 Rad51ap1 Rp…
V$OSF2_Q6		0.0290133	0.1	196	ACTL6A ADAMDEC1 AF15Q14 ALG10 ALG5 ARHGAP11A ASF1B ASK BIRC5 BLM BRCA2 BUB1 BUB1B C13orf3 C14orf142 C1orf33 C22orf18 C6orf167 C7orf19 C9orf78 CCDC5 CCNB2 CDC25C CDC45L CDC7 CDCA2 CDCA4 CDCA5 CDCA8 CENPA CENPH CIAPIN1 CKAP2 CKS2 CMAS CNAP1 COMMD3 COPS6 CPSF2 CPSF3 DAP13 DCK DCPS DEPDC1B DKFZP434B168 DKFZP564K2062 DKFZp434K2435 DKFZp761A078 DLG7 DMTF1 DNAJC9 DRB1 DSC2 DSG3 E2F7 E2IG5 EIF2B1 ERH ESP…	1	-2.61	201	1200009B18Rik 2310031L18Rik 2310043D08Rik 2310066N05Rik 2410004C24Rik 2410012H02Rik 2510040D07Rik 2610019I03Rik 2610040E16Rik 2610300B10Rik 2610528A17Rik 2700084L22Rik 2700085M18Rik 2810037C03Rik 2810418N01Rik 2810453L12Rik 3000003F02Rik 4933424N09Rik 9530020D24Rik AI467484 AW552001 Aasdhppt Adamdec1 Akr1b8 Alg5 Alg8 Anapc4 Anapc7 Arntl2 Arpc4 Atic Aurka BC005624 BC066140 Birc5 Blm Brrn1 C730036B…
V$PEBP_Q6		0.0308074	0.07	58	ADAMDEC1 ALG5 ASF1B CCNB2 CENPA CKAP2 CMAS COMMD3 COPS6 DAP13 DKFZp434K2435 DKFZp761A078 DNAJC9 DSC2 DSG3 EXO1 EXOSC8 FKSG14 FLJ10719 FLJ20105 FLJ20641 FLJ22624 FLJ25416 FSHPRH1 HIST1H3D HIST1H4I HPRP8BP IL19 KIF11 KIF2C MAD2L1 MGC10540 MRPL52 MRPS24 NIF3L1 NOL8 NUP37 ORC6L PBK POLR3F PRIM1 PSMD14 RACGAP1 RFC4 RPA3 RUVBL2 S100A9 SFXN1 SHD1 SHFM1 SLD5 SMC4L1 STK6 TIP120A TOP2A TROAP WBSCR16 WDHD1	1	-2.77	79	2310031L18Rik 2310043D08Rik 2310066N05Rik 2410012H02Rik 2510040D07Rik 2610040E16Rik 2700085M18Rik 2810037C03Rik 4933424N09Rik 9530020D24Rik Alg8 Anapc4 Arntl2 BC066140 Birc5 Brrn1 C730036B14Rik Ccna2 Ccnb2 Cdc7 Cenpe Cenpf Cks2 Commd8 D10Ertd516e D11Wsu68e Dck Depdc1b Dsc2 Dut Ect2 Fshprh1 Gle1l Gtf3c2 Hist1h2bb Hist1h3i Hspa8 Iars Jtv1 Kif11 Kif4 Krt1-16 Lsm6 Mcm10 Mrps16 Nup37 Orc5l Pbk Pigw Pk…
V$AHRARNT_01	aryl hydrocarbon receptor:Arnt heterodimers	1	-2.48	38	ANAPC4 ATP13A1 C14orf106 C7orf19 C9orf85 CENPH CNAP1 DAP13 DCPS DMTF1 DUT E2F7 EIF2S1 FABP5 FGFR1OP FLJ22624 FLJ40869 FOXM1 HIST1H3F HMBS IARS JTV1 KIF11 MTRF1L NUP155 PCNA PRIM1 RAE1 RG9MTD2 RRM2 RUVBL2 SMC6L1 SSRP1 TACC3 WBSCR16 WDR51A XPMC2H ZNF526	1	-3.1	22	0610009C03Rik 1200008O12Rik 2310031L18Rik Alg5 Alg8 Aprt Banf1 C730036B14Rik Cdca4 Ciapin1 D3Ertd250e Fnbp3 Kif11 Mcm2 Pin1 Pttg1 Rad51ap1 Tnpo1 Topbp1 Tram1 Usp1 Zfp526
V$AHR_01	aryl hydrocarbon / dioxin receptor	1	-1.26	6	DLG7 KIF23 TMPO TTK WBSCR16 ZMYND19	1	-4.71	1	Cdca4
V$AHR_Q5	aryl hydrocarbon / dioxin receptor	1	-0.93	70	ADAMDEC1 ATAD2 ATP13A1 BANF1 BUB1B C10orf3 C14orf142 C1orf33 C7orf19 C9orf78 C9orf85 CCNE1 CCT5 CENPH CNAP1 CSTF3 DAP13 DCK DEPDC1B DKFZP434B168 DKFZP564K2062 DLG7 DMTF1 E2F7 ESPL1 EXOSC8 FABP5 FGFR1OP FLJ12436 FLJ13912 FLJ20364 FLJ21908 FLJ22624 FOXM1 HIST1H3F IARS KIF11 KIF18A KIF20A KIF23 LMNB1 MCM5 MGC5352 MKI67 MRPS24 MSL3L1 MTBP MYBL2 NUP155 NUSAP1 OIP5 ORC6L PDCD2 PGM2 POLR3F PRIM1 RRM2 RU…	1	-0.29	50	0610009C03Rik 2310031L18Rik 2510040D07Rik 2610300B10Rik Alg5 Alg8 Banf1 Brrn1 Cdc2a Cdca4 Cenph Ciapin1 Dhfr Eprs Exosc8 Fancd2 Fgfr1op Gtf3c2 Hmmr Il19 Kif11 Lsm6 MGC65590 Mcm10 Mcm7 Mki67 Mrps24 Msl31 Mtbp Nudcd2 Pdcd2 Pin1 Ppp1r8 Pttg1 Qrsl1 Racgap1 Rae1 Rbl1 Rpa3 Sgol1 Taf5 Tarsl1 Tfdp1 Tnpo1 Topbp1 Tpx2 Tram1 Txn1 Usp1 Xpmc2h
V$AIRE_01		1	-1.25	75	ALG10 ANAPC7 ARNTL2 ASPM BLM C6orf157 C6orf167 CAD CENPH CNAP1 COTL1 DAP13 DHFR DKFZP434G1415 DKFZp434K2435 DLG7 DMTF1 DRB1 DSC2 E2F7 E2IG5 ESPL1 ETAA16 FABP5 FKBP3 FLJ10036 FLJ10719 FLJ12716 FLJ20331 FLJ20364 FLJ21816 FLJ25416 FSHPRH1 HELB HIST1H2AJ HIST1H3F HPRP8BP HSPC138 IL19 KIF20A KNSL7 KNTC1 KRT16 MELK METAP1 MGC16943 MGC32020 MRPS10 MSL3L1 MTBP NEK2 NFYB NIF3L1 NUP107 NUP205 PBK POLE2 POL…	1	-2.14	67	1200009B18Rik 2610528A17Rik 3000003F02Rik 9530020D24Rik AW552001 Alg8 Anapc1 Anapc7 Arhgap11a BC004701 Cad Ccdc5 Cdc7 Cmas Cotl1 Cpsf2 Cpsf3 Cse1l Cstf1 D11Wsu68e Depdc1a Dmtf1 Dnajc9 Dsc2 Dsg3 Eprs Exo1 Fkbp3 Gmnn Hist1h2ac Hist1h2af Hist1h2an Hist1h3a Hist1h4h Kif14 Metap1 Mki67 Mtrf1l Nudcd2 Nup205 Nup37 Nusap1 Pcna Pin1 Plk1 Plrg1 Pold1 Polr3f Ppih Ppp1r8 Psmd14 Ptk9 Racgap1 Rg9mtd2 Riok2 Rnf…
V$AMEF2_Q6	myocyte enhancer factor	1	-2.29	44	ANAPC7 ARPC4 ASF1B BANF1 C18orf24 CDC45L CENPA CKAP2 CKS2 COMMD3 COMMD8 DKFZP564O1664 ECT2 EPRS GSG2 HELB HMBS KIAA0101 KIF4A KNTC1 MGC5352 MRPL47 MRPS16 MSL3L1 PBK PLRG1 POLQ PPIH PRIM1 PTTG1 RFC4 RIOK2 RNF34 RPA3 SFRS1 SHD1 SMC4L1 TAF5 TIMELESS TNPO1 TPX2 TRAM1 TTK TXNDC9	1	-3.02	34	2410011G03Rik 2610040E16Rik 9530020D24Rik AI467484 Arhgap11a B930062P21Rik Bub1b Bub3 Ciapin1 Dcps Depdc1a Drbp1 Dsc2 Fabp5 Fbxo5 Fignl1 Hist1h2af Hist1h3i Kif18a Melk Nudcd2 Pdcd2 Plrg1 Pole2 Rad51ap1 Rbl1 Rpa3 Sfxn1 Smarcad1 Tmprss11a Tnpo1 Vhlh Zc3hdc8 Zfp526
V$AP1_Q4	activator protein 1	1	-0.62	263	AASDHPPT ACTL6A ADAMDEC1 AF15Q14 AKR1B10 ALG10 ALG5 ALG8 ANAPC1 ANAPC4 ANAPC7 ARPC4 ASF1B ASPM ATAD2 ATP13A1 AURKB BANF1 BIRC5 BLM BRCA2 BUB1 BUB1B BUB3 C13orf3 C14orf106 C14orf142 C18orf24 C1orf33 C20orf172 C22orf18 C6orf167 C7orf19 C9orf78 C9orf85 CCNA2 CCT5 CDC2 CDC25C CDC45L CDC7 CDCA1 CDCA4 CDCA5 CDCA8 CDKN3 CENPA CENPE CENPF CENPH CIAPIN1 CKS2 CLSPN CMAS CNAP1 COMMD8 COTL1 CPSF2 CPSF3 DAP13…	1	-1.92	240	0610009C03Rik 1200009B18Rik 2210402C18Rik 2310043D08Rik 2310066N05Rik 2410004C24Rik 2410011G03Rik 2410012H02Rik 2510040D07Rik 2600001J17Rik 2610040E16Rik 2610300B10Rik 2610528A17Rik 2700084L22Rik 2700085M18Rik 2810418N01Rik 2810453L12Rik 3000003F02Rik 4932411G06Rik 4933424N09Rik 5730599I05Rik 9530020D24Rik AA545217 AI467484 AW552001 Aasdhppt Actl6a Akr1b8 Alg5 Anapc1 Anapc4 Aprt Arhgap11a Arntl2 …
V$AP4_01	activator protein 4	1	-2.38	29	AASDHPPT APRT ASK ATP13A1 C14orf104 C9orf78 CSE1L CSTF3 DEPDC1B DKFZp434K2435 DNAJC9 FBXO5 FKBP3 FLJ12716 GSG2 HMMR IL19 LOC84661 MCM5 MTRF1L NEK2 NUSAP1 PDCD2 POLD1 POLQ RFC4 SHD1 ZMYND19 ZWINT	1	-3.19	27	2810037C03Rik 2810418N01Rik 9530020D24Rik Anapc7 Aprt B930062P21Rik BC066140 Brrn1 Bub1b Ccdc5 Cdc25a Cdca5 D3Ertd250e Dlg7 E2f7 Fbxo5 Fignl1 Gle1l Mrpl52 Mrps16 Pold1 Pygo2 Sfxn1 Taf5 Tfdp1 Thap1 Ube2c
V$APOLYA_B	Avian C-type PolyA signal	1	-4.42	2	PPIH SF3B1	1	-4.71	1	Cad
V$AREB6_01	AREB6 (Atp1a1 regulatory element binding factor 6)	1	-1.09	59	ATIC BUB1B C13orf3 CCDC5 CCNE1 CDCA8 CNAP1 DCPS DKFZP434G1415 DKFZp761A078 DMTF1 DSC2 DSG3 DUT FABP5 FANCD2 FARSLB FKSG14 FLJ11752 FLJ20331 GJB2 GSG2 HELB HIST1H3F HSPC150 IARS KIF18A KRT16 LMNB1 LMNB2 MCM3 MGC14151 MRPL47 MYBL2 NEUGRIN NUP107 NUP205 NUP37 NUSAP1 ORC1L PCGF6 PDCD2 PIGW POLR3F PPIH PSMD14 PTTG1 PTX1 Pfs2 S100A9 SFRS9 SHD1 SNRPF TACC3 THAP1 TTK TXNDC9 VBP1 WBSCR16	1	-0.87	52	2310043D08Rik 2410004C24Rik 2700085M18Rik AI467484 AW552001 Aprt Arntl2 Arpc4 Aurkb Brrn1 Cad Cdc25a Cdc7 Cdca4 Ckap2 Dmtf1 Drbp1 Dsg3 Exo1 Exosc1 Gpiap1 Hist1h4h Iars Kif23 Kif4 Knsl7 Lmnb1 MGC65590 Mcm3 Mcm5 Mrps24 Mtbp Nup107 Nup155 Pnpt1 Pole2 Ppie Rae1 Rfc5 Riok2 Ruvbl2 S100a9 Sfxn1 Tacc3 Timeless Tnpo1 Tpbg Txndc9 Ube2c Vbp1 Zc3hdc8 Zmpste24
V$ARNT_01	AhR nuclear translocator homodimers	1	-1.88	44	ANAPC4 ANAPC7 ARNTL2 ATIC BLM C22orf18 C6orf157 C9orf85 CAD CDC2 CDCA4 CENPF CKS2 COMMD3 COMMD8 CPSF3 EXOSC1 FLJ10036 FLJ14803 FLJ22624 FOXM1 GMNN GTF3C2 HMBS HSPBP1 IARS IL19 KIAA1229 LMNB1 MELK MGC14151 NOL8 PIGW POLD1 RBL1 RFC4 RIOK2 RPF1 S100A8 SF3B1 TFDP1 TIMELESS TXN dJ383J4.3	1	-3.05	21	2610040E16Rik 5730599I05Rik Aprt Atic Aurkb Brrn1 C730036B14Rik Commd3 Commd8 Depdc1b E2f7 Exo1 Lmnb1 Melk Nol8 Pigw Sgol1 Tfdp1 Tpbg Usp39 Zfp526
V$ARNT_02	AhR nuclear translocator homodimers	1	-3.38	18	ATIC BLM C7orf19 COMMD8 DCK DEPDC1 FLJ20105 FOXM1 MCM2 MELK MGC32020 MYBL2 NOL8 PKN2 RBL1 SF3B1 SGOL1 TACC3	1	-3.3	13	Aprt Aurka BC004701 Commd8 Cpsf3 Cstf1 Depdc1b E2f7 Foxm1 Orc6l Pdcd2 Pkn2 Sgol1
V$ARP1_01	apolipoprotein AI regulatory protein 1	1	-2.83	46	ALG5 BUB3 C13orf3 C14orf106 C7orf19 CDC25C CDCA5 CDKN3 CIAPIN1 CMAS DHFR DKFZP434B168 DNAJC9 ERH EXOSC1 EXOSC8 FARSLB FLJ13912 FLJ14668 FLJ20105 FLJ39660 GLE1L HDCMA18P HMBS HSPC150 LOC201725 MCM2 MELK MGC10911 MKI67 MRPL47 ORC6L PBK PCGF6 PLK1 RAE1 RAMP RBL1 RPS6KA4 SF3A3 SFRS9 SHD1 THAP1 TOPBP1 TPX2 WDR51A	1	-2.96	29	2410012H02Rik 2600001J17Rik 2810047L02Rik 5730568A12Rik 5930412E23Rik Anapc4 Arhgap11a BC004701 Ccdc5 Cops6 D11Wsu68e Eif2b1 Exo1 Exosc8 Mbd4 Melk Mki67 Nudcd2 Nup205 Obfc1 Orc5l Pnpt1 Pole2 Ptk9 Rfwd3 S100a8 Smc6l1 Ube2c Zc3hdc8
V$AR_01	androgen receptor	1	-3.35	22	BIRC5 BRRN1 C14orf106 CDC25A CDCA5 HIST1H2AK IARS KIF18A KIF20A KIF23 LOC116143 MCM10 MRPL47 NUP155 PDCD2 POLD1 SMARCAD1 TACC3 TMPO VBP1 XRCC2 dJ383J4.3	1	-2.93	27	0610009C03Rik 2310043D08Rik 5730568A12Rik 9530020D24Rik Anapc4 Bub1b Bub3 Calmbp1 Cdca1 Cdca5 Cks2 Dcps Dsc2 Exo1 Gsg2 Gtf3c2 Hist1h2ac Knsl7 Mcm5 Nek2 Nfyb Pbk Pcna Pgm1 Rfc3 S100a9 Wdhd1
V$AR_02	high affinity binding sites for androgen receptor	1	-3.84	2	BIRC5 C14orf106	1	-4.72	1	S100a9
V$AR_03	is recognized by androgen reseptor	1	-3.8	6	BIRC5 C14orf106 DCK HIST1H2AK PDCD2 RUVBL2	1	-3.46	8	0610009C03Rik Bub1b Cdca1 Gtf3c2 Hist1h2ac Pgm1 Rfc3 S100a9
V$AR_Q2	androgen receptor	1	-3.19	16	ALG10 BANF1 BRRN1 C14orf106 CDC2 CDC25A COPS6 HIST1H4I KRT16 PGM2 PTX1 SMC2L1 TPX2 UBE2C WDHD1 ZWINT	1	-2.37	23	0610009C03Rik 1200009B18Rik 2610002I17Rik 2810453L12Rik 5730568A12Rik Alg8 Cct5 Cdc25c Cdca4 Dcps Ect2 Gle1l Gsg2 Gtf3c2 Mcm5 Mrps10 Mrps24 Mtrf1l Nek2 Pgm1 Pin1 Rfc3 S100a9
V$ATATA_B	Avian C-type TATA box	1	-2.9	26	AASDHPPT ARPC4 BUB1 BUB1B BUB3 C18orf24 CDC2 CSE1L DCC1 DCPS DSC2 DSG3 FKSG14 FLJ20364 HELB HIST1H4I LOC339967 LOC84661 PDCD2 PLRG1 RNF34 SIP1 SUMO2 TIMELESS TOP2A TRIM59	1	-3.27	23	2610040E16Rik 2610528A17Rik AI467484 Anapc4 Atp13a1 Cdc2a Cenpa Cops6 Cpsf2 Cse1l D3Ertd250e Depdc1a Kif18a Mad2l1 Mbd4 Mcm2 Nusap1 Oip5 Polr3b Riok2 Smc6l1 Sumo2 Usp39
V$ATF1_Q6		1	-2.17	36	ALG5 ANKRD26 ASK ATP13A1 AURKB BRRN1 CCNA2 CENPE CSTF1 DLG7 EXO1 EXOSC8 FANCD2 FBXO5 FLJ10036 FLJ11184 FLJ14668 HSPC150 JTV1 KNSL7 KNTC2 MCM10 MCM2 OBFC1 PCNA RG9MTD2 RIOK2 SF3A3 SLD5 STK6 TIP120A WBSCR16 XRCC2 ZC3HDC8 ZMYND19 ZWINT	0.0239928	0.29	31	2310031L18Rik 2610040E16Rik BC005624 Banf1 Brrn1 Ccna2 Cdc7 Cse1l Dmtf1 Exo1 Fabp5 Fancd2 Hist1h2an Kif11 Kntc2 Mcm10 Mcm2 Mrps10 Nol8 Orc5l Pcna Plk4 Plrg1 Pnpt1 Ppp1r8 Rbl1 Riok2 Rnf34 Solt Topbp1 Vbp1
V$ATF3_Q6	activating transcription factor 3	1	-2.89	45	AASDHPPT AF15Q14 ANKRD26 BRCA2 BRRN1 CCNA2 CCT5 CDC2 CENPE COPS6 CSTF1 CSTF3 DKFZP434B168 DLG7 ERH EXO1 FANCD2 FLJ10036 FLJ10156 FLJ10719 FLJ11184 FLJ12436 FSHPRH1 HIST1H2AJ HPRP8BP JTV1 KIAA1524 KIF23 KNSL7 KNTC2 MCM10 MCM2 MGC33371 MSL3L1 OBFC1 PBK POLR2B RAMP RFC3 RFP2 STK6 TTK USP1 XRCC2 ZMYND19	1	-2.46	38	0610009C03Rik 2310031L18Rik 2510040D07Rik 2810047L02Rik 5930412E23Rik Alg8 Banf1 Brrn1 Ccna2 Cenpa Cse1l D11Wsu68e Dut Eprs Exosc1 Fignl1 Fkbp3 Hist1h2an Hist1h3i Hist1h4h Kif18a Kif23 Kntc2 Krt1-16 Mcm10 Mcm5 Mrps10 Nol8 Nudcd2 Obfc1 Orc5l Pigw Pkn2 Plk4 Pnpt1 Rbl1 Riok2 Zwint
V$ATF6_01	activating transcription factor 6	1	-2.69	13	AKR1B10 C14orf106 C20orf172 C7orf19 CDCA4 CHEK1 DKFZP434G1415 MBD4 MGC35274 MRPL52 PKN2 SFRS9 TFDP1	1	-3.78	7	Ciapin1 Mbd4 Mtbp Qrsl1 Rbl1 Skb1 Tfdp1
V$ATF_01	activating transcription factor	1	-1.31	55	AKR1B10 ANKRD26 ASPM AURKB BRRN1 C10orf3 C20orf172 C9orf78 CCNA2 CDCA5 CENPE CKS2 CSTF1 CSTF3 DEPDC1B DKFZP434B168 DKFZP434G1415 DLG7 EXO1 FANCD2 FLJ10036 FLJ10719 FLJ11184 FLJ12436 HIST1H2AG HIST1H2AJ HIST1H2AK IL19 JTV1 KNSL7 KNTC2 LOC116143 MBD4 MCM10 MGC33371 MGC35274 MSL3L1 NIF3L1 PBK PTX1 RAMP RFC3 RFP2 RG9MTD2 SF3A3 SFRS1 SFRS9 SGOL1 SLD5 SMC6L1 STK6 TFDP1 XRCC2 ZMYND19 ZNF482	1	-0.33	44	0610009C03Rik 1200008O12Rik 2310031L18Rik 2610040E16Rik 2810047L02Rik 5730568A12Rik 5930412E23Rik Aasdhppt Banf1 Brrn1 Cad Ccna2 Cse1l Cstf3 Eprs Fancd2 Hist1h3a Hist1h4h Jtv1 Kif18a Knsl7 Kntc2 Mcm10 Mcm5 Mrps10 Nol8 Orc5l Plk4 Plrg1 Pnpt1 Polr3b Psmd14 Rad51ap1 Rbl1 Rfc3 Rg9mtd2 Riok2 Ruvbl2 Sfrs1 Skb1 Smc6l1 Tfdp1 Zmpste24 Zwint
V$ATF_B	ATF binding site	1	-2.94	18	AASDHPPT CCNA2 CENPE CSTF1 CSTF3 DKFZP434B168 DLG7 EXO1 FLJ10719 HIST1H2AJ JTV1 KNSL7 KNTC2 MCM10 MGC33371 RAMP STK6 XRCC2	1	-2.47	14	0610009C03Rik 2310031L18Rik 2810047L02Rik 5930412E23Rik Brrn1 Ccna2 Cse1l Hist1h4h Kif18a Kntc2 Mcm5 Orc5l Plk4 Pnpt1
V$BACH1_01	BTB and CNC homolog 1	1	-4.26	3	DKFZP564K2062 KIF18A RRM2	1	-3.51	2	Dsg3 Zcchc9
V$BACH2_01	BTB and CNC homolog 2	1	-2.75	249	AASDHPPT ACTL6A ADAMDEC1 AF15Q14 AKR1B10 ALG5 ALG8 ANAPC4 ANAPC7 ANKRD26 APRT ARHGAP11A ARPC4 ASF1B ATIC ATP13A1 AURKB BANF1 BRCA2 BRRN1 BUB1B C13orf3 C14orf142 C18orf24 C1orf33 C20orf129 C22orf18 C6orf157 C6orf167 C7orf19 C9orf78 C9orf85 CCDC5 CCNA2 CCNB2 CCNE1 CCT5 CDC2 CDC25A CDC25C CDC7 CDCA2 CDCA5 CDKN3 CENPE CENPH CKS2 CLSPN CMAS CNAP1 COMMD3 COMMD8 COPS6 COTL1 CPSF2 CPSF3 CSE1L CSTF1 CSTF3…	0.000466618	3.74	179	0610009C03Rik 2310043D08Rik 2310066N05Rik 2410004C24Rik 2410011G03Rik 2410012H02Rik 2510040D07Rik 2600001J17Rik 2610019I03Rik 2610040E16Rik 2700084L22Rik 2700085M18Rik 2810047L02Rik 2810453L12Rik 3000003F02Rik 5730568A12Rik 5730599I05Rik 5930412E23Rik 9530020D24Rik AA545217 AI467484 Aasdhppt Actl6a Adamdec1 Akr1b8 Anapc1 Anapc4 Anapc7 Aprt Arhgap11a Arntl2 Asf1b Atad2 Aurka Aurkb B930062P21Rik BC…
V$BARBIE_01	barbiturate-inducible element	1	-2.66	179	AASDHPPT ACTL6A ADAMDEC1 AF15Q14 AKR1B10 ALG10 ALG8 ANAPC4 ANAPC7 ARHGAP11A ARPC4 ASF1B ATAD2 ATIC ATP13A1 AURKB BANF1 BLM BM039 BUB1 C13orf3 C14orf106 C18orf24 C1orf33 C20orf172 C6orf167 C9orf85 CCDC5 CCNA2 CCT5 CDC2 CDC25C CDC7 CDCA2 CENPE CENPF CENPH CKAP2 CKS2 CMAS CNAP1 COPS6 CSE1L CSTF1 CSTF3 DAP3 DCC1 DCK DCPS DEPDC1 DHFR DKFZP434B168 DKFZP434G1415 DKFZP564K2062 DKFZp761A078 DLG7 DNAJC9 DS…	1	-2.63	152	1200009B18Rik 2210402C18Rik 2410004C24Rik 2410012H02Rik 2510040D07Rik 2600001J17Rik 2610002I17Rik 2610019I03Rik 2610528A17Rik 2810418N01Rik 2810453L12Rik 3000003F02Rik 4933424N09Rik AI467484 Aasdhppt Akr1b8 Alg5 Aprt Arpc4 Asf1b Atp13a1 Aurka Aurkb BC066140 Banf1 Brrn1 Bub1b Bub3 Calmbp1 Ccne1 Cct5 Cdc25a Cdc7 Cdca1 Cdca2 Cdca5 Cdca8 Cenpa Chek1 Ciapin1 Ckap2 Cks2 Cmas Commd3 Cops6 Cpsf2 Cse1l D3…
V$BRN2_01	POU factor Brn-2	1	-2.55	141	AASDHPPT ADAMDEC1 AF15Q14 AKR1B10 ANAPC7 ARNTL2 AURKB BLM BM039 BRCA2 BUB1B BUB3 C10orf3 C20orf129 C22orf18 C6orf157 C9orf78 CAD CCNA2 CCNE1 CDC2 CDC25C CDC7 CDCA1 CDKN3 CKS2 COMMD3 COMMD8 COTL1 DCC1 DCPS DHFR DKFZP434B168 DKFZP434G1415 DMTF1 DNAJC9 DRB1 DSC2 DSG3 ECT2 ESPL1 ETAA16 FAM33A FBXO5 FKSG14 FLJ10036 FLJ10156 FLJ11752 FLJ12716 FLJ13912 FLJ14803 FLJ20331 FLJ25416 FSHPRH1 GMNN GSG2 HCAP-G…	1	-2.64	129	2310043D08Rik 2310066N05Rik 2410012H02Rik 2510040D07Rik 2600001J17Rik 2610002I17Rik 2610019I03Rik 2610040E16Rik 2610528A17Rik 2700084L22Rik 2810418N01Rik 5730568A12Rik 5730599I05Rik 9530020D24Rik AA545217 AI467484 Adamdec1 Anapc1 Anapc7 Arntl2 Atad2 Aurka BC005624 BC025462 Bub3 Cad Ccdc5 Ccna2 Ccnb2 Cdc25c Cdc2a Cdc7 Cdca1 Cdca8 Cdkn3 Cenpe Ciapin1 Commd3 Commd8 Cops6 D11Wsu68e Dcps Depdc1a Depdc…
V$CAAT_C	Retroviral CCAAT box	1	-3.58	6	CDCA4 DEPDC1B DKFZP564O1664 ESPL1 MCM7 SNRPF	1	-4.39	2	Ect2 Solt
V$CACCCBINDINGFACTOR_Q6		1	-1.54	28	ANAPC1 APRT BLM CDCA2 CPSF3 DAP13 DKFZP564K2062 E2F7 EXO1 FARSLB FLJ20331 HDCMA18P HSPA8 HSPC150 MGC10911 MYBL2 PDCD2 PI4K2B POLR3F PPIE PYGO2 RACGAP1 RPS6KA4 SSRP1 SUMO2 TTK TXNDC XPMC2H	1	-3.01	21	2410004C24Rik 5930412E23Rik BC066140 Birc5 Ccne1 Cenpa Dhfr Dut Fnbp3 Il19 Kif4 Metap1 Nup107 Nup155 Ppih Tacc3 Tmpo Troap Txndc1 Wnt7a Zfp526
V$CART1_01	Cart-1 (cartilage homeoprotein 1)	1	-2.49	49	AF15Q14 ALG5 ALG8 ANAPC1 ANKRD26 ASPM CDC2 CDC25A CDKN3 CENPE CSTF3 DKFZP434B168 DKFZp761A078 DSC2 FAM33A FANCD2 FLJ10719 FLJ11184 FLJ20211 GMNN HCAP-G HDCMA18P HIST1H3F KIAA0101 KNTC1 KUB3 LMNB2 LOC494143 M11S1 MBD4 MRPL47 MRPS16 NEK2 NUP37 PPP1R8 RAB9P40 RACGAP1 RAD51AP1 SIL SIP1 SMC4L1 TAF5 TARSL1 TNPO1 TPBG TRAM1 ZC3HDC8 ZMPSTE24 dJ383J4.3	1	-3.08	36	2610002I17Rik 2810453L12Rik Aasdhppt Akr1b8 Anapc1 Aurkb Cad Cct5 Cdc2a Cmas Cstf3 Dsg3 Fbxo5 Fshprh1 Gle1l Hist1h2af Il19 Kntc1 Mcm10 Mcm3 Mrps24 Nek2 Nup107 Pdcd2 Pgm1 Polr3b Polr3f Ppih Ppp1r8 Rfc5 Rnf34 Rpa3 S100a9 Suv39h1 Vbp1 Wdhd1
V$CDPCR1_01	cut-like homeodomain protein	1	-1.2	270	AASDHPPT ACTL6A ADAMDEC1 AF15Q14 AKR1B10 ALG5 ANAPC1 ANAPC4 ANAPC7 ANKRD26 APRT ARHGAP11A ARPC4 ASF1B ASK ASPM ATAD2 ATP13A1 BANF1 BLM BM039 BRCA2 BRRN1 BUB1 BUB1B BUB3 C10orf3 C13orf3 C14orf104 C14orf106 C14orf142 C18orf24 C20orf129 C20orf172 C22orf18 C6orf157 C6orf167 CAD CCDC5 CCNA2 CCNB2 CCT5 CDC2 CDC25A CDC25C CDC7 CDCA1 CDCA2 CDCA4 CDCA5 CDKN3 CENPF CENPH CIAPIN1 CKAP2 CKS2 CMAS CNAP1 COMMD…	1	-2.42	233	1200008O12Rik 1200009B18Rik 2210402C18Rik 2310031L18Rik 2310043D08Rik 2310066N05Rik 2410004C24Rik 2510040D07Rik 2600001J17Rik 2610002I17Rik 2610040E16Rik 2610300B10Rik 2610528A17Rik 2700084L22Rik 2700085M18Rik 2810037C03Rik 2810047L02Rik 2810453L12Rik 3000003F02Rik 4932411G06Rik 4933424N09Rik 5730599I05Rik 5930412E23Rik 9530020D24Rik AW552001 Aasdhppt Actl6a Akr1b8 Alg8 Anapc1 Anapc7 Arhgap11a Ar…
V$CDPCR3HD_01	cut-like homeodomain protein	1	-2.69	89	AASDHPPT ACTL6A ANAPC1 APRT ASK ATAD2 ATP13A1 BLM BM039 C10orf3 C13orf3 C18orf24 C20orf172 CAD CCDC5 CDC2 CDCA4 CDCA5 CENPF CIAPIN1 CMAS CNAP1 COMMD3 CSE1L CSTF1 CSTF3 DKFZP564O1664 ECT2 ERH ETAA16 EXO1 FABP5 FKSG14 FLJ13912 FLJ20364 FLJ21908 FLJ25416 FLJ39660 GMNN HIST1H3D HSPC150 IL19 KIF18A LMNB1 LOC201725 LOC339967 MCM7 MGC14151 MGC32020 MGC35274 MGC5297 MPHOSPH1 MRPL47 MRPL52 MRPS16 MTBP NEU…	0.000466618	3.74	69	1200008O12Rik 2310031L18Rik 2310043D08Rik 2610040E16Rik 2700084L22Rik 2700085M18Rik 3000003F02Rik 9530020D24Rik Aasdhppt Actl6a Akr1b8 Anapc7 Arntl2 Asf1b Atp13a1 Aurka BC025462 Banf1 Cad Ccna2 Cdc25a Cdc2a Cdc7 Cdca1 Cdca2 Cstf1 Cstf3 D11Wsu68e Depdc1b Dut Eif2b1 Eprs Exosc8 Fgfr1op Fshprh1 Gsg2 Gtf3c2 Hist1h2ah Hist1h4h Hmbs Il19 Kif11 Kif23 Kif4 Lmnb1 Lsm4 Mcm2 Mcm5 Mcm7 Mrps16 Nup155 Pi4k2b P…
V$CDPCR3_01	cut-like homeodomain protein	1	-3.79	9	BUB3 C6orf167 DKFZP434B168 EIF2S1 KIAA1229 MTRF1L PTK9 PTTG1 RAMP	1	-3.32	10	Cdc2a Cenpf Dut Kif18a Mcm3 Nfyb Polr2b Smc6l1 Suv39h1 Zwint
V$CDP_02	transcriptional repressor CDP	1	-2.18	8	C10orf3 CSE1L ERH FABP5 METAP1 NUDCD2 PTK9 SMC4L1	1	-2.76	6	Cse1l MGC65590 Metap1 Nup155 Plrg1 Rfwd3
V$CDX2_Q5		1	-1.87	223	ADAMDEC1 AF15Q14 ALG10 ALG5 ALG8 ANAPC7 ARHGAP11A ARPC4 ASK ASPM ATAD2 BANF1 BLM BM039 BRRN1 BUB1B BUB3 C10orf3 C13orf3 C14orf106 C18orf24 C22orf18 C6orf157 C6orf167 CCDC5 CCNA2 CCNB2 CCT5 CDC2 CDC25A CDC7 CDCA1 CDCA5 CENPA CENPE CENPF CIAPIN1 CKS2 CLSPN CNAP1 COMMD3 COMMD8 COPS6 CSE1L CSTF3 DCPS DEPDC1 DEPDC1B DHFR DKFZP434B168 DKFZP564K2062 DKFZp434K2435 DKFZp761A078 DLG7 DNAJC9 DSC2 DSG3 ECT2 …	1	-1.74	206	1200009B18Rik 2210402C18Rik 2310031L18Rik 2310043D08Rik 2310066N05Rik 2410011G03Rik 2510040D07Rik 2600001J17Rik 2610002I17Rik 2610019I03Rik 2610040E16Rik 2610300B10Rik 2610528A17Rik 2700084L22Rik 2700085M18Rik 2810037C03Rik 2810453L12Rik 3000003F02Rik 4932411G06Rik 4933424N09Rik 5730599I05Rik 9530020D24Rik AA545217 AI467484 AW552001 Adamdec1 Akr1b8 Anapc1 Arhgap11a Arntl2 Asf1b Atad2 Atic Atp13a1…
V$CEBPDELTA_Q6		1	-0.13	285	ACTL6A ADAMDEC1 AF15Q14 AKR1B10 ALG10 ALG8 ANAPC1 ANAPC7 ANKRD26 APRT ARHGAP11A ARPC4 ASF1B ASK ASPM ATAD2 ATIC ATP13A1 AURKB BLM BM039 BRCA2 BRRN1 BUB1 BUB1B C10orf3 C13orf3 C14orf106 C14orf142 C18orf24 C6orf167 C9orf78 C9orf85 CAD CCDC5 CCNA2 CCNE1 CCT5 CDC2 CDC25A CDC25C CDC45L CDC7 CDCA4 CDCA8 CDKN3 CENPA CENPE CENPF CHEK1 CIAPIN1 CKAP2 CLSPN CMAS CNAP1 COMMD8 COPS6 COTL1 CPSF2 CSE1L CSTF3 DA…	1	-2.76	228	0610009C03Rik 1200008O12Rik 1200009B18Rik 2310031L18Rik 2310043D08Rik 2310066N05Rik 2410004C24Rik 2410012H02Rik 2510040D07Rik 2600001J17Rik 2610002I17Rik 2610040E16Rik 2610300B10Rik 2700084L22Rik 2700085M18Rik 2810037C03Rik 2810047L02Rik 2810418N01Rik 2810453L12Rik 3000003F02Rik 4933424N09Rik 5730568A12Rik 5730599I05Rik AA545217 Actl6a Adamdec1 Akr1b8 Alg8 Anapc1 Anapc4 Aprt Arhgap11a Arntl2 Arpc…
V$CEBPGAMMA_Q6		1	-0.97	260	AASDHPPT ACTL6A ADAMDEC1 AF15Q14 AKR1B10 ALG10 ALG5 ALG8 ANAPC1 ANAPC7 ANKRD26 APRT ARHGAP11A ASK ASPM ATAD2 ATIC ATP13A1 AURKB BANF1 BIRC5 BM039 BRCA2 BUB1 BUB1B BUB3 C10orf3 C14orf106 C18orf24 C20orf129 C6orf157 C6orf167 C9orf78 C9orf85 CCDC5 CCNA2 CCNB2 CCT5 CDC2 CDC25A CDC25C CDC45L CDCA1 CDCA4 CDCA5 CDKN3 CENPA CENPE CENPF CENPH CIAPIN1 CKAP2 CKS2 CLSPN CMAS COMMD3 COMMD8 COPS6 COTL1 CPSF2 C…	1	-1.34	233	0610009C03Rik 1200008O12Rik 1200009B18Rik 2210402C18Rik 2310031L18Rik 2310043D08Rik 2310066N05Rik 2410004C24Rik 2410011G03Rik 2410012H02Rik 2510040D07Rik 2600001J17Rik 2610002I17Rik 2610019I03Rik 2610040E16Rik 2610300B10Rik 2610528A17Rik 2700084L22Rik 2700085M18Rik 2810037C03Rik 2810047L02Rik 2810418N01Rik 2810453L12Rik 3000003F02Rik 4932411G06Rik 4933424N09Rik 5730599I05Rik 9530020D24Rik AA54521…
V$CEBP_C	C/EBP binding site	1	-1.24	72	AF15Q14 ATAD2 BANF1 BUB1B C22orf18 CCNA2 CDCA4 CENPA CIAPIN1 CNAP1 COMMD3 COPS6 COTL1 DCC1 DSC2 DSG3 FABP5 FAM49B FLJ10706 FLJ11752 FLJ14803 FLJ20364 FLJ20641 FLJ40869 GLE1L GSG2 HIST1H3D HPRP8BP IARS KIAA1229 KIF20A KNTC1 KUB3 LMNB1 LOC116143 LOC201725 LOC339967 LOC494143 LSM6 MCM2 MCM5 MGC10540 MKI67 MRPL47 MRPS10 MTRF1L NEUGRIN NUP205 NUP37 OIP5 ORC1L ORC5L PLRG1 POLQ POLR3F RACGAP1 RIOK2 RUVB…	0.0115624	0.86	93	0610009C03Rik 2410011G03Rik 2510040D07Rik 2610300B10Rik 2700085M18Rik 9530020D24Rik AA545217 Actl6a Alg5 Alg8 Arntl2 Asf1b Atp13a1 B930062P21Rik Blm Brrn1 Cad Cdc25a Cdc2a Cotl1 Cse1l D11Wsu68e Dck Dcps Depdc1b Dmtf1 Drbp1 Dsg3 Dut Exo1 Exosc8 Fabp5 Fancd2 Hist1h2af Hist1h2ah Hist1h3a Hist1h4h Hmmr Il19 Kif11 Kif18a Kif20a Kif23 Kntc1 Kntc2 Krt1-16 Leng5 Lsm6 Mcm10 Metap1 Mrpl47 Mrps10 Mrps16 Mtb…
V$CETS168_Q6		1	-1.96	251	ACTL6A AKR1B10 ALG10 ALG8 ANAPC1 ANAPC4 APRT ARHGAP11A ARNTL2 ARPC4 ASPM ATAD2 ATIC ATP13A1 AURKB BANF1 BLM BM039 BRCA2 BRRN1 BUB1 BUB3 C10orf3 C13orf3 C14orf104 C14orf106 C14orf142 C18orf24 C1orf33 C20orf129 C20orf172 C22orf18 C6orf157 C7orf19 C9orf78 C9orf85 CCDC5 CCNE1 CCT5 CDC2 CDC45L CDC7 CDCA1 CDCA2 CDCA4 CENPH CHEK1 CKS2 CNAP1 COMMD3 COPS6 CPSF3 CSE1L CSTF1 CSTF3 DAP13 DAP3 DCC1 DHFR DKFZP…	1	-1.89	200	0610009C03Rik 1200008O12Rik 1200009B18Rik 2210402C18Rik 2310031L18Rik 2310066N05Rik 2410004C24Rik 2410012H02Rik 2510040D07Rik 2600001J17Rik 2610040E16Rik 2610528A17Rik 2700085M18Rik 2810037C03Rik 2810047L02Rik 2810453L12Rik 3000003F02Rik 4933424N09Rik 5730568A12Rik 5930412E23Rik 9530020D24Rik AW552001 Aasdhppt Actl6a Adamdec1 Akr1b8 Alg8 Anapc1 Anapc4 Arntl2 Arpc4 Atic Atp13a1 Aurka BC004701 BC06…
V$CHOP_01	heterodimers of CHOP and C/EBPalpha	1	-2.65	128	AF15Q14 AKR1B10 ALG5 ALG8 ANAPC1 ANKRD26 ARNTL2 ARPC4 ASPM ATIC BIRC5 BLM BRCA2 BUB1B C10orf3 C22orf18 C7orf19 CAD CCDC5 CCNA2 CCT5 CDC2 CDC25A CDC45L CDCA4 CDCA5 CDCA8 CDKN3 CENPE CENPH COTL1 CPSF2 DCPS DEPDC1B DKFZP564K2062 DKFZP564O1664 DLG7 DRB1 DSC2 E2F7 EIF2S1 ETAA16 EXOSC8 FANCD2 FKBP3 FLJ10036 FLJ10156 FLJ10719 FLJ11752 FLJ14668 FLJ20105 FLJ20641 FLJ21908 FSHPRH1 GSG2 HDCMA18P HIST1H2AJ H…	1	-2.56	92	1200009B18Rik 2410011G03Rik 2410012H02Rik 2610019I03Rik 2610528A17Rik 2810037C03Rik 2810047L02Rik 2810418N01Rik 4932411G06Rik 4933424N09Rik 5930412E23Rik Alg8 Anapc1 Anapc7 Arpc4 Aurkb BC004701 Ccdc5 Cdc2a Cdca2 Cenph Cks2 Commd8 D10Ertd516e D11Wsu68e D3Ertd250e Dap3 Dhfr Dmtf1 Dnajc9 Dsc2 Dsg3 Dut Fabp5 Fancd2 Fbxo5 Gjb2 Gmnn Gpiap1 Hist1h2ah Hist1h2bb Hist1h3a Hist1h4h Hmbs Iars Jtv1 Kif11 Kif1…
V$CHX10_01		1	-3.43	7	ANAPC1 CDKN3 CENPH HIST1H2AK MPHOSPH1 PNPT1 ZMPSTE24	1	-3.63	6	2810037C03Rik Cks2 Mrps16 Taf5 Tarsl1 Txn1
V$CLOX_01	Clox	1	-3.36	10	C10orf3 CSE1L DEPDC1B ERH FABP5 METAP1 NUDCD2 PTK9 RFC3 SMC4L1	1	-3.91	6	Cse1l MGC65590 Metap1 Plrg1 Rfwd3 Tmprss11a
V$CMYB_01	c-Myb	1	-2.87	83	AASDHPPT BIRC5 BM039 BRCA2 BUB1 C14orf142 C20orf129 CCDC5 CCNB2 CCNE1 CCT5 CDC25C CDCA1 CDCA4 CDCA8 CDKN3 CENPA CENPH CKAP2 CNAP1 COMMD3 COPS6 CSTF1 CSTF3 DAP3 DKFZP434B168 DKFZp434K2435 DKFZp761A078 DMTF1 DRB1 ERH FABP5 FGFR1OP FKBP3 FLJ20105 FLJ20331 HDCMA18P HMMR HSPA8 HSPC150 IL19 KIAA1333 KNTC1 KRT16 KUB3 LENG5 LOC116143 LOC201725 M11S1 MAD2L1 MBD4 MELK MGC16943 MGC35274 MPHOSPH1 MRPS10 MSL3…	1	-2.29	70	2410004C24Rik 2610019I03Rik 2700084L22Rik 2810047L02Rik 2810418N01Rik 2810453L12Rik 4933424N09Rik 5930412E23Rik Aasdhppt Actl6a Anapc7 Asf1b Aurka BC004701 Birc5 Cdc25c Cdc2a Cdca1 Cdca8 Cdkn3 Cenpe Chek1 Cks2 Cmas Cse1l Cstf1 D11Wsu68e Dap3 Depdc1a Dlg7 Drbp1 Dsc2 Erh Fancd2 Fgfr1op Gle1l Gpiap1 Kif11 Kif14 Knsl7 Krt1-16 Mad2l1 Mcm7 Metap1 Nek2 Nol8 Nup155 Nup205 Nup37 Oip5 Orc5l Pcna Pdcd2 Pgm1…
V$COMP1_01	COMP1	1	-1.53	217	AASDHPPT ACTL6A ADAMDEC1 AKR1B10 ALG10 ALG5 ANAPC7 ANKRD26 ARHGAP11A ASF1B ASK ASPM ATAD2 AURKB BLM BM039 BRRN1 BUB1B BUB3 C1orf33 C20orf129 C6orf167 C9orf78 C9orf85 CAD CCNA2 CCNB2 CCT5 CDC2 CDC25A CDC25C CDC45L CDC7 CDCA2 CDCA4 CDCA5 CDKN3 CENPA CENPH CHEK1 CIAPIN1 CKAP2 CKS2 CMAS CNAP1 COPS6 COTL1 CPSF3 CSE1L CSTF1 CSTF3 DAP13 DCK DCPS DEPDC1 DEPDC1B DKFZP434B168 DKFZP434G1415 DKFZP564K2062 DK…	1	-1.5	177	0610009C03Rik 1200008O12Rik 1200009B18Rik 2310031L18Rik 2310066N05Rik 2510040D07Rik 2600001J17Rik 2610002I17Rik 2610300B10Rik 2610528A17Rik 2700085M18Rik 2810037C03Rik 2810418N01Rik 3000003F02Rik 5730599I05Rik 5930412E23Rik AI467484 Actl6a Alg5 Anapc1 Arntl2 Asf1b Atp13a1 Aurka Aurkb BC004701 BC066140 Banf1 Blm C730036B14Rik Cad Calmbp1 Ccdc5 Ccnb2 Cct5 Cdc25c Cdc2a Cdca1 Cdca5 Cdca8 Cdkn3 Cenpa …
V$COREBINDINGFACTOR_Q6		1	-0.98	78	ADAMDEC1 ALG5 ARHGAP11A ASF1B C13orf3 C14orf142 CCDC5 CCNB2 CDC45L CDCA2 CENPA CKAP2 CMAS CNAP1 COMMD3 COPS6 CPSF3 DAP13 DKFZP434B168 DKFZp434K2435 DKFZp761A078 DSC2 E2F7 EXO1 EXOSC8 FABP5 FKSG14 FLJ10719 FLJ14668 FLJ20105 FLJ20641 FLJ39660 GLE1L HIST1H3D HPRP8BP HSPBP1 IL19 KIAA0101 KIF11 KIF2C KRT16 KUB3 LOC494143 MAD2L1 METAP1 MGC10540 MRPS24 NOL8 NUP37 ORC5L PBK PCGF6 POLR3F PRIM1 PTTG1 PYGO2…	1	-2.7	99	1200009B18Rik 2310031L18Rik 2310043D08Rik 2310066N05Rik 2410012H02Rik 2510040D07Rik 2610300B10Rik 2610528A17Rik 2700084L22Rik 2810037C03Rik 4933424N09Rik 9530020D24Rik AI467484 Akr1b8 Alg5 Alg8 Anapc7 Arntl2 Atic BC066140 Birc5 Brrn1 C730036B14Rik Ccdc5 Ccna2 Ccnb2 Cdc7 Cenpe Cenpf Chek1 Cks2 Commd8 D10Ertd516e D11Wsu68e Dcps Dsc2 Ect2 Eprs Exo1 Foxm1 Fshprh1 Gle1l Gtf3c2 Hist1h2bb Hist1h3i Hmbs …
V$COUP_01	COUP:HNF-4 heterodimer	1	-2.74	39	ASF1B BLM CDC25A CLSPN COMMD8 COPS6 CSTF1 DAP13 DRB1 ETAA16 EXO1 FABP5 FLJ10036 FLJ12436 FLJ21908 FLJ40869 FSHPRH1 GMNN HIST1H2AG HMBS LOC201725 MCM2 MGC5297 NEK2 PCGF6 POLR2B POLR3F PPIE PPIH QRSL1 RAB9P40 SGOL1 SIP1 SKB1 SNRPF STK6 TA-KRP TIP120A XRCC2	1	-2.56	40	2410012H02Rik 2810453L12Rik 5730568A12Rik AI467484 Actl6a Adamdec1 Arntl2 Atic Aurkb Cdkn3 Cenpe Ckap2 Commd8 Cops6 Cse1l Cstf1 Drbp1 Dsc2 Fshprh1 Gpiap1 Helb Hist1h2af Hist1h2ah Hmmr Hspa8 Jtv1 Kntc1 Mcm10 Mrps24 Mybl2 Nek2 Nudcd2 Ppih Rbl1 Sfxn1 Sip1 Skb1 Suv39h1 Zmpste24 Zwint
V$COUP_DR1_Q6		1	-3.87	8	CLSPN COPS6 FLJ12436 HIST1H2AG KRT16 LOC201725 PPIE PPIH	1	-3.71	9	Arntl2 BC005624 Cstf1 Fshprh1 Hspa8 Mcm10 Pold1 Rbl1 Suv39h1
V$CP2_01	CP2	1	-2.19	242	AASDHPPT ACTL6A AF15Q14 ALG5 ANAPC4 ANAPC7 ANKRD26 ARHGAP11A ARPC4 ASK ASPM BANF1 BLM BRCA2 BRRN1 BUB1 BUB1B BUB3 C10orf3 C13orf3 C14orf104 C14orf106 C18orf24 C1orf33 C22orf18 C6orf157 C9orf78 C9orf85 CAD CCDC5 CCNA2 CCNB2 CCNE1 CDC25A CDC25C CDC45L CDC7 CDCA1 CDCA5 CDCA8 CDKN3 CHEK1 CKS2 CLSPN CMAS CNAP1 COMMD3 COPS6 CPSF2 CSE1L CSTF1 CSTF3 DAP13 DCC1 DCPS DEPDC1 DEPDC1B DHFR DKFZP434B168 DKFZP4…	1	-0.86	208	1200009B18Rik 2210402C18Rik 2310043D08Rik 2410004C24Rik 2410011G03Rik 2410012H02Rik 2600001J17Rik 2610002I17Rik 2610300B10Rik 2610528A17Rik 2700085M18Rik 2810047L02Rik 2810418N01Rik 4933424N09Rik 9530020D24Rik AI467484 AW552001 Aasdhppt Actl6a Anapc4 Aprt Asf1b Atic Atp13a1 Aurka BC004701 BC025462 BC066140 Birc5 Blm Brrn1 Bub1b Bub3 Cad Ccdc5 Ccna2 Ccnb2 Ccne1 Cdc25a Cdc2a Cdc7 Cdca4 Cdca5 Cdkn3 …
V$CREBP1CJUN_01	CRE-binding protein 1:c-Jun heterodimer	1	-2.54	24	AASDHPPT CCNA2 CENPE CSTF1 CSTF3 DKFZP434B168 EXO1 HIST1H2AG HIST1H2AJ HPRP8BP IL19 JTV1 KNSL7 KNTC2 MCM10 MGC14151 MGC33371 NIF3L1 PBK PRIM1 RAMP RFC3 STK6 XRCC2	1	-0.97	20	0610009C03Rik 2310031L18Rik 2810047L02Rik 5930412E23Rik Brrn1 Ccna2 Cse1l Cstf3 Exosc1 Fancd2 Hist1h4h Jtv1 Kif18a Kntc2 Mcm5 Orc5l Plk4 Plrg1 Pnpt1 Zwint
V$CREBP1_01	cAMP-responsive element binding protein 1	1	-3.94	7	AURKB FKSG14 HIST1H2AK LMNB1 MCM10 PLK4 RG9MTD2	1	-4	5	5930412E23Rik Arntl2 Nol8 Rg9mtd2 Riok2
V$CREBP1_Q2	CRE-binding protein 1	1	-2.06	37	AASDHPPT AURKB BRRN1 C20orf172 CCNA2 CDCA5 CENPE CKS2 CSTF1 CSTF3 DKFZP434B168 DKFZP434G1415 EXO1 FKSG14 FLJ10036 FLJ10719 HIST1H2AJ HIST1H2AK HPRP8BP JTV1 KNSL7 KNTC2 MCM10 MGC33371 OBFC1 PBK PCNA PLK4 PRIM1 RAMP RFC3 RG9MTD2 SFRS1 SGOL1 SIP1 STK6 XRCC2	0.00341356	1.93	34	0610009C03Rik 1200008O12Rik 2310031L18Rik 2810047L02Rik 5730568A12Rik 5930412E23Rik Aasdhppt Arntl2 Banf1 Brrn1 Ccna2 Cse1l Cstf3 Fabp5 Fancd2 Hist1h2an Hist1h2bb Hist1h4h Jtv1 Kif18a Kntc2 Mcm2 Mcm5 Nol8 Orc5l Plk4 Pnpt1 Rad51ap1 Rfc3 Rg9mtd2 Riok2 Ruvbl2 Sfrs1 Zwint
V$CREB_01	cAMP-responsive element binding protein	1	-1.71	51	AASDHPPT ANKRD26 AURKB BRRN1 C20orf172 CCNA2 CDCA5 CENPA CENPE CKS2 CNAP1 CPSF3 CSTF1 CSTF3 DKFZP434B168 DKFZP434G1415 EXO1 FANCD2 FBXO5 FKSG14 FLJ10036 FLJ11184 FLJ12436 HIST1H2AJ HIST1H2AK HPRP8BP HSPC150 JTV1 KNSL7 KNTC2 MCM10 MCM2 MCM5 MGC33371 MSL3L1 OBFC1 PBK PCNA PLK4 RAMP RFC3 RFP2 RG9MTD2 SF3A3 SFRS1 SGOL1 SLD5 STK6 TNPO1 XRCC2 ZMYND19	0.0305009	0.06	41	0610009C03Rik 2310031L18Rik 2810047L02Rik 5730568A12Rik 5930412E23Rik Aasdhppt Arntl2 Banf1 Brrn1 Ccna2 Cdc25c Cse1l Eprs Exo1 Fabp5 Hist1h2ah Hist1h2an Hist1h2bb Hist1h4h Kif18a Knsl7 Kntc2 Mbd4 Mcm10 Mcm2 Mcm5 Mrps10 Nol8 Orc1l Orc5l Plk4 Pnpt1 Rad51ap1 Rbl1 Rfc3 Rg9mtd2 Riok2 Rnf34 Ruvbl2 Sfrs1 Zwint
V$CREB_02	cAMP-responsive element binding protein	1	-2.7	58	BUB3 C14orf106 C18orf24 C20orf172 C22orf18 C7orf19 C9orf78 CDC25C CDC45L CDCA1 CDCA2 CDCA5 CENPE CHEK1 CKS2 CPSF2 CSTF3 DAP3 DCK DEPDC1B DKFZP434G1415 EXO1 FGFR1OP FLJ10719 FLJ11184 HIST1H2AJ HSPC150 KIAA1524 KNSL7 KNTC2 LOC201725 MBD4 METAP1 MGC10911 MGC33371 MRPS24 MSL3L1 MTRF1L PCNA PKN2 PLK4 PPIL5 PRIM1 PSMD14 PTK9 RFC5 RG9MTD2 SFRS1 SIL SLD5 SMARCAD1 SMC4L1 SMC6L1 TFDP1 TXNDC TXNDC9 WNT7A ZN…	0.0139818	0.74	48	0610009C03Rik 2410011G03Rik 5730568A12Rik Aasdhppt Asf1b Birc5 Ccna2 Cdca5 Ckap2 Cse1l Cstf3 D10Ertd516e E2f7 Eprs Fgfr1op Gtf3c2 Hist1h2ah Hist1h4h Hspa8 Jtv1 Kif18a Knsl7 Kntc2 Mbd4 Mcm5 Msl31 Nol8 Nusap1 Plk4 Plrg1 Pnpt1 Ptk9 Rad51ap1 Rg9mtd2 Riok2 Rpa3 Ruvbl2 Sfrs1 Sgol1 Suv39h1 Tfdp1 Timeless Tnpo1 Topbp1 Trim13 Trim59 Zcchc9 Zwint
V$CREB_Q2	cAMP-response element-binding protein	1	-3	44	AF15Q14 AURKB C18orf24 C20orf172 CDC25C CDCA5 CDKN3 CENPE CKS2 CSTF3 DCPS DKFZP434B168 DNAJC9 EXO1 FKSG14 FLJ10719 FOXM1 HIST1H2AJ HIST1H2AK HPRP8BP JTV1 KIAA1333 KNSL7 KNTC2 LOC201725 MCM10 MCM5 MGC33371 NIF3L1 ORC1L PLK1 PLK4 RACGAP1 RAD51AP1 RAMP RFC3 RG9MTD2 SFRS1 SGOL1 SMC6L1 XRCC2 ZC3HDC8 ZMPSTE24 ZNF526	1	-2.32	34	0610009C03Rik 2810047L02Rik 5930412E23Rik Aasdhppt Arntl2 Asf1b Brrn1 Ccna2 Cdc25c Cse1l Cstf3 Dnajc9 Hist1h4h Hmbs Jtv1 Kif18a Knsl7 Kntc2 Mbd4 Mcm5 Nol8 Orc1l Orc5l Orc6l Plk4 Pnpt1 Rad51ap1 Rg9mtd2 Riok2 Sfrs1 Timeless Txndc9 Zcchc9 Zwint
V$CREB_Q4	cAMP-response element binding protein	1	-0.03	52	AASDHPPT AF15Q14 ASPM AURKB BRRN1 C18orf24 C20orf172 CCNA2 CDCA5 CENPE CKS2 CPSF2 CSTF1 CSTF3 DEPDC1 DKFZP434B168 DLG7 EXO1 FANCD2 FKSG14 FLJ10036 FLJ10719 FLJ11184 FLJ12436 HIST1H2AG HIST1H2AJ HIST1H2AK HPRP8BP HSPC138 IL19 JTV1 KNSL7 KNTC2 MCM10 MCM3 MGC33371 PBK PCNA PLK4 PRIM1 RACGAP1 RAMP RFC3 RG9MTD2 SFRS1 SGOL1 SIP1 SLD5 STK6 TOPBP1 XRCC2 ZMYND19	1	-0.56	36	0610009C03Rik 1200008O12Rik 2310031L18Rik 2810047L02Rik 5930412E23Rik Aasdhppt Arntl2 Birc5 Brrn1 Ccna2 Cse1l Cstf3 Eif2b1 Exosc1 Fancd2 Hist1h4h Hmmr Jtv1 Kif18a Knsl7 Kntc2 Mcm5 Nol8 Nudcd2 Orc1l Orc5l Plk4 Plrg1 Pnpt1 Rad51ap1 Rfc3 Rg9mtd2 Riok2 Rpa3 Sfrs1 Zwint
V$CREL_01	c-Rel	1	-1.79	295	AASDHPPT ACTL6A AKR1B10 ALG10 ALG5 ANAPC1 ANAPC4 ANKRD26 APRT ARNTL2 ARPC4 ASF1B ASK ASPM ATAD2 ATIC ATP13A1 BANF1 BIRC5 BLM BM039 BRCA2 BRRN1 BUB1 BUB1B BUB3 C13orf3 C14orf106 C14orf142 C18orf24 C1orf33 C20orf129 C20orf172 C22orf18 C6orf157 C6orf167 C7orf19 C9orf78 CAD CCDC5 CCNB2 CCT5 CDC2 CDC25A CDC45L CDC7 CDCA1 CDCA2 CDCA4 CDCA8 CENPA CENPE CENPF CENPH CHEK1 CIAPIN1 CKAP2 CKS2 CLSPN CMAS CNA…	1	-2.71	225	0610009C03Rik 2310043D08Rik 2310066N05Rik 2410011G03Rik 2410012H02Rik 2510040D07Rik 2600001J17Rik 2610002I17Rik 2610019I03Rik 2610040E16Rik 2610300B10Rik 2610528A17Rik 2700084L22Rik 2700085M18Rik 2810037C03Rik 2810047L02Rik 2810453L12Rik 4933424N09Rik 5730568A12Rik 5930412E23Rik 9530020D24Rik AA545217 AI467484 AW552001 Aasdhppt Actl6a Adamdec1 Akr1b8 Anapc1 Anapc4 Anapc7 Aprt Arntl2 Arpc4 Asf1b A…
V$DEAF1_02		1	-3.68	13	BLM CENPH DKFZp761A078 GJB2 HIST1H3D HPRP8BP IARS LENG5 MCM3 RACGAP1 RAMP SF3B1 SIP1	1	-2.12	12	BC066140 Cpsf3 Dhfr Gmnn Hspa8 Obfc1 Oip5 Polr3b Rbl1 Tnpo1 Txn1 Zmynd19
V$DEC_Q1		1	-2.84	269	AASDHPPT AKR1B10 ALG10 ALG8 ANAPC1 ANAPC4 ANAPC7 ANKRD26 APRT ARHGAP11A ARNTL2 ASF1B ASPM ATAD2 ATIC ATP13A1 AURKB BIRC5 BLM BM039 BRCA2 BRRN1 BUB1B BUB3 C10orf3 C13orf3 C14orf104 C14orf142 C1orf33 C20orf129 C20orf172 C22orf18 C6orf157 C7orf19 C9orf78 C9orf85 CAD CCDC5 CCNE1 CCT5 CDC2 CDC25C CDC45L CDC7 CDCA1 CDCA2 CDCA4 CDCA8 CDKN3 CENPA CENPE CENPH CIAPIN1 CMAS COMMD3 COMMD8 COPS6 COTL1 CPSF2 C…	1	-2.71	217	1200009B18Rik 2210402C18Rik 2310031L18Rik 2310043D08Rik 2410004C24Rik 2410012H02Rik 2600001J17Rik 2610019I03Rik 2610040E16Rik 2610300B10Rik 2610528A17Rik 2700084L22Rik 2700085M18Rik 2810037C03Rik 2810047L02Rik 2810418N01Rik 3000003F02Rik 4933424N09Rik 5730568A12Rik 5730599I05Rik 5930412E23Rik AA545217 AW552001 Akr1b8 Alg5 Alg8 Anapc1 Anapc7 Aprt Arhgap11a Arpc4 Asf1b Atad2 Atic Aurka B930062P21Ri…
V$DR3_Q4	direct repeat 3	1	-2.35	46	AASDHPPT BRRN1 C13orf3 C6orf167 CDCA8 CENPH CKAP2 CKS2 CSE1L DKFZP434B168 DRB1 FLJ10156 FLJ10706 FLJ20516 HIST1H2AK HIST1H3D HSPC150 JTV1 KIAA1229 KIF23 KIF4A KRT16 MAD2L1 MGC16943 MSL3L1 MTBP NEUGRIN PI4K2B PIGW PIN1 POLQ POLR3F QRSL1 RPF1 RPS6KA4 RUVBL2 SF3B1 SFRS1 SHD1 SKB1 SUV39H1 TOP2A TPX2 TXNDC UBE2C WNT7A	1	-0.96	31	2610019I03Rik Alg5 Cenpa Cenpe Cks2 Clspn Dsc2 Ect2 Exosc8 Fabp5 Fgfr1op Fignl1 Gmnn Gpiap1 Kif11 Kif18a Kntc1 Krt1-16 Lmnb1 Lmnb2 Mphosph1 Mrpl52 Mtrf1l Orc1l Plk1 Plk4 Rg9mtd2 Sf3a3 Trim13 Usp1 Zmpste24
V$DR4_Q2	direct repeat 4	1	-3.03	328	AASDHPPT ACTL6A ADAMDEC1 AF15Q14 AKR1B10 ALG10 ALG5 ALG8 ANAPC1 ANAPC4 ANAPC7 ANKRD26 APRT ARHGAP11A ARNTL2 ARPC4 ASF1B ASK ASPM ATAD2 ATIC ATP13A1 AURKB BANF1 BIRC5 BLM BM039 BRCA2 BRRN1 BUB1 BUB1B BUB3 C13orf3 C14orf104 C14orf106 C14orf142 C18orf24 C1orf33 C20orf129 C20orf172 C22orf18 C6orf157 C6orf167 C7orf19 C9orf78 CAD CCDC5 CCNA2 CCNB2 CCNE1 CCT5 CDC2 CDC25A CDC25C CDC45L CDC7 CDCA2 CDCA4 C…	1	-1.47	274	1200008O12Rik 1200009B18Rik 2210402C18Rik 2310031L18Rik 2310066N05Rik 2410012H02Rik 2510040D07Rik 2600001J17Rik 2610002I17Rik 2610019I03Rik 2610040E16Rik 2610528A17Rik 2700085M18Rik 2810037C03Rik 2810047L02Rik 2810418N01Rik 3000003F02Rik 4932411G06Rik 4933424N09Rik 5730599I05Rik 5930412E23Rik 9530020D24Rik AA545217 AI467484 AW552001 Aasdhppt Actl6a Adamdec1 Akr1b8 Alg5 Alg8 Anapc4 Anapc7 Aprt Arh…
V$E2_01	papilloma virus regulator E2	1	-3.09	30	ANAPC1 C10orf3 CCNE1 CDC45L CKS2 DAP3 DKFZP564O1664 FLJ13912 FLJ20105 FLJ20331 FLJ22624 GJB2 HIST1H2AK HPRP8BP JTV1 KIAA1524 KIF11 KIF20A LSM4 MELK NUSAP1 OBFC1 PLRG1 POLD1 TARSL1 TRIP13 TROAP TXNDC ZNF526 dJ383J4.3	1	-3.4	17	2810037C03Rik 2810418N01Rik BC004701 Cdca4 Cdca5 Dsc2 Exosc1 Gtf3c2 Kntc2 Lsm6 Nusap1 Obfc1 Pnpt1 Rpa3 Top2a Tpbg Vhlh
V$E2_Q6	papilloma virus regulator E2	1	-1.37	53	ANAPC1 BANF1 BUB1 C10orf3 C9orf85 CCNE1 CDC45L CDCA2 CKS2 DAP3 DHFR DKFZP564K2062 DKFZP564O1664 ERH FANCD2 FKBP3 FLJ13912 FLJ20105 FLJ20331 FLJ20641 FLJ22624 GJB2 GMNN GSG2 HIST1H2AK HMMR HPRP8BP HSPC138 JTV1 KIAA1524 KIF11 KIF20A LSM4 MCM10 NUDCD2 NUSAP1 OBFC1 PLRG1 POLD1 Pfs2 RFC4 TACC3 TARSL1 TOP2A TRIP13 TROAP TXN TXNDC VHL XPMC2H ZNF482 ZNF526 dJ383J4.3	1	-2.76	32	2610528A17Rik 2810037C03Rik 2810418N01Rik Aasdhppt Actl6a Anapc1 BC004701 Calmbp1 Ccnb2 Cdca4 Cdca5 Chek1 Cstf3 Dsc2 Exosc1 Gtf3c2 Kif18a Kntc2 Lsm6 Mki67 Nusap1 Obfc1 Pcna Pnpt1 Pole2 Rpa3 Ruvbl2 Smc2l1 Tnpo1 Top2a Tpbg Vhlh
V$E2_Q6_01		1	-3.33	28	ANAPC1 C10orf3 CCNE1 CDC45L DAP3 DKFZP564O1664 FLJ13912 FLJ20105 FLJ20331 FLJ22624 GJB2 HIST1H2AK HPRP8BP JTV1 KIAA1524 KIF11 KIF20A MELK NUSAP1 OBFC1 RFC5 SFRS1 TARSL1 TXN TXNDC VHL ZNF526 dJ383J4.3	1	-2.87	22	2810037C03Rik 2810418N01Rik BC004701 Cdca4 Cdca5 Clspn Dcps Dnajc9 Dsc2 Gtf3c2 Hist1h4h Kntc2 Lsm6 Mki67 Nusap1 Obfc1 Pnpt1 Rfc5 Rpa3 Top2a Tpbg Vhlh
V$E47_02	E47	1	-1.09	51	AF15Q14 AKR1B10 ANAPC7 ANKRD26 ATIC AURKB BRCA2 C6orf157 CCDC5 CCNB2 CIAPIN1 COPS6 DAP13 DKFZP564K2062 EPRS ERH FAM49B FIGNL1 FLJ10719 FLJ20211 FLJ22624 FLJ39660 GJB2 GLE1L GTF3C2 HIST1H2AJ HSPA8 IL19 KIF2C KRT16 MCM5 MCM7 MGC32020 MRPL52 MRPS24 PCGF6 PCNA PDCD2 PRIM1 PTX1 RAB9P40 SMC2L1 SSRP1 SUV39H1 THAP1 TNPO1 TOP2A TOPBP1 TRAM1 XPMC2H ZNF526	1	-0.94	32	2410012H02Rik 5730599I05Rik AA545217 Bub1b Ccdc5 Cenpa Cenpf Ciapin1 D10Ertd516e Dlg7 Dnajc9 E2f7 Ect2 Eif2b1 Eprs Gjb2 Hist1h2ac Kif14 Krt1-16 Mbd4 Mcm10 Mrps24 Nudcd2 Pigw Pole2 Polr3b Qrsl1 Rfwd3 Takrp Troap Usp1 Zfp526
V$E4BP4_01	E4BP4	1	-3.2	9	BUB1 CDC25A KIF11 MCM10 NFYB PDCD2 RG9MTD2 RIOK2 SUMO2	1	-3.28	14	2310043D08Rik 2700085M18Rik Arhgap11a BC004701 E2f7 Eif2s1 Gle1l Helb Hist1h3i Rps6ka4 Sumo2 Tarsl1 Timeless Tpbg
V$E4F1_Q6		1	-2.85	16	AKR1B10 AURKB C10orf3 C20orf172 C7orf19 CDCA4 CDCA5 CKS2 FKSG14 KIAA1333 PLK4 RACGAP1 RAD51AP1 RG9MTD2 SIP1 TFDP1	1	-3.03	12	1200008O12Rik Arntl2 Cdca5 Cpsf2 Nol8 Orc1l Rad51ap1 Rg9mtd2 Riok2 Skb1 Tfdp1 Txndc9
V$EFC_Q6		1	-2.64	199	ACTL6A ADAMDEC1 AF15Q14 ALG10 ALG5 ANAPC1 ANAPC4 ANKRD26 ARNTL2 ASK ASPM ATAD2 ATIC ATP13A1 AURKB BLM BM039 BRCA2 BUB3 C14orf106 C14orf142 C18orf24 C1orf33 C20orf129 C20orf172 C6orf167 C7orf19 C9orf78 CAD CCT5 CDC2 CDC25C CDC45L CDCA1 CDCA2 CDCA8 CDKN3 CENPA CENPE CENPF CENPH CHEK1 CIAPIN1 CKS2 CLSPN CNAP1 COMMD8 COPS6 CSTF1 CSTF3 DCC1 DCK DCPS DEPDC1 DEPDC1B DKFZP434B168 DKFZP434G1415 DKFZP564O1…	1	-2.58	167	1200008O12Rik 2310043D08Rik 2410004C24Rik 2410012H02Rik 2600001J17Rik 2610040E16Rik 2610300B10Rik 2700084L22Rik 4933424N09Rik 5730568A12Rik 5730599I05Rik 9530020D24Rik AI467484 AW552001 Aasdhppt Actl6a Akr1b8 Alg5 Anapc4 Anapc7 Arhgap11a Arntl2 Asf1b Atp13a1 Aurka Aurkb B930062P21Rik BC004701 BC005624 BC025462 BC066140 Bub3 Cad Ccdc5 Ccna2 Ccnb2 Cct5 Cdc2a Cdc7 Cdkn3 Cenpe Cenpf Cenph Cmas Commd3…
V$EGR1_01	Egr-1/Krox-24/NGFI-A immediate-early gene product	1	-3.82	3	APRT FABP5 SFXN1	1	-4.22	3	Cdc7 Kif23 Trim13
V$EGR2_01	Egr-2/Krox-20 early growth response gene product	1	-3.92	8	APRT ATAD2 CDCA4 FABP5 MKI67 TXN WDHD1 WDR51A	1	-2.98	7	Alg5 Cdc7 Dcps Obfc1 Tarsl1 Tfdp1 Trim13
V$EGR3_01	early growth response gene 3 product	1	-3.76	8	APRT ATAD2 CDCA4 FABP5 MKI67 TXN WDHD1 WDR51A	1	-3.09	6	Alg5 Dcps Obfc1 Tarsl1 Tfdp1 Trim13
V$ELF1_Q6		1	-2.11	160	AASDHPPT ACTL6A AF15Q14 AKR1B10 ALG10 ARHGAP11A ASK ATP13A1 AURKB BANF1 BM039 BUB1 BUB1B BUB3 C6orf157 C6orf167 C7orf19 C9orf78 CCNB2 CCNE1 CDC2 CDC25C CDC7 CDCA1 CENPA CENPF CIAPIN1 COMMD8 COTL1 CPSF2 CPSF3 CSE1L DAP13 DHFR DKFZP434G1415 DKFZP564K2062 DKFZP564O1664 DMTF1 DRB1 DSC2 E2IG5 EPRS ERH ESPL1 ETAA16 EXO1 FABP5 FAM33A FANCD2 FARSLB FKBP3 FKSG14 FLJ10036 FLJ10719 FLJ11184 FLJ11752 FLJ1466…	0.0270518	0.2	124	2210402C18Rik 2310043D08Rik 2610002I17Rik 2610040E16Rik 2700085M18Rik 2810037C03Rik 4933424N09Rik 5730568A12Rik 5930412E23Rik AI467484 Adamdec1 Akr1b8 Anapc1 Anapc4 Aprt Arhgap11a Atad2 Atic Atp13a1 B930062P21Rik Bub1b Bub3 Cad Ccdc5 Ccna2 Ccnb2 Cdc25a Cdkn3 Cenpa Cenpe Cenpf Cks2 Clspn Cops6 Cotl1 Cstf3 D10Ertd516e D11Wsu68e Dcps Depdc1b Dhfr Dmtf1 Dsc2 E2f7 Exo1 Fabp5 Fbxo5 Fgfr1op Gtf3c2 Helb …
V$ELK1_01	Elk-1	1	-0.07	116	ANAPC4 ARPC4 ATP13A1 BANF1 BRRN1 BUB3 C14orf104 C1orf33 C20orf129 CCT5 CDC45L CDCA1 CDCA5 CIAPIN1 CKS2 CMAS CNAP1 COMMD3 CPSF3 CSE1L DAP13 DAP3 DHFR DKFZP434G1415 DKFZP564K2062 DKFZp761A078 DMTF1 DNAJC9 DRB1 E2IG5 EIF2S1 ERH EXOSC1 FKSG14 FLJ10036 FLJ10706 FLJ12716 FLJ13912 FLJ14803 FLJ39660 FLJ40869 GTF3C3 HELB HIST1H2AG HIST1H2AK HIST1H4I HMBS HSPBP1 HSPC138 IL19 JTV1 KIAA1524 KIF4A KNTC1 LOC49…	1	-0.69	95	0610009C03Rik 1200009B18Rik 2310066N05Rik 2410004C24Rik 2410012H02Rik 2610040E16Rik 2610528A17Rik 2700085M18Rik 4933424N09Rik AA545217 AI467484 AW552001 Akr1b8 Anapc4 Anapc7 Arpc4 Atic Atp13a1 BC025462 BC066140 Banf1 Birc5 Bub1b Cad Calmbp1 Ccdc5 Ccnb2 Cct5 Cdca4 Cdca5 Cenpe Cenph Cks2 Clspn Cotl1 Cpsf3 Cse1l D11Wsu68e Dap3 Depdc1b Dhfr Eif2s1 Erh Exo1 Fancd2 Gjb2 Gmnn Gtf3c2 Hist1h2ac Jtv1 Kif11…
V$ETS1_B	c-ETS-1 binding site	1	-0.3	143	AKR1B10 ALG10 ANAPC1 ASK ATAD2 ATIC ATP13A1 AURKB BANF1 BLM BM039 BRRN1 BUB3 C10orf3 C14orf106 C14orf142 C20orf172 C6orf157 C9orf78 CCNE1 CDC2 CDC7 CDCA1 CDCA2 CDCA8 CENPF CIAPIN1 CKAP2 CMAS COMMD3 CSE1L DCC1 DKFZP434B168 DKFZP434G1415 DKFZP564O1664 DMTF1 DNAJC9 E2F7 ESPL1 FABP5 FAM49B FANCD2 FARSLB FKSG14 FLJ10036 FLJ10156 FLJ10719 FLJ11184 FLJ11752 FLJ12436 FLJ12716 FLJ14803 FLJ20516 FLJ21816 G…	0.0167392	0.57	113	0610009C03Rik 1200008O12Rik 2600001J17Rik 2610002I17Rik 2610040E16Rik 2700084L22Rik 2700085M18Rik 2810453L12Rik 5730568A12Rik AW552001 Anapc4 Arntl2 Atic BC004701 BC025462 BC066140 Birc5 Blm Bub1b Bub3 C730036B14Rik Cad Calmbp1 Ccdc5 Ccnb2 Cdc25a Cdca1 Cdca2 Cdca4 Cdca5 Cdca8 Cdkn3 Cenpa Cenpf Ciapin1 Clspn Cse1l Cstf3 D11Wsu68e D3Ertd250e Depdc1b Dhfr Drbp1 E2f7 Fabp5 Fignl1 Fnbp3 Gmnn Gtf3c2 Hi…
V$ETS2_B	c-Ets-2 binding sites	1	-2.85	93	AKR1B10 ALG10 ANAPC7 BANF1 BM039 BRRN1 BUB1 BUB1B C14orf106 C20orf172 C7orf19 C9orf78 CCNE1 CDC2 CDC7 CDCA1 CDCA2 CDCA8 CIAPIN1 COMMD3 CSE1L DAP3 DCC1 DHFR DKFZP434B168 DKFZP434G1415 DKFZP564O1664 DKFZp434K2435 DMTF1 DNAJC9 E2F7 FABP5 FAM49B FKBP3 FKSG14 FLJ10036 FLJ10719 FLJ12436 FLJ12716 FLJ14803 FOXM1 GJB2 GMNN HIST1H2AG HIST1H2AK HPRP8BP IL19 KIF18A KIF2C KNTC2 LMNB2 LOC494143 LOC84661 MCM3 M…	0.0139818	0.75	64	0610009C03Rik 2600001J17Rik 2610040E16Rik 2700085M18Rik 2810453L12Rik 9530020D24Rik AW552001 Anapc4 Arntl2 Birc5 Bub1b Bub3 Ccdc5 Ccnb2 Cdca2 Cdca8 Cdkn3 Cenpf Ckap2 Clspn Cse1l Cstf3 D11Wsu68e Depdc1b Dhfr E2f7 Fabp5 Fbxo5 Gmnn Gpiap1 Gtf3c2 Il19 Kif18a Lmnb2 Lsm4 Mcm10 Mcm3 Mrps10 Mrps16 Oip5 Pbk Pdcd2 Pold1 Ppih Ppil1 Ppil5 Ptk9 Rae1 Rfc3 Rnf34 Rps6ka4 Ruvbl2 S100a9 Sf3b1 Sip1 Smc6l1 Sumo2 Taf…
V$EVI1_02	ectopic viral integration site 1 encoded factor	1	-3.96	7	ADAMDEC1 C18orf24 ECT2 HSPC138 MCM2 MGC35274 NUP107	1	-3.56	5	Cdca2 Cse1l Dut Eprs Pdcd2
V$EVI1_04	ectopic viral integration site 1 encoded factor	1	-2.26	258	AASDHPPT ACTL6A ADAMDEC1 AF15Q14 ALG5 ALG8 ANAPC1 ANAPC7 ANKRD26 ARHGAP11A ARPC4 ASK ASPM ATAD2 AURKB BIRC5 BLM BM039 BRCA2 BRRN1 BUB1 BUB3 C14orf142 C18orf24 C1orf33 C20orf129 C20orf172 C22orf18 C6orf157 C6orf167 C7orf19 C9orf78 CAD CCDC5 CCNA2 CCNB2 CCT5 CDC2 CDC25C CDC7 CDCA1 CDCA4 CDCA5 CDKN3 CENPA CENPE CENPF CHEK1 CIAPIN1 CKAP2 CKS2 CLSPN CMAS COMMD3 COTL1 CSE1L DCK DCPS DEPDC1 DEPDC1B DHFR…	1	-2.63	231	0610009C03Rik 1200009B18Rik 2310031L18Rik 2310043D08Rik 2310066N05Rik 2410004C24Rik 2410011G03Rik 2410012H02Rik 2510040D07Rik 2600001J17Rik 2610019I03Rik 2610040E16Rik 2610300B10Rik 2610528A17Rik 2700084L22Rik 2700085M18Rik 2810037C03Rik 2810453L12Rik 3000003F02Rik 4932411G06Rik 4933424N09Rik 5730599I05Rik 9530020D24Rik AA545217 AI467484 AW552001 Aasdhppt Actl6a Adamdec1 Akr1b8 Anapc7 Arhgap11a A…
V$EVI1_05	ectopic viral integration site 1 encoded factor	1	-2.42	13	BUB3 C18orf24 C6orf167 CAD CKAP2 ECT2 EIF2S1 FIGNL1 HSPC138 PCNA POLR3F PPIL1 USP1	1	-1.37	11	2810047L02Rik Anapc7 Cenpa Cse1l Dcps Dsg3 Fkbp3 Kif18a Pdcd2 Ssrp1 Trim13
V$EVI1_06	ectopic viral integration site 1 encoded factor	1	-3.3	7	ARHGAP11A C18orf24 FKSG14 FLJ20641 HIST1H3F PCNA POLD1	1	-3.13	1	Pbk
V$FOXJ2_01	fork head box J 2	1	-2.21	157	AASDHPPT ALG10 ALG8 ANAPC1 ARHGAP11A ASPM ATIC AURKB BIRC5 BM039 BRRN1 BUB1 BUB1B BUB3 C13orf3 C14orf142 C20orf129 C22orf18 C6orf157 C6orf167 C7orf19 CAD CCDC5 CCNA2 CCNB2 CDC2 CDC25C CDC7 CDCA1 CDCA5 CDKN3 CENPE CENPH CIAPIN1 CKAP2 COMMD3 COMMD8 COPS6 CSTF3 DEPDC1B DHFR DKFZp761A078 DLG7 DSG3 E2F7 ECT2 EPRS ETAA16 FANCD2 FARSLB FIGNL1 FLJ10156 FLJ10719 FLJ11752 FLJ13912 FLJ20105 FLJ20364 FLJ2051…	1	-1.87	160	1200008O12Rik 1200009B18Rik 2310031L18Rik 2410011G03Rik 2410012H02Rik 2510040D07Rik 2600001J17Rik 2610002I17Rik 2610019I03Rik 2610040E16Rik 2610300B10Rik 2610528A17Rik 2810418N01Rik 2810453L12Rik 3000003F02Rik 9530020D24Rik AA545217 Actl6a Adamdec1 Akr1b8 Anapc7 Arhgap11a Arntl2 Arpc4 Atic Atp13a1 Aurkb B930062P21Rik BC004701 BC005624 BC025462 BC066140 Banf1 Blm Bub1b C730036B14Rik Cad Ccdc5 Ccna…
V$FOXJ2_02	fork head box J 2	1	-2.75	136	ADAMDEC1 AF15Q14 ALG8 ANAPC4 ANAPC7 ARHGAP11A ASK ASPM ATAD2 BLM BM039 C10orf3 C1orf33 C6orf157 CCNB2 CDC2 CDCA1 CENPA CENPE CENPF CIAPIN1 CKS2 COMMD3 COMMD8 CSTF3 DAP13 DKFZP434B168 DKFZp434K2435 DLG7 DRB1 DSG3 E2F7 ECT2 EIF2B1 EPRS ERH ETAA16 FKBP3 FKSG14 FLJ10036 FLJ10156 FLJ10706 FLJ10719 FLJ11184 FLJ13912 FLJ20105 FLJ20211 FLJ20331 FLJ20364 FLJ20641 FLJ21908 GMNN HDCMA18P HELB HIST1H2AJ HIST…	1	-2.41	125	2310031L18Rik 2310043D08Rik 2310066N05Rik 2410004C24Rik 2410011G03Rik 2510040D07Rik 2610002I17Rik 2610040E16Rik 2700085M18Rik 2810453L12Rik 4932411G06Rik 4933424N09Rik 5730599I05Rik 9530020D24Rik AA545217 Akr1b8 Alg8 Arntl2 Atad2 Atp13a1 Aurkb BC004701 BC025462 BC066140 Brrn1 Bub3 Ccnb2 Cct5 Cdc25c Cdc7 Cdca2 Cdca4 Cenpa Cenpe Cenpf Cks2 Cmas Commd3 Commd8 Cpsf2 D10Ertd516e D11Wsu68e Dcps Depdc1a…
V$FOXO1_02	fork head box O1	1	-3.22	17	ASPM CCNE1 DCPS FLJ10706 FLJ20516 FSHPRH1 KIAA0101 KIAA1524 KNSL7 LOC84661 LSM4 MRPL47 ORC6L RAE1 TNPO1 TRIM59 ZWINT	1	-3.23	16	2310066N05Rik 2410012H02Rik C730036B14Rik Cenpe Cenpf Ect2 Kif20a Kntc1 Lmnb2 Nusap1 Pdcd2 Polr3b Ppil5 Smc6l1 Usp39 Zcchc9
V$FOXO3_01	fork head box O3	1	-3.94	8	ASPM DCPS FLJ20516 FSHPRH1 KNSL7 LOC84661 ORC6L ZWINT	1	-3.2	4	Cenpe Kif20a Kntc1 Zcchc9
V$FOXO4_02	fork head box O4	1	-3.71	8	ASPM DCPS FLJ20516 FSHPRH1 KNSL7 LOC84661 ORC6L ZWINT	1	-3.41	6	2310066N05Rik Cenpe Kif20a Kntc1 Lmnb2 Zcchc9
V$FOXP3_Q4		1	-1.19	202	AASDHPPT ACTL6A ADAMDEC1 AF15Q14 AKR1B10 ANAPC1 ANAPC7 ANKRD26 ARHGAP11A ASK ATP13A1 AURKB BANF1 BLM BM039 BRCA2 BUB1 BUB1B BUB3 C10orf3 C14orf104 C14orf106 C18orf24 C1orf33 C22orf18 C6orf157 CAD CCDC5 CCNA2 CCNB2 CDC2 CDC25C CDC7 CDCA1 CDCA4 CDCA5 CDKN3 CENPE CIAPIN1 CKAP2 CMAS CNAP1 COMMD8 COPS6 CPSF2 CSE1L CSTF1 CSTF3 DAP13 DCC1 DCPS DEPDC1B DHFR DKFZP434B168 DKFZp434K2435 DKFZp761A078 DLG7 DN…	1	-2.47	176	1200009B18Rik 2310043D08Rik 2310066N05Rik 2410004C24Rik 2410011G03Rik 2510040D07Rik 2600001J17Rik 2610002I17Rik 2610040E16Rik 2610300B10Rik 2610528A17Rik 2700085M18Rik 2810037C03Rik 2810047L02Rik 2810418N01Rik 3000003F02Rik 4932411G06Rik 5730568A12Rik 5730599I05Rik 9530020D24Rik AA545217 Aasdhppt Actl6a Adamdec1 Alg8 Anapc1 Anapc7 Arhgap11a Arntl2 Atad2 Atic Atp13a1 Aurkb BC005624 Birc5 Blm Bub1b…
V$FOX_Q2		1	-0.19	273	AASDHPPT ACTL6A ADAMDEC1 AF15Q14 AKR1B10 ALG10 ALG5 ALG8 ANAPC1 ANAPC4 ANAPC7 ANKRD26 ARHGAP11A ASF1B ASK ASPM ATAD2 ATIC AURKB BANF1 BIRC5 BLM BM039 BRRN1 BUB1 BUB1B BUB3 C10orf3 C13orf3 C14orf106 C14orf142 C18orf24 C20orf129 C22orf18 C6orf157 C6orf167 C7orf19 CAD CCDC5 CCNA2 CCNB2 CCNE1 CCT5 CDC2 CDC25A CDC25C CDC7 CDCA1 CDCA4 CDCA5 CDKN3 CENPA CENPE CENPH CIAPIN1 CKAP2 CKS2 CLSPN COMMD3 COMMD8…	1	-0.66	248	0610009C03Rik 1200008O12Rik 1200009B18Rik 2310043D08Rik 2310066N05Rik 2410004C24Rik 2410011G03Rik 2410012H02Rik 2510040D07Rik 2600001J17Rik 2610002I17Rik 2610019I03Rik 2610040E16Rik 2610300B10Rik 2610528A17Rik 2700084L22Rik 2700085M18Rik 2810037C03Rik 2810047L02Rik 2810418N01Rik 2810453L12Rik 3000003F02Rik 4932411G06Rik 4933424N09Rik 5730599I05Rik 9530020D24Rik AA545217 Actl6a Adamdec1 Akr1b8 Alg…
V$FREAC2_01	Fork head RElated ACtivator-2	1	-3.44	22	CCNE1 CDC2 DCPS DLG7 FLJ10706 FLJ20516 FSHPRH1 GTF3C2 KNSL7 LOC84661 LSM4 MCM3 MRPL47 NOL8 ORC6L PPIL1 QRSL1 RAE1 STK6 TNPO1 TRIM59 TXN	1	-3.32	20	2310066N05Rik 2410012H02Rik Aurkb Ccna2 Cdca1 Cenpe Cenpf Eif2b1 Kif20a Kntc1 Lmnb2 Nusap1 Pdcd2 Polr3b Shfdg1 Smc2l1 Smc6l1 Tipin Usp39 Zcchc9
V$FREAC3_01	Fork head RElated ACtivator-3	1	-3.99	5	DSG3 LSM6 MRPS10 NUP205 SKB1	1	-3.38	4	Kntc1 Mrps10 Pnpt1 Sfxn1
V$FREAC4_01	Fork head RElated ACtivator-4	1	-4.24	2	HIST1H2AG ORC6L	1	-4.21	3	Brrn1 Cenpf Kif20a
V$FREAC7_01	Fork head RElated ACtivator-7	1	-2.14	135	AASDHPPT ADAMDEC1 ALG5 ALG8 ARHGAP11A ASK ASPM ATP13A1 AURKB BIRC5 BLM BM039 BRRN1 BUB3 C10orf3 C14orf142 C18orf24 C6orf157 C6orf167 C9orf78 CAD CCNA2 CDC2 CDC25C CDC7 CDCA5 CDKN3 CENPA CENPE CENPF CENPH COMMD3 COMMD8 CSE1L CSTF3 DEPDC1B DHFR DKFZp761A078 DLG7 DMTF1 DNAJC9 DSG3 ECT2 EIF2B1 EPRS ETAA16 EXOSC8 FANCD2 FARSLB FIGNL1 FLJ10719 FLJ11752 FLJ13912 FLJ20105 FLJ20364 FLJ20516 FLJ20641 FOXM1…	1	-2.64	125	1200009B18Rik 2310031L18Rik 2310066N05Rik 2410004C24Rik 2410011G03Rik 2410012H02Rik 2510040D07Rik 2600001J17Rik 2610300B10Rik 2610528A17Rik 2810418N01Rik 2810453L12Rik 3000003F02Rik 4933424N09Rik 5730599I05Rik 9530020D24Rik AA545217 AW552001 Actl6a Akr1b8 Anapc4 Anapc7 Atic Aurkb B930062P21Rik BC004701 BC005624 BC025462 Blm Brrn1 C730036B14Rik Cad Ccdc5 Ccna2 Ccnb2 Cdc2a Cdc7 Cdca1 Cdca2 Cenpa Ce…
V$FXR_Q3		1	-4.09	5	ADAMDEC1 BUB1 KIF2C KNTC1 TXNDC	1	-3.67	3	BC004701 Knsl7 Psmd14
V$GATA1_02	GATA-binding factor 1	1	-2.62	124	ACTL6A AKR1B10 ALG10 ALG5 ANKRD26 ARHGAP11A BANF1 BIRC5 BLM BUB3 C13orf3 C18orf24 C1orf33 CCNA2 CCNE1 CCT5 CDC25A CDC25C CDC7 CDCA1 CDCA2 CENPA CIAPIN1 CKS2 COMMD8 COTL1 CSE1L DEPDC1 DEPDC1B DHFR DKFZP564K2062 DKFZP564O1664 DNAJC9 E2IG5 ECT2 EIF2B1 EPRS ESPL1 EXOSC1 EXOSC8 FAM49B FKSG14 FLJ10036 FLJ10719 FLJ11752 FLJ12436 FLJ20364 FLJ22624 FLJ25416 FLJ39660 FSHPRH1 GTF3C3 HDCMA18P HIST1H2AJ HIST1…	1	-1.44	97	1200008O12Rik 2310031L18Rik 2410004C24Rik 2610300B10Rik 2810037C03Rik 4933424N09Rik Aasdhppt Anapc1 Anapc4 Arntl2 Arpc4 Atad2 Atp13a1 Aurka BC004701 BC005624 Birc5 Bub3 C730036B14Rik Ccdc5 Cdc7 Cdca4 Cdca5 Cdkn3 Cenpa Cenpf Ckap2 Clspn Cops6 Cotl1 Cpsf2 Cpsf3 Cse1l Cstf1 Cstf3 D10Ertd516e D3Ertd250e Dap3 Depdc1a Dmtf1 Drbp1 Ect2 Exosc8 Fignl1 Gpiap1 Gsg2 Helb Hist1h2ac Hist1h2af Hist1h4h Jtv1 Kif…
V$GATA1_03	GATA-binding factor 1	1	-0.12	198	AASDHPPT ACTL6A AF15Q14 AKR1B10 ALG5 ALG8 ANAPC1 ANAPC4 ANKRD26 APRT ASK ASPM ATIC AURKB BANF1 BIRC5 BRCA2 BRRN1 BUB1 C13orf3 C14orf104 C14orf106 C20orf129 C20orf172 C22orf18 C6orf157 C7orf19 C9orf85 CAD CCDC5 CCNB2 CDC2 CDC25A CDC25C CDCA4 CDCA8 CENPE CENPF CENPH CHEK1 CIAPIN1 CKAP2 CLSPN CMAS CNAP1 COMMD3 COMMD8 COPS6 CPSF2 CSTF3 DAP13 DCPS DEPDC1 DKFZP434G1415 DKFZP564O1664 DKFZp761A078 DSG3 E…	1	-2.68	106	1200008O12Rik 1200009B18Rik 2310031L18Rik 2310043D08Rik 2310066N05Rik 2410004C24Rik 2410011G03Rik 2410012H02Rik 2610002I17Rik 2610019I03Rik 2610040E16Rik 2700084L22Rik 2700085M18Rik 2810047L02Rik 4933424N09Rik 5730568A12Rik 5930412E23Rik 9530020D24Rik AI467484 Aasdhppt Anapc4 Arhgap11a Atad2 Atic BC005624 Blm Bub1b Cdc25c Cdc2a Cdc7 Cdca1 Cenpa Cenpe Cenpf Cks2 Commd8 Cops6 Cstf3 D11Wsu68e Dcps D…
V$GATA1_05	GATA-binding factor 1	1	-3.02	49	ALG5 ALG8 C10orf3 C1orf33 CAD CDC2 COMMD8 DNAJC9 DRB1 E2IG5 EXOSC8 FAM33A FAM49B FKSG14 FLJ10036 FLJ20364 HCAP-G HELB HIST1H4I HMMR KUB3 LOC494143 LOC84661 MBD4 MCM4 MGC10540 MGC35274 MGC5297 MRPS16 NIF3L1 NUDCD2 NUP107 OBFC1 POLR3F PRKDC PSMD14 PTK9 RAD51AP1 RPA3 RPF1 SFRS1 SMC2L1 SNRPF SUV39H1 TMPO TXNDC USP1 XPMC2H dJ383J4.3	1	-2.67	45	1200008O12Rik 2310066N05Rik 2810418N01Rik 3000003F02Rik Actl6a Aurka Aurkb BC004701 Ccna2 Cenpf Cenph Clspn Cstf3 D10Ertd516e Dmtf1 Dnajc9 Dsc2 Dut Exo1 Fkbp3 Hist1h3a Kif18a Kif20a Kif4 Mki67 Mrpl52 Nfyb Nup155 Pdcd2 Pgm1 Pnpt1 Prim1 Psmd14 Rae1 Rfc3 Rg9mtd2 S100a8 Tarsl1 Thap1 Tnpo1 Tpbg Tpx2 Txndc1 Wdhd1 Zfp526
V$GATA1_06	GATA-binding factor 1	1	-2.79	96	AASDHPPT ADAMDEC1 AF15Q14 ALG10 ALG5 ALG8 ASPM BIRC5 BUB3 C18orf24 C1orf33 C6orf157 CAD CCNA2 CCNB2 CDC2 CDCA1 CENPE CENPF CKAP2 COMMD8 DEPDC1 DNAJC9 DRB1 DSG3 EXOSC1 EXOSC8 FAM33A FAM49B FIGNL1 FKSG14 FLJ11752 FLJ12436 FLJ20331 FLJ20364 FLJ25416 FOXM1 GSG2 HCAP-G HDCMA18P HELB HIST1H3F HIST1H4I HMMR HSPBP1 IL19 KIAA1333 KIAA1524 KIF23 KNSL7 LOC201725 LOC339967 LOC494143 MBD4 MCM4 METAP1 MGC33371…	1	-2.51	82	2310043D08Rik 2600001J17Rik 2810418N01Rik 3000003F02Rik 9530020D24Rik Actl6a Adamdec1 Arntl2 Atad2 Aurkb C730036B14Rik Cct5 Cdc25c Cdca2 Cdkn3 Cenpa Cenpf Chek1 Ciapin1 Ckap2 Clspn Cpsf2 Cse1l Cstf3 D10Ertd516e Dcps Dmtf1 Dnajc9 Drbp1 Dsc2 Dut Fkbp3 Gtf3c2 Helb Hist1h2ah Hist1h2bb Hist1h3a Hist1h3i Hmbs Il19 Kif14 Kif23 Kif4 Knsl7 MGC65590 Mcm10 Mcm3 Metap1 Mrpl52 Nfyb Orc5l Pbk Pdcd2 Pgm1 Plk4 P…
V$GATA2_02	GATA-binding factor 2	1	-2.78	107	AASDHPPT ADAMDEC1 AF15Q14 ALG10 ALG5 ALG8 ARHGAP11A ASPM ATP13A1 BIRC5 BUB3 C18orf24 C1orf33 CAD CCNB2 CDC2 CDCA1 CDCA2 CENPE CENPF CKAP2 COMMD8 CSE1L CSTF3 DEPDC1 DKFZP564K2062 DNAJC9 DRB1 DSG3 EXOSC1 EXOSC8 FAM33A FAM49B FIGNL1 FKSG14 FLJ11752 FLJ12436 FLJ12716 FLJ20331 FLJ20364 FLJ20641 FOXM1 GSG2 HCAP-G HDCMA18P HELB HIST1H4I HMMR HSPC138 IL19 KIAA1333 KIAA1524 KNSL7 LOC201725 LOC339967 LOC49…	1	-1.4	91	2210402C18Rik 2310043D08Rik 2600001J17Rik 2610019I03Rik 2810418N01Rik 3000003F02Rik 9530020D24Rik AI467484 Actl6a Adamdec1 Arntl2 Atad2 Atp13a1 Aurka Aurkb BC004701 BC066140 C730036B14Rik Calmbp1 Cct5 Cdc25c Cdca2 Cdca4 Cdkn3 Cenpa Cenpf Chek1 Ciapin1 Clspn Cpsf2 Cse1l Cstf3 D10Ertd516e Dcps Dmtf1 Dnajc9 Drbp1 Dsc2 Dut Fkbp3 Foxm1 Fshprh1 Gpiap1 Hist1h2bb Hist1h3a Hmbs Il19 Kif14 Kif23 Kif4 Knsl7…
V$GATA2_03	GATA-binding factor 2	1	-2.31	101	AASDHPPT ADAMDEC1 AF15Q14 ALG10 ALG5 ALG8 ASK ASPM ATAD2 BIRC5 BLM BRRN1 BUB3 C6orf157 CAD CCNB2 CDC2 CDC25C CENPE CENPF CIAPIN1 CKAP2 COMMD8 COPS6 DCC1 DNAJC9 DRB1 DSG3 ETAA16 EXOSC8 FAM33A FAM49B FANCD2 FIGNL1 FKBP3 FKSG14 FLJ13912 FLJ20331 FLJ20364 FLJ40869 FOXM1 FSHPRH1 GSG2 HCAP-G HDCMA18P HELB HIST1H2AG HIST1H4I HSPBP1 HSPC138 IL19 KIAA1333 KIAA1524 LOC339967 LOC494143 LOC84661 LSM6 MBD4 MC…	1	-1.58	80	2210402C18Rik 2310043D08Rik 2600001J17Rik 2810418N01Rik 3000003F02Rik 9530020D24Rik Actl6a Adamdec1 Atad2 Aurkb BC066140 Cct5 Cdc25c Cdkn3 Cenpa Cenpf Chek1 Ciapin1 Clspn Cpsf2 Cse1l Cstf3 D10Ertd516e D11Wsu68e D3Ertd250e Dcps Dlg7 Dnajc9 Drbp1 Dsc2 Dut Fabp5 Fignl1 Fkbp3 Gtf3c2 Hist1h2bb Hist1h3a Hmbs Il19 Kif14 Kif18a Kif23 Kif4 MGC65590 Mcm10 Metap1 Mrpl52 Mybl2 Nfyb Pdcd2 Pgm1 Plk4 Pnpt1 Ppie…
V$GATA3_03	GATA-binding factor 3	1	-2.45	216	AASDHPPT ACTL6A ADAMDEC1 AF15Q14 ALG10 ALG8 ANAPC1 ANAPC7 ANKRD26 ARHGAP11A ASK ASPM ATAD2 ATP13A1 AURKB BANF1 BIRC5 BLM BRRN1 BUB1 BUB3 C10orf3 C13orf3 C18orf24 C6orf157 C6orf167 CAD CCNA2 CCNB2 CDC2 CDC25A CDC25C CDC7 CDCA1 CDCA4 CDCA5 CDKN3 CENPE CENPF CHEK1 CIAPIN1 CKAP2 CNAP1 COMMD3 CPSF2 CPSF3 CSE1L DAP13 DCC1 DCPS DEPDC1 DHFR DKFZP434B168 DKFZP564K2062 DKFZp761A078 DMTF1 DNAJC9 DRB1 DSC2 D…	1	-2.52	201	1200009B18Rik 2210402C18Rik 2310031L18Rik 2310043D08Rik 2410011G03Rik 2410012H02Rik 2600001J17Rik 2610002I17Rik 2610019I03Rik 2610300B10Rik 2610528A17Rik 2700084L22Rik 2700085M18Rik 2810418N01Rik 2810453L12Rik 4933424N09Rik 5730599I05Rik 9530020D24Rik AA545217 AI467484 Aasdhppt Actl6a Adamdec1 Anapc1 Arpc4 Asf1b Atad2 Atic Atp13a1 Aurka Aurkb BC025462 Birc5 Blm Brrn1 Bub1b Bub3 Cad Ccna2 Cct5 Cdc…
V$GATA4_Q3		1	-3.35	355	AASDHPPT ACTL6A ADAMDEC1 AF15Q14 AKR1B10 ALG10 ALG5 ALG8 ANAPC1 ANAPC4 ANAPC7 ANKRD26 APRT ARHGAP11A ARNTL2 ARPC4 ASF1B ASK ASPM ATAD2 ATIC ATP13A1 AURKB BANF1 BIRC5 BLM BM039 BRCA2 BRRN1 BUB1 BUB1B BUB3 C10orf3 C13orf3 C14orf106 C14orf142 C18orf24 C1orf33 C20orf129 C20orf172 C22orf18 C6orf157 C6orf167 C7orf19 C9orf78 C9orf85 CAD CCDC5 CCNA2 CCNB2 CCNE1 CCT5 CDC2 CDC25A CDC25C CDC45L CDC7 CDCA1 C…	1	-1.08	294	0610009C03Rik 1200008O12Rik 1200009B18Rik 2210402C18Rik 2310031L18Rik 2310043D08Rik 2310066N05Rik 2410004C24Rik 2410011G03Rik 2410012H02Rik 2510040D07Rik 2600001J17Rik 2610002I17Rik 2610019I03Rik 2610040E16Rik 2610300B10Rik 2610528A17Rik 2700084L22Rik 2700085M18Rik 2810037C03Rik 2810047L02Rik 2810418N01Rik 2810453L12Rik 3000003F02Rik 4932411G06Rik 4933424N09Rik 5730568A12Rik 5730599I05Rik 9530020…
V$GATA_C	GATA binding site	1	-2.71	150	AASDHPPT ADAMDEC1 AF15Q14 ALG10 ALG5 ALG8 ARHGAP11A ASPM ATAD2 ATIC ATP13A1 BIRC5 BM039 BUB1B BUB3 C10orf3 C13orf3 C18orf24 C1orf33 C22orf18 C6orf167 CAD CDC25C CDC7 CDCA1 CDCA2 CDCA4 CENPE CENPF CENPH CIAPIN1 CKAP2 CKS2 CNAP1 COMMD8 COPS6 CSE1L CSTF1 CSTF3 DEPDC1 DEPDC1B DKFZP564K2062 DLG7 DNAJC9 DRB1 DSG3 E2IG5 EIF2S1 ESPL1 EXOSC1 EXOSC8 FKBP3 FKSG14 FLJ11752 FLJ12436 FLJ12716 FLJ14668 FLJ14803…	0.00790705	1.21	121	0610009C03Rik 1200008O12Rik 2210402C18Rik 2310031L18Rik 2410012H02Rik 2600001J17Rik 2610019I03Rik 2610300B10Rik 2810418N01Rik 3000003F02Rik 9530020D24Rik AA545217 AI467484 Adamdec1 Alg8 Arntl2 Atad2 Atp13a1 BC004701 BC005624 BC066140 Bub3 C730036B14Rik Calmbp1 Cdca1 Cdca2 Cdca4 Cenpa Cenpf Cenph Chek1 Ciapin1 Ckap2 Clspn Cotl1 Cse1l Cstf3 D11Wsu68e D3Ertd250e Dcps Depdc1b Dlg7 Dmtf1 Dnajc9 Drbp1 …
V$GFI1_01	growth factor independence 1	1	-2.63	104	AASDHPPT ANAPC7 ANKRD26 ARHGAP11A ATAD2 BIRC5 BRCA2 BUB3 C10orf3 C13orf3 C14orf142 C6orf167 C9orf85 CDC2 CDC45L CDCA1 CENPE CIAPIN1 CKAP2 CNAP1 COMMD8 DCPS DKFZP434B168 DKFZP564O1664 DLG7 DMTF1 DNAJC9 DSG3 ECT2 EPRS FAM33A FARSLB FKSG14 FLJ10156 FLJ10719 FLJ11752 FLJ20105 FLJ20331 FLJ20364 FLJ20516 FLJ21908 FLJ22624 FSHPRH1 GTF3C3 HDCMA18P HELB HIST1H3F HPRP8BP HSPA8 IARS IL19 JTV1 KIAA1333 KIAA1…	1	-2.6	93	0610009C03Rik 2310066N05Rik 2410004C24Rik 2410011G03Rik 2410012H02Rik 2600001J17Rik 2610019I03Rik 2610040E16Rik 2700084L22Rik 2810418N01Rik 3000003F02Rik 9530020D24Rik AA545217 Arhgap11a Arntl2 Asf1b Atic Birc5 C730036B14Rik Calmbp1 Cdc25a Cdc2a Cdc7 Cdca1 Cops6 Cotl1 Cstf3 D3Ertd250e Depdc1a Dlg7 Dnajc9 Dsg3 E2f7 Fbxo5 Fignl1 Fkbp3 Fnbp3 Gle1l Gsg2 Hist1h3a Hist1h3i Hist1h4h Hmbs Iars Kif14 Krt1…
V$GRE_C	Glucocorticoid response element	1	-2.87	13	ATP13A1 BIRC5 BRRN1 C14orf106 CDC25A CDCA5 DCK HIST1H2AK KIF20A MGC10540 PDCD2 RFP2 ZC3HDC8	1	-3.57	10	2310043D08Rik 5730568A12Rik Bub1b Cdca1 Fkbp3 Gsg2 Knsl7 Qrsl1 Ruvbl2 S100a9
V$GR_01	high affinity binding site for glucocorticoid receptor	1	-3.23	22	ATAD2 BIRC5 C14orf106 C6orf167 CDC2 CDCA5 DCK FGFR1OP FLJ10719 HIST1H2AK HSPA8 KRT16 PCNA PDCD2 POLE2 RUVBL2 SFRS1 SGOL1 SMARCAD1 SMC2L1 TXNDC9 ZWINT	1	-2.38	29	0610009C03Rik 2600001J17Rik 2810418N01Rik 5730568A12Rik Arhgap11a Brrn1 Bub1b Cdca1 Cdkn3 Cenpf Cmas Depdc1b Gtf3c2 Hist1h2ac Hmbs Kntc1 Lmnb2 MGC65590 Mrpl52 Pdcd2 Pgm1 Pin1 Pole2 Psmd14 Rfc3 S100a9 Sfrs9 Taf5 Trip13
V$HAND1E47_01	Hand1:E47 heterodimer	1	-2.26	203	ACTL6A AF15Q14 AKR1B10 ALG5 ANAPC1 ANAPC4 ANAPC7 ANKRD26 ARNTL2 ARPC4 ASK ASPM ATIC ATP13A1 BANF1 BLM BM039 BRRN1 BUB1 C14orf104 C14orf106 C14orf142 C1orf33 C20orf129 C22orf18 C6orf157 C7orf19 C9orf78 CCDC5 CCNE1 CDC7 CDCA2 CDCA4 CDCA5 CDKN3 CENPF CENPH CHEK1 CIAPIN1 CKAP2 CKS2 CNAP1 COMMD3 COMMD8 COPS6 COTL1 CPSF3 CSE1L CSTF1 CSTF3 DAP13 DAP3 DCC1 DCK DHFR DKFZP434B168 DKFZP564O1664 DKFZp761A078…	1	-0.56	160	0610009C03Rik 1200008O12Rik 1200009B18Rik 2310031L18Rik 2410004C24Rik 2410011G03Rik 2410012H02Rik 2510040D07Rik 2600001J17Rik 2610019I03Rik 2610040E16Rik 2610300B10Rik 2700085M18Rik 3000003F02Rik 4933424N09Rik 5730568A12Rik 5730599I05Rik 9530020D24Rik AA545217 AW552001 Aasdhppt Actl6a Adamdec1 Akr1b8 Anapc7 Aprt Arntl2 Arpc4 Atad2 Atp13a1 Aurkb B930062P21Rik BC004701 BC005624 Brrn1 Cad Ccdc5 Ccna…
V$HEB_Q6		1	-2.4	104	ACTL6A ALG5 ANAPC4 APRT ATAD2 ATP13A1 BUB1 BUB1B C13orf3 C14orf104 C18orf24 C22orf18 CDC25A CDCA4 CDCA8 CENPA CENPE CKAP2 CMAS COPS6 CPSF3 CSE1L CSTF1 DCK DEPDC1 DEPDC1B DKFZP564K2062 DKFZP564O1664 DKFZp434K2435 E2IG5 EIF2S1 EPRS ERH FBXO5 FGFR1OP FKBP3 FLJ14803 FLJ39660 FLJ40869 GJB2 GLE1L HELB HIST1H2AG HIST1H2AK HIST1H3D HIST1H3F HIST1H4I HPRP8BP HSPBP1 IL19 KIAA1229 KIF20A KIF23 KNTC1 KUB3 LO…	1	-2.24	96	0610009C03Rik 1200009B18Rik 2210402C18Rik 2310031L18Rik 2310066N05Rik 2410004C24Rik 2410011G03Rik 2410012H02Rik 2600001J17Rik 2610040E16Rik 2610528A17Rik 2810037C03Rik 4933424N09Rik 5730568A12Rik Akr1b8 Anapc1 Anapc7 Arntl2 Asf1b Atp13a1 B930062P21Rik BC005624 Birc5 Blm Bub1b Bub3 Cdc25a Cdc7 Cdca5 Chek1 Clspn Cmas Commd3 Commd8 Cops6 Cotl1 Cpsf3 D3Ertd250e Dcps Dlg7 Dnajc9 Drbp1 Dsc2 Ect2 Eif2s1…
V$HEN1_01	HEN1	1	-3.28	11	ATP13A1 CSTF1 FIGNL1 FLJ12716 IL19 KNTC2 NUP107 RACGAP1 RNF34 STK6 ZWINT	1	-3.58	5	2700084L22Rik B930062P21Rik Solt Txndc9 Ube2c
V$HEN1_02	HEN1	1	-3.55	5	ATP13A1 CDC25A IL19 NUP107 WDHD1	1	-4.07	4	Cops6 Rad51ap1 Solt Ube2c
V$HFH1_01	HNF-3/Fkh Homolog 1	1	-2.36	46	AASDHPPT ATIC BIRC5 BM039 C6orf167 CDC2 CENPE CENPH COMMD8 DEPDC1B DHFR ECT2 EPRS FARSLB FLJ20516 FLJ20641 FOXM1 FSHPRH1 GMNN HDCMA18P HELB HIST1H2AG HIST1H3D HSPA8 KIF18A LOC339967 LOC494143 LSM6 MCM10 MCM5 MGC10540 MGC35274 MGC5297 NUDCD2 NUP37 ORC6L PIGW PPP1R8 RAD51AP1 RG9MTD2 S100A9 SIP1 TMPO TNPO1 VHL ZC3HDC8	1	-2.67	45	2310031L18Rik 2410011G03Rik 2600001J17Rik 3000003F02Rik Adamdec1 Atad2 Atic BC004701 Ccdc5 Cdca1 Cdca2 Cenpa Cse1l D11Wsu68e D3Ertd250e Depdc1a Eif2b1 Exo1 Foxm1 Gmnn Helb Iars Il19 Jtv1 Kif18a Knsl7 Mbd4 Mtbp Nif3l1 Nusap1 Pbk Polr3f Ppil5 Ppp1r8 Pttg1 Rfc5 Sf3a3 Sf3b1 Sfrs1 Shfdg1 Tarsl1 Tpx2 Usp39 Zmpste24 Zwint
V$HFH3_01	HFH-3 (HNF3/fork head homolog 3)	1	-1.45	148	AASDHPPT AKR1B10 ALG10 ALG8 ANAPC1 ASPM ATIC AURKB BIRC5 BLM BM039 BRRN1 BUB1 BUB1B BUB3 C13orf3 C14orf142 C18orf24 C20orf129 C6orf157 C6orf167 C7orf19 CAD CCDC5 CCNA2 CCNB2 CDC2 CDC25C CDC7 CDCA1 CDKN3 CENPE CENPF CENPH CIAPIN1 CKAP2 COMMD3 COMMD8 COPS6 CSTF1 CSTF3 DEPDC1B DHFR DLG7 DSG3 E2F7 ECT2 EPRS ETAA16 FANCD2 FARSLB FBXO5 FIGNL1 FLJ10036 FLJ10156 FLJ10719 FLJ11752 FLJ13912 FLJ20105 FLJ203…	1	-2.08	152	0610009C03Rik 1200008O12Rik 2310031L18Rik 2410011G03Rik 2410012H02Rik 2600001J17Rik 2610002I17Rik 2610019I03Rik 2610528A17Rik 2810418N01Rik 2810453L12Rik 3000003F02Rik 4932411G06Rik 4933424N09Rik 9530020D24Rik AA545217 Actl6a Adamdec1 Akr1b8 Anapc7 Arhgap11a Arntl2 Arpc4 Atad2 Atic Atp13a1 Aurkb B930062P21Rik BC004701 BC025462 BC066140 Banf1 Blm Bub1b Bub3 C730036B14Rik Ccdc5 Ccna2 Ccnb2 Cct5 Cdc…
V$HFH4_01		1	-3.93	8	ALG10 CDCA5 FLJ13912 FOXM1 KIAA1229 MPHOSPH1 PDCD2 ZC3HDC8	1	-1.11	18	2810453L12Rik Akr1b8 Anapc7 Atp13a1 D3Ertd250e Depdc1a Iars Il19 Jtv1 Kntc1 Ppie Ppil5 Prim1 Rfc3 Rfc5 Rfwd3 Sf3a3 Zcchc9
V$HFH8_01	HNF-3/Fkh Homolog-8	1	-3.13	45	AASDHPPT ATP13A1 BIRC5 BLM BM039 C10orf3 C6orf167 CDC2 CDC7 CDKN3 CENPA CENPE CENPH COMMD8 DEPDC1B DHFR ECT2 EPRS FARSLB FLJ11752 FLJ20641 FOXM1 HDCMA18P HELB HIST1H3D HSPA8 KIF18A LOC339967 LOC494143 MCM10 MCM5 MGC10540 MGC5297 MTRF1L NUDCD2 NUP37 PIGW PPP1R8 RAD51AP1 RAE1 S100A8 SHFM1 SIP1 VHL ZC3HDC8	1	-2.95	47	2310031L18Rik 2410004C24Rik 2410011G03Rik 2600001J17Rik 3000003F02Rik Atic Aurkb BC004701 Brrn1 Ccdc5 Cdc7 Cdca1 Cdca2 Cenpa Commd8 Cse1l D3Ertd250e Dck Depdc1a Eif2b1 Foxm1 Gmnn Iars Il19 Jtv1 Kif18a Kif20a Knsl7 Mbd4 Mcm7 Mtbp Nif3l1 Nusap1 Pbk Polr3f Ppie Ppil5 Rfc5 Sf3a3 Sf3b1 Sfrs1 Shfdg1 Tmprss11a Tpx2 Zfp482 Zmpste24 Zwint
V$HIF1_Q3	hypoxia induced factor	1	-3.02	46	ANAPC1 ANAPC7 ARNTL2 ASK BUB1B C1orf33 C20orf129 C22orf18 CAD CDKN3 CENPF CSTF1 DAP3 DEPDC1B DMTF1 DUT E2F7 E2IG5 ESPL1 FAM49B FIGNL1 FLJ12716 FLJ20641 FLJ25416 FSHPRH1 HSPBP1 KIF20A KIF4A KNSL7 MAD2L1 MGC10540 MGC10911 MGC14151 MGC33371 MSL3L1 NOL8 NUP37 POLR3F PPIH PPIL5 PTTG1 SMARCAD1 SMC4L1 STK6 SUMO2 ZNF482	1	-3.1	27	2610002I17Rik 5730599I05Rik Anapc7 Atic Aurka BC005624 BC066140 Cdc2a Cpsf2 Cstf1 Dcps Gtf3c2 Mrps16 Mybl2 Nol8 Pgm1 Pigw Polr2b Riok2 Sf3b1 Sumo2 Timeless Tnpo1 Tpbg Trim13 Xpmc2h Zfp526
V$HIF1_Q5	hypoxia-inducible factor 1	1	-2.82	62	ALG5 ANAPC1 ANAPC7 ASF1B ASK ATIC BUB1 BUB1B C1orf33 C20orf129 C9orf85 CAD CDCA8 CDKN3 CENPF DAP13 DKFZP434G1415 DKFZp434K2435 DMTF1 DUT E2F7 E2IG5 ESPL1 EXOSC8 FABP5 FAM49B FBXO5 FIGNL1 FKBP3 FLJ12716 FLJ14668 FLJ20641 FLJ22624 FLJ39660 FSHPRH1 HSPBP1 KIF2C KNSL7 LENG5 LMNB2 MAD2L1 MCM4 MGC10540 MGC14151 MGC33371 MSL3L1 NOL8 NUP37 PIGW POLD1 PPIE PPIH PRKDC RUVBL2 SMC4L1 SNRPF TACC3 TFDP1 TXNDC9…	1	-0.92	47	2610040E16Rik 5730568A12Rik 5730599I05Rik 9530020D24Rik Anapc4 Anapc7 BC005624 Blm Calmbp1 Cdkn3 Cmas Cpsf2 Cpsf3 Dap3 Dcps Depdc1a Dnajc9 Eif2b1 Foxm1 Hist1h2ac Hist1h2ah Hist1h2an Hmbs Kntc2 Nol8 Nup37 Nusap1 Obfc1 Orc1l Pgm1 Plrg1 Ppie Rps6ka4 Ruvbl2 Sf3b1 Sgol1 Ssrp1 Sumo2 Suv39h1 Takrp Timeless Topbp1 Tpbg Tpx2 Xpmc2h Zc3hdc8 Zfp526
V$HLF_01	hepatic leukemia factor	1	-1.68	113	AASDHPPT AF15Q14 ALG8 ANAPC7 APRT ATP13A1 AURKB BRCA2 BUB1 BUB1B C22orf18 C6orf157 C6orf167 C9orf78 CCNA2 CDC25A CENPE COMMD3 COTL1 DAP13 DEPDC1B DKFZP564K2062 DMTF1 DSC2 DSG3 EIF2B1 EIF2S1 ERH ETAA16 FAM49B FIGNL1 FKBP3 FKSG14 FLJ10719 FLJ11752 FLJ12716 FLJ14803 FLJ20364 FLJ21908 GLE1L GMNN GSG2 HIST1H2AG HIST1H2AK HIST1H3D HIST1H4I HMMR HPRP8BP HSPC150 JTV1 KIAA1229 KIAA1524 KIF11 KIF18A KIF23 …	1	-2.53	85	2310031L18Rik 2310043D08Rik 2600001J17Rik 2610040E16Rik 2610300B10Rik 2700085M18Rik 4932411G06Rik 4933424N09Rik 5730599I05Rik AI467484 Anapc1 Arhgap11a Arntl2 Atp13a1 Aurka Aurkb BC004701 BC066140 Blm Calmbp1 Cct5 Cdca4 Cdca8 Ciapin1 Commd3 Cotl1 Cpsf2 Dck Dcps Dmtf1 Dsc2 Dsg3 Eif2s1 Fabp5 Gle1l Gsg2 Gtf3c2 Helb Hist1h2ah Hist1h2an Hist1h3a Hist1h3i Iars Kif14 Kif20a Kif23 Knsl7 Kntc2 Lmnb1 Lsm6 …
V$HMEF2_Q6	myocyte enhancer factor	1	-4.53	2	CKS2 PPIH	1	-3.14	3	2610040E16Rik Bub1b Hist1h2af
V$HNF1_01	hepatic nuclear factor 1	1	-1.23	79	AASDHPPT AF15Q14 ANAPC4 ANAPC7 BM039 BUB3 C18orf24 C22orf18 C6orf167 CDC2 CDC25A CDC25C COMMD3 CSTF1 DCK DKFZP564K2062 DSC2 EIF2S1 ETAA16 EXOSC1 FABP5 FANCD2 FLJ10156 FLJ12716 FLJ14803 FLJ20105 FLJ20211 FLJ20364 FLJ20516 FLJ21908 FLJ40869 FOXM1 HIST1H2AG HIST1H2AK HIST1H4I HMBS HMMR HSPC138 IL19 KIAA1524 KIF18A KIF2C KNTC2 KUB3 LOC339967 LSM6 M11S1 MCM2 MCM3 MGC14151 MPHOSPH1 NUP155 NUP37 OIP5 PG…	1	-2.64	50	2310043D08Rik 2310066N05Rik 2600001J17Rik 2610300B10Rik 2700085M18Rik AA545217 AI467484 AW552001 Alg8 Anapc7 BC005624 BC025462 Blm Brrn1 Bub1b Cdc2a Cdkn3 Cenpe Clspn Cstf3 Dmtf1 Dnajc9 Drbp1 Eprs Fancd2 Fgfr1op Helb Hist1h2an Hist1h4h Iars Il19 Kif18a Lmnb1 Lsm6 Mrpl52 Nudcd2 Nup107 Nusap1 Pbk Pi4k2b Pigw Ptk9 Racgap1 Rad51ap1 Rfc3 Shfdg1 Taf5 Tarsl1 Ttk Zwint
V$HNF1_Q6		1	-0.49	347	AASDHPPT ACTL6A ADAMDEC1 AF15Q14 AKR1B10 ALG10 ALG5 ALG8 ANAPC1 ANAPC4 ANAPC7 ANKRD26 ARHGAP11A ARNTL2 ARPC4 ASF1B ASK ASPM ATAD2 ATIC ATP13A1 AURKB BANF1 BIRC5 BLM BM039 BRCA2 BRRN1 BUB1 BUB1B BUB3 C10orf3 C13orf3 C14orf106 C14orf142 C18orf24 C1orf33 C20orf129 C20orf172 C22orf18 C6orf157 C6orf167 C7orf19 C9orf78 C9orf85 CAD CCDC5 CCNA2 CCNB2 CCNE1 CCT5 CDC2 CDC25A CDC25C CDC45L CDC7 CDCA1 CDCA4 …	1	-3.57	294	0610009C03Rik 1200008O12Rik 1200009B18Rik 2210402C18Rik 2310031L18Rik 2310043D08Rik 2310066N05Rik 2410004C24Rik 2410011G03Rik 2410012H02Rik 2510040D07Rik 2600001J17Rik 2610002I17Rik 2610019I03Rik 2610040E16Rik 2610300B10Rik 2610528A17Rik 2700084L22Rik 2700085M18Rik 2810037C03Rik 2810047L02Rik 2810418N01Rik 2810453L12Rik 3000003F02Rik 4932411G06Rik 4933424N09Rik 5730568A12Rik 5730599I05Rik 9530020…
V$HNF3ALPHA_Q6		1	-2.39	284	AASDHPPT ADAMDEC1 AF15Q14 AKR1B10 ALG10 ALG5 ALG8 ANAPC1 ANAPC7 ANKRD26 ARHGAP11A ASK ASPM ATAD2 ATIC ATP13A1 AURKB BANF1 BIRC5 BLM BM039 BRRN1 BUB1 BUB1B BUB3 C13orf3 C14orf142 C18orf24 C1orf33 C20orf129 C22orf18 C6orf157 C6orf167 C7orf19 CAD CCDC5 CCNA2 CCNB2 CCNE1 CCT5 CDC2 CDC25A CDC25C CDC45L CDC7 CDCA1 CDCA5 CDCA8 CDKN3 CENPA CENPE CENPF CENPH CIAPIN1 CKAP2 CMAS CNAP1 COMMD3 COMMD8 COPS6 CS…	1	-2.9	259	0610009C03Rik 1200008O12Rik 1200009B18Rik 2210402C18Rik 2310043D08Rik 2310066N05Rik 2410004C24Rik 2410011G03Rik 2410012H02Rik 2600001J17Rik 2610002I17Rik 2610019I03Rik 2610040E16Rik 2610300B10Rik 2610528A17Rik 2700084L22Rik 2700085M18Rik 2810037C03Rik 2810418N01Rik 2810453L12Rik 3000003F02Rik 4932411G06Rik 4933424N09Rik 5730568A12Rik 5730599I05Rik 9530020D24Rik AA545217 AW552001 Actl6a Adamdec1 A…
V$HNF4ALPHA_Q6		1	-2.62	109	ACTL6A AKR1B10 ALG5 ALG8 ANAPC4 ARHGAP11A ARPC4 ASF1B AURKB BLM BM039 C13orf3 C14orf106 C1orf33 C9orf78 CCNA2 CDC25C CDC45L CDCA4 CDKN3 CENPA CLSPN COMMD3 COMMD8 COPS6 DAP13 DNAJC9 DSG3 E2IG5 EIF2S1 ETAA16 EXO1 EXOSC8 FANCD2 FBXO5 FGFR1OP FIGNL1 FKSG14 FLJ10036 FLJ10706 FLJ10719 FLJ14803 FLJ20331 FLJ21908 FLJ22624 FLJ25416 FLJ40869 FOXM1 FSHPRH1 GLE1L HIST1H2AG HIST1H2AJ HIST1H2AK HIST1H4I HMBS H…	1	-2.68	109	0610009C03Rik 2310031L18Rik 2410011G03Rik 2410012H02Rik 2610002I17Rik 2610040E16Rik 2700084L22Rik 2810047L02Rik 2810418N01Rik 2810453L12Rik 4933424N09Rik 5730568A12Rik 5730599I05Rik 5930412E23Rik 9530020D24Rik AA545217 AI467484 Actl6a Adamdec1 Akr1b8 Arntl2 Atic Aurkb BC004701 BC005624 Bub1b Bub3 C730036B14Rik Cdca1 Cdca2 Cdca5 Cdca8 Cdkn3 Cenpa Cenpe Cenph Ckap2 Commd3 Commd8 Cops6 Cpsf3 Cse1l C…
V$HNF4_01	hepatic nuclear factor 4	1	-2.86	352	AASDHPPT ACTL6A ADAMDEC1 AF15Q14 AKR1B10 ALG10 ALG5 ALG8 ANAPC1 ANAPC4 ANAPC7 ANKRD26 APRT ARHGAP11A ARNTL2 ARPC4 ASK ASPM ATAD2 ATIC ATP13A1 AURKB BANF1 BIRC5 BLM BM039 BRCA2 BRRN1 BUB1 BUB1B BUB3 C10orf3 C13orf3 C14orf104 C14orf106 C14orf142 C18orf24 C1orf33 C20orf129 C20orf172 C22orf18 C6orf157 C6orf167 C7orf19 C9orf78 C9orf85 CAD CCDC5 CCNA2 CCNB2 CCNE1 CCT5 CDC2 CDC25A CDC25C CDC45L CDC7 CDC…	1	-0.57	285	0610009C03Rik 1200008O12Rik 1200009B18Rik 2210402C18Rik 2310031L18Rik 2310043D08Rik 2310066N05Rik 2410004C24Rik 2410011G03Rik 2410012H02Rik 2510040D07Rik 2600001J17Rik 2610002I17Rik 2610019I03Rik 2610040E16Rik 2610300B10Rik 2610528A17Rik 2700084L22Rik 2700085M18Rik 2810037C03Rik 2810047L02Rik 2810418N01Rik 2810453L12Rik 3000003F02Rik 4933424N09Rik 5730568A12Rik 5730599I05Rik 5930412E23Rik AA54521…
V$HNF4_01_B	Hepatocyte nuclear factor 4	1	-3.17	18	ARNTL2 C22orf18 C6orf157 C9orf85 CCNB2 CHEK1 CLSPN GMNN HPRP8BP LOC201725 MGC5297 MRPS16 NEK2 PPIE RAD51AP1 RAMP SFXN1 TA-KRP	1	-3.5	10	2410012H02Rik Arntl2 Cops6 Gpiap1 Hist1h4h Knsl7 Mcm10 Qrsl1 Rbl1 Suv39h1
V$HNF4_DR1_Q3		1	-2.79	285	AASDHPPT ACTL6A ADAMDEC1 AF15Q14 AKR1B10 ALG8 ANAPC1 ANKRD26 APRT ARNTL2 ARPC4 ASF1B ASK ASPM ATAD2 ATP13A1 BANF1 BIRC5 BLM BM039 BRRN1 BUB1 C10orf3 C14orf104 C14orf106 C18orf24 C1orf33 C20orf129 C20orf172 C22orf18 C6orf157 C6orf167 C7orf19 C9orf78 C9orf85 CAD CCDC5 CCNA2 CCNB2 CCNE1 CDC2 CDC25A CDC25C CDC45L CDCA1 CDCA2 CDCA4 CENPA CENPE CHEK1 CIAPIN1 CKS2 CLSPN CNAP1 COMMD3 COMMD8 COPS6 COTL1 C…	1	-2.83	243	0610009C03Rik 1200008O12Rik 2210402C18Rik 2310031L18Rik 2310066N05Rik 2410004C24Rik 2410011G03Rik 2410012H02Rik 2510040D07Rik 2600001J17Rik 2610002I17Rik 2610019I03Rik 2610040E16Rik 2610300B10Rik 2610528A17Rik 2700085M18Rik 2810037C03Rik 2810047L02Rik 2810418N01Rik 2810453L12Rik 3000003F02Rik 4933424N09Rik 5730568A12Rik 5730599I05Rik 5930412E23Rik 9530020D24Rik AI467484 AW552001 Aasdhppt Actl6a A…
V$HNF6_Q6		1	-3.26	33	ACTL6A ASK ATAD2 C20orf172 CCT5 CDC2 CDCA4 CDCA5 COMMD8 DEPDC1 DEPDC1B ERH ETAA16 FABP5 FKSG14 FLJ10719 FLJ20364 FOXM1 HELB HIST1H3F IL19 LSM6 NUDCD2 NUP107 NUP155 PI4K2B PLRG1 PRIM1 PTX1 RAD54B RFC3 SIP1 SSRP1	1	-2.26	24	2610040E16Rik 2610300B10Rik 2700084L22Rik Akr1b8 Arntl2 Ccdc5 Cdca1 Cdca8 Gmnn Hist1h3a Kif14 Lmnb2 Mcm3 Nup155 Pcna Prim1 Rae1 Skb1 Smc2l1 Takrp Tmprss11a Topbp1 Trim13 Zfp482
V$HOGNESS_B	Imperfect Hogness /Goldberg Box	1	-1.85	9	CENPE FLJ20211 FSHPRH1 LMNB2 PCNA POLQ PRIM1 SIL SMARCAD1	0.000558643	3.58	37	2310066N05Rik 2610019I03Rik 3000003F02Rik AA545217 Atic C730036B14Rik Cdc25c Ckap2 Cks2 Cops6 Cpsf2 Drbp1 Fshprh1 Gsg2 Helb Lsm4 MGC65590 Mphosph1 Mrps24 Nup155 Nup205 Oip5 Orc1l Pi4k2b Polr3b Ppil1 Psmd14 Rnf34 Sf3b1 Sfrs1 Taf5 Tipin Topbp1 Tpx2 Ube2c Zc3hdc8 Zcchc9
V$HOX13_01	Hox-1.3	1	-4.12	5	COMMD8 CSTF3 FANCD2 KIF2C MSL3L1	1	-2.74	8	5730568A12Rik Dhfr Erh Hist1h4h Obfc1 Pdcd2 Pgm1 Ppp1r8
V$HP1SITEFACTOR_Q6		1	-2.74	74	AF15Q14 ALG8 ASK BANF1 C10orf3 C13orf3 C18orf24 C20orf129 C20orf172 C6orf157 C6orf167 CDC2 CDC7 CENPA CENPE CENPF CENPH CMAS COMMD8 DEPDC1 DKFZp761A078 DSG3 FAM33A FKSG14 FLJ14803 FLJ20364 FLJ21908 GLE1L HCAP-G HDCMA18P HIST1H2AJ HIST1H3F HSPC150 IARS KIF23 KUB3 LMNB1 LOC201725 LOC494143 M11S1 MAD2L1 MCM5 MKI67 MPHOSPH1 MRPS16 NIF3L1 NUP205 PI4K2B PLK4 PNPT1 POLQ POLR3B PPIL5 PTK9 PTX1 Pfs2 RAD51…	1	-1.79	64	1200009B18Rik 2310066N05Rik Adamdec1 Alg8 Arhgap11a Atad2 BC066140 Birc5 Bub3 Ccna2 Ccnb2 Cct5 Cdc25a Cdc25c Cdca2 Cdca4 Cenpa Cops6 Cotl1 D10Ertd516e D11Wsu68e D3Ertd250e Drbp1 Dsc2 Exo1 Fbxo5 Fgfr1op Hist1h2ah Hist1h3i Hist1h4h Iars Kif14 Knsl7 Kntc1 Lmnb2 Mad2l1 Mcm3 Mcm5 Melk Mrpl52 Msl31 Mtbp Nif3l1 Nup107 Nup37 Pcna Pigw Pkn2 Ppih Ppil1 Racgap1 Rfc5 Rg9mtd2 S100a8 Sfxn1 Sumo2 Thap1 Tmpo Txn…
V$HSF_Q6		1	-4.32	3	BUB3 FGFR1OP MGC5352	1	-3.43	5	Drbp1 Erh Melk Msl31 Shfdg1
V$HTF_01		1	-2.5	22	AKR1B10 ANAPC7 ASPM C14orf106 C20orf172 C7orf19 C9orf78 CHEK1 DKFZP434G1415 FANCD2 HIST1H2AG HSPC138 KNSL7 MCM3 MELK MGC35274 MRPL52 NUP205 PKN2 SMC4L1 TRAM1 ZNF482	1	-3.23	16	2310031L18Rik 3000003F02Rik Aprt Bub1b Cdca4 Eprs Gtf3c2 Hmmr Mtbp Nol8 Plk4 Rbl1 Rfwd3 Riok2 Sf3b1 Skb1
V$ICSBP_Q6		1	-3.24	17	ALG8 ATP13A1 AURKB CCNA2 DCK ECT2 FLJ13912 HIST1H2AK KIAA0101 KNTC2 LOC339967 OBFC1 PCNA POLR3F PPIH PPIL1 SIP1	1	-1.55	9	Cct5 Exo1 Nfyb Pi4k2b Plk1 Pnpt1 Smc6l1 Top2a Zcchc9
V$IK1_01	Ikaros 1	1	-2.68	200	ADAMDEC1 AF15Q14 ANAPC1 ANAPC4 ANAPC7 ARHGAP11A ARNTL2 ASF1B ASK ATIC ATP13A1 AURKB BANF1 BIRC5 BLM BRCA2 BRRN1 BUB1B BUB3 C13orf3 C14orf106 C14orf142 C20orf172 C7orf19 CCNB2 CCNE1 CDC2 CDC45L CDCA4 CDCA5 CDCA8 CENPE CENPF CIAPIN1 CKAP2 CMAS COPS6 CPSF2 CPSF3 CSTF3 DAP13 DCC1 DCK DEPDC1 DEPDC1B DHFR DKFZP434B168 DKFZP434G1415 DKFZP564K2062 DKFZP564O1664 DRB1 DSC2 DUT E2F7 E2IG5 EIF2S1 EPRS ERH FA…	1	-2.57	172	1200009B18Rik 2410011G03Rik 2410012H02Rik 2510040D07Rik 2600001J17Rik 2610019I03Rik 2610040E16Rik 2610300B10Rik 2700084L22Rik 2700085M18Rik 2810047L02Rik 2810418N01Rik 2810453L12Rik 4933424N09Rik 5730568A12Rik 5730599I05Rik 9530020D24Rik AI467484 Aasdhppt Actl6a Adamdec1 Alg5 Anapc4 Anapc7 Aprt Arhgap11a Arntl2 Atad2 Atp13a1 Aurka Aurkb BC004701 BC005624 BC025462 BC066140 Bub1b Bub3 C730036B14Rik…
V$IK3_01	Ikaros 3	1	-3.22	36	BRCA2 BUB3 C6orf157 CCNB2 COPS6 DKFZP434G1415 DKFZP564O1664 DUT FAM33A FAM49B FBXO5 FLJ10036 FLJ20331 FLJ21816 HMBS HPRP8BP KUB3 LMNB2 LSM4 MCM7 MGC14151 MGC35274 MTBP MTRF1L NUDCD2 PBK RAD54B RPS6KA4 S100A9 SHFM1 TA-KRP THAP1 TPBG TRIM59 TTK USP1	1	-2.59	36	1200009B18Rik 2610300B10Rik Arntl2 Bub1b Bub3 Calmbp1 Ciapin1 Cstf3 Eif2b1 Gjb2 Gtf3c2 Hist1h3i Hist1h4h Knsl7 Mrpl52 Msl31 Mtbp Nek2 Nif3l1 Nup107 Nup155 Nusap1 Obfc1 Oip5 Orc5l Plk1 Ppp1r8 Pttg1 Rbl1 S100a8 S100a9 Suv39h1 Trip13 Usp39 Vhlh Zmpste24
V$IPF1_Q4		1	-0.95	53	ATAD2 AURKB BLM CCNA2 CDC2 CDC45L CDCA1 CENPH CIAPIN1 DCK DKFZP564K2062 E2F7 ERH FARSLB FKBP3 FKSG14 FLJ20331 FLJ20641 FLJ21816 FLJ21908 FLJ40869 GMNN HIST1H3F IL19 KIF11 KIF2C LOC494143 LSM6 MCM3 METAP1 MGC14151 MGC16943 MRPS16 NEUGRIN NIF3L1 NUP205 NUP37 NUSAP1 OBFC1 PSMD14 RPF1 RRM2 SFXN1 SHD1 SIP1 SKB1 SMARCAD1 SMC2L1 SMC4L1 SMC6L1 SSRP1 TNPO1 ZNF526	0.000345679	4.08	39	2310066N05Rik 2410012H02Rik 2700085M18Rik 3000003F02Rik AI467484 Arntl2 BC066140 C730036B14Rik Cct5 Cenpf Ciapin1 Dhfr Dmtf1 E2f7 Erh Hmbs Hspa8 Kif14 Lmnb1 Mad2l1 Mbd4 Melk Mrps24 Nif3l1 Nusap1 Obfc1 Racgap1 Rg9mtd2 Rnf34 Sip1 Ssrp1 Takrp Tarsl1 Tmprss11a Tpbg Troap Vbp1 Xpmc2h Zwint
V$IRF1_01	interferon regulatory factor 1	1	-1.31	15	ATIC AURKB C6orf157 DSC2 FANCD2 GLE1L KNTC2 KUB3 LOC201725 LOC494143 LSM6 MKI67 NUP155 PKN2 TRAM1	1	-3.85	6	Cpsf2 Dsc2 Fancd2 Lsm6 Pi4k2b Zfp526
V$IRF_Q6		1	-2.73	97	ADAMDEC1 AKR1B10 ALG8 ASPM ATIC ATP13A1 AURKB BM039 BRRN1 BUB1B C13orf3 C6orf157 CAD CCNE1 CDC2 CDC25C CDKN3 CENPE CIAPIN1 CKAP2 CKS2 DAP13 DCK DCPS DLG7 DSG3 E2IG5 ECT2 EIF2B1 EIF2S1 FABP5 FAM33A FANCD2 FLJ10706 FLJ10719 FLJ11752 FLJ12436 FLJ12716 FLJ13912 FLJ14668 FLJ20364 FSHPRH1 GLE1L GTF3C3 HDCMA18P HIST1H2AK HIST1H3D HIST1H3F HIST1H4I HMMR IL19 KIAA0101 KIF18A KNTC2 LOC201725 LOC494143 LSM6…	1	-2.75	79	2410004C24Rik 2410011G03Rik 2600001J17Rik 2610002I17Rik 2700084L22Rik Actl6a Adamdec1 Arhgap11a BC004701 Birc5 Bub1b Bub3 Ccdc5 Ccnb2 Cct5 Cdc25a Cdca2 Cenph Ckap2 Commd3 Commd8 Cotl1 Cstf3 D11Wsu68e D3Ertd250e Dsc2 E2f7 Ect2 Eif2s1 Exo1 Fancd2 Fkbp3 Hist1h3a Hmbs Il19 Kif11 Kif14 Kif18a Knsl7 Lsm4 Lsm6 Mbd4 Metap1 Mphosph1 Mrps10 Mrps16 Msl31 Mtrf1l Nfyb Nol8 Nup205 Obfc1 Orc5l Pcna Pi4k2b Plk1 …
V$IRF_Q6_01		1	-1.95	183	ACTL6A ADAMDEC1 AKR1B10 ALG8 ARHGAP11A ASPM ATIC ATP13A1 AURKB BANF1 BIRC5 BM039 BRRN1 BUB1 BUB1B BUB3 C13orf3 C14orf142 C1orf33 C6orf157 C6orf167 C9orf78 CAD CCNA2 CCNE1 CDC2 CDC25C CDC45L CDC7 CDKN3 CENPE CIAPIN1 CKAP2 CKS2 CMAS CNAP1 COMMD3 CSE1L CSTF3 DAP13 DCC1 DCK DCPS DKFZP434B168 DKFZP564K2062 DKFZp434K2435 DKFZp761A078 DLG7 DNAJC9 DSC2 DSG3 DUT E2F7 E2IG5 ECT2 EIF2B1 EIF2S1 EXO1 FABP5 FA…	1	-2.15	151	1200008O12Rik 2310031L18Rik 2310043D08Rik 2410004C24Rik 2410011G03Rik 2510040D07Rik 2610002I17Rik 2610019I03Rik 2610040E16Rik 2610300B10Rik 2610528A17Rik 2700084L22Rik 2810418N01Rik 2810453L12Rik 5730599I05Rik AI467484 AW552001 Aasdhppt Actl6a Adamdec1 Akr1b8 Arhgap11a Arpc4 Asf1b Atad2 BC004701 Birc5 Blm Bub1b Bub3 Ccdc5 Ccna2 Ccnb2 Cdc25a Cdca2 Cdca8 Cenpa Cenpf Cenph Chek1 Ckap2 Cmas Commd3 Co…
V$ISRE_01	interferon-stimulated response element	1	-4.07	6	ALG8 ATP13A1 BM039 DAP13 ECT2 KNTC2	1	-3.98	5	Eif2s1 Nfyb Sip1 Smc6l1 Zcchc9
V$KROX_Q6		1	-2.53	198	AASDHPPT ACTL6A ALG5 ANAPC4 APRT ARHGAP11A ARNTL2 ARPC4 ASK ATAD2 ATIC AURKB BIRC5 BLM BM039 C10orf3 C14orf104 C14orf106 C1orf33 C20orf129 C6orf157 C6orf167 C7orf19 C9orf78 C9orf85 CAD CCDC5 CCNB2 CCNE1 CCT5 CDC2 CDC25A CDC45L CDC7 CDCA2 CDCA4 CDCA5 CDCA8 CDKN3 CENPA CENPH CHEK1 CKAP2 CLSPN CMAS CNAP1 COMMD3 COMMD8 COPS6 COTL1 CPSF3 CSE1L CSTF3 DAP3 DCC1 DEPDC1B DHFR DKFZp434K2435 DKFZp761A078 DL…	8.87222e-05	5.5	155	0610009C03Rik 1200008O12Rik 2210402C18Rik 2310031L18Rik 2410012H02Rik 2700085M18Rik 2810037C03Rik 2810047L02Rik 4933424N09Rik 5930412E23Rik AI467484 AW552001 Aasdhppt Actl6a Akr1b8 Alg5 Anapc4 Anapc7 Arpc4 Asf1b Aurka B930062P21Rik BC004701 BC005624 BC025462 Banf1 Bub1b Bub3 Ccdc5 Ccna2 Ccne1 Cct5 Cdc25a Cdc25c Cdc2a Cdca4 Cdca5 Cdkn3 Cks2 Cmas Cops6 Cotl1 Cpsf2 Cstf1 Cstf3 D11Wsu68e D3Ertd250e D…
V$LDSPOLYA_B	Lentiviral Poly A downstream element	1	-1.9	244	AASDHPPT ACTL6A ADAMDEC1 AF15Q14 AKR1B10 ALG10 ALG5 ALG8 ANAPC1 ANAPC4 ANAPC7 ARHGAP11A ARNTL2 ARPC4 ASK ASPM ATAD2 ATIC ATP13A1 AURKB BANF1 BIRC5 BLM BRCA2 BUB1 BUB1B C14orf106 C18orf24 C1orf33 C20orf129 C6orf167 C7orf19 CAD CCDC5 CCNA2 CCNB2 CCT5 CDC2 CDC25A CDC25C CDC7 CDCA1 CDCA2 CDCA5 CDKN3 CENPA CENPF CIAPIN1 CKAP2 CLSPN CNAP1 COMMD3 COMMD8 CSE1L CSTF1 CSTF3 DAP13 DCK DHFR DKFZP434B168 DKFZ…	0.0270518	0.16	228	1200009B18Rik 2210402C18Rik 2310031L18Rik 2310043D08Rik 2410004C24Rik 2410011G03Rik 2410012H02Rik 2510040D07Rik 2600001J17Rik 2610002I17Rik 2610019I03Rik 2610040E16Rik 2610300B10Rik 2610528A17Rik 2700085M18Rik 2810037C03Rik 2810418N01Rik 2810453L12Rik 3000003F02Rik 5730568A12Rik 5730599I05Rik 9530020D24Rik AA545217 AI467484 Actl6a Adamdec1 Akr1b8 Alg5 Alg8 Anapc1 Anapc4 Aprt Arhgap11a Arntl2 Arpc…
V$LEF1TCF1_Q4		1	-0.64	128	ACTL6A ALG10 ANAPC1 ARHGAP11A BLM BM039 BRCA2 BRRN1 BUB1 BUB1B C10orf3 C14orf106 C20orf129 C22orf18 C6orf157 C9orf85 CDC2 CDC25A CDCA4 CENPA CENPH CIAPIN1 CKAP2 CMAS COMMD3 COMMD8 CSTF1 CSTF3 DCC1 DCK DCPS DEPDC1B DKFZP564O1664 DNAJC9 DSG3 DUT E2IG5 FABP5 FAM33A FAM49B FARSLB FBXO5 FGFR1OP FIGNL1 FKSG14 FLJ10156 FLJ10706 FLJ12716 FLJ14803 FLJ20211 FLJ20331 FLJ40869 HDCMA18P HIST1H2AJ HIST1H3F HIS…	1	-2.64	150	2210402C18Rik 2310031L18Rik 2310043D08Rik 2410011G03Rik 2610300B10Rik 2700084L22Rik 2700085M18Rik 2810418N01Rik 2810453L12Rik 3000003F02Rik 4932411G06Rik 5730568A12Rik 5730599I05Rik AA545217 AI467484 AW552001 Aasdhppt Actl6a Adamdec1 Akr1b8 Anapc7 Arhgap11a Asf1b Atad2 Banf1 Blm Bub1b C730036B14Rik Calmbp1 Ccdc5 Ccnb2 Cct5 Cdc2a Cdca1 Cdca2 Cdca4 Cdkn3 Cenpe Cenph Chek1 Ckap2 Cks2 Cmas Commd3 Cop…
V$LEF1_Q6		1	-2.36	326	ACTL6A ADAMDEC1 AF15Q14 AKR1B10 ALG10 ANAPC1 ANAPC4 ANAPC7 ANKRD26 APRT ARHGAP11A ARNTL2 ARPC4 ASPM ATAD2 ATP13A1 AURKB BANF1 BIRC5 BLM BM039 BRCA2 BRRN1 BUB1 BUB1B BUB3 C10orf3 C13orf3 C14orf104 C14orf106 C14orf142 C18orf24 C20orf129 C20orf172 C22orf18 C6orf157 C6orf167 C9orf78 C9orf85 CAD CCDC5 CCNA2 CCNB2 CCNE1 CCT5 CDC2 CDC25A CDC25C CDC45L CDC7 CDCA1 CDCA4 CDCA5 CDCA8 CDKN3 CENPA CENPE CENPF…	1	-2.08	289	0610009C03Rik 1200008O12Rik 1200009B18Rik 2210402C18Rik 2310031L18Rik 2310043D08Rik 2310066N05Rik 2410004C24Rik 2410011G03Rik 2410012H02Rik 2600001J17Rik 2610002I17Rik 2610019I03Rik 2610040E16Rik 2610300B10Rik 2700084L22Rik 2700085M18Rik 2810037C03Rik 2810047L02Rik 2810418N01Rik 2810453L12Rik 3000003F02Rik 4932411G06Rik 4933424N09Rik 5730568A12Rik 5730599I05Rik 5930412E23Rik 9530020D24Rik AA54521…
V$LHX3_01	LIM homeobox transcription factor 3	1	-3.28	27	ALG10 ALG5 ALG8 ATP13A1 BANF1 CDC2 CENPF DCK EXOSC8 FAM33A HCAP-G HIST1H2AK HPRP8BP KIAA1524 KIF11 NEUGRIN OBFC1 POLR3B PTX1 RAE1 SKB1 SMARCAD1 TPBG TPX2 TXNDC VHL WDHD1	1	-3.25	24	2610300B10Rik 2810453L12Rik AA545217 Actl6a Cdc25a Dck Dmtf1 Dsg3 Erh Hist1h2af Kif18a Kntc1 Lsm6 Mbd4 Melk Pdcd2 Polr3b Rae1 Rfc5 S100a9 Skb1 Tipin Zcchc9 Zmpste24
V$LMO2COM_02	complex of Lmo2 bound to Tal-1, E2A proteins, and GATA-1, half-site 2	1	-1.56	195	AASDHPPT ACTL6A ADAMDEC1 AF15Q14 ALG10 ALG5 ALG8 ANAPC4 ANAPC7 ANKRD26 ARHGAP11A ASF1B ASPM ATAD2 BANF1 BLM BRCA2 BUB1B BUB3 C13orf3 C18orf24 C1orf33 C20orf129 C20orf172 C22orf18 C6orf157 C6orf167 C7orf19 CCDC5 CCNA2 CCNE1 CCT5 CDC25C CDCA1 CDCA2 CDCA5 CENPA CENPE CIAPIN1 CKAP2 COMMD8 CSE1L CSTF1 CSTF3 DCPS DEPDC1 DEPDC1B DHFR DKFZP434B168 DKFZP564K2062 DKFZP564O1664 DNAJC9 DSG3 E2IG5 ECT2 EIF2B1…	1	-1.34	148	1200008O12Rik 2210402C18Rik 2310031L18Rik 2310066N05Rik 2410004C24Rik 2510040D07Rik 2810037C03Rik 2810047L02Rik 4933424N09Rik 5730599I05Rik 9530020D24Rik AI467484 Alg8 Anapc1 Arntl2 Aurka Aurkb B930062P21Rik BC004701 BC005624 BC066140 Birc5 Bub3 C730036B14Rik Calmbp1 Ccdc5 Ccna2 Cdc7 Cdca1 Cdca2 Cdca4 Cdca5 Cdkn3 Cenpa Cenpf Cenph Chek1 Ciapin1 Ckap2 Cks2 Clspn Cops6 Cotl1 Cpsf2 Cpsf3 Cstf1 Cstf3…
V$LPOLYA_B	Lentiviral Poly A signal	1	-2.95	70	ANAPC7 ANKRD26 APRT ATAD2 ATP13A1 BM039 BRRN1 C13orf3 C18orf24 C6orf167 CCT5 CENPA COMMD3 CSE1L CSTF3 DEPDC1B DKFZP564O1664 E2F7 EXOSC1 FKBP3 FLJ10036 FLJ10706 FLJ10719 FLJ39660 FOXM1 GLE1L HCAP-G HDCMA18P HIST1H2AG HIST1H2AJ HSPC150 KIAA1229 KIF18A KNSL7 LMNB1 LOC494143 MBD4 MCM3 MCM7 MGC10540 MGC35274 MPHOSPH1 MRPS24 MTRF1L MYBL2 NOL8 OIP5 PCNA PI4K2B PKN2 PLK4 PNPT1 PRIM1 PTTG1 RACGAP1 RFC3 RP…	1	-2.58	58	1200008O12Rik 2310066N05Rik 2410012H02Rik 2510040D07Rik 2810047L02Rik Aurka Bub1b C730036B14Rik Cad Cdca4 Cdca8 Cdkn3 Cenpf D10Ertd516e D11Wsu68e Dcps Depdc1b Dhfr Exosc1 Fshprh1 Gsg2 Gtf3c2 Hist1h2af Hist1h2ah Hist1h4h Hmmr Iars Kif20a Kntc1 Lsm6 Mad2l1 Mrps16 Nol8 Obfc1 Pcna Pi4k2b Pold1 Polr3f Prim1 Rfc3 Rfwd3 Rg9mtd2 Rps6ka4 Sf3a3 Sf3b1 Shfdg1 Sip1 Skb1 Smc6l1 Solt Sumo2 Tfdp1 Tipin Top2a Tri…
V$LXR_DR4_Q3		1	-4.35	3	ARNTL2 MTBP POLQ	1	-4.5	1	Mki67
V$LXR_Q3		1	-4.42	2	C14orf104 POLQ	1	-4.63	1	Zfp526
V$MAF_Q6		1	-3.14	14	ASK CCNB2 ESPL1 FANCD2 FLJ11184 GJB2 HCAP-G KUB3 MGC5297 MTRF1L NIF3L1 RAMP S100A9 TA-KRP	1	-3.36	6	AI467484 Dsg3 Pdcd2 Rps6ka4 Solt Trip13
V$MAX_01	Max	1	-3.44	17	ATIC C22orf18 C7orf19 CDCA4 CENPF CKS2 COMMD3 CPSF3 FAM49B FLJ10036 FLJ14803 GMNN HSPBP1 MELK MGC32020 RPF1 S100A8	1	-3.5	11	5730568A12Rik C730036B14Rik Commd3 Kif11 Krt1-16 Mcm2 Nol8 Pdcd2 Riok2 Sgol1 Zfp526
V$MAZ_Q6		1	-2.6	291	AASDHPPT ACTL6A AF15Q14 AKR1B10 ALG10 ANAPC1 ANAPC4 ANKRD26 APRT ARHGAP11A ARNTL2 ARPC4 ASF1B ASK ATAD2 ATIC AURKB BANF1 BIRC5 BLM BM039 BRRN1 BUB1 BUB3 C10orf3 C14orf104 C14orf106 C14orf142 C1orf33 C20orf129 C20orf172 C6orf157 C6orf167 C7orf19 C9orf78 C9orf85 CAD CCDC5 CCNA2 CCNB2 CCNE1 CCT5 CDC2 CDC25A CDC25C CDC45L CDC7 CDCA1 CDCA2 CDCA4 CDCA5 CDCA8 CDKN3 CENPA CENPE CENPF CENPH CHEK1 CKS2 CLS…	1	-2.38	220	0610009C03Rik 1200008O12Rik 2210402C18Rik 2310031L18Rik 2310043D08Rik 2310066N05Rik 2410004C24Rik 2510040D07Rik 2600001J17Rik 2610002I17Rik 2610019I03Rik 2610040E16Rik 2610528A17Rik 2700084L22Rik 2810037C03Rik 2810047L02Rik 2810453L12Rik 3000003F02Rik 5730568A12Rik 5730599I05Rik 5930412E23Rik 9530020D24Rik AW552001 Actl6a Akr1b8 Alg5 Anapc1 Anapc4 Anapc7 Aprt Arntl2 Arpc4 Asf1b Atic Aurka B930062…
V$MEF2_02	myogenic MADS factor MEF-2	1	-2.81	31	AURKB C10orf3 C22orf18 CDC2 CKAP2 CKS2 COMMD8 DAP13 ESPL1 ETAA16 FLJ13912 HCAP-G HIST1H3F KIF18A LMNB2 MELK MGC35274 NUP205 NUP37 PBK PGM2 PI4K2B PIN1 POLR3F PPIL1 PRIM1 PSMD14 RNF34 SHFM1 TARSL1 TPX2	1	-2.68	17	2410011G03Rik Actl6a Atic Bub3 Ccnb2 Gmnn Hist1h3a Jtv1 Kif18a Mki67 Obfc1 Pdcd2 Rad51ap1 Taf5 Vhlh Zc3hdc8 Zfp526
V$MEF2_03	myogenic MADS factor MEF-2	1	-3.84	6	AURKB ESPL1 NUP37 POLR3F PPIL1 RNF34	1	-3.22	3	Bub3 Gmnn Hist1h3a
V$MEF3_B	MEF-3	1	-3.65	12	ALG5 C14orf104 CHEK1 DCC1 EXOSC8 LSM4 MGC32020 MTBP NEK2 NUP155 RAE1 RFC4	1	-3.69	8	2610040E16Rik Cdca2 Fignl1 Iars Pole2 Polr3f Sfxn1 Zfp482
V$MEIS1AHOXA9_01	Meis-1a:HOXA9 heterodimeric binding	1	-4.17	2	C1orf33 HIST1H2AG	1	-4.01	4	Cdca2 Helb Shfdg1 Txndc1
V$MEIS1BHOXA9_02	Meis-1b:HOXA9 heterodimeric binding	1	-4.33	3	GTF3C3 HSPBP1 TXNDC9	1	-4.17	3	Cpsf3 Nusap1 Shfdg1
V$MIF1_01	MIBP-1 / RFX1 complex	1	-4.07	2	MCM5 RFC5	1	-4.09	4	Cpsf3 Rae1 Rfc5 Riok2
V$MINI20_B	Muscle initiator sequence-20	1	-1.47	248	ACTL6A AKR1B10 ALG10 ALG5 ALG8 ANAPC4 ANAPC7 APRT ARHGAP11A ARNTL2 ARPC4 ASF1B ASK ATAD2 ATIC ATP13A1 AURKB BANF1 BIRC5 BLM BM039 BRRN1 BUB1 C10orf3 C14orf104 C14orf106 C14orf142 C1orf33 C20orf129 C20orf172 C6orf167 C7orf19 C9orf78 C9orf85 CCDC5 CCNA2 CCNE1 CDC25A CDC25C CDC45L CDCA1 CDCA2 CDCA5 CENPF CHEK1 CKAP2 CKS2 CLSPN CMAS CNAP1 COMMD3 COMMD8 COPS6 COTL1 CPSF2 CPSF3 CSE1L CSTF3 DAP3 DCC1 DC…	0.00499159	1.65	212	2210402C18Rik 2310031L18Rik 2410004C24Rik 2410012H02Rik 2610040E16Rik 2610300B10Rik 2610528A17Rik 2700084L22Rik 2810047L02Rik 2810453L12Rik 3000003F02Rik 4933424N09Rik 5730599I05Rik 5930412E23Rik 9530020D24Rik AI467484 Aasdhppt Actl6a Adamdec1 Alg5 Alg8 Anapc1 Anapc4 Anapc7 Aprt Arntl2 Arpc4 Atic Atp13a1 Aurka Aurkb B930062P21Rik BC004701 BC005624 BC025462 BC066140 Banf1 Birc5 Blm Bub1b C730036B1…
V$MMEF2_Q6	myocyte enhancer factor	1	-1.27	128	ACTL6A ALG5 ALG8 ANAPC1 ANAPC7 ANKRD26 ARPC4 ASPM ATIC BANF1 BIRC5 BRCA2 C14orf106 C18orf24 C7orf19 CCDC5 CCNA2 CCNB2 CCNE1 CCT5 CDC2 CDC45L CDC7 CDCA1 CENPA CENPE CIAPIN1 CKS2 CLSPN CMAS COMMD3 COMMD8 CSE1L CSTF1 DAP13 DCC1 DCK DCPS DHFR DKFZP564O1664 DLG7 DSG3 ECT2 EIF2B1 EPRS EXOSC1 EXOSC8 FAM49B FARSLB FBXO5 FKBP3 FLJ10719 FLJ14803 FLJ20105 FLJ20211 FLJ20364 FLJ21908 FSHPRH1 GMNN GSG2 HELB HI…	1	-0.36	118	1200009B18Rik 2310043D08Rik 2310066N05Rik 2410011G03Rik 2410012H02Rik 2510040D07Rik 2610019I03Rik 2610040E16Rik 2610300B10Rik 2610528A17Rik 2810037C03Rik 2810047L02Rik 2810418N01Rik 2810453L12Rik 3000003F02Rik 4933424N09Rik 5730599I05Rik 9530020D24Rik AI467484 Actl6a Anapc7 Arhgap11a Atp13a1 Aurka BC066140 Banf1 Brrn1 Bub1b Cct5 Cdc25c Cdc7 Cenpa Cenpf Ciapin1 Clspn Commd3 Commd8 Cotl1 Cpsf2 D3Er…
V$MRF2_01	modulator recognition factor 2	1	-1.03	249	ADAMDEC1 AF15Q14 AKR1B10 ALG10 ALG5 ALG8 ANAPC1 ANAPC4 ANAPC7 APRT ARHGAP11A ARNTL2 ARPC4 ASF1B ASK ASPM ATAD2 ATIC AURKB BANF1 BIRC5 BLM BM039 BRCA2 BUB1 BUB3 C13orf3 C18orf24 C20orf129 C20orf172 C6orf157 C6orf167 C7orf19 CCNA2 CCNB2 CCNE1 CCT5 CDC2 CDC25A CDC25C CDC45L CDC7 CDCA1 CDCA5 CDCA8 CDKN3 CENPA CENPE CENPH CIAPIN1 CKAP2 CKS2 CLSPN CMAS CNAP1 COMMD3 COMMD8 COPS6 CSTF3 DAP13 DAP3 DCC1 DC…	1	-2.38	181	0610009C03Rik 1200009B18Rik 2310031L18Rik 2310043D08Rik 2310066N05Rik 2410011G03Rik 2600001J17Rik 2610002I17Rik 2610019I03Rik 2610040E16Rik 2610300B10Rik 2700085M18Rik 2810037C03Rik 3000003F02Rik 4932411G06Rik 4933424N09Rik 5930412E23Rik AA545217 AI467484 AW552001 Adamdec1 Akr1b8 Alg5 Alg8 Anapc1 Arhgap11a Arntl2 Asf1b Atad2 Atp13a1 Aurka Aurkb B930062P21Rik BC004701 BC066140 Birc5 Blm Brrn1 Bub1…
V$MTATA_B	Muscle TATA box	1	-2.33	169	ACTL6A AF15Q14 AKR1B10 ALG10 ALG5 ALG8 ANAPC4 ANAPC7 ARHGAP11A ASPM ATP13A1 AURKB BANF1 BIRC5 BLM BRRN1 BUB3 C10orf3 C14orf106 C18orf24 C20orf129 CCDC5 CCT5 CDC2 CDC25A CDC25C CDCA1 CDCA4 CDKN3 CENPA CENPE CENPF CKS2 CLSPN CMAS COMMD3 COMMD8 CSE1L CSTF1 DAP13 DCPS DHFR DKFZP564K2062 DKFZp434K2435 DLG7 DMTF1 DSG3 E2F7 ECT2 EIF2S1 EPRS ERH ETAA16 EXO1 EXOSC1 EXOSC8 FABP5 FAM49B FANCD2 FARSLB FBXO5 …	1	-1.58	159	0610009C03Rik 1200009B18Rik 2210402C18Rik 2410004C24Rik 2410011G03Rik 2410012H02Rik 2610002I17Rik 2610019I03Rik 2610528A17Rik 2700085M18Rik 2810037C03Rik 2810047L02Rik 2810453L12Rik 4933424N09Rik AA545217 AI467484 Actl6a Adamdec1 Akr1b8 Alg5 Alg8 Anapc4 Anapc7 Arhgap11a Arntl2 Arpc4 Asf1b Atad2 Atic Aurkb B930062P21Rik BC004701 Banf1 Birc5 Brrn1 Bub3 C730036B14Rik Calmbp1 Ccdc5 Ccnb2 Cct5 Cdc25c …
V$MTF1_Q4		1	-2.48	48	BIRC5 C14orf104 C14orf106 C7orf19 CCNA2 CCNB2 CCNE1 CDC2 CDCA1 CDCA4 CENPH CLSPN DKFZP564O1664 DKFZp434K2435 E2F7 FAM49B FLJ11752 FLJ20105 FLJ20516 FLJ40869 GJB2 HIST1H2AG HIST1H2AJ HIST1H2AK HSPBP1 IARS IL19 KIAA0101 KIF4A LOC494143 LSM4 LSM6 MBD4 MGC16943 MGC5352 MKI67 NEK2 PIN1 PTK9 RAB9P40 RFC3 SF3B1 SMC6L1 TA-KRP TFDP1 TNPO1 VHL ZMYND19	1	-3.25	23	2310066N05Rik 2410011G03Rik BC005624 Cdca1 D3Ertd250e Dap3 Depdc1b Dhfr Gmnn Hist1h2ac Hist1h2af Hist1h2ah Hist1h2an Krt1-16 Lsm6 Melk Mtbp Nek2 Nup37 Ppih Tarsl1 Trip13 Txn1
V$MYCMAX_02	c-Myc:Max heterodimer	1	-2.68	110	AF15Q14 ALG5 ANAPC4 ANAPC7 ARNTL2 ATIC BLM BUB3 C10orf3 C14orf104 C1orf33 C20orf129 C22orf18 C6orf157 C7orf19 C9orf85 CAD CDC2 CDC25C CDCA4 CENPE CENPF CKS2 COMMD3 COMMD8 COTL1 CPSF3 DAP13 DCK DCPS DSC2 EXOSC1 EXOSC8 FAM49B FARSLB FIGNL1 FLJ10036 FLJ11184 FLJ12716 FLJ13912 FLJ14803 FLJ20105 FLJ20211 FLJ20364 FLJ21908 FLJ22624 FLJ40869 FSHPRH1 GMNN GTF3C2 HMBS HSPBP1 HSPC150 IARS IL19 KIAA1229 KIF…	1	-2.61	102	2310031L18Rik 2410004C24Rik 2410012H02Rik 2510040D07Rik 2610002I17Rik 2610019I03Rik 2610040E16Rik 2700085M18Rik 2810037C03Rik 2810418N01Rik 3000003F02Rik 4932411G06Rik 5730568A12Rik 5730599I05Rik AA545217 Adamdec1 Anapc7 Atic Aurka Aurkb BC004701 Birc5 Brrn1 Bub3 C730036B14Rik Cad Ccnb2 Cdca2 Cdca8 Cenpe Chek1 Ckap2 Commd3 Commd8 Cotl1 Cpsf3 Cstf1 D10Ertd516e Depdc1b Dhfr Dlg7 Dnajc9 Dsc2 Dut E2f…
V$MYCMAX_B	c-Myc:Max binding sites	1	-2.49	187	AASDHPPT AF15Q14 ALG5 ANAPC1 ANAPC4 ANAPC7 ANKRD26 APRT ARNTL2 ASF1B ATAD2 ATIC BIRC5 BM039 BRCA2 BRRN1 BUB3 C10orf3 C14orf104 C14orf106 C14orf142 C1orf33 C20orf129 C20orf172 C22orf18 C6orf157 C7orf19 C9orf78 C9orf85 CAD CCNE1 CCT5 CDC2 CDC25C CDCA4 CENPE CENPF CKS2 CMAS CNAP1 COMMD3 COMMD8 COTL1 CPSF3 CSTF3 DAP13 DAP3 DCPS DEPDC1B DKFZp434K2435 DKFZp761A078 DMTF1 DNAJC9 DSC2 DUT E2IG5 EIF2B1 EIF…	1	-1.65	129	1200009B18Rik 2310031L18Rik 2610019I03Rik 2610040E16Rik 2610300B10Rik 2610528A17Rik 2810037C03Rik 2810418N01Rik 3000003F02Rik 4932411G06Rik 5730568A12Rik 5930412E23Rik AW552001 Akr1b8 Alg5 Anapc4 Anapc7 Atic Aurkb B930062P21Rik BC005624 BC066140 Birc5 Brrn1 Bub1b C730036B14Rik Cad Ccne1 Cct5 Cdc25a Cdca5 Cdca8 Cdkn3 Chek1 Ckap2 Cks2 Cmas Commd3 Commd8 Cotl1 Cpsf2 Depdc1b Dhfr Drbp1 Dut E2f7 Eif2b…
V$MYC_Q2		1	-2.75	83	ANAPC1 ANAPC4 ANAPC7 ARNTL2 ATIC BLM BRCA2 BUB3 C14orf104 C1orf33 C20orf129 C22orf18 C6orf157 C7orf19 C9orf85 CAD CDC2 CDC25C CDCA4 CENPE CENPF CKS2 COMMD3 COMMD8 COTL1 CPSF3 EXOSC1 FAM49B FARSLB FBXO5 FIGNL1 FLJ10036 FLJ11184 FLJ12716 FLJ14803 FLJ20211 FLJ21908 FLJ22624 FSHPRH1 GMNN GTF3C2 HMBS HSPBP1 IARS IL19 KIAA1229 LMNB1 LOC116143 MCM7 MELK MGC14151 MGC32020 MSL3L1 MYBL2 NFYB NOL8 ORC5L PGM…	1	-2.36	50	2610040E16Rik 2810037C03Rik 3000003F02Rik 5730568A12Rik 5730599I05Rik Anapc7 Aprt Atic Aurka Aurkb Brrn1 C730036B14Rik Cad Cdca8 Cenpe Commd3 Commd8 Cotl1 Cstf1 Depdc1b Dlg7 Dut E2f7 Exo1 Hmmr Iars Kif11 Krt1-16 Lmnb1 Mcm2 Melk Metap1 Msl31 Nol8 Orc1l Pdcd2 Pigw Pkn2 Riok2 Rps6ka4 Sgol1 Smc6l1 Takrp Tfdp1 Tpbg Ttk Txndc9 Ube2c Usp39 Zfp526
V$MYOGNF1_01	myogenin / nuclear factor 1 or related factors	1	-2.55	79	ANAPC4 APRT BIRC5 C14orf104 CDC45L CDCA1 CDCA5 CDCA8 CENPF CENPH CPSF2 DHFR DKFZp761A078 DMTF1 DUT E2IG5 ECT2 EIF2S1 ESPL1 EXOSC1 FANCD2 FLJ11184 FLJ12436 FLJ12716 FLJ14803 FLJ20516 FLJ25416 FLJ39660 HIST1H2AG HSPA8 HSPBP1 HSPC150 IARS IL19 KIAA0101 KIF18A KIF20A KRT16 LENG5 MCM10 MCM4 MCM7 MELK MGC32020 MGC5297 MKI67 MRPS10 NUP205 NUSAP1 OBFC1 OIP5 ORC1L PCNA PDCD2 PGM2 PIN1 POLD1 POLR3B PPIE PP…	1	-2.8	67	2600001J17Rik 2610040E16Rik 2610300B10Rik 4932411G06Rik 5730599I05Rik 5930412E23Rik Actl6a Aprt Banf1 Birc5 Blm Calmbp1 Cdca2 Ciapin1 Ckap2 Cks2 Cstf3 D10Ertd516e D11Wsu68e Eif2b1 Exosc1 Exosc8 Fancd2 Fignl1 Foxm1 Gle1l Gpiap1 Gtf3c2 Hist1h2af Hist1h2an Hmbs Il19 Kntc1 MGC65590 Mbd4 Mcm3 Mcm5 Mcm7 Metap1 Mki67 Nol8 Nup205 Nup37 Orc5l Pdcd2 Pgm1 Plrg1 Pold1 Ppih Ppil1 Pttg1 Qrsl1 Rad51ap1 Rfc3 Rio…
V$NERF_Q2	new ets-related factor 1a	1	-3.12	16	BM039 C14orf106 CSE1L DMTF1 FABP5 FAM49B FLJ20516 GJB2 GMNN IL19 LMNB2 PTK9 S100A9 SMC6L1 TACC3 TRIP13	1	-1.44	8	AW552001 Arntl2 Cdkn3 Depdc1b Dhfr Ppil1 Sf3b1 Txn1
V$NFKAPPAB50_01	NF-kappaB (p50)	1	-1.83	18	APRT ARNTL2 C7orf19 DAP13 DUT ESPL1 FAM49B FLJ21816 HCAP-G KIAA1524 KUB3 MGC14151 PCNA RUVBL2 SF3B1 SFRS9 SMC2L1 TROAP	1	-1.32	6	2410012H02Rik BC066140 Exo1 Il19 Krt1-16 Tpx2
V$NFKAPPAB65_01	NF-kappaB (p65)	1	-3.26	23	ANKRD26 ASK BRCA2 BUB3 CLSPN COTL1 DSG3 E2IG5 FAM33A FIGNL1 HIST1H4I KIF2C LOC84661 MGC16943 MRPL47 OIP5 PBK PKN2 RBL1 RUVBL2 SF3B1 TOPBP1 TROAP	1	-2.79	22	2310043D08Rik 2600001J17Rik 2610300B10Rik Arntl2 Birc5 Calmbp1 Cdc7 D3Ertd250e Exo1 Fgfr1op Fshprh1 Krt1-16 Lsm4 Mtrf1l Nfyb Oip5 Pbk Plk4 Polr2b Rfc3 Smc2l1 Zfp482
V$NFKAPPAB_01	NF-kappaB	1	-2.67	61	ADAMDEC1 ALG5 ARNTL2 ASF1B ASK BRRN1 BUB3 C13orf3 C14orf106 C20orf129 CCNE1 CDCA4 CLSPN COTL1 DAP13 DAP3 DLG7 DSC2 DUT E2IG5 EXOSC8 FLJ21816 HCAP-G HIST1H4I HMBS HPRP8BP KIAA1333 KIAA1524 KIF2C KUB3 LENG5 LOC84661 MCM10 MCM4 MCM7 MGC14151 MGC35274 MGC5297 MKI67 MRPL47 MTRF1L NUP155 OIP5 PBK PCNA PRKDC RAB9P40 RBL1 RFP2 RRM2 RUVBL2 SF3B1 SFRS9 SMARCAD1 SMC4L1 SMC6L1 TMPO TPBG TROAP USP1 VBP1	1	-2.98	42	2410012H02Rik 4933424N09Rik AW552001 Anapc1 Arntl2 BC066140 Birc5 Ccdc5 Cdc2a Cdc7 Cdca8 Cenpe Cpsf2 Cstf1 Cstf3 D3Ertd250e Dap3 Dlg7 Dsc2 Eprs Erh Exo1 Hist1h3i Il19 Kif23 Knsl7 Krt1-16 Lsm4 Mcm3 Mcm5 Mcm7 Mki67 Oip5 Plk4 Rae1 Rfc3 Smc6l1 Sumo2 Tipin Tmpo Ttk Zfp482
V$NFKB_C	NF-kappaB binding site	1	-2.19	9	BUB3 COTL1 DAP3 DSC2 EXO1 HCAP-G HIST1H4I RBL1 TXN	1	-3.63	10	Arntl2 Birc5 Cdc7 D3Ertd250e Dap3 Dsc2 Kif23 Lsm4 Rfc3 Zfp482
V$NFKB_Q6	NF-kappaB	1	-2.87	55	ASF1B BRRN1 BUB3 C13orf3 C14orf106 C9orf78 CCNE1 CDCA4 COTL1 DAP13 DAP3 DHFR DKFZP434G1415 DLG7 DSC2 DUT EXO1 FABP5 FANCD2 FIGNL1 GLE1L HCAP-G HIST1H4I HMBS KIAA1333 KUB3 LENG5 LOC339967 MAD2L1 MCM10 MCM7 MGC16943 MGC35274 MGC5297 MKI67 MTRF1L NUP155 NUSAP1 PCNA PTK9 RAB9P40 RAD54B RBL1 RFP2 SMARCAD1 SMC2L1 SMC4L1 SMC6L1 TMPO TPBG TROAP TXN USP1 VBP1 WDHD1	1	-2.9	35	AW552001 Arntl2 Birc5 Ccdc5 Cdc7 Cdca8 Cenpe Cpsf2 Cstf1 D3Ertd250e Dap3 Dlg7 Dsc2 Eprs Erh Fshprh1 Hmmr Il19 Kif23 Lsm4 Mcm5 Mki67 Nudcd2 Obfc1 Plk4 Ppil5 Rae1 Rfc3 Smc6l1 Sumo2 Tipin Tpx2 Ttk Txn1 Zfp482
V$NFKB_Q6_01		1	-2.74	265	AASDHPPT ACTL6A AF15Q14 ALG5 ANAPC1 ANAPC7 ANKRD26 APRT ARHGAP11A ARNTL2 ASF1B ASK ASPM ATAD2 BIRC5 BRCA2 BRRN1 BUB1 BUB1B BUB3 C13orf3 C14orf104 C14orf106 C18orf24 C1orf33 C20orf129 C20orf172 C22orf18 C6orf167 C7orf19 C9orf78 C9orf85 CCNB2 CCNE1 CCT5 CDC2 CDC25A CDC45L CDC7 CDCA4 CDCA5 CDKN3 CENPA CENPE CENPF CENPH CHEK1 CIAPIN1 CKS2 CLSPN CMAS CNAP1 COPS6 COTL1 CPSF2 CPSF3 CSE1L CSTF1 CSTF3 DAP…	1	-2.65	194	0610009C03Rik 2310031L18Rik 2310043D08Rik 2310066N05Rik 2410004C24Rik 2410011G03Rik 2410012H02Rik 2600001J17Rik 2610040E16Rik 2610300B10Rik 2700084L22Rik 2700085M18Rik 2810037C03Rik 2810047L02Rik 2810453L12Rik 4933424N09Rik 5730568A12Rik 5930412E23Rik 9530020D24Rik AA545217 AI467484 AW552001 Aasdhppt Akr1b8 Anapc1 Anapc4 Anapc7 Aprt Arhgap11a Arntl2 Asf1b Atic BC004701 BC066140 Banf1 Birc5 Blm Ca…
V$NFMUE1_Q6		1	-1.11	26	AF15Q14 C20orf129 CCNE1 DCK DKFZP434B168 EXOSC8 FGFR1OP GJB2 KNSL7 MCM5 MGC33371 MRPL52 MRPS10 MRPS24 NUSAP1 OIP5 PIN1 PPP1R8 RAMP SKB1 SMC4L1 SUV39H1 TAF5 TARSL1 THAP1 WBSCR16	0.00290884	2.08	23	2810047L02Rik 5930412E23Rik Atp13a1 Ciapin1 Cpsf2 Dsc2 Eprs Fancd2 Fgfr1op Fkbp3 Knsl7 Mcm5 Mrps10 Nup205 Pin1 Ppp1r8 Rfwd3 Skb1 Smc4l1 Suv39h1 Taf5 Thap1 Vbp1
V$NFY_C	NF-Y binding site	1	-0.06	16	ACTL6A ATAD2 CDC2 CDC7 CDCA2 CDCA4 CDCA5 CDKN3 FAM33A HELB HIST1H3D MGC33371 PPIL1 RBL1 SKB1 SUV39H1	3.29671e-05	6.29	22	2810037C03Rik Actl6a Asf1b Aurka Blm Cdc25a Cdca5 Cks2 Cstf1 Hist1h2ac Hist1h2af Hist1h2an Hist1h2bb Mcm3 Mcm7 Sfxn1 Takrp Ube2c Usp39 Vbp1 Xpmc2h Zfp526
V$NGFIC_01	nerve growth factor-induced protein C	1	-3.56	11	ATAD2 CENPF CMAS ESPL1 FAM49B MKI67 PLK1 RAMP SFXN1 WDHD1 WDR51A	1	-1.22	11	Alg5 Cdc7 Dcps Kif20a Mtrf1l Obfc1 Pold1 Tarsl1 Tfdp1 Tipin Trim13
V$NKX22_01	NK2 class homeobox factor 2	1	-3.05	46	ALG8 BRCA2 C6orf157 CCDC5 CDC2 COMMD3 DCC1 DHFR DKFZP434G1415 DMTF1 DSG3 FKBP3 FKSG14 FLJ10719 FLJ20364 GTF3C3 HDCMA18P HIST1H2AK HSPC138 KIAA1333 KIF18A KNTC2 LOC339967 LSM4 MAD2L1 MCM10 MSL3L1 MTBP NUP205 NUP37 PCNA PLRG1 QRSL1 RFC5 RFP2 RPA3 RPS6KA4 SIP1 TARSL1 TNPO1 TOPBP1 TRAM1 TTK USP1 WDHD1 ZCCHC9	1	-3.03	39	2310031L18Rik 2510040D07Rik 2610019I03Rik AA545217 Adamdec1 Anapc7 Atic BC005624 C730036B14Rik Ccdc5 Cdca1 Cdca8 Cenpa Cotl1 Fancd2 Gpiap1 Hist1h2an Kif18a Lsm6 Mad2l1 Mbd4 Mcm3 Melk Mphosph1 Mtrf1l Orc5l Pkn2 Ppil1 Pttg1 Rg9mtd2 S100a8 Skb1 Smc6l1 Solt Tarsl1 Thap1 Tmprss11a Ube2c Zcchc9
V$NKX25_02	homeo domain factor Nkx-2.5/Csx, tinman homolog	1	-1.32	157	AASDHPPT ACTL6A ADAMDEC1 ALG10 ALG5 ALG8 ANAPC1 ANAPC7 ARHGAP11A ARNTL2 ARPC4 ASF1B ASK ATAD2 BANF1 BM039 BRRN1 BUB1 C1orf33 C6orf167 CAD CCNA2 CCNB2 CDC2 CDC45L CDCA1 CDKN3 CENPE CENPF CIAPIN1 CKAP2 COMMD3 COMMD8 COPS6 CSE1L DCK DCPS DEPDC1 DEPDC1B DKFZP434G1415 DKFZp761A078 DLG7 DSC2 E2F7 E2IG5 ECT2 EIF2B1 EPRS EXO1 FAM49B FANCD2 FLJ10036 FLJ10706 FLJ10719 FLJ11184 FLJ11752 FLJ20516 FLJ20641 FL…	1	-2.5	129	0610009C03Rik 1200008O12Rik 2310031L18Rik 2310043D08Rik 2310066N05Rik 2410011G03Rik 2410012H02Rik 2510040D07Rik 2610002I17Rik 2610019I03Rik 2610300B10Rik 2700085M18Rik 2810037C03Rik 3000003F02Rik 5730568A12Rik 5730599I05Rik AA545217 Actl6a Adamdec1 Anapc1 Arhgap11a Arntl2 Arpc4 Asf1b Atp13a1 BC005624 Bub1b C730036B14Rik Ccdc5 Ccnb2 Cdc25a Cdc25c Cdca2 Cdca8 Cdkn3 Cenpa Cenpe Chek1 Ckap2 Cks2 Cmas…
V$NKX3A_01	NK class homeobox factor 3A	1	-0.57	72	ACTL6A AF15Q14 ALG10 ARHGAP11A ARPC4 AURKB BLM BUB3 C13orf3 C18orf24 C6orf157 CCNA2 CDC2 CENPF CIAPIN1 CNAP1 COMMD8 CSE1L DEPDC1B DHFR DKFZp761A078 DSG3 E2F7 ECT2 ETAA16 FANCD2 FARSLB FKSG14 FLJ10719 FLJ11184 FLJ14668 FLJ20105 FLJ20364 FLJ22624 GTF3C3 HDCMA18P HIST1H3D HIST1H4I HSPC138 IARS KIAA1333 KIF18A LOC116143 LOC339967 LOC84661 LSM4 MKI67 MRPS10 MTRF1L NUP37 OIP5 PCNA PLK1 PLK4 PLRG1 POLE2…	1	-2.72	64	2310043D08Rik 2410011G03Rik 2610019I03Rik 2810418N01Rik 2810453L12Rik AI467484 Aasdhppt Anapc4 Anapc7 Asf1b Atad2 Atp13a1 Banf1 Brrn1 C730036B14Rik Cdca1 Cdca2 Cdca4 Cdca8 Cenpa Dmtf1 Dsg3 Eif2b1 Fkbp3 Gmnn Gpiap1 Hist1h2af Hist1h4h Il19 Lsm6 MGC65590 Mad2l1 Mcm5 Mphosph1 Mrps10 Mrps16 Mrps24 Mtbp Nfyb Nup107 Nup205 Nusap1 Oip5 Pnpt1 Ppih Prim1 Pttg1 Racgap1 Rbl1 Rfwd3 Rnf134 Ruvbl2 Sip1 Smarcad1…
V$NKX61_01	NKX6-1	1	-0.58	32	ACTL6A ADAMDEC1 ATIC BIRC5 C10orf3 C1orf33 C6orf167 CDC2 DAP13 EIF2B1 FLJ10719 FLJ20516 GMNN GTF3C2 HDCMA18P HIST1H2AG IL19 JTV1 KIAA1229 KIAA1333 LMNB2 LOC84661 LSM4 MCM10 MGC10540 PI4K2B POLQ RAD54B RFC3 SFXN1 VHL ZCCHC9	1	-2.37	24	Anapc7 Arntl2 BC025462 Cdca1 Commd8 Fignl1 Gtf3c2 Hist1h3a Il19 Kntc1 Lmnb2 Melk Mrps16 Mtrf1l Nek2 Pgm1 Plrg1 Ppil5 Rfc3 Rpa3 Smc6l1 Sumo2 Zcchc9 Zmpste24
V$NMYC_01	N-Myc	1	-2.24	101	ALG5 ANAPC1 ANAPC4 ANAPC7 APRT ARNTL2 ASK ATIC BLM BRCA2 BUB3 C14orf104 C1orf33 C20orf129 C22orf18 C6orf157 C7orf19 C9orf85 CAD CDC2 CDC25C CDCA4 CENPE CENPF CKS2 COMMD3 COMMD8 COTL1 CPSF3 DCK DEPDC1 DKFZP564K2062 EXOSC1 FAM49B FARSLB FBXO5 FIGNL1 FKBP3 FLJ10036 FLJ11184 FLJ12716 FLJ14803 FLJ20105 FLJ20211 FLJ21908 FLJ22624 FOXM1 FSHPRH1 GMNN GTF3C2 HMBS HSPBP1 IARS IL19 KIAA1229 LMNB1 LMNB2 LOC1…	1	-2.08	57	2610040E16Rik 2810037C03Rik 3000003F02Rik 5730568A12Rik 5730599I05Rik Anapc7 Aprt Atic Aurka Aurkb BC004701 Brrn1 C730036B14Rik Cad Cdca8 Cenpe Commd3 Commd8 Cotl1 Cpsf3 Cstf1 Depdc1b Dut E2f7 Exo1 Foxm1 Hmmr Iars Kif11 Krt1-16 Lmnb1 Mcm2 Melk Metap1 Mrpl52 Msl31 Mybl2 Nol8 Orc1l Orc6l Pdcd2 Pigw Pkn2 Ppil1 Riok2 Rps6ka4 Sf3a3 Sgol1 Smc6l1 Takrp Tfdp1 Tpbg Ttk Txndc9 Ube2c Usp39 Zfp526
V$NRF1_Q6		1	-0.18	35	AF15Q14 ALG8 ANAPC7 ANKRD26 C20orf172 CCT5 CKS2 COMMD3 COMMD8 DAP13 DCK EIF2S1 FAM49B FLJ20211 FLJ21816 GSG2 GTF3C3 HMMR KIF23 NUDCD2 NUP107 ORC6L PCNA PLK4 RAD54B RAMP RIOK2 SFRS9 SMC4L1 SSRP1 TFDP1 TXNDC9 VHL XRCC2 ZC3HDC8	0.00222055	2.36	29	2610002I17Rik 2610019I03Rik 2700084L22Rik 5730599I05Rik BC066140 Cct5 Cdc7 Cks2 Eif2s1 Fignl1 Fshprh1 Hspa8 Kntc2 Metap1 Nup107 Plk4 Pnpt1 Polr2b Ppp1r8 Rae1 Riok2 Sfrs1 Sfrs9 Sgol1 Ssrp1 Tfdp1 Wdhd1 Xpmc2h Zc3hdc8
V$OCT1_01	octamer factor 1	1	-3.62	11	ASK BANF1 FAM49B FLJ20516 HIST1H2AG HIST1H2AJ HIST1H3D HIST1H3F JTV1 TNPO1 ZMPSTE24	1	-3.3	6	2410011G03Rik Aurkb Exo1 Hist1h2ac Hist1h2ah Hist1h2bb
V$OCT1_02	octamer factor 1	1	-1.36	87	ADAMDEC1 ANAPC7 ARHGAP11A ASPM ATIC AURKB BANF1 BLM C13orf3 C1orf33 CAD CCNA2 CDC2 CDC25A CDKN3 CENPA CIAPIN1 CPSF2 DKFZp434K2435 DSC2 DSG3 ECT2 ETAA16 FAM33A FANCD2 FBXO5 FKBP3 FLJ10706 FLJ10719 FLJ13912 FLJ14668 FLJ14803 FLJ20641 FLJ21908 FLJ39660 FLJ40869 GLE1L GMNN HCAP-G HDCMA18P HIST1H2AJ HIST1H3D HIST1H3F HIST1H4I IL19 KIAA0101 KIAA1229 KIF18A LOC339967 LOC84661 LSM6 MCM10 MPHOSPH1 MRPL47 …	1	-2.61	106	1200009B18Rik 2310043D08Rik 2410011G03Rik 2410012H02Rik 2510040D07Rik 2610002I17Rik 2610528A17Rik 2810418N01Rik 4932411G06Rik 4933424N09Rik 5730599I05Rik AA545217 AI467484 Adamdec1 Alg8 Anapc4 Anapc7 Arhgap11a Arntl2 Atad2 Aurkb B930062P21Rik BC004701 BC066140 Brrn1 C730036B14Rik Calmbp1 Ccnb2 Cct5 Cdc7 Cdca1 Cdca2 Cenpe Chek1 Ciapin1 Clspn Cops6 Cstf1 Cstf3 D11Wsu68e Depdc1b Dlg7 Dmtf1 Drbp1 Dsg…
V$OCT1_05	octamer-binding factor 1	1	-3.44	22	BANF1 COTL1 DSC2 ECT2 FAM33A FLJ20516 FLJ40869 GJB2 HIST1H2AG HIST1H2AJ HIST1H3D HIST1H3F JTV1 KIF4A KNTC2 NEK2 PCNA PNPT1 S100A8 TNPO1 ZCCHC9 ZMPSTE24	1	-2.51	15	2310043D08Rik 2410011G03Rik 2610528A17Rik 9530020D24Rik Aurkb Cse1l Dck Dnajc9 Hist1h2ac Hist1h2ah Hist1h2bb Il19 Lsm6 S100a9 Tpbg
V$OCT1_06	octamer-binding factor 1	1	-2.24	183	ACTL6A ADAMDEC1 AKR1B10 ALG5 ALG8 ANAPC1 ANAPC7 ARHGAP11A ARNTL2 ASF1B ASK ASPM ATAD2 ATP13A1 AURKB BANF1 BM039 BRRN1 BUB3 C14orf106 C18orf24 C1orf33 C6orf167 C9orf78 CCNA2 CCNB2 CDC2 CDC25A CDC45L CDC7 CDCA1 CENPA CENPE CIAPIN1 CKAP2 CLSPN CMAS CNAP1 COMMD3 COMMD8 COPS6 CPSF2 CSE1L DCPS DEPDC1B DHFR DKFZp761A078 DSC2 DSG3 E2F7 E2IG5 ECT2 EIF2B1 EIF2S1 EXO1 EXOSC8 FAM33A FANCD2 FARSLB FIGNL1 FKSG…	1	-2.62	170	0610009C03Rik 1200009B18Rik 2210402C18Rik 2310043D08Rik 2410004C24Rik 2410011G03Rik 2610002I17Rik 2610019I03Rik 2610040E16Rik 2810037C03Rik 2810418N01Rik 4932411G06Rik 4933424N09Rik 5730599I05Rik 5930412E23Rik AA545217 AI467484 Aasdhppt Adamdec1 Anapc4 Anapc7 Arhgap11a Atp13a1 Aurkb B930062P21Rik BC004701 BC025462 BC066140 Birc5 Brrn1 Bub1b Bub3 C730036B14Rik Cad Ccna2 Ccnb2 Cct5 Cdc2a Cdc7 Cdca1…
V$OCT1_07	octamer factor 1	1	-4.26	4	ASK NUDCD2 RG9MTD2 ZMPSTE24	1	-4.09	4	Akr1b8 Exo1 Tarsl1 Zwint
V$OCT1_B	Octamer binding factor 1	1	-2.95	17	BANF1 COTL1 ECT2 FAM33A FAM49B FLJ20516 FLJ40869 GJB2 HIST1H2AG HIST1H2AJ HIST1H3D HIST1H3F JTV1 MGC5297 PCNA TNPO1 VBP1	1	-2.2	12	2310043D08Rik 2410011G03Rik Aurkb Cstf3 Dck Exo1 Hist1h2ac Hist1h2ah Hist1h2bb Il19 Jtv1 Ppil1
V$OCT_C	Octamer binding site	1	-3.45	22	BANF1 C6orf167 COTL1 FAM33A FAM49B FLJ14668 FLJ20516 HIST1H2AG HIST1H2AJ HIST1H3D HIST1H3F JTV1 KIAA0101 KIF4A KNTC2 MGC5297 PCNA RAMP RBL1 S100A8 TNPO1 ZMPSTE24	1	-3.23	18	2310043D08Rik 2410011G03Rik 5730599I05Rik Aurkb Cse1l Dck Dnajc9 Exo1 Hist1h2ac Hist1h2ah Hist1h2bb Hist1h3a Il19 Kif20a S100a9 Skb1 Tpbg Zcchc9
V$PADS_C	Retroviral Poly A downstream element	1	-2.78	94	ADAMDEC1 ALG5 ANAPC7 ANKRD26 ATP13A1 BM039 BRRN1 C10orf3 C13orf3 C14orf104 C14orf142 C1orf33 C6orf167 C7orf19 CAD CCNA2 CDC45L CDCA4 CENPF CIAPIN1 CKAP2 CLSPN CMAS CPSF2 CPSF3 DKFZp761A078 DMTF1 DSG3 DUT E2F7 EXO1 EXOSC8 FABP5 FKBP3 FKSG14 FLJ10156 FLJ10719 FLJ11184 FLJ14668 FLJ20211 FLJ20641 HDCMA18P HELB HIST1H3D HMBS HSPC138 IL19 KIAA0101 KIF11 KIF20A KNTC1 LOC494143 MAD2L1 MCM10 MCM5 METAP1 M…	1	-2.49	85	1200008O12Rik 2610002I17Rik 2610019I03Rik 2610528A17Rik 2700084L22Rik 2700085M18Rik 2810037C03Rik 9530020D24Rik AA545217 Akr1b8 Alg5 Anapc1 Anapc4 Anapc7 Arntl2 Atad2 BC004701 Banf1 Brrn1 Cad Ccnb2 Cdc25a Cdc7 Cdca5 Cenpa Cenpe Cks2 Cops6 Ect2 Erh Fabp5 Fshprh1 Gsg2 Helb Hist1h2af Hmbs Hspa8 Jtv1 Kif14 Kif20a Kif23 Kif4 Krt1-16 Leng5 Lmnb1 Lsm6 Mad2l1 Mcm2 Mrps16 Mtrf1l Nol8 Nudcd2 Nup107 Obfc1 O…
V$PAX5_01	B-cell-specific activating protein	1	-2.59	44	APRT C13orf3 C9orf78 CCNA2 CDC25A CDCA8 CDKN3 COTL1 CPSF2 DEPDC1B DMTF1 DUT FBXO5 FIGNL1 FLJ13912 FLJ14668 FLJ20331 FLJ21816 IARS IL19 KUB3 MBD4 MCM2 MCM4 MCM7 MELK MGC35274 MGC5297 MGC5352 MRPL52 PGM2 PPIE PRKDC RRM2 S100A8 SFRS9 SLD5 SNRPF TACC3 TFDP1 TTK WBSCR16 WDR51A dJ383J4.3	1	-2.78	24	2410012H02Rik Aprt Banf1 Cdc25a Cenpa Ciapin1 Cops6 Dap3 Eprs Fbxo5 Gjb2 Gpiap1 Jtv1 Mbd4 Mcm10 Mrps16 Plk1 Rbl1 Rfc3 Sfrs9 Sgol1 Sip1 Vhlh Zfp482
V$PAX6_Q2		1	-3.33	19	ALG8 ARNTL2 ASF1B ASPM BRCA2 C9orf78 CDKN3 CKS2 CSTF3 FLJ12716 FLJ22624 LOC494143 METAP1 MGC14151 NIF3L1 PTX1 S100A9 TPX2 TXN	2.30004e-05	6.61	93	2310043D08Rik 2310066N05Rik 2410011G03Rik 2600001J17Rik 2610528A17Rik 2810037C03Rik 3000003F02Rik 4932411G06Rik 5730599I05Rik 9530020D24Rik AA545217 Anapc7 Asf1b Atad2 Atic Aurkb BC025462 Blm Bub3 C730036B14Rik Cad Ccdc5 Ccna2 Cdc25c Cdc2a Cenpf Cenph Ciapin1 Ckap2 Cks2 Cops6 Cpsf2 Cse1l Dlg7 Drbp1 Exosc1 Fkbp3 Gjb2 Gle1l Gsg2 Helb Hist1h2ac Hist1h4h Kif11 Kif18a Kntc1 Lsm4 MGC65590 Mbd4 Mcm2 Mcm…
V$PAX_Q6		1	-3.08	347	AASDHPPT ACTL6A ADAMDEC1 AF15Q14 AKR1B10 ALG5 ALG8 ANAPC1 ANAPC4 ANAPC7 ANKRD26 APRT ARHGAP11A ARNTL2 ARPC4 ASF1B ASPM ATAD2 ATIC ATP13A1 AURKB BANF1 BIRC5 BLM BM039 BRCA2 BRRN1 BUB1 BUB3 C10orf3 C13orf3 C14orf104 C14orf106 C14orf142 C18orf24 C1orf33 C20orf129 C20orf172 C22orf18 C6orf157 C6orf167 C7orf19 C9orf78 C9orf85 CAD CCDC5 CCNB2 CCNE1 CCT5 CDC2 CDC25C CDC45L CDC7 CDCA1 CDCA2 CDCA4 CDCA5 CD…	1	-3.4	295	0610009C03Rik 1200008O12Rik 1200009B18Rik 2210402C18Rik 2310031L18Rik 2310043D08Rik 2310066N05Rik 2410004C24Rik 2410011G03Rik 2410012H02Rik 2510040D07Rik 2600001J17Rik 2610002I17Rik 2610019I03Rik 2610040E16Rik 2610300B10Rik 2610528A17Rik 2700084L22Rik 2700085M18Rik 2810037C03Rik 2810047L02Rik 2810418N01Rik 2810453L12Rik 3000003F02Rik 4932411G06Rik 4933424N09Rik 5730568A12Rik 5730599I05Rik 5930412…
V$PBX1_02	homeo domain factor Pbx-1	1	-3.58	6	HMMR LSM6 MGC5297 NUDCD2 PPIL5 SMC4L1	1	-3.34	7	2700084L22Rik Dnajc9 Pygo2 Sumo2 Suv39h1 Tarsl1 Trim13
V$PBX_Q3		1	-0.98	332	AASDHPPT ACTL6A ADAMDEC1 AF15Q14 AKR1B10 ALG10 ALG5 ANAPC1 ANAPC4 ANAPC7 ANKRD26 APRT ARHGAP11A ARNTL2 ARPC4 ASF1B ASK ASPM ATAD2 ATIC ATP13A1 AURKB BANF1 BIRC5 BLM BM039 BRRN1 BUB1B BUB3 C10orf3 C13orf3 C14orf104 C14orf106 C14orf142 C18orf24 C1orf33 C20orf129 C20orf172 C22orf18 C6orf157 C6orf167 C7orf19 C9orf78 C9orf85 CAD CCDC5 CCNA2 CCNB2 CCNE1 CCT5 CDC2 CDC25A CDC25C CDC7 CDCA1 CDCA2 CDCA4 CD…	1	-2.46	287	0610009C03Rik 1200008O12Rik 1200009B18Rik 2210402C18Rik 2310031L18Rik 2310043D08Rik 2310066N05Rik 2410004C24Rik 2410011G03Rik 2410012H02Rik 2510040D07Rik 2600001J17Rik 2610002I17Rik 2610019I03Rik 2610040E16Rik 2610300B10Rik 2610528A17Rik 2700084L22Rik 2700085M18Rik 2810037C03Rik 2810047L02Rik 2810453L12Rik 3000003F02Rik 4933424N09Rik 5730568A12Rik 5730599I05Rik 5930412E23Rik 9530020D24Rik AA54521…
V$PIT1_Q6		1	-2.65	242	AASDHPPT ACTL6A ADAMDEC1 AKR1B10 ALG10 ALG8 ANAPC1 ANAPC4 ANAPC7 ANKRD26 ARHGAP11A ARNTL2 ASK ASPM ATAD2 ATP13A1 AURKB BIRC5 BLM BM039 BUB3 C18orf24 C1orf33 C20orf129 C22orf18 C6orf157 C6orf167 C9orf78 CAD CCNA2 CCNB2 CCT5 CDC2 CDC25C CDC7 CDCA4 CDKN3 CENPA CENPE CENPF CHEK1 CIAPIN1 CKAP2 CLSPN CMAS COMMD3 COMMD8 COPS6 COTL1 CSE1L CSTF1 CSTF3 DCC1 DCK DEPDC1 DHFR DKFZP434B168 DKFZp434K2435 DKFZp7…	1	-1.87	241	0610009C03Rik 2310031L18Rik 2310043D08Rik 2310066N05Rik 2410004C24Rik 2410011G03Rik 2410012H02Rik 2510040D07Rik 2600001J17Rik 2610002I17Rik 2610040E16Rik 2610300B10Rik 2610528A17Rik 2700084L22Rik 2700085M18Rik 2810037C03Rik 2810047L02Rik 3000003F02Rik 4932411G06Rik 4933424N09Rik 5730599I05Rik 9530020D24Rik AA545217 AI467484 AW552001 Actl6a Adamdec1 Akr1b8 Alg8 Anapc1 Anapc7 Arhgap11a Asf1b Atad2 …
V$PITX2_Q2	pituitary homeobox factor 2	1	-0.84	210	ACTL6A ADAMDEC1 AKR1B10 ALG10 ALG5 ALG8 ANAPC1 ANAPC4 ANKRD26 APRT ASK ASPM ATIC AURKB BANF1 BIRC5 BRCA2 BRRN1 BUB1B BUB3 C10orf3 C13orf3 C14orf106 C20orf129 C20orf172 C22orf18 C6orf157 C7orf19 CAD CCDC5 CCNA2 CCNB2 CCNE1 CCT5 CDC2 CDC25A CDC25C CDC7 CDCA4 CDKN3 CENPE CENPF CENPH CIAPIN1 CLSPN CMAS CNAP1 COMMD3 COPS6 CPSF2 CSTF3 DAP13 DCK DCPS DEPDC1 DKFZP434G1415 DKFZP564O1664 DKFZp761A078 DLG7 …	1	-1.48	144	1200009B18Rik 2310031L18Rik 2310043D08Rik 2310066N05Rik 2410011G03Rik 2600001J17Rik 2610002I17Rik 2610019I03Rik 2610040E16Rik 2700085M18Rik 2810037C03Rik 2810047L02Rik 2810453L12Rik 3000003F02Rik 4932411G06Rik 4933424N09Rik 5930412E23Rik 9530020D24Rik AA545217 Akr1b8 Arhgap11a Asf1b Atic Banf1 Birc5 Blm Bub3 C730036B14Rik Cad Ccna2 Cdc25c Cdc2a Cdca1 Cdca2 Cdca4 Cdca8 Cenpa Cenpe Cenph Ciapin1 Ck…
V$POLY_C	Retroviral Poly A signal	1	-3.55	3	FLJ21908 KIAA1229 XPMC2H	1	-4.06	4	Fgfr1op MGC65590 Sf3b1 Shfdg1
V$POU1F1_Q6		1	-2.61	137	ADAMDEC1 AKR1B10 ALG10 ANKRD26 ATAD2 AURKB BLM BRRN1 BUB3 C10orf3 C1orf33 C20orf129 C22orf18 C6orf167 C9orf78 CAD CCNA2 CCNB2 CCNE1 CDC2 CDC25A CDC7 CDCA5 CDKN3 CENPF CHEK1 CIAPIN1 CLSPN COMMD3 COTL1 CSE1L CSTF3 DAP13 DCC1 DEPDC1 DEPDC1B DKFZP434B168 DKFZp434K2435 DLG7 DRB1 DSC2 DSG3 E2F7 ECT2 EIF2B1 EIF2S1 EPRS ESPL1 FABP5 FAM33A FAM49B FKBP3 FKSG14 FLJ10036 FLJ11752 FLJ13912 FLJ21908 FSHPRH1 GJ…	1	-1.51	110	1200008O12Rik 2310031L18Rik 2310043D08Rik 2310066N05Rik 2410004C24Rik 2410012H02Rik 2510040D07Rik 2810037C03Rik 2810453L12Rik 3000003F02Rik 4933424N09Rik 5730599I05Rik AI467484 Adamdec1 Akr1b8 Atp13a1 Aurkb B930062P21Rik BC005624 BC025462 BC066140 Brrn1 Ccdc5 Cct5 Cdc25c Cdc2a Cdc7 Ckap2 Clspn Commd3 Cops6 Cotl1 Cstf3 D10Ertd516e D11Wsu68e D3Ertd250e Dck Dcps Depdc1a Dlg7 Dmtf1 Dsg3 E2f7 Eif2b1 E…
V$POU3F2_02		1	-4.57	2	NUDCD2 ZMPSTE24	1	-4.42	2	Atp13a1 Hist1h2ac
V$POU6F1_01		1	-3.28	30	ALG10 C6orf157 C9orf78 CCNA2 CDC2 CDC25C CDKN3 COMMD3 CSTF3 DLG7 DNAJC9 DSG3 EIF2B1 FANCD2 FLJ39660 KIF11 PCNA POLQ POLR3B PTK9 PTX1 QRSL1 RACGAP1 RFC3 RFC4 RPF1 SF3A3 SF3B1 SHFM1 TNPO1	1	-1.29	16	2810037C03Rik Akr1b8 Arhgap11a Commd3 Cse1l Kif18a Mcm10 Pdcd2 Polr3b Prim1 Rfwd3 Sf3b1 Shfdg1 Tarsl1 Txndc9 Zmpste24
V$PPARA_01	PPAR:RXR heterodimers	1	-4.34	1	LOC201725	1	-0.99	2	Arntl2 Suv39h1
V$PPARA_02	PPAR-alpha:RXR-alpha heterodimer (peroxisome proliferator activated factor alpha:retinoid X receptor alpha)	1	-3.56	14	ASF1B CLSPN FLJ25416 IL19 KIF20A KNTC2 LOC116143 MCM7 MGC35274 MRPS16 ORC5L PDCD2 SLD5 WDHD1	1	-3.71	9	Actl6a Fgfr1op Foxm1 Jtv1 Kif20a Mcm7 Pgm1 Racgap1 Ttk
V$PPARG_03	PPAR (peroxisome proliferator-activated receptor gamma)	1	-2.74	141	ADAMDEC1 ANAPC1 ANAPC4 APRT ARNTL2 ARPC4 BRCA2 BUB1 C14orf104 C14orf106 C14orf142 C20orf172 C7orf19 C9orf78 C9orf85 CAD CCNB2 CCNE1 CDC2 CDC25A CDC25C CDC45L CDCA1 CDCA5 CHEK1 CLSPN COMMD3 COPS6 COTL1 DAP13 DKFZP434B168 DKFZP434G1415 DKFZP564O1664 DKFZp434K2435 DRB1 E2IG5 ECT2 EIF2S1 ERH ESPL1 ETAA16 EXOSC1 FABP5 FAM49B FIGNL1 FLJ10156 FLJ11752 FLJ12436 FLJ12716 FLJ14803 FLJ20211 FLJ20331 FLJ2051…	1	-2.53	115	2310031L18Rik 2410012H02Rik 2600001J17Rik 2610002I17Rik 2610528A17Rik 2810047L02Rik 2810453L12Rik 4933424N09Rik 5930412E23Rik 9530020D24Rik AI467484 AW552001 Alg8 Anapc4 Anapc7 Arntl2 Atad2 BC005624 Banf1 Blm Bub1b Bub3 C730036B14Rik Cad Ccne1 Cdc2a Cdc7 Cdca4 Cdkn3 Cenph Chek1 Ckap2 Clspn Commd3 Cops6 Cpsf2 Cstf1 Cstf3 Dcps Depdc1a Depdc1b Dlg7 Dsc2 Dut Eif2s1 Fbxo5 Fgfr1op Fignl1 Fnbp3 Fshprh1 …
V$PR_01	high affinity binding sites for progesterone receptor	1	-3.5	7	BIRC5 C14orf106 HIST1H2AK PCNA SFRS1 SGOL1 ZWINT	1	-3.18	8	0610009C03Rik Bub1b Cdca1 Depdc1b Gtf3c2 Pdcd2 Pgm1 S100a9
V$PR_02	is recognized by progesterone receptor	1	-3.61	15	ATP13A1 BANF1 BIRC5 C14orf106 C14orf142 DCK FLJ20364 HIST1H2AK LOC494143 NUP107 PDCD2 PGM2 RUVBL2 SGOL1 USP1	1	-0.44	26	0610009C03Rik 5730568A12Rik 9530020D24Rik Arhgap11a Brrn1 Bub1b Cdca1 Cdca4 Cenpe Dsc2 Gle1l Gtf3c2 Hist1h2ac Hist1h2bb Kif20a Msl31 Pdcd2 Pgm1 Pin1 Pnpt1 Pole2 Qrsl1 Rae1 Rfc3 S100a9 Trip13
V$PTF1BETA_Q6		1	-2.94	39	C6orf167 CCT5 CDC45L CDC7 CHEK1 CMAS COPS6 CSTF1 EIF2S1 ERH FKBP3 FLJ22624 FLJ39660 FLJ40869 FOXM1 HIST1H2AG KIAA1333 KNTC1 KRT16 LMNB1 LOC494143 MGC14151 MGC16943 MRPS16 MYBL2 OIP5 PPIH PPIL5 PSMD14 PTK9 Pfs2 RAE1 RAMP SFXN1 SGOL1 SMC6L1 STK6 ZNF526 ZWINT	1	-2.52	19	4933424N09Rik Cenpa Cops6 Dcps E2f7 Erh Fgfr1op Lmnb2 Mphosph1 Mrpl47 Pbk Pcna Pkn2 Pygo2 Sgol1 Tnpo1 Txndc1 Txndc9 Zfp526
V$RFX1_01	X-box binding protein RFX1	1	-2.67	162	ACTL6A AF15Q14 AKR1B10 ANAPC4 ANAPC7 ANKRD26 ATAD2 BLM BM039 BRCA2 BUB1 BUB3 C14orf104 C14orf142 C18orf24 C1orf33 C20orf172 C22orf18 C6orf167 C9orf78 CCDC5 CDC25A CDC45L CDCA2 CDCA4 CENPF CHEK1 CIAPIN1 CKS2 CLSPN CMAS COPS6 CPSF3 CSTF1 DAP13 DCC1 DKFZP564K2062 DKFZP564O1664 DKFZp434K2435 E2F7 EIF2S1 ERH ESPL1 ETAA16 EXO1 EXOSC1 EXOSC8 FABP5 FAM33A FANCD2 FBXO5 FGFR1OP FKBP3 FLJ10156 FLJ10706 FLJ1…	1	-2.23	142	1200009B18Rik 2410004C24Rik 2410011G03Rik 2610040E16Rik 2610300B10Rik 2700084L22Rik 2700085M18Rik 2810418N01Rik 2810453L12Rik 3000003F02Rik 4933424N09Rik 5730568A12Rik AA545217 AW552001 Aasdhppt Akr1b8 Anapc1 Anapc4 Anapc7 Aprt Atp13a1 Birc5 Blm C730036B14Rik Cad Calmbp1 Ccdc5 Ccna2 Ccne1 Cct5 Cdc25a Cdc7 Cdca1 Cdca4 Cdca8 Cdkn3 Cenpa Cenpe Cenph Chek1 Ckap2 Cks2 Clspn Cmas Commd3 Cops6 Cpsf2 Cps…
V$RFX1_02	X-box binding protein RFX1	1	-2.44	129	ACTL6A AKR1B10 ARHGAP11A AURKB BANF1 C1orf33 C6orf167 C7orf19 C9orf85 CAD CCNA2 CCT5 CDC2 CDC25A CDC25C CDCA5 CENPA CENPF CENPH CIAPIN1 COMMD3 DCK DCPS DKFZP434B168 DKFZP434G1415 DKFZP564K2062 DMTF1 DNAJC9 DSG3 EIF2B1 EIF2S1 ERH FABP5 FLJ10719 FLJ12436 FLJ14803 FLJ21816 FLJ21908 FLJ40869 FSHPRH1 GJB2 GTF3C3 HIST1H2AG HIST1H2AK HMBS HMMR IARS KIAA0101 KIAA1229 KIF18A KIF20A KIF23 KIF4A KNTC1 KNTC2…	1	-1.64	116	1200008O12Rik 2310031L18Rik 2510040D07Rik 2600001J17Rik 2810047L02Rik 4933424N09Rik 5930412E23Rik AI467484 Aasdhppt Actl6a Arntl2 Atp13a1 BC004701 BC066140 Banf1 Birc5 Blm Brrn1 Cad Ccdc5 Ccnb2 Cdca2 Cdca4 Cdca5 Cdca8 Cenpf Cenph Clspn Commd3 Cops6 Cpsf3 Cstf3 D3Ertd250e Dap3 Dmtf1 Dnajc9 Dsc2 Dsg3 Dut E2f7 Ect2 Eif2s1 Eprs Erh Exo1 Fancd2 Fgfr1op Fignl1 Fnbp3 Fshprh1 Gmnn Hist1h3i Hist1h4h Hmmr …
V$RORA1_01	RAR-related orphan receptor alpha1	1	-3.22	27	ARPC4 BRCA2 CCNA2 CIAPIN1 DKFZP564K2062 E2IG5 FLJ20641 FSHPRH1 HIST1H3F HMBS KIAA1333 KNTC1 MKI67 MTRF1L NUP37 POLE2 POLR2B PTK9 PTX1 QRSL1 RAE1 SF3B1 SIP1 TAF5 TARSL1 TMPO TPX2	1	-2.35	44	2610002I17Rik 2610040E16Rik 9530020D24Rik Aprt Atp13a1 Blm Bub1b Ccdc5 Ccna2 Cdc2a Cdca4 Cenpa Ciapin1 Cse1l Dck Dnajc9 Drbp1 Exosc1 Fignl1 Fkbp3 Gpiap1 Gsg2 Hist1h2ac Hist1h3i Iars Lsm4 Mad2l1 Mtbp Mtrf1l Nfyb Nudcd2 Nup205 Pgm1 Ppie Ptk9 Pygo2 Rg9mtd2 Sfxn1 Sgol1 Suv39h1 Taf5 Takrp Tarsl1 Vbp1
V$RORA2_01	RAR-related orphan receptor alpha2	1	-4.07	5	C6orf167 CCNA2 CIAPIN1 DCC1 TARSL1	1	-3.58	6	Atad2 Bub1b Gsg2 Hmmr Suv39h1 Takrp
V$RP58_01	58 KDA repressor protein	1	-3.96	6	ADAMDEC1 DKFZP434B168 MKI67 ORC6L PPIH TROAP	1	-2.94	4	Aurka D11Wsu68e Eprs Smarcad1
V$RREB1_01	Ras-responsive element binding protein 1	1	-2.34	25	AURKB BUB1 C9orf78 CCNB2 CCNE1 CPSF2 DKFZp434K2435 ECT2 FAM33A FOXM1 HIST1H4I M11S1 MGC14151 MGC32020 NFYB NUP205 PKN2 PPIH RAMP RFC5 RFP2 RG9MTD2 SSRP1 TOP2A TROAP	1	-2.37	19	Aasdhppt Arntl2 Cad Cdca5 Chek1 Clspn Fnbp3 Gjb2 Hmbs Hspa8 Kntc2 Leng5 Lsm6 Melk Sfxn1 Taf5 Thap1 Tmpo Tram1
V$RSRFC4_Q2		1	-3.07	5	AURKB PBK POLR3F RNF34 SMC2L1	1	-3.66	5	Bub3 Hist1h3a Mki67 Pdcd2 Plk4
V$R_01	Epstein-Barr virus transcription factor R	1	-1.42	3	ANAPC4 CDC2 DNAJC9	1	-4.07	4	BC025462 Banf1 Mcm7 Nif3l1
V$S8_01	S8	1	-3.25	29	ADAMDEC1 AF15Q14 ALG8 ASPM CENPH DAP13 FAM33A FLJ12716 GJB2 HIST1H2AG HIST1H2AK HPRP8BP KIAA1229 LOC116143 LSM6 MPHOSPH1 NEK2 OBFC1 OIP5 POLR3B PTX1 SFXN1 SMARCAD1 TPX2 TXNDC WDHD1 ZCCHC9 ZMPSTE24 ZNF482	1	-2.71	22	AA545217 Actl6a C730036B14Rik Cdc25a Dmtf1 Fshprh1 Hist1h2ac Hist1h2af Hist1h3a Iars Lmnb2 Mrps16 Polr3b S100a8 S100a9 Takrp Tipin Top2a Txndc1 Usp1 Zcchc9 Zmpste24
V$SF1_Q6		1	-0.74	38	ACTL6A ADAMDEC1 ALG5 ANKRD26 BM039 CCNE1 CKAP2 COMMD3 COMMD8 CSTF3 EXOSC8 FAM49B FANCD2 FLJ11184 FLJ21908 FLJ22624 GTF3C2 HIST1H3F KNTC1 MCM10 MELK MRPL47 MTRF1L NEK2 NUP37 PTK9 PTX1 S100A9 SF3B1 SIP1 SKB1 SMARCAD1 SMC6L1 TPBG UBE2C VHL XRCC2 ZCCHC9	1	-1.4	36	2610019I03Rik 2610528A17Rik 9530020D24Rik Adamdec1 Alg8 Arntl2 Atp13a1 Blm Ccdc5 Ciapin1 Commd3 D10Ertd516e D11Wsu68e Eprs Fancd2 Fkbp3 Gmnn Gsg2 Gtf3c2 Hist1h3i Hmmr Iars Jtv1 Mcm3 Mrpl47 Mtrf1l Nif3l1 Plk1 Ppie Ppil5 Ptk9 Rbl1 Rpa3 Sip1 Sumo2 Zfp526
V$SMAD3_Q6		1	-1.78	179	ACTL6A AF15Q14 AKR1B10 ALG10 ANAPC4 ANAPC7 ANKRD26 ARHGAP11A ARPC4 ASF1B ASK ATAD2 ATIC ATP13A1 BANF1 BIRC5 BRCA2 BUB1 BUB1B C14orf106 C14orf142 C18orf24 C20orf172 C6orf167 C7orf19 CCNA2 CCT5 CDC7 CDCA1 CDCA8 CENPA CENPF CIAPIN1 CKAP2 CKS2 CNAP1 COPS6 CPSF2 CPSF3 CSE1L CSTF1 CSTF3 DAP3 DCC1 DCPS DEPDC1 DKFZp761A078 DMTF1 DRB1 DSG3 DUT EIF2B1 EIF2S1 EPRS EXOSC1 EXOSC8 FABP5 FAM33A FBXO5 FKBP3 FLJ1…	1	-2.6	174	0610009C03Rik 1200008O12Rik 2310031L18Rik 2310066N05Rik 2410004C24Rik 2410012H02Rik 2600001J17Rik 2610002I17Rik 3000003F02Rik 9530020D24Rik AI467484 Actl6a Anapc4 Anapc7 Aprt Arhgap11a Arntl2 Arpc4 Asf1b Atic Atp13a1 Aurkb B930062P21Rik BC004701 BC066140 Banf1 Blm Brrn1 Bub1b Bub3 C730036B14Rik Calmbp1 Ccnb2 Cct5 Cdc2a Cdc7 Cdca1 Cdca2 Cdca4 Cdca5 Cdca8 Cenpa Cenpe Cenpf Ckap2 Clspn Cmas Commd8 C…
V$SMAD4_Q6		1	-0.75	137	AASDHPPT ACTL6A AF15Q14 AKR1B10 ALG10 ALG8 ANAPC4 ANAPC7 ANKRD26 APRT ARHGAP11A ARPC4 BIRC5 BLM BM039 BUB1B BUB3 C10orf3 C14orf106 C14orf142 C18orf24 C1orf33 C6orf167 C9orf85 CDC45L CDC7 CDCA2 CDCA8 CDKN3 CKAP2 CKS2 CMAS CNAP1 CPSF3 CSE1L CSTF1 CSTF3 DAP3 DEPDC1 DHFR DKFZp761A078 DRB1 DSC2 DUT ERH FANCD2 FKBP3 FLJ10036 FLJ10156 FLJ20105 FLJ20331 FLJ20364 FLJ20516 FLJ21816 FLJ21908 FLJ22624 FLJ254…	1	-2.52	132	2210402C18Rik 2310031L18Rik 2510040D07Rik 2610040E16Rik 2610528A17Rik 2700084L22Rik 2700085M18Rik 2810418N01Rik 5730599I05Rik 5930412E23Rik AA545217 Actl6a Alg5 Arntl2 Arpc4 Asf1b Aurka Aurkb BC004701 BC005624 BC025462 Brrn1 Bub1b C730036B14Rik Ccdc5 Ccna2 Ccne1 Cdc2a Cdca1 Cdca2 Cdca8 Cenpf Ckap2 Clspn Cmas Commd8 Cse1l Cstf1 Cstf3 D11Wsu68e Dap3 Dcps Dlg7 Dmtf1 Dsg3 Erh Exosc1 Exosc8 Fabp5 Fanc…
V$SOX5_01	Sox-5	1	-2.73	148	AASDHPPT ADAMDEC1 AKR1B10 ALG10 ALG8 ANAPC7 ARPC4 ASK ASPM BLM BM039 BRRN1 C6orf167 C9orf78 CAD CCNA2 CDC2 CDC7 CDCA8 CENPF CHEK1 CIAPIN1 CKS2 CMAS COMMD3 COMMD8 CSTF3 DAP13 DCPS DEPDC1 DKFZp761A078 DNAJC9 E2F7 E2IG5 ECT2 ESPL1 ETAA16 EXO1 FIGNL1 FKBP3 FLJ10036 FLJ10156 FLJ10719 FLJ11184 FLJ11752 FLJ12716 FLJ13912 FLJ14668 FLJ20331 FLJ20516 FLJ20641 FLJ21908 FLJ25416 FSHPRH1 GJB2 GLE1L GMNN GTF3C…	1	-1.19	126	0610009C03Rik 1200008O12Rik 2210402C18Rik 2310031L18Rik 2310066N05Rik 2410004C24Rik 2410011G03Rik 2610002I17Rik 2610300B10Rik 2610528A17Rik 2700085M18Rik 2810418N01Rik 2810453L12Rik 3000003F02Rik 5730568A12Rik 5930412E23Rik AI467484 Actl6a Adamdec1 Anapc7 Arntl2 Atad2 BC025462 BC066140 Blm Bub1b C730036B14Rik Ccdc5 Ccna2 Cct5 Cdca1 Cdca2 Cdca4 Cdkn3 Cenph Chek1 Cmas Commd3 Commd8 Cops6 Cpsf3 Cse1…
V$SOX9_B1	SOX (SRY-related HMG box)	1	-2.65	185	AASDHPPT ADAMDEC1 AF15Q14 AKR1B10 ALG10 ALG5 ANAPC7 ARNTL2 ARPC4 ASK ASPM ATAD2 ATP13A1 BLM BM039 BRRN1 BUB3 C6orf157 C6orf167 C9orf78 CAD CCNA2 CCNB2 CDC2 CDC45L CDC7 CDCA8 CENPF CENPH CHEK1 CIAPIN1 CKS2 CMAS CNAP1 COMMD3 COMMD8 CSTF3 DAP13 DCPS DEPDC1 DKFZP564O1664 DKFZp761A078 DNAJC9 DSC2 E2F7 E2IG5 ECT2 EIF2B1 ESPL1 ETAA16 EXO1 EXOSC8 FIGNL1 FKBP3 FLJ10036 FLJ10156 FLJ10719 FLJ11184 FLJ11752 …	1	-0.17	151	0610009C03Rik 1200008O12Rik 2210402C18Rik 2310031L18Rik 2310066N05Rik 2410004C24Rik 2410011G03Rik 2610002I17Rik 2610300B10Rik 2610528A17Rik 2810037C03Rik 2810418N01Rik 2810453L12Rik 3000003F02Rik 5730568A12Rik 5930412E23Rik 9530020D24Rik AA545217 AI467484 Actl6a Adamdec1 Akr1b8 Anapc1 Anapc7 Aprt Arntl2 Arpc4 Atad2 BC025462 BC066140 Blm Bub1b C730036B14Rik Cad Ccdc5 Ccna2 Cct5 Cdca1 Cdca2 Cdca4 C…
V$SREBP1_01	sterol regulatory element-binding protein 1	1	-2.85	48	AKR1B10 ALG8 ATIC AURKB BRCA2 BRRN1 C7orf19 CCDC5 CENPE CENPH DEPDC1 EPRS FLJ11184 FLJ20105 FLJ21816 FOXM1 HMBS HSPC150 KIF4A KNSL7 LOC201725 MCM7 MELK MGC10911 MGC32020 MGC5352 MRPL52 MRPS10 NIF3L1 OIP5 PCGF6 PLK1 PLK4 PNPT1 POLQ POLR2B PPIE RIOK2 RPF1 SFRS9 SGOL1 SIL SUV39H1 TAF5 TARSL1 USP39 WDR51A ZNF526	1	-3.1	8	Aurka Blm Commd8 Cstf1 Foxm1 Sgol1 Smc6l1 Trip13
V$SREBP1_Q6		1	-2.16	144	AASDHPPT AKR1B10 ALG5 ANAPC4 APRT ARNTL2 ARPC4 ATAD2 ATIC BANF1 BLM BUB1 BUB1B BUB3 C10orf3 C14orf142 C18orf24 C1orf33 C6orf157 C7orf19 C9orf78 CAD CCNB2 CCNE1 CCT5 CDCA4 CDCA5 CENPA CENPE CMAS CNAP1 COPS6 CPSF3 CSE1L CSTF1 CSTF3 DCK DEPDC1 DKFZP434B168 DKFZP564K2062 DNAJC9 DRB1 DUT E2F7 EIF2B1 ESPL1 EXO1 EXOSC8 FABP5 FAM33A FIGNL1 FKSG14 FLJ10156 FLJ12436 FLJ13912 FLJ14668 FLJ14803 FLJ20211 FLJ2…	1	-2.69	101	0610009C03Rik 1200008O12Rik 2210402C18Rik 2510040D07Rik 2610002I17Rik 2700085M18Rik 2810418N01Rik 5730568A12Rik Akr1b8 Arhgap11a Arntl2 Arpc4 Atic BC005624 BC066140 Banf1 Brrn1 Ccne1 Cdc25a Cdc2a Cdca4 Cdca5 Cdca8 Cenpa Ciapin1 Ckap2 Clspn Commd8 Cotl1 D10Ertd516e Dck Dcps Drbp1 Dsg3 Ect2 Erh Exo1 Exosc8 Fancd2 Fbxo5 Fignl1 Fnbp3 Foxm1 Fshprh1 Gjb2 Gle1l Gpiap1 Gtf3c2 Hist1h3i Hmmr Hspa8 Il19 Kif…
V$SREBP_Q3		1	-2.3	127	ADAMDEC1 ALG5 ANAPC4 BANF1 BM039 BUB1B C10orf3 C14orf142 C1orf33 C6orf157 C7orf19 C9orf78 CCNB2 CCT5 CDCA4 CDCA5 CENPE CKS2 CPSF2 CSTF3 DAP13 DEPDC1B DHFR DKFZp434K2435 DKFZp761A078 DLG7 DMTF1 DRB1 DSC2 E2F7 E2IG5 EIF2S1 ESPL1 EXO1 EXOSC8 FAM33A FLJ10156 FLJ10706 FLJ12436 FLJ13912 FLJ14668 FLJ14803 FLJ20211 FLJ20364 FLJ25416 FLJ40869 FOXM1 GTF3C2 HDCMA18P HIST1H3D HIST1H3F HMMR HSPBP1 IL19 KIAA01…	1	-2.61	95	1200008O12Rik 2610002I17Rik 2810037C03Rik 2810418N01Rik 3000003F02Rik 5730568A12Rik 5730599I05Rik Aasdhppt Akr1b8 Alg5 Anapc7 Aprt Arntl2 Arpc4 BC066140 Bub1b Ccne1 Cdc25c Cdc2a Cdc7 Cdca2 Cdca4 Cdca5 Ciapin1 Commd3 Commd8 D10Ertd516e Dap3 Dcps Dhfr Dmtf1 Eif2b1 Exo1 Exosc1 Fancd2 Fignl1 Fkbp3 Fnbp3 Foxm1 Gjb2 Gpiap1 Gtf3c2 Hist1h2af Hist1h2an Hspa8 Kif14 Kif18a Kif20a Kntc2 Leng5 Lsm4 Lsm6 MGC65…
V$SRF_C	serum response factor	1	-1.99	5	BRCA2 LMNB2 LOC339967 RFC4 ZNF482	1	-3.28	7	2810418N01Rik Anapc7 Cdca8 Eif2s1 Mphosph1 Nup107 Ppie
V$SRF_Q4		1	-1.09	19	ARPC4 CIAPIN1 FLJ13912 HSPC138 HSPC150 KNSL7 LMNB2 LOC116143 LOC339967 LOC494143 M11S1 MCM4 MCM7 ORC5L POLR3F SMARCAD1 TARSL1 VBP1 ZNF482	1	-2.84	20	2310031L18Rik Anapc7 Arhgap11a Arntl2 Arpc4 Blm Cad Cdca2 Dsg3 Eif2s1 Gpiap1 Hist1h2bb Mrpl52 Mybl2 Nup107 Obfc1 Ppie Rbl1 Sumo2 Trim59
V$SRF_Q6	serum response factor	1	-1.49	14	ARPC4 CIAPIN1 HIST1H3D HSPC138 HSPC150 KNSL7 LMNB2 LOC339967 LOC494143 M11S1 MCM4 ORC5L PGM2 SMARCAD1	1	-3.33	18	Anapc7 Arhgap11a Arntl2 Arpc4 Dsg3 Eif2s1 Gpiap1 Hist1h2af Hist1h2bb Lmnb1 Mphosph1 Mrpl52 Mybl2 Nup107 Orc5l Ppie Rbl1 Sumo2
V$STAF_01	Se-Cys tRNA gene transcription activating factor	1	-3.07	10	BUB1B BUB3 CDC45L MRPS16 NUP205 RAE1 SF3B1 SFRS1 SFRS9 TXNDC9	0.00470091	1.71	15	0610009C03Rik 2410004C24Rik Birc5 Cdc25a Cops6 Kif11 Kntc1 Lsm4 Mcm3 Nek2 Nup205 Sf3b1 Sfrs1 Sfrs9 Tpx2
V$STAF_02	Se-Cys tRNA gene transcription activating factor	1	-2.56	83	AF15Q14 ALG10 ANAPC1 ANAPC4 AURKB BRRN1 BUB1B BUB3 C14orf106 C1orf33 C9orf85 CDC25A CDC45L CDCA4 CHEK1 CMAS CPSF3 DAP13 DAP3 DHFR DKFZP564K2062 DUT E2F7 ECT2 ESPL1 EXO1 EXOSC1 FANCD2 FLJ10036 FLJ21816 FLJ39660 FLJ40869 FSHPRH1 GTF3C2 HMMR HSPC138 IL19 JTV1 KIF11 KIF20A KIF2C KNSL7 KRT16 KUB3 LMNB2 MCM7 MGC10540 MPHOSPH1 MRPL52 MRPS16 NEK2 NOL8 NUDCD2 NUP205 PIN1 PLK1 PLK4 POLR2B POLR3B PPIH PPIL1…	1	-2.71	56	0610009C03Rik 2410004C24Rik 2410012H02Rik 2510040D07Rik 2700084L22Rik AA545217 Birc5 Bub1b Ccdc5 Cct5 Cdca4 Chek1 Ckap2 Clspn Cmas Cops6 Dap3 Erh Exosc1 Exosc8 Gjb2 Gtf3c2 Helb Iars Jtv1 Kif11 Kif20a Leng5 Lsm4 Lsm6 Mcm2 Mcm3 Mphosph1 Mybl2 Nek2 Nol8 Nup205 Nup37 Plk1 Polr2b Polr3f Ppie Prim1 Ptk9 Rnf134 Sf3b1 Sfrs1 Sfrs9 Shfdg1 Skb1 Sumo2 Tacc3 Tpx2 Troap Txndc9 Usp39
V$STAT5A_01	signal transducer and activator of transcription 5a	1	-3.46	20	ANAPC4 BRRN1 BUB3 CDC7 CENPF EXO1 FKBP3 FLJ40869 HELB KIF20A KIF2C LSM6 NUP107 ORC6L PPIL5 S100A9 SHFM1 SKB1 SMC4L1 SMC6L1	1	-3.33	19	Atp13a1 C730036B14Rik Ccnb2 Cstf3 D10Ertd516e Drbp1 Gtf3c2 Hmbs Lsm4 Nup155 Obfc1 Pbk Pdcd2 Rpa3 Solt Tacc3 Tpx2 Usp39 Zmynd19
V$STAT5A_02		1	-1.95	66	ANAPC1 ANAPC4 BM039 BRRN1 BUB3 C18orf24 C20orf129 CAD CDC25A CDC7 CENPA CKS2 CMAS DKFZP434B168 DKFZP434G1415 DNAJC9 DUT ESPL1 EXO1 EXOSC1 FANCD2 FBXO5 FKSG14 FLJ10036 FLJ10156 FLJ11184 FLJ11752 FLJ12716 FLJ20211 FLJ21816 FLJ25416 FSHPRH1 HMMR KIF20A KIF4A LMNB1 LOC116143 LOC201725 LOC494143 LSM6 MAD2L1 MCM10 MELK MRPS24 MTRF1L NEK2 NEUGRIN NIF3L1 NUP107 ORC6L PCGF6 PLRG1 PSMD14 PTX1 RAMP RBL1 RFC…	1	-1.8	39	2310031L18Rik 2510040D07Rik 2600001J17Rik 2610019I03Rik 2810047L02Rik 5730568A12Rik 5930412E23Rik Actl6a Adamdec1 Anapc4 Anapc7 Arhgap11a Arntl2 Aurkb BC066140 Brrn1 Cdca1 D11Wsu68e Depdc1a Foxm1 Gjb2 Gle1l Kif23 Orc1l Orc5l Pdcd2 Plk4 Prim1 Qrsl1 Rnf134 Smc4l1 Solt Tacc3 Tipin Tpbg Tpx2 Txndc1 Wdhd1 Wnt7a
V$STAT5B_01	signal transducer and activator of transcription 5b	1	-3.51	9	ANAPC4 CDC7 CENPF HELB KIF20A LSM6 ORC6L PPIL5 SMC4L1	1	-3.78	7	Ccnb2 Hmbs Obfc1 Pbk Pdcd2 Usp39 Zmynd19
V$STAT_01	signal transducers and activators of transcription	1	-2.82	63	AF15Q14 ANAPC4 ASK ASPM BM039 BUB3 CAD CDC7 CDCA1 CDKN3 CENPF DEPDC1 DKFZP564K2062 DKFZp761A078 DNAJC9 DUT EXO1 FBXO5 FKBP3 FKSG14 FLJ12436 FLJ14803 FLJ20211 FLJ39660 FLJ40869 GTF3C3 HELB HMMR HSPC138 IARS KIAA0101 KIF20A KIF2C LMNB1 LSM6 MGC16943 MRPS10 NEUGRIN ORC6L PBK POLD1 POLE2 POLR2B PPIH PPIL5 PRIM1 PSMD14 PTTG1 PYGO2 RAD51AP1 RAD54B S100A9 SF3B1 SFXN1 SKB1 SMC4L1 SMC6L1 TNPO1 TOPBP1 TPBG…	1	-2.67	62	0610009C03Rik 1200009B18Rik 2210402C18Rik 2310031L18Rik 2410011G03Rik 2410012H02Rik 2510040D07Rik 2810453L12Rik AI467484 Alg5 Atad2 Atp13a1 BC066140 Blm Brrn1 C730036B14Rik Ccnb2 Cenph Commd8 Cpsf2 D10Ertd516e D11Wsu68e Dck Dlg7 Drbp1 Exo1 Exosc8 Fbxo5 Fignl1 Gtf3c2 Helb Hmbs Il19 Kntc1 Lsm4 Lsm6 Mcm10 Mtbp Nif3l1 Nol8 Nup107 Nup155 Nusap1 Obfc1 Oip5 Pdcd2 Pigw Polr2b Rpa3 Smarcad1 Solt Ssrp1 Suv…
V$STRA13_01		1	-3.31	11	ATIC DCK DEPDC1 FIGNL1 FLJ20105 FOXM1 MCM2 MELK RBL1 SGOL1 TACC3	1	-3.62	10	Aurka BC004701 Commd8 Cpsf3 Cstf1 Depdc1b Foxm1 Orc6l Pkn2 Sgol1
V$T3R_01	viral homolog of thyroid hormone receptor alpha1	1	-3.06	6	CDC2 FLJ10156 FLJ25416 FOXM1 MAD2L1 MGC35274	1	-3.3	5	2510040D07Rik 2700085M18Rik Alg5 Dsg3 Fignl1
V$TAL1ALPHAE47_01	Tal-1alpha:E47 heterodimer	1	-3.45	19	AKR1B10 CAD DSG3 ECT2 KIF4A MCM10 MCM4 NUDCD2 PBK POLD1 PRKDC PYGO2 SMC6L1 STK6 THAP1 TMPO TNPO1 TPBG TROAP	1	-2.33	31	0610009C03Rik 1200008O12Rik 2310066N05Rik 2410012H02Rik 2610002I17Rik 2810418N01Rik 3000003F02Rik Arntl2 Banf1 Brrn1 C730036B14Rik Cad Cks2 Cotl1 Cpsf2 Depdc1a Dut Exosc1 Mad2l1 Mphosph1 Mrpl47 Nudcd2 Nup155 Orc6l Pbk Ppie Rfc5 S100a9 Sfxn1 Skb1 Usp39
V$TAL1BETAE47_01	Tal-1beta:E47 heterodimer	1	-3.82	10	DSG3 ECT2 KIF4A MCM10 MCM4 PRKDC PYGO2 THAP1 TMPO TROAP	1	-3.06	20	0610009C03Rik 1200008O12Rik 2310066N05Rik 2410012H02Rik 2810418N01Rik 3000003F02Rik Arntl2 Banf1 C730036B14Rik Cad Cks2 Cotl1 Cpsf2 Exosc1 Mad2l1 Mphosph1 Nudcd2 Nup155 Ppie Sfxn1
V$TAL1BETAITF2_01	Tal-1beta:ITF-2 heterodimer	1	-3.69	13	AKR1B10 BLM DSG3 ECT2 KIF20A KIF4A MCM10 NUDCD2 PTX1 PYGO2 SIL THAP1 TMPO	1	-3.15	23	0610009C03Rik 1200008O12Rik 2310066N05Rik 2410012H02Rik 2810418N01Rik 3000003F02Rik Arntl2 BC025462 Banf1 C730036B14Rik Cad Cenph Cks2 Cotl1 Cpsf2 Depdc1a Dut Exosc1 Mad2l1 Mphosph1 Nudcd2 Nup155 Sfxn1
V$TANTIGEN_B	Major T-antigen binding sites	1	-2.55	11	ARHGAP11A ATIC BRCA2 C7orf19 ETAA16 GTF3C2 LOC339967 MELK MRPS10 TARSL1 TROAP	3.64343e-05	6.04	59	2310066N05Rik 2610002I17Rik 2810037C03Rik 3000003F02Rik 4932411G06Rik Asf1b Atic BC004701 BC025462 Blm C730036B14Rik Cad Ccna2 Cdc25c Cdc2a Cenpf Ckap2 Cks2 Cops6 Cpsf2 Fshprh1 Gle1l Gsg2 Helb MGC65590 Mcm2 Melk Mphosph1 Nif3l1 Nup107 Nup155 Nup205 Oip5 Orc1l Pi4k2b Pin1 Plrg1 Pole2 Polr3b Prim1 Psmd14 Rae1 Rfc5 Rnf34 Sf3b1 Sfrs1 Tarsl1 Timeless Tipin Tmpo Tnpo1 Top2a Topbp1 Tram1 Trim13 Ube2c Vh…
V$TATA_C	Retroviral TATA box	1	-2.75	99	ACTL6A ALG10 ALG5 ATAD2 BUB1 C10orf3 C13orf3 C6orf157 C6orf167 CDC2 CDC45L CDC7 CENPA CENPE CLSPN COMMD3 CSE1L DCPS DKFZp434K2435 DLG7 DSC2 DSG3 ECT2 EPRS ESPL1 ETAA16 EXO1 EXOSC8 FAM33A FLJ10706 FLJ10719 FLJ14668 FLJ20105 FLJ20331 FLJ20364 FLJ21908 FLJ40869 GLE1L GMNN GTF3C3 HDCMA18P HIST1H2AJ HIST1H3D HIST1H4I HMBS HSPC138 IL19 JTV1 KIAA1229 KIAA1524 KIF18A LOC339967 LOC494143 LOC84661 LSM6 MCM…	1	-1.71	104	0610009C03Rik 2310031L18Rik 2410004C24Rik 2410011G03Rik 2610019I03Rik 2700085M18Rik 2810037C03Rik 3000003F02Rik 4932411G06Rik 4933424N09Rik 5730568A12Rik 9530020D24Rik AI467484 Adamdec1 Akr1b8 Alg8 Arhgap11a Arntl2 Asf1b Atad2 Aurkb BC005624 Banf1 Bub1b Calmbp1 Ccnb2 Cct5 Cenpa Cenpf Cenph Cks2 Commd8 Cpsf3 D3Ertd250e Depdc1a Dlg7 Dsc2 Dut E2f7 Ect2 Eprs Exo1 Fabp5 Fkbp3 Foxm1 Fshprh1 Gtf3c2 Helb…
V$TAXCREB_01	Tax/CREB complex	1	-3.23	21	ARHGAP11A BUB3 C18orf24 CPSF2 CSTF3 DAP3 DEPDC1 DKFZP434G1415 FGFR1OP FLJ21908 KIAA1524 KIF4A KNTC2 LENG5 MKI67 MSL3L1 ORC5L PCNA PKN2 SMC6L1 ZNF526	1	-2.7	12	2700084L22Rik Arhgap11a Bub1b Dap3 Foxm1 Gpiap1 Hist1h2ah Kntc2 Leng5 Msl31 Rbl1 Sgol1
V$TCF11MAFG_01	TCF11:MafG heterodimers	1	-3.12	25	ADAMDEC1 CDC45L CDCA8 CENPE CMAS DSC2 FKBP3 FLJ10719 FLJ14803 FSHPRH1 GLE1L GTF3C2 HELB MAD2L1 MGC10911 MPHOSPH1 MRPL47 MRPS16 MTRF1L PCNA PPIL5 RFC5 RPA3 TPBG ZMYND19	0.00737249	1.29	10	2810418N01Rik Cenpe Mcm5 Mrps16 Nup205 S100a9 Sf3b1 Skb1 Zc3hdc8 Zwint
V$TCF1P_Q6		1	-0.13	264	AASDHPPT ACTL6A AF15Q14 AKR1B10 ALG10 ALG5 ANAPC1 ANAPC7 APRT ARNTL2 ARPC4 ASF1B ASK ATAD2 AURKB BLM BM039 BRCA2 BUB1 BUB1B BUB3 C10orf3 C14orf104 C14orf106 C14orf142 C18orf24 C1orf33 C20orf129 C20orf172 C22orf18 C6orf157 C6orf167 C9orf78 C9orf85 CAD CCDC5 CCNB2 CCNE1 CCT5 CDC2 CDC25A CDC25C CDC7 CDCA1 CDCA2 CDCA4 CDCA5 CDCA8 CENPA CENPE CENPF CHEK1 CKAP2 CKS2 CMAS CNAP1 COMMD3 COMMD8 COPS6 COTL1…	0.0139818	0.73	222	1200008O12Rik 1200009B18Rik 2210402C18Rik 2310031L18Rik 2310043D08Rik 2310066N05Rik 2410004C24Rik 2410011G03Rik 2610019I03Rik 2610040E16Rik 2610300B10Rik 2610528A17Rik 2700084L22Rik 2700085M18Rik 2810047L02Rik 2810418N01Rik 2810453L12Rik 3000003F02Rik 4932411G06Rik 4933424N09Rik 5730568A12Rik 5730599I05Rik 5930412E23Rik 9530020D24Rik AW552001 Aasdhppt Actl6a Akr1b8 Alg8 Anapc1 Anapc7 Aprt Arhgap1…
V$TCF4_Q5		1	-2.01	268	ACTL6A ADAMDEC1 AF15Q14 AKR1B10 ALG8 ANAPC1 ANAPC4 ARHGAP11A ARNTL2 ARPC4 ASF1B ATAD2 ATP13A1 AURKB BANF1 BIRC5 BM039 BRCA2 BRRN1 BUB1 BUB1B BUB3 C10orf3 C13orf3 C14orf106 C14orf142 C18orf24 C1orf33 C20orf129 C20orf172 C22orf18 C6orf157 C6orf167 C7orf19 C9orf78 C9orf85 CCNA2 CCT5 CDC2 CDC25C CDC45L CDC7 CDCA4 CDKN3 CENPA CENPE CENPF CENPH CIAPIN1 CKAP2 CKS2 CLSPN CMAS COMMD3 COMMD8 COPS6 CPSF2 CP…	1	-2.04	252	0610009C03Rik 1200009B18Rik 2210402C18Rik 2310031L18Rik 2310043D08Rik 2310066N05Rik 2410004C24Rik 2410012H02Rik 2510040D07Rik 2600001J17Rik 2610019I03Rik 2610040E16Rik 2610300B10Rik 2610528A17Rik 2700084L22Rik 2700085M18Rik 2810037C03Rik 2810047L02Rik 2810418N01Rik 2810453L12Rik 3000003F02Rik 4932411G06Rik 4933424N09Rik 5730568A12Rik 5730599I05Rik 5930412E23Rik 9530020D24Rik AI467484 Aasdhppt Act…
V$TEF_Q6		1	-2.73	116	ALG5 ALG8 ASF1B ASK ASPM ATAD2 AURKB BANF1 BLM BM039 C13orf3 C18orf24 C6orf157 C9orf78 CCNA2 CDC2 CDCA1 CENPE CENPF CIAPIN1 CKAP2 CKS2 CLSPN COMMD8 DCC1 DSG3 E2F7 E2IG5 EPRS EXOSC8 FAM49B FIGNL1 FKBP3 FKSG14 FLJ10719 FLJ13912 FLJ14803 FLJ20516 FLJ20641 GLE1L HDCMA18P HIST1H3D HIST1H3F HIST1H4I HSPA8 IL19 JTV1 KIAA0101 KIAA1229 KIAA1524 KIF18A KIF23 KIF2C KIF4A KNTC2 KUB3 LOC84661 LSM6 M11S1 MBD4 …	1	-0.65	92	0610009C03Rik 2310031L18Rik 2410011G03Rik 2410012H02Rik 2600001J17Rik 2610019I03Rik 2610528A17Rik 2700084L22Rik 2700085M18Rik 3000003F02Rik 4933424N09Rik 5930412E23Rik AA545217 AI467484 Aasdhppt Adamdec1 Akr1b8 Alg8 Arhgap11a Arntl2 Atad2 Atp13a1 Aurkb B930062P21Rik BC004701 BC025462 Brrn1 Bub3 C730036B14Rik Cct5 Cdc25c Cdc7 Cdca2 Cdca8 Cenpa Cenpe Ckap2 Commd8 Cse1l D10Ertd516e Depdc1a Dmtf1 Dsc…
V$TEL2_Q6		1	-3.12	27	BANF1 C14orf106 CDCA1 DKFZP564K2062 DMTF1 FABP5 FAM49B FLJ21816 FLJ25416 GMNN HCAP-G HPRP8BP HSPC138 IL19 MGC16943 MRPL52 MTBP MYBL2 PGM2 PPIL1 PTK9 RACGAP1 RAE1 RPF1 SMC4L1 TAF5 TRIP13	1	-3.29	20	2310066N05Rik 2810037C03Rik Arntl2 Atp13a1 BC066140 Clspn Dhfr Fabp5 Lsm4 Oip5 Ppih Ppil1 Psmd14 Ptk9 Rpa3 Sf3b1 Taf5 Tarsl1 Topbp1 Txn1
V$TFIIA_Q6		1	-2.89	323	AASDHPPT ACTL6A ADAMDEC1 ALG10 ALG5 ALG8 ANAPC1 ANAPC4 ANAPC7 ANKRD26 ARHGAP11A ARPC4 ASK ASPM ATAD2 ATP13A1 AURKB BANF1 BIRC5 BLM BM039 BRCA2 BRRN1 BUB1 BUB1B BUB3 C10orf3 C13orf3 C14orf106 C14orf142 C18orf24 C1orf33 C20orf129 C22orf18 C6orf157 C6orf167 C7orf19 C9orf78 C9orf85 CAD CCDC5 CCNA2 CCNB2 CCNE1 CDC2 CDC25A CDC25C CDC45L CDC7 CDCA1 CDCA2 CDCA4 CDCA5 CDKN3 CENPA CENPE CENPF CENPH CHEK1 C…	1	-2.81	271	0610009C03Rik 1200008O12Rik 1200009B18Rik 2210402C18Rik 2310031L18Rik 2310043D08Rik 2310066N05Rik 2410004C24Rik 2410012H02Rik 2510040D07Rik 2600001J17Rik 2610002I17Rik 2610019I03Rik 2610040E16Rik 2610300B10Rik 2610528A17Rik 2700084L22Rik 2700085M18Rik 2810037C03Rik 2810047L02Rik 2810418N01Rik 2810453L12Rik 3000003F02Rik 4933424N09Rik 5730568A12Rik 5730599I05Rik 5930412E23Rik AA545217 AI467484 AW5…
V$TFIII_Q6		1	-3.7	353	AASDHPPT ACTL6A ADAMDEC1 AF15Q14 AKR1B10 ALG10 ALG5 ALG8 ANAPC1 ANAPC4 ANKRD26 APRT ARHGAP11A ARNTL2 ARPC4 ASF1B ASK ASPM ATAD2 ATIC ATP13A1 AURKB BANF1 BIRC5 BLM BM039 BRCA2 BRRN1 BUB1 BUB1B BUB3 C10orf3 C13orf3 C14orf104 C14orf106 C14orf142 C18orf24 C1orf33 C20orf129 C20orf172 C22orf18 C6orf157 C6orf167 C7orf19 C9orf78 C9orf85 CAD CCDC5 CCNA2 CCNB2 CCNE1 CCT5 CDC2 CDC25A CDC25C CDC45L CDC7 CDCA…	1	-2.45	287	0610009C03Rik 1200008O12Rik 1200009B18Rik 2210402C18Rik 2310031L18Rik 2310043D08Rik 2310066N05Rik 2410004C24Rik 2410011G03Rik 2410012H02Rik 2510040D07Rik 2600001J17Rik 2610002I17Rik 2610019I03Rik 2610300B10Rik 2610528A17Rik 2700084L22Rik 2700085M18Rik 2810037C03Rik 2810047L02Rik 2810418N01Rik 2810453L12Rik 3000003F02Rik 4932411G06Rik 4933424N09Rik 5730568A12Rik 5730599I05Rik 5930412E23Rik 9530020…
V$TGIF_01	TGIF (5'TG3' interacting factor)	1	-2.4	74	ADAMDEC1 AKR1B10 ATAD2 BM039 BUB1 C14orf106 C14orf142 C1orf33 C20orf129 C22orf18 CDCA1 CDCA5 CENPA CKAP2 DKFZP434G1415 DKFZP564K2062 DKFZp761A078 DMTF1 DRB1 DSG3 DUT E2F7 E2IG5 ERH FAM33A FAM49B FANCD2 FKSG14 FLJ10719 FLJ20641 FLJ21908 HCAP-G HIST1H2AG HSPBP1 IL19 KIAA1229 KIF4A KUB3 LOC116143 LOC201725 LOC339967 LOC494143 LOC84661 MGC16943 MGC5297 MRPS16 NOL8 NUP37 OBFC1 OIP5 PCNA PIGW PLK4 POLR…	1	-2.71	86	0610009C03Rik 1200009B18Rik 2310031L18Rik 2410004C24Rik 2610002I17Rik 2610040E16Rik 2610300B10Rik 2810047L02Rik 2810453L12Rik 3000003F02Rik 9530020D24Rik Akr1b8 Arhgap11a Arntl2 Atad2 Atic Atp13a1 C730036B14Rik Cad Cdc25a Cdc25c Cdc7 Cdca5 Cenpa Cenpe Cenph Ckap2 Cks2 Commd8 Cpsf3 Depdc1b Dhfr Dmtf1 Eif2s1 Eprs Fabp5 Fancd2 Fkbp3 Gle1l Helb Hist1h2ac Hist1h2an Hmmr Iars Jtv1 Kif4 Knsl7 Lmnb1 Lmnb…
V$TITF1_Q3	TTF-1, TITF1 (thyroid transcription factor 1)	1	-2.75	112	ADAMDEC1 AF15Q14 ALG5 ANKRD26 ARHGAP11A ATAD2 BIRC5 BUB1B BUB3 C6orf167 CCNA2 CDC2 CDC25C CENPE CENPF CENPH CHEK1 CIAPIN1 CMAS COMMD8 CPSF3 DHFR DKFZP434B168 DKFZP434G1415 DKFZP564K2062 DKFZp761A078 DMTF1 DRB1 DUT E2IG5 ECT2 EIF2B1 ERH FABP5 FAM33A FANCD2 FKBP3 FLJ10719 FLJ12436 FLJ20331 FLJ21908 FLJ22624 GMNN GTF3C3 HCAP-G HDCMA18P HIST1H3F HIST1H4I HMBS HMMR HPRP8BP HSPBP1 HSPC150 IL19 KIF18A K…	1	-2.15	110	1200009B18Rik 2210402C18Rik 2510040D07Rik 2610019I03Rik 2610528A17Rik 2700085M18Rik 2810418N01Rik 2810453L12Rik 3000003F02Rik AI467484 Actl6a Adamdec1 Alg8 Anapc1 Anapc4 Arhgap11a Atp13a1 BC066140 C730036B14Rik Ccdc5 Ccna2 Ccnb2 Cct5 Cdc25c Cdca1 Cdca8 Cdkn3 Cenpe Cenpf Cenph Cops6 Cotl1 Cstf3 D3Ertd250e Dcps Dnajc9 Drbp1 Dut E2f7 Eif2s1 Eprs Fancd2 Fkbp3 Fshprh1 Gjb2 Gle1l Gpiap1 Gtf3c2 Helb His…
V$USF_01	upstream stimulating factor	1	-2.79	52	ARNTL2 ATIC BRCA2 BUB3 C14orf104 C22orf18 C7orf19 C9orf85 CAD CDC2 CDCA4 CENPF CKS2 COMMD3 COMMD8 CPSF3 DCK DEPDC1 EXOSC1 FAM49B FIGNL1 FLJ10036 FLJ11184 FLJ12716 FLJ14803 FLJ20105 FOXM1 GMNN HMBS HSPBP1 IL19 LMNB1 MCM2 MCM7 MELK MGC32020 MYBL2 NOL8 PKN2 PLK1 PPIH RAB9P40 RBL1 RFC4 RPF1 RPS6KA4 S100A8 SF3B1 SGOL1 TACC3 TIMELESS TXN	1	-2.99	29	2610040E16Rik 2810037C03Rik 3000003F02Rik 5730568A12Rik Atic Aurka BC004701 C730036B14Rik Cad Commd3 Commd8 Cotl1 Cstf1 Depdc1b E2f7 Foxm1 Hmmr Kif11 Krt1-16 Mcm2 Melk Metap1 Nol8 Pdcd2 Riok2 Rps6ka4 Sgol1 Ttk Zfp526
V$USF_C	USF binding site	1	-2.23	144	AF15Q14 ALG10 ANAPC1 ANAPC4 ANAPC7 ARNTL2 ATIC BLM BM039 BRCA2 BUB1B BUB3 C14orf104 C18orf24 C1orf33 C20orf129 C22orf18 C6orf157 C7orf19 C9orf85 CAD CDC2 CDC25C CDCA4 CDKN3 CENPA CENPE CENPF CKAP2 CKS2 COMMD3 COMMD8 COPS6 COTL1 CPSF2 CPSF3 DAP13 DCC1 DCK DEPDC1 DKFZP564K2062 DKFZp434K2435 DNAJC9 DSC2 E2IG5 ECT2 EXOSC1 FAM49B FARSLB FBXO5 FIGNL1 FKSG14 FLJ10036 FLJ10156 FLJ11184 FLJ12716 FLJ13912 …	1	-0.47	128	1200008O12Rik 2210402C18Rik 2310066N05Rik 2410004C24Rik 2410012H02Rik 2510040D07Rik 2610019I03Rik 2610040E16Rik 2700085M18Rik 2810037C03Rik 2810047L02Rik 2810418N01Rik 3000003F02Rik 5730568A12Rik 5730599I05Rik AI467484 Adamdec1 Anapc1 Anapc7 Aprt Atic Aurka Aurkb B930062P21Rik BC004701 BC025462 Brrn1 C730036B14Rik Cad Cdca5 Cdca8 Cenpe Commd3 Commd8 Cotl1 Cpsf3 Cstf1 Cstf3 D10Ertd516e Depdc1a Dep…
V$USF_Q6	upstream stimulating factor	1	-2.55	253	ACTL6A ALG10 ALG5 ALG8 ANAPC1 ANAPC4 ANAPC7 ANKRD26 APRT ARNTL2 ASF1B ASPM ATAD2 ATIC AURKB BANF1 BIRC5 BLM BM039 BRCA2 BRRN1 BUB1 BUB1B BUB3 C14orf104 C14orf106 C1orf33 C20orf129 C20orf172 C22orf18 C6orf157 C7orf19 C9orf78 C9orf85 CAD CCDC5 CCNB2 CCNE1 CCT5 CDC2 CDC25C CDC45L CDCA2 CDCA4 CDCA8 CENPA CENPE CENPF CENPH CIAPIN1 CKS2 CLSPN CNAP1 COMMD3 COMMD8 COTL1 CPSF2 CPSF3 CSE1L CSTF1 CSTF3 DAP1…	1	-2.03	202	0610009C03Rik 2210402C18Rik 2410004C24Rik 2410012H02Rik 2510040D07Rik 2600001J17Rik 2610002I17Rik 2610019I03Rik 2610040E16Rik 2610300B10Rik 2610528A17Rik 2700085M18Rik 2810037C03Rik 2810418N01Rik 3000003F02Rik 4933424N09Rik 5730568A12Rik 5730599I05Rik 5930412E23Rik 9530020D24Rik AW552001 Aasdhppt Adamdec1 Alg5 Alg8 Anapc7 Aprt Arhgap11a Arntl2 Arpc4 Asf1b Atad2 Atic Atp13a1 Aurka Aurkb B930062P21…
V$VBP_01	PAR-type chicken vitellogenin promoter-binding protein	1	-3.28	30	ADAMDEC1 AURKB BUB1 CDC25A COTL1 EIF2B1 EPRS FIGNL1 FKSG14 FLJ14803 FLJ21908 HIST1H2AK HIST1H3F KIF11 KUB3 LMNB1 MCM10 NFYB PDCD2 PLK4 QRSL1 RAD54B RBL1 RG9MTD2 RIOK2 RPA3 SFXN1 SUMO2 TARSL1 TNPO1	1	-3.12	24	2310031L18Rik 2310043D08Rik 2610300B10Rik 2700085M18Rik 5930412E23Rik Arhgap11a Arntl2 BC004701 E2f7 Eif2s1 Gle1l Helb Hist1h3i Kif20a Nol8 Rg9mtd2 Riok2 Rps6ka4 Shfdg1 Sumo2 Tarsl1 Timeless Tmpo Tpbg
V$VMAF_01	v-Maf	1	-1.35	214	ADAMDEC1 AF15Q14 ALG8 ANAPC7 ARNTL2 ASF1B ATP13A1 BLM BM039 BRCA2 BRRN1 BUB3 C13orf3 C14orf104 C14orf106 C18orf24 C20orf129 C20orf172 C22orf18 C6orf157 C7orf19 C9orf78 C9orf85 CCNA2 CCNE1 CCT5 CDC25A CDC25C CDC45L CDC7 CDCA2 CDCA4 CDCA8 CENPA CENPE CENPF CIAPIN1 CKAP2 CKS2 CMAS CNAP1 COMMD3 CPSF2 CPSF3 CSTF3 DCC1 DCK DEPDC1 DEPDC1B DKFZP434B168 DKFZP564O1664 DLG7 DMTF1 DRB1 DSC2 DUT ECT2 EPRS ERH…	1	-2.51	197	1200008O12Rik 1200009B18Rik 2210402C18Rik 2310031L18Rik 2310043D08Rik 2310066N05Rik 2410004C24Rik 2410012H02Rik 2600001J17Rik 2610040E16Rik 2610528A17Rik 2700084L22Rik 2810037C03Rik 2810047L02Rik 2810418N01Rik 2810453L12Rik 4932411G06Rik 5730568A12Rik 9530020D24Rik AW552001 Aasdhppt Adamdec1 Akr1b8 Alg8 Anapc4 Anapc7 Aprt Arntl2 Asf1b Atad2 Atic Atp13a1 Aurkb B930062P21Rik BC004701 BC005624 BC025…
V$VMW65_Q6		1	-2.75	133	ALG10 ALG8 ANAPC1 ANAPC7 ARNTL2 ASPM AURKB BANF1 BLM BUB1B BUB3 C10orf3 C13orf3 C14orf104 C1orf33 C20orf129 C9orf78 CAD CCNA2 CCNB2 CDC2 CDC25A CDC25C CDCA1 CENPA CENPF CENPH CIAPIN1 CKAP2 COMMD3 COMMD8 CSE1L CSTF3 DCK DCPS DHFR DKFZP434G1415 DKFZp434K2435 DSG3 ERH EXO1 EXOSC1 FABP5 FAM33A FBXO5 FIGNL1 FKSG14 FLJ10036 FLJ11752 FLJ14803 FLJ20331 FLJ20364 FLJ21908 FLJ25416 FLJ39660 FLJ40869 FOXM1 G…	1	-2.28	139	0610009C03Rik 2210402C18Rik 2310066N05Rik 2410012H02Rik 2610002I17Rik 2610019I03Rik 2610040E16Rik 2610300B10Rik 2700085M18Rik 2810418N01Rik 2810453L12Rik 3000003F02Rik 4933424N09Rik 5730599I05Rik AA545217 AI467484 Aasdhppt Adamdec1 Akr1b8 Anapc1 Anapc4 Anapc7 Atad2 Atic Aurkb BC004701 BC066140 Blm Brrn1 Bub3 Cad Ccnb2 Cct5 Cdc25a Cdc25c Cdca1 Cdca4 Cdca5 Cenpa Cenpe Ciapin1 Commd3 Commd8 Cstf3 D1…
V$XBP1_01	X-box-binding protein 1	1	-0.82	48	AKR1B10 ANAPC7 ASPM BLM C14orf106 C20orf172 C7orf19 C9orf78 CAD CDC25C CHEK1 COMMD8 DAP3 DCPS DKFZP434G1415 FIGNL1 FKBP3 FOXM1 GMNN HELB HIST1H2AG HSPC138 IL19 KIF18A KIF20A MBD4 MCM2 MCM3 MGC35274 MRPL52 MTRF1L MYBL2 NOL8 NUP205 PKN2 PRIM1 RUVBL2 SF3A3 SF3B1 SFRS1 SGOL1 SMC4L1 TARSL1 TFDP1 TIMELESS TRAM1 TXNDC9 ZNF482	1	-2.48	33	2310031L18Rik 2610002I17Rik 2610040E16Rik 3000003F02Rik Anapc4 Aprt Aurka BC004701 Bub1b Cdca4 Cenpe Cstf1 E2f7 Eprs Foxm1 Gtf3c2 Helb Hmmr Mbd4 Mcm2 Mtbp Nol8 Pcna Pgm1 Plk4 Rbl1 Rfwd3 Ruvbl2 Sf3b1 Sfrs1 Skb1 Tfdp1 Txndc9
V$XFD1_01	Xenopus fork head domain factor 1	1	-2.96	50	AASDHPPT ALG10 ANAPC4 ASPM AURKB BIRC5 BRRN1 C14orf142 C6orf157 CCNA2 CCNE1 CDC2 CDC25A CSTF3 DCPS DSG3 ETAA16 FANCD2 FLJ10719 FLJ20105 FLJ21908 HELB HIST1H3D LOC116143 LOC84661 LSM6 M11S1 MCM10 METAP1 MGC33371 MRPS10 MSL3L1 NUP205 OIP5 PNPT1 POLR3B PPIE PPIH PPIL5 PTX1 RAB9P40 RFC3 RUVBL2 SKB1 TNPO1 TOP2A TPBG WBSCR16 ZC3HDC8 ZMPSTE24	1	-2.91	49	1200009B18Rik 2600001J17Rik 2610040E16Rik 2610528A17Rik 2700085M18Rik 9530020D24Rik AA545217 Adamdec1 Anapc4 Aurkb B930062P21Rik Blm C730036B14Rik Cdc2a Commd8 D10Ertd516e Dhfr Dsc2 Dsg3 Dut Exosc1 Gmnn Hist1h3i Hmbs Iars Kif11 Kntc1 Mrps10 Mrps24 Mtbp Nup205 Obfc1 Pcna Plk4 Pold1 Ppih Ppil1 Psmd14 Rfc5 Rfwd3 Riok2 Rnf134 Sf3a3 Sfrs1 Sfxn1 Troap Ube2c Zcchc9 Zwint
V$XFD2_01	Xenopus fork head domain factor 2	1	-2.81	67	AASDHPPT ADAMDEC1 ARHGAP11A ATP13A1 AURKB BIRC5 BLM BM039 BUB3 C10orf3 C6orf167 CAD CCNA2 CDC2 CDC25C CDKN3 CENPE CENPH COMMD8 DEPDC1B DHFR DNAJC9 ECT2 EPRS FARSLB FLJ20364 FLJ20516 FLJ20641 FOXM1 HDCMA18P HELB HIST1H2AG HIST1H3D HSPA8 HSPC150 KIAA1229 KIF18A LENG5 LOC339967 LOC494143 LOC84661 MCM5 MGC10540 MGC5297 MRPL47 MRPS16 MTRF1L NUDCD2 NUP107 NUP37 ORC1L PIGW PLRG1 PPP1R8 RAD51AP1 RAD54B R…	1	-2.76	70	1200009B18Rik 2310031L18Rik 2410004C24Rik 2410011G03Rik 2600001J17Rik 2610300B10Rik 2810453L12Rik 3000003F02Rik 5730599I05Rik Actl6a Akr1b8 Atic Aurkb BC004701 BC005624 Brrn1 C730036B14Rik Cad Ccdc5 Cdc7 Cdca1 Cdca2 Cenpa Commd8 Cstf1 D3Ertd250e Dck Depdc1a Dnajc9 Eif2b1 Fkbp3 Foxm1 Gmnn Helb Iars Il19 Jtv1 Kif18a Kif20a Kntc1 Mbd4 Mcm7 Mtbp Nif3l1 Nusap1 Orc6l Pbk Pdcd2 Pole2 Polr3f Ppie Ppil5 P…
V$XFD3_01	Xenopus fork head domain factor 3	1	-2.16	30	AASDHPPT AKR1B10 CDCA5 DCPS DEPDC1 DSG3 FLJ10706 FLJ12716 FLJ20516 FSHPRH1 HIST1H2AG IL19 KIAA1524 LOC116143 LOC84661 LSM4 METAP1 MRPS10 NUP205 ORC6L POLD1 POLR3B PPIL1 RAE1 SIP1 SMARCAD1 TARSL1 TNPO1 TRIM59 ZWINT	1	-2.41	30	2410012H02Rik 2610019I03Rik AI467484 Aurkb BC025462 Brrn1 Ccna2 Cenpe Cenph D10Ertd516e D11Wsu68e Dsg3 Ect2 Eif2b1 Fkbp3 Hist1h4h Kif20a Kntc1 Lmnb2 Mcm10 Mrps10 Nusap1 Pdcd2 Ppil5 Smc6l1 Takrp Tipin Usp39 Zc3hdc8 Zcchc9
V$YY1_02	Yin and Yang 1	1	-2.41	47	AF15Q14 ANKRD26 APRT ATAD2 BUB1B C18orf24 C20orf129 C7orf19 CCNA2 CCNE1 CDC2 CNAP1 DAP3 DCK DHFR DKFZP434B168 EIF2B1 ERH EXOSC8 FABP5 FANCD2 FGFR1OP FKSG14 KIF20A KNSL7 KNTC1 LMNB1 LMNB2 MGC33371 MRPL52 MRPS10 MRPS24 NFYB NUSAP1 OIP5 PCNA PIN1 PPIE PPP1R8 QRSL1 RACGAP1 RAMP SLD5 TAF5 TARSL1 THAP1 WBSCR16	0.0287246	0.15	46	2810047L02Rik 5930412E23Rik Anapc1 Asf1b Birc5 Ciapin1 Commd8 Cpsf2 D10Ertd516e Dap3 Dcps Dhfr Dsc2 Erh Exo1 Fabp5 Fancd2 Fgfr1op Fkbp3 Gmnn Kif20a Kif4 Knsl7 Lmnb1 Mcm5 Mcm7 Mrps10 Nfyb Nup205 Pin1 Plk4 Pole2 Ppie Ppp1r8 Racgap1 Rad51ap1 S100a9 Skb1 Smc4l1 Solt Taf5 Thap1 Tpbg Tpx2 Usp39 Vbp1
V$ZID_01	zinc finger with interaction domain	1	-3.01	60	AKR1B10 ANAPC4 AURKB BIRC5 C14orf142 C6orf157 CCDC5 CDC25C CDCA2 CDCA8 CENPE CHEK1 CKS2 CLSPN COMMD8 CSTF1 DCPS DKFZp761A078 DLG7 EIF2B1 EXO1 EXOSC1 FKBP3 FLJ10036 FLJ10706 FLJ13912 FLJ20331 FLJ20641 FLJ22624 FLJ40869 GLE1L GMNN HIST1H2AJ HIST1H2AK HIST1H3D KIF20A MAD2L1 MBD4 MCM5 MGC16943 MGC35274 MKI67 MRPS24 MTBP NUP205 OBFC1 PPP1R8 PYGO2 RAD54B RAMP RFP2 RPS6KA4 SHD1 SMC6L1 STK6 TOP2A TOPBP1 …	1	-2.49	51	1200008O12Rik 2810037C03Rik Aprt Aurka Bub1b Ccna2 Ccne1 Cenph Chek1 Ciapin1 Commd8 Cpsf2 Depdc1b Dmtf1 E2f7 Fabp5 Fbxo5 Fshprh1 Gle1l Hist1h2bb Hspa8 Lmnb1 Mbd4 Mcm7 Mki67 Mrps16 Mybl2 Nup155 Orc5l Pcna Pi4k2b Pigw Pkn2 Plk1 Pnpt1 Ppp1r8 Racgap1 Rae1 Rg9mtd2 Rnf134 Rnf34 Rps6ka4 S100a9 Suv39h1 Tmprss11a Top2a Trip13 Ttk Wdhd1 Zcchc9 Zfp482

## Sheet: early, concordant, down
		Human				Mouse
TRANSFAC ID	Description	p	Bayes Factor	# Genes	Gene symbols	p	Bayes Factor	# Genes	Gene symbols
V$NRF2_01	nuclear respiratory factor 2	1.65355e-05	6.88	43	ADCY5 BACH2 CASP9 CYBRD1 DCN DPT DPYSL2 EDG2 FES FLJ21616 FLJ21963 FLJ23186 GPAM GPRC5C GSN HPSE2 HSPB6 ID4 ITIH3 KLF11 MMP19 MTUS1 NNAT NOSTRIN OPHN1 PACSIN2 PARVB PGCP PMP22 PNPLA2 RASD1 RNF127 SCAM-1 SCARB1 SLC25A4 SLC43A3 SMARCD3 TENC1 TFAP2B TIMP3 TLE6 TU3A WBSCR17	6.58972e-06	7.78	23	Acvrl1 Aldh1b1 Atp6v0a1 Casp9 Catna3 Creb5 Ednrb Esrrg F830020C16Rik Fes Fgf10 Fzd7 Gstm1 Hpn Igfbp5 Itih5 LOC329416 Reln Rgl3 Scn4a Slc25a4 Slc2a4 Snf1lk2
V$GATA1_02	GATA-binding factor 1	0.000220415	4.52	147	ABCA9 ADCY2 ADORA1 AGTR1 ALDH1B1 ANGPTL7 ANKRD25 AOC3 APBA1 APEG1 APOD AQP1 ARHGAP20 ARHGAP6 ATF3 ATP1A2 BBS1 C10orf33 C16orf5 C9orf127 C9orf58 CA3 CASP9 CDO1 CFH CHRDL1 COBL COX7A1 CREB5 CRYAB CXorf36 DAB2 DCN DF DMD DMN DPT EBF2 ESRRG EXTL1 F5 FASN FES FGF10 FGF2 FHL5 FLJ12895 FLJ20920 FLJ21616 FLJ21963 FLJ23186 FLJ30934 FLJ38507 FLJ90650 GATA1 GATA2 GATA6 GCET2 GEM GNAZ GPAM GPD1 GPRC5C GRB14 …	1	-1.62	97	4933425F03Rik Abca8b Abca9 Acvrl1 Adra1a Als2cr19 Aqp4 Atoh8 Bteb1 Capn5 Catna3 Cfl2 Cgnl1 Chrdl1 Colec12 Coro2b Cybrd1 Cyp4b1 Dab2 Daf1 Dcn Dlgh2 Dpysl2 Ebf1 Ebf2 Enpp3 F5 F830020C16Rik Fes Fmo5 Foxc1 Gabarapl1 Gata2 Gem Gig1 Gpam Gpd1 Gprc5c Gypc Habp4 Has1 Hdac5 Hmgcs2 Hpn Igfbp5 Inmt Insr Irx1 Itih5 Ksr LOC227485 LOC329416 Ldb3 Lgi4 Lifr Lmcd1 Mpz Mrvi1 Mtus1 Nnat Npy1r Pacsin2 Palm Park2 Par…
V$SP3_Q3		0.000332125	4.17	293	ABCA3 ABCA9 ABLIM3 ACTA1 ACVRL1 ADCY2 ADCY5 ADIPOQ ADORA1 ADRA1A AGTR1 ALDH1B1 ALS2CR19 ANGPTL7 ANKRD25 AOC3 APEG1 AQP1 AQP4 ARHGAP20 ARHGAP6 ARHGEF10 ARVCF ATF3 ATOH8 ATP1A2 ATP6V0A1 B7-H4 BACH2 BBS1 C10orf30 C16orf5 C2orf32 C6 C7 C9orf127 C9orf58 C9orf65 CA8 CAPN5 CASP9 CENTG2 CFL2 CGNL1 CHRDL1 CIDEC CLEC3B COBL COLEC12 CORO2B COX7A1 CREB5 CRYAB CTDSP2 CXorf36 CYBRD1 CYP4B1 DAB2 DAF DCAMKL2 DCN…	2.30004e-05	6.64	235	1810013B01Rik 4933425F03Rik 6430402L03Rik 9430041O17Rik Abca3 Abca8b Abca9 Acta1 Acvrl1 Adcy2 Adn Adora1 Adra1a Aldh1b1 Aoc3 Apba1 Apeg1 Aqp1 Aqp4 Arhgap20 Arhgap6 Atf3 Atoh8 Atp1a2 Atp6v0a1 B930096L08Rik BC018371 BC032925 BC046404 BC055107 BC064033 Bach2 Bbs1 Capn5 Car3 Car8 Casp9 Catna3 Cdo1 Centg2 Cfh Cfl2 Chrdl1 Cidec Clec3b Cobl Coro2b Cox7a1 Creb5 Cryab Cybrd1 D11Ertd736e D930036B08Rik Daf1…
V$CP2_01	CP2	0.000902809	3.21	268	ABCA3 ABCA8 ABLIM3 ACTA1 ACVRL1 ADCY2 ADCY5 ADIPOQ ADORA1 ADRA1A AGTR1 ALDH1B1 ALS2CR19 ANGPTL7 APBA1 APEG1 APOD AQP1 AQP4 ARGBP2 ARHGEF10 ARVCF ATF3 ATOH8 ATP1A2 ATP6V0A1 BACH2 BBS1 C10orf30 C16orf5 C2orf32 C6 C7 C9orf127 C9orf58 C9orf65 CAPN5 CASP9 CENTG2 CFH CGNL1 CHRDL1 CLEC3B COBL COLEC12 CORO2B COX7A1 CREB5 CRYAB CTDSP2 CXorf36 CYBRD1 CYP4B1 DAB2 DAF DCAMKL2 DF DKFZP586H2123 DKFZp761N1114 D…	1.97966e-05	6.98	226	1810013B01Rik 2810484M10Rik 4933425F03Rik 6430402L03Rik 9430041O17Rik Abca3 Abca8b Abca9 Acta1 Acvrl1 Adcy2 Adn Adora1 Agtr1 Aldh1b1 Als2cr19 Ankrd25 Aoc3 Apba1 Apeg1 Aqp1 Arhgap20 Arhgap6 Arhgef10 Atf3 Atoh8 Atp6v0a1 B930096L08Rik BC018371 BC032925 Bach2 Bbs1 Bteb1 C6 Car3 Casp9 Catna3 Cdo1 Centg2 Cfh Cgnl1 Cidec Clec3b Cobl Colec12 Cox7a1 Creb5 Cryab Ctdsp2 Cybrd1 Cyp4b1 D11Ertd736e D830041C10R…
V$MAZ_Q6		0.00129402	2.91	306	ABCA3 ABLIM3 ACTA1 ACVRL1 ADCY2 ADCY5 ADIPOQ ADORA1 ADRA1A AGTR1 ALDH1B1 ALS2CR19 ANGPTL7 ANKRD25 AOC3 APBA1 APEG1 APOD AQP1 AQP4 ARGBP2 ARHGAP20 ARHGAP6 ARHGEF10 ARVCF ATF3 ATOH8 ATP1A2 ATP6V0A1 B7-H4 BACH2 BBS1 C10orf33 C16orf5 C2orf32 C7 C9orf127 C9orf58 C9orf65 CA8 CAPN5 CASP9 CDO1 CENTG2 CFL2 CGNL1 CHRDL1 CLEC3B COBL COLEC12 CORO2B COX7A1 CREB5 CRYAB CTDSP2 CXorf36 CYBRD1 CYP4B1 DAB2 DAF DCA…	6.58972e-06	10.38	250	2810484M10Rik 4933425F03Rik 6430402L03Rik Abca3 Abca8b Acta1 Acvrl1 Adcy2 Adn Adora1 Adra1a Agtr1 Aldh1b1 Ankrd25 Aoc3 Apba1 Apeg1 Aqp1 Arhgap20 Arhgap6 Atf3 Atoh8 Atp1a2 Atp6v0a1 B930096L08Rik BC018371 BC032925 BC046404 BC055107 BC064033 Bach2 Bbs1 Bteb1 Capn5 Car3 Casp9 Catna3 Cdo1 Centg2 Cfh Cfl2 Chrdl1 Cidec Clec3b Cobl Coro2b Cox7a1 Creb5 Cryab Ctdsp2 Cybrd1 D11Ertd736e D930036B08Rik Daf1 Dc…
V$NFMUE1_Q6		0.0017643	2.6	4	BBS1 C10orf33 GPD1 MGC15429	1	-1.1	4	Bteb1 Cfl2 Fasn Pla2g6
V$PITX2_Q2	pituitary homeobox factor 2	0.00235786	2.37	153	ABCA8 ADORA1 AGTR1 ANGPTL7 ANKRD25 AQP4 ARGBP2 ARHGAP6 ATP1A2 ATP6V0A1 B7-H4 BBS1 C10orf30 C10orf90 C2orf32 C6 C7 C9orf127 C9orf58 CA3 CAPN5 CDH19 CFH CGNL1 CHRDL1 CIDEC CLEC3B COX7A1 CREB5 CTDSP2 CXorf36 DAF DCN DGKB DKFZP586H2123 DKFZp761N1114 DKFZp761P211 DLG2 DMD DMN EBF2 EXTL1 F5 FCGRT FES FHL1 FHL5 FLJ14146 FLJ38507 FLJ42528 FXYD1 GABARAPL1 GPR146 HABP4 HDAC5 HMGCS2 HRASLS3 HSPB6 ITIH5 ITPR…	1	-1.87	119	1810013B01Rik 6430402L03Rik Abca8b Abca9 Acvrl1 Adcy2 Adn Adra1a Agtr1 Aldh1b1 Ankrd25 Aoc3 Aqp4 Arhgef10 Atp1a2 BC046404 BC055107 BC064033 Bbs1 C6 Car8 Casp9 Cdo1 Cfl2 Cidec Clec3b Ctdsp2 D11Ertd736e D830041C10Rik Daf1 Dcamkl2 Dcn Dlc1 Dmd Dmn Dpysl2 Ebf1 Ednrb Enpp3 Esrrg F5 F830020C16Rik Fhl5 Foxc1 Gem Gig1 Gm1126 Gpam Gpr146 Gprc5c Grb14 Gsn Gstm1 Gypc Hmgcs2 Hrasls3 Il6st Itpr1 Jph2 LOC38115…
V$GABP_B	GA binding protein	0.00247875	2.29	22	BACH2 CASP9 CYBRD1 FLJ35696 FZD4 GPAM GPRC5C HPSE2 HSPB6 INMT KIAA1244 MYLK OPHN1 PACSIN2 PMP22 SCAM-1 SLC25A4 SLC43A3 TIMP4 TLE6 TMEFF2 WBSCR17	0.00628242	1.44	12	Casp9 Esrrg Fzd4 Fzd7 Gata1 Id4 Insr Itih5 Pmp22 Reln Slc25a4 Tle2
V$SRF_Q5_01		0.00321477	2.02	131	ABCA3 ACTA1 ACVRL1 ADORA1 ALDH1B1 ANKRD25 AQP4 ARHGAP6 ATF3 BBS1 C10orf30 C9orf58 C9orf65 CA3 CA8 CDO1 CFL2 CLEC3B COBL CREB5 CXorf36 CYBRD1 CYP4B1 DAB2 DCAMKL2 DCN DGKG DKFZp761N1114 DKFZp761P211 DLG2 DMD EBF EDNRB EXTL1 F5 FCGRT FGF13 FGF2 FHL5 FLJ10324 FLJ14050 FLJ20920 FLJ23186 FLJ35696 FLJ38507 FLJ42528 FLJ90650 FXYD1 GEM GPD1 GPR146 GPRC5B GPRC5C GRB14 GSN GYPC HAS1 HDAC5 HMGCS2 HPSE2 IL6ST…	1	-2.59	92	6430402L03Rik Acta1 Adcy2 Adora1 Adra1a Aoc3 Apba1 Aqp1 Atf3 B930096L08Rik BC032925 BC055107 Bach2 Bbs1 Bteb1 Car3 Chrdl1 Clec3b Colec12 Coro2b Cox7a1 Creb5 Cyp4b1 D930036B08Rik Dab2 Daf1 Dcn Dmn Extl1 Fasn Fhl1 Fmo5 Fzd7 Gabarapl1 Gem Gig1 Grb14 Gstm1 Gypc Hmgcs2 Hpn Hspb6 Itih3 Itih5 Jph2 Ksr LOC227485 Ldb3 Lgi1 Lifr Lmod1 Mitf Msrb3 Myoc Myom1 Nnat Obscn Padi2 Pak3 Park2 Parvb Pgm5 Phf1 Plin P…
V$LXR_DR4_Q3		0.00404611	1.86	11	B7-H4 CYP4B1 FASN NOSTRIN PLA2G6 PLA2R1 RARA RASD2 SLC2A4 TNS WBSCR14	1	-3.07	4	Fasn Matn4 Rara Slc2a4
V$MAZR_01	MAZ related factor	0.00451658	1.72	194	ABCA3 ABLIM3 ACTA1 ACVRL1 ADCY5 ADORA1 ADRA1A AGTR1 ALDH1B1 ALS2CR19 ANKRD25 APBA1 AQP1 AQP4 ARHGAP6 ARHGEF10 ARVCF ATF3 ATOH8 ATP1A2 ATP6V0A1 BACH2 BBS1 C2orf32 C9orf127 C9orf58 C9orf65 CAPN5 CASP9 CENTG2 CFL2 CGNL1 COBL COLEC12 CORO2B CREB5 CRYAB CXorf36 CYBRD1 DAB2 DAF DCAMKL2 DCN DKFZp761N1114 DKFZp761P211 DLC1 DLG2 DMD DPYSL2 EBF EDG2 EDNRB EFEMP1 ESRRG EXTL1 F8 FASN FCGRT FES FGF1 FGF10 FGF…	9.9295e-06	7.32	164	1810013B01Rik 2810484M10Rik 4933425F03Rik 6430402L03Rik 9430041O17Rik Abca3 Abca8b Acvrl1 Adcy2 Adora1 Agtr1 Ankrd25 Aoc3 Apba1 Apeg1 Aqp1 Arhgap20 Arhgap6 Atf3 Atp1a2 BC018371 BC032925 BC046404 Bach2 Capn5 Car3 Casp9 Centg2 Cfh Cfl2 Cobl Coro2b Cox7a1 Cybrd1 D930036B08Rik Daf1 Dcamkl2 Dcn Dlgh2 Dmd Dpysl2 Dscr1l1 E330038N15Rik Ebf1 Edg2 Eps8 Extl1 F830020C16Rik Fasn Fes Fgf1 Fgf10 Fgf13 Foxc1 Fz…
V$YY1_02	Yin and Yang 1	0.00530026	1.57	21	ARHGAP6 BBS1 C10orf33 C10orf90 CREB5 CYP4B1 DPT GYPC MGC15429 MRVI1 MYBPC1 MYLK MYO5C NNMT NPY1R PHYHIP PNPLA2 RNF150 SNF1LK2 TENC1 ZNF423	1	-2.78	27	4933425F03Rik Aldh1b1 BC055107 Bteb1 Coro2b Ctdsp2 D11Ertd736e Ebf2 Fasn Gpam Hrasls3 Itih5 Ksr Lgi4 Mglap Mrvi1 Pacsin2 Pak3 Pgcp Phf1 Pkhd1l1 Pla2g6 Plce1 Ppm1h Reck Slc27a6 Tns
V$RREB1_01	Ras-responsive element binding protein 1	0.00562801	1.51	48	ABCA3 ACTA1 ADORA1 ADRA1A ANKRD25 AOC3 ARHGAP20 ARHGAP6 ATF3 CHRDL1 COLEC12 DAF DMD EPS8 FLJ14050 FLJ21616 FLJ30934 FXYD1 GPRC5C GSTM5 HSPB6 IGFBP5 ITIH3 ITIH5 ITSN1 LIFR LRP1 MGP MMP19 NOSTRIN NUMBL OBSCN OLFML1 RARA RBP4 RNF150 SCAM-1 SLC29A1 SLICK SMARCD3 SNPH SOX17 TACC1 TACC2 TCEAL7 VWF WBSCR17 ZBTB20	1	-1.53	34	Acta1 Ankrd25 Apeg1 Capn5 Cgnl1 Coro2b Cox7a1 Cryab Fgf10 Fzd7 Gm1126 Grb14 Habp4 Insr Lifr Lrp1 Msrb3 Myom1 Nnat Ntn1 Osr1 Padi2 Plekha4 Polydom Prelp Rasd1 Sema6a Slc25a4 Tesc Tgfbr3 Tle6 Trpv4 Tusc5 Xylt1
V$GATA1_03	GATA-binding factor 1	0.0112206	0.92	143	ABCA8 ADORA1 AGTR1 ALDH1B1 ANGPTL7 ANKRD25 AQP4 ARGBP2 ARHGAP20 ARHGAP6 ARHGEF10 ATP6V0A1 BBS1 C10orf30 C10orf90 C6 C7 C9orf58 CAPN5 CFH CFL2 CGNL1 CIDEC COX7A1 CREB5 CTDSP2 CXorf36 CYP4B1 DCN DGKB DKFZP586H2123 DMD DMN DPT EFEMP1 ENPP3 F5 FCGRT FGF1 FGF13 FGF2 FHL1 FHL5 FLJ14146 FLJ21986 FLJ23186 FLJ35696 FLJ38507 FLJ42528 FXYD1 FZD4 GABARAPL1 GEM GPAM GPR133 GPRC5C HDAC5 HMGCS2 HRASLS3 HSPB6 IT…	1	-2.02	95	Abca9 Adcy2 Adn Adora1 Adra1a Agtr1 Aldh1b1 Ankrd25 Aoc3 Aqp4 C6 Cfh Cfl2 Clec3b D830041C10Rik Dlgh2 Dmd Eps8 F5 F830020C16Rik Fhl1 Fmo5 Fzd4 Gabarapl1 Gm1126 Gm368 Gpd1 Gpr146 Gprc5c Grb14 Gsn Gypc Habp4 Hmgcs2 Hrasls3 Il6st Inmt Insr Irx1 Itih5 Kit LOC227485 Lepr Lgals3 Lifr Lims2 Lpl Mmp19 Mpz Mte1 Mtus1 Myo5c Myoc Ncald Npr1 Npy1r Nrxn1 Obscn Osr1 Pacsin2 Padi2 Pcdh19 Phf1 Plce1 Plekha4 Plekh…
V$COUP_01	COUP:HNF-4 heterodimer	0.0225956	0.34	59	ACTA1 ADRA1A ALS2CR19 APOD AQP1 AQP4 ATP1A2 C6 C9orf65 COBL CREB5 DAF DLC1 EBF EDG2 EDNRB ENPP3 F5 FLJ20920 FLJ21986 FLJ30934 FXYD1 FZD4 GATA6 GPRC5B GPRC5C GYPC HPN ITIH5 JPH2 KIAA1277 LDB3 LGALS3 LGI4 LRP1 MGC33894 MGC45780 MITF MTUS1 MYH11 MYLK MYOM1 NOSTRIN NPY1R NRXN1 PARVB PCK1 PGCP PYGM SLC27A6 ST3GAL5 TACC2 TRDN TREM4 TSC TU3A ZAP128 ZDHHC9 ZNF423	1	-2.85	48	Acta1 Aldh1b1 Apeg1 Aqp1 Atoh8 B930096L08Rik BC046404 BC055107 BC064033 Cyp4b1 Fcgrt Fgf10 Fxyd1 Fzd4 Gabarapl1 Gata2 Gem Gig1 Gpam Gpd1 Gypc Hmgcs2 Irx1 Itpr1 LOC329416 Lmod1 Lrp1 Pck1 Pi16 Pla2g5 Plekha4 Pmp22 Ppargc1a Rapgef2 Reln Rims1 Scarb1 Shank3 Slc27a6 Slc29a1 Slc8a3 Spnb2 Srgap1 Timp3 Trdn Tspan2 Wbscr14 Wbscr17
V$KROX_Q6		0.0239928	0.27	216	ABCA3 ABLIM3 ACTA1 ACVRL1 ADCY2 ADCY5 ADRA1A ALS2CR19 ANKRD25 AOC3 APBA1 APEG1 APOD AQP1 ARHGAP20 ARHGAP6 ARHGEF10 ARVCF ATF3 ATOH8 ATP6V0A1 BACH2 BBS1 C9orf127 C9orf65 CA8 CAPN5 CASP9 CENTG2 CFL2 CGNL1 CHRDL1 CLEC3B COBL COLEC12 CORO2B CREB5 CRYAB CTDSP2 DAB2 DCAMKL2 DF DGKG DKFZp761N1114 DKFZp761P211 DLC1 DMD DPYSL2 EBF EDG2 EFEMP1 EPS8 EXTL1 F8 FASN FCGRT FES FGF1 FGF13 FGF2 FHL1 FLJ10324 FLJ1…	0.0023344	2.3	146	Abca3 Abca9 Acvrl1 Adcy2 Adora1 Aldh1b1 Als2cr19 Ankrd25 Aoc3 Aqp1 Arhgap20 Arhgap6 Atf3 Atoh8 Atp6v0a1 B930096L08Rik BC046404 BC055107 Bach2 Car3 Car8 Casp9 Catna3 Centg2 Cfl2 Chrdl1 Cidec Cobl Coro2b Creb5 Cryab D11Ertd736e D930036B08Rik Daf1 Dcamkl2 Dlc1 Dmd Dpysl2 Ebf1 Edg2 Enpp3 Eps8 Fasn Fes Fgf10 Fgf13 Fmo5 Foxc1 Fxyd1 Fzd4 Fzd7 Gabarapl1 Gata1 Gata2 Gata6 Gem Gm368 Gpr146 Gprc5b Gprc5c Gr…
V$ACAAT_B	Avian C-type CCAAT box	1	-3.3	25	ARHGEF10 C2orf32 C9orf65 CXorf36 DGKG DMN EDNRB FASN FLJ14146 FLJ21616 KRT1B NCALD PHYHIP PLA2G6 PMP22 PRLR PYGM SLICK SPTBN1 TACC2 TIMP3 TMEFF2 TREM4 WBSCR17 ZBTB20	1	-2.31	15	Abca8b Cox7a1 Cyp4b1 Dab2 Dmd E330038N15Rik Hdac5 Itih5 Myom1 Phyhip Pla2g6 Ptpn14 Sdpr Tle2 Tmeff2
V$AFP1_Q6		1	-2.72	57	AGTR1 ALS2CR19 AOC3 AQP4 ARHGAP6 ARVCF C10orf33 C10orf90 C7 C9orf58 CA8 CDH19 CGNL1 COLEC12 CREB5 DCN DGKG DLC1 DMD DPYSL2 EBF2 EFEMP1 FCGRT FGF2 FLJ20920 GCET2 GPR133 IGSF4D ITSN1 JAZF1 KIAA1244 LDB2 LGI1 MGP MSRB3 MTUS1 MYLK NRXN1 NTN1 PAK3 PARK2 PCDH9 PCK1 PI16 PMP22 RIPK2 SEMA3D SEMA6A SLC25A4 SLC43A3 STAC2 SYNE1 TFAP2B TRDN TREM4 XYLT1 ZNF536	1	-2.9	50	Adra1a Agtr1 Aldh1b1 Als2cr19 Aoc3 BC046404 BC055107 Car8 Centg2 Chrdl1 Cyp4b1 D11Ertd736e Dgkb Dmd Dpysl2 Efemp1 Enpp3 Esrrg F5 Fcgrt Fhl1 Gtlf3b Habp4 LOC227485 Lifr Mpz Myocd Npr1 Ophn1 Pcdh19 Pdk4 Phf1 Pi16 Pkhd1l1 Pla2g6 Ppargc1a Ppm1h Prlr Ptgfr Rapgef2 Rasd1 Rhou Rnf127 Rxrg Slc27a6 Tacc2 Tgfbr3 Timp3 Tspan2 Wbscr14
V$AHRARNT_01	aryl hydrocarbon receptor:Arnt heterodimers	1	-3.17	32	ATP6V0A1 B7-H4 DCN DKFZP586H2123 DSCR1L1 EBF FLJ23186 FLJ35696 FLJ45744 FXYD1 GPRC5C KLF11 LMOD1 LOC136306 MITF OSR1 PARVB PCDH19 PCDH9 PHF1 PKHD1L1 PLEKHB1 PPAP2B RNF150 SASH1 SCARB1 SCN4A SLC27A6 SMARCD3 WBSCR17 ZBTB20 ZNF536	1	-2.33	25	Abca3 Adcy2 Aldh1b1 Capn5 Catna3 Cdo1 Dab2 Fhl5 Gpam Gtlf3b Hspb6 Lmod1 Negr1 Pla2g5 Reck Reln Rgs9bp Rnf150 Slc43a3 Slc8a3 Smarcd3 Stac2 Syne1 Timp3 Wbscr14
V$AHR_Q5	aryl hydrocarbon / dioxin receptor	1	-3.02	52	AOC3 APBA1 ARVCF C9orf65 CENTG2 CFL2 DCN DKFZP586H2123 DMN EFEMP1 FGF2 FLJ20605 FXYD1 GPD1 GPRC5C GSN HABP4 IRX1 ITPR1 LDB3 LIMS2 LOC136306 LPL MGC45780 MITF MMP19 MSRB3 MYO5C NEGR1 NPR1 NPY1R PARVB PCDH19 PCDH9 PDK4 PHYHIP PKHD1L1 PNPLA2 RHOU RIPK2 SASH1 SLC27A1 SLC27A6 SLC2A4 SMARCD3 SNPH ST3GAL5 TENC1 TREM4 WBSCR14 XYLT1 ZBTB20	1	-3.04	37	Adcy2 Aldh1b1 Ankrd25 Arhgap6 Atp6v0a1 BC018371 Bteb1 Cdo1 Cgnl1 Cidec Colec12 Cox7a1 Dlc1 Ednrb Fhl5 Fxyd1 Gm368 Gpam Gtlf3b Habp4 Ksr Ldb3 Npr1 Ntn1 Obscn Pacsin2 Reln Rgl3 Sestd1 Sh3bp5 Slc2a4 Slc39a11 Slc43a3 Stac2 Timp3 Wbscr14 Wbscr17
V$AIRE_01		1	-2.39	66	ABCA9 ACVRL1 ADIPOQ ALS2CR19 ARHGAP6 C16orf5 C6 CA3 CFH CGNL1 CREB5 DCN DKFZP586H2123 DLC1 DLG2 DMD DMN DPT ESRRG EXTL1 FLJ10324 FLJ20701 FLJ23186 FZD4 GCET2 GPR133 HDAC5 IGFBP5 IL6ST ITSN1 LATS2 LGI4 LIFR MGP MITF MSRB3 MTUS1 MYBPC1 MYLK MYOM1 NEGR1 NNMT NRXN1 NTRK2 OSR1 PADI2 PLCE1 PODN PPP1R1A PTPN14 PYGM RARA RHOU RXRG SDPR SGCA SGCG SLC39A11 SLICK STAC2 SYNE1 SYNPO2 TACC1 TACC2 TFAP2B VWF	1	-2.87	58	Abca9 Adra1a Apba1 BC018371 Coro2b Creb5 D11Ertd736e D930036B08Rik Dab2 Dgkb Dlgh2 Dmd Dmn Dpysl2 E330038N15Rik Edg2 Enpp3 Fes Fxyd1 Fzd4 Gem Gm1126 Gpd1 Gpr133 Habp4 Id4 Inmt Insr Itih5 Jph2 LOC227485 Ltbp3 Mpz Mrvi1 Msrb3 Mte1 Mtus1 Myo5c Obscn Osr1 Phyhip Plce1 Plin Ppp1r1a Prlr Reck Rhou Rxrg Slc25a4 Slc27a6 Sntb1 Spnb2 Tcfap2b Tns Vwf Wbscr17 Xylt1 Zfp179
V$ALPHACP1_01		1	-3.82	8	ARGBP2 DLG2 DMN ID4 MYLK MYOCD SLICK ZBTB20	1	-3.61	9	Apeg1 Bteb1 Casp9 Dmn Ebf2 Habp4 Id4 Lmcd1 Myocd
V$AMEF2_Q6	myocyte enhancer factor	1	-3.17	36	APOD ARHGAP20 ARHGEF10 ATP1A2 BBS1 C10orf90 CTNNA3 DMD DSCR1L1 ENPP3 ESRRG EXTL1 FGF13 FXYD1 KLF9 KRT1B LMCD1 LPL MITF MTUS1 MYLK MYOC OLFML1 PAK3 PARVB PLP1 PRLR RHOU SEMA3E SGCA SGCG SLC2A4 SNF1LK2 TRDN VIT ZAP128	1	-2.41	25	Acta1 Aqp4 Cfh Cidec Colec12 Dcamkl2 Dlgh2 Dmd Ebf2 Efemp1 Esrrg Fhl5 Gm1126 Gpd1 Kit Lats2 Ldb2 Lmcd1 Npy1r Plin Slc27a6 Slc29a1 Slc2a4 Slc8a3 Tle2
V$AML_Q6		1	-2.48	54	ABCA9 ADIPOQ AGTR1 AQP4 ATF3 C16orf5 C6 CFL2 CREB5 DCN DLG2 DMN EBF2 EPS8 F5 FLJ21986 FLJ23186 FLJ45744 FOXC1 GEM GPAM GPD1 GPR133 GPR146 GPRC5C HPN ITSN1 KLF11 KLF9 KRT1B LGALS12 LIFR MRVI1 MYBPC1 MYLK MYOM1 NCALD NRXN1 OPHN1 PI16 PLEKHB1 PRELP PRLR RHOU SASH1 SEMA6A SLC27A6 SLC8A3 SYNE1 TACC1 TREM4 TRIM55 TRPV4 TUSC5	1	-2.74	69	9430041O17Rik Acta1 Adcy2 Adn Adra1a Apba1 Apeg1 Atf3 Atp6v0a1 Bbs1 Car3 Catna3 Cfh Cgnl1 Cidec Colec12 D11Ertd736e Dcamkl2 Dlgh2 Dmn Dpt Ebf1 Efemp1 Fhl1 Foxc1 Gem Gm1126 Gpr133 Gprc5c Gsn Gstm1 Kit Lats2 Ldb2 Lgals3 Lgi1 Lifr Ltbp3 Matn4 Mglap Mlph Myoc Myom1 Osr1 Pak3 Pgcp Pkhd1l1 Pla2g6 Plekha4 Plp1 Ppp1r9a Prelp Rgl3 Rhbdl4 Rhpn2 Rims1 Rnf150 Scarb1 Sema3d Sema6a Slc8a3 Sncg Srgap2 Syne1 Tes…
V$AP1_C	AP-1 binding site	1	-2.95	56	ADRA1A AGTR1 APOD ATP1A2 B7-H4 C10orf30 C10orf90 CA3 CDH19 CIDEC CREB5 DCN DMD DSCR1L1 FCGRT FGF2 FLJ14146 FLJ20605 GABARAPL1 GRB14 HAS1 HMGCS2 HSPB6 IGSF4D INMT ITIH5 KIAA1277 LDB3 LRP1 MGC45780 MGRN1 MITF MMP19 MYBPC1 NCALD NOSTRIN OSR1 PLEKHA4 PRRG3 RBP4 RHPN2 RIMS1 RNF127 SLC8A3 SNF1LK2 SNTB1 SPTBN1 SYNE1 TACC2 TCEAL7 TRIM55 TRPV4 UNQ1940 VIT XYLT1 ZAP128	1	-2.65	52	2810484M10Rik Acvrl1 Adora1 Agtr1 Als2cr19 Arhgap6 BC018371 BC032925 BC055107 BC064033 Bteb1 C6 Cidec Creb5 Cybrd1 Dgkb Dlgh2 Dmn Dpysl2 Dscr1l1 Edg2 Fxyd1 Gabarapl1 Ghr Gpr133 Gtlf3b Hdac5 Hpn Hspb6 Ldb3 Lepr Lifr Lrp1 Mmp19 Mrvi1 Msrb3 Mtus1 Obscn Olfml1 Palm Pck1 Pmp22 Prlr Rbp4 Rhou Scarb1 Stac2 Tacc2 Timp3 Vit Xylt1 Zfp423
V$AP1_Q2	activator protein 1	1	-2.08	225	ABCA3 ABCA9 ABLIM3 ACTA1 ACVRL1 ADIPOQ ADRA1A AGTR1 ANGPTL7 ANKRD25 AOC3 APBA1 APEG1 APOD AQP4 ARGBP2 ARHGAP6 ARHGEF10 ARVCF ATF3 ATOH8 ATP1A2 B7-H4 BBS1 C10orf30 C10orf33 C10orf90 C16orf5 C2orf32 CA3 CAPN5 CASP9 CDH19 CDO1 CFH CGNL1 COBL COLEC12 CORO2B CREB5 CTDSP2 CXorf36 CYBRD1 CYP4B1 DAB2 DAF DCN DGKB DKFZP586H2123 DKFZp761N1114 DKFZp761P211 DLC1 DLG2 DMD DPT DPYSL2 DSCR1L1 EDNRB EFEMP1 ENPP3…	1	-1.74	194	2810484M10Rik 4933425F03Rik Abca8b Abca9 Acta1 Acvrl1 Adcy2 Agtr1 Aldh1b1 Als2cr19 Ankrd25 Apba1 Aqp1 Aqp4 Arhgap6 Arhgef10 Atf3 Atoh8 Atp1a2 Atp6v0a1 BC018371 BC032925 BC055107 BC064033 Bach2 Bteb1 C6 Capn5 Car3 Cdo1 Cfh Cfl2 Cidec Clec3b Cobl Cox7a1 Creb5 Cybrd1 Cyp4b1 D11Ertd736e D830041C10Rik D930036B08Rik Dab2 Daf1 Dcamkl2 Dgkb Dlgh2 Dmd Dmn Dpt Dpysl2 Dscr1l1 E330038N15Rik Ebf2 Edg2 Ednrb E…
V$AP1_Q4	activator protein 1	1	-1.94	277	ABCA3 ABCA8 ABCA9 ABLIM3 ACTA1 ACVRL1 ADCY2 ADIPOQ ADORA1 ADRA1A AGTR1 ANGPTL7 ANKRD25 AOC3 APBA1 APEG1 APOD AQP1 AQP4 ARGBP2 ARHGAP20 ARHGAP6 ARHGEF10 ARVCF ATF3 ATOH8 ATP1A2 ATP6V0A1 B7-H4 BACH2 BBS1 C10orf30 C10orf33 C10orf90 C16orf5 C2orf32 C6 C7 C9orf127 CA3 CAPN5 CASP9 CDH19 CDO1 CFH CHRDL1 CIDEC CLEC3B COLEC12 CORO2B CREB5 CRYAB CTDSP2 CTNNA3 CXorf36 CYBRD1 CYP4B1 DAB2 DAF DCN DF DGKB DGKG…	1	-2.34	240	1810013B01Rik 2810484M10Rik 4933425F03Rik Abca3 Abca8b Abca9 Acta1 Acvrl1 Adcy2 Adn Adora1 Adra1a Agtr1 Aldh1b1 Als2cr19 Ankrd25 Apba1 Apeg1 Aqp1 Aqp4 Arhgap20 Arhgap6 Arhgef10 Atoh8 Atp1a2 Atp6v0a1 BC018371 BC032925 BC055107 BC064033 Bach2 Bbs1 Bteb1 C6 Capn5 Car3 Cdo1 Cfh Cfl2 Cgnl1 Chrdl1 Cidec Clec3b Cobl Coro2b Cox7a1 Creb5 Cryab Cybrd1 Cyp4b1 D830041C10Rik D930036B08Rik Dab2 Daf1 Dcamkl2 Dg…
V$AP4_01	activator protein 4	1	-1.17	46	ANGPTL7 AQP4 ARHGEF10 CXorf36 CYP4B1 DKFZp761N1114 DLC1 F8 FGF13 FLJ20920 FLJ45744 GATA1 GATA6 GCET2 GPRC5C INMT IRX1 LGI4 LMCD1 LOC136306 MGC33894 MGC45780 MMP19 MYBPC1 OLFML1 PACSIN2 PLEKHB1 PTCH2 RARA RASD2 RIPK2 RNF150 RXRG SCN4A SMARCD3 SRGAP1 ST3GAL5 TACC1 TACC2 TENC1 TGFBR3 TIMP3 TNS VWF ZDHHC9 ZNF179	1	-0.85	37	9430041O17Rik Adra1a Ankrd25 Apeg1 Arhgap6 BC018371 BC064033 Coro2b Dlgh2 Ebf2 Enpp3 Extl1 Gata1 Gprc5c Gstm1 Gtlf3b Has1 Ksr Matn4 Mmp19 Mte1 Myoc Ntn1 Olfml1 Padi2 Pcdh19 Pgm5 Phyhip Rara Rbp4 Rxrg Sgcg Sntb1 Tbx15 Tenc1 Tle2 Zdhhc9
V$APOLYA_B	Avian C-type PolyA signal	1	-4.34	2	RXRG TU3A	1	-4.69	1	Rxrg
V$AREB6_01	AREB6 (Atp1a1 regulatory element binding factor 6)	1	-2.65	75	ACTA1 ADIPOQ AGTR1 ANKRD25 AQP4 B7-H4 CFL2 CHRDL1 CIDEC CORO2B CREB5 DCN DKFZP586H2123 DKFZp761P211 DLC1 DMD EDG2 EFEMP1 ESRRG EXTL1 FGF1 FGF13 FLJ14146 FLJ23186 FLJ42528 FLJ45744 FXYD1 GATA1 GATA6 GCET2 GPD1 GPRC5C HAS1 HPN HPSE2 INMT KIAA1244 KIT KLF9 LGI1 LIFR LOC400258 MMP19 MMRN1 MYO5C MYOCD NCALD NOSTRIN NPY1R PARVB PCDH20 PLCE1 PLEKHB1 PMP22 PNPLA2 PPARGC1A PRRG3 RARA RIPK2 RXRG SEMA3E SES…	1	-2.44	59	6430402L03Rik Abca9 Acta1 Acvrl1 Adcy2 Ankrd25 Apba1 Arhgap20 BC032925 Cfh Cidec Cybrd1 Dlgh2 Edg2 Esrrg Fasn Fcgrt Fgf1 Fhl1 Foxc1 Gata2 Gpr133 Gstm1 Gypc Has1 Hmgcs2 Hpn Irx1 Kit Ldb3 Lepr Lgals3 Lifr Myo5c Obscn Ophn1 Osr1 Pacsin2 Pak3 Phf1 Plce1 Plp1 Podn Ppap2b Ppm1h Prelp Rara Rasd1 Sestd1 Sh3bp5 Sh3d4 Slc27a1 Sncg Snf1lk2 Snph Sntb1 Spnb2 Tusc5 Vwf
V$AREB6_02	AREB6 (Atp1a1 regulatory element binding factor 6)	1	-2.12	130	ABCA3 ACVRL1 ADIPOQ ADRA1A AGTR1 ALDH1B1 ALS2CR19 AQP4 ARHGAP6 ATOH8 ATP6V0A1 B7-H4 C10orf30 C10orf90 C6 C7 C9orf58 C9orf65 CA8 CDO1 CHRDL1 CORO2B COX7A1 CREB5 DAB2 DCN DKFZP586H2123 DKFZp761P211 DLG2 DMD DPT DSCR1L1 EBF2 ESRRG EXTL1 F5 F8 FGF1 FGF13 FLJ10324 FLJ12895 FLJ14050 FLJ14146 FLJ21616 FLJ21963 FLJ35696 FLJ42528 FLJ90650 FMO5 FOXC1 FXYD1 GPD1 GPR146 HAS1 HMGCS2 HPN IGFBP5 IGSF4D INMT INS…	1	-2.44	111	1810013B01Rik 2810484M10Rik 6430402L03Rik Acta1 Adn Als2cr19 Ankrd25 Aoc3 Apeg1 Arhgap6 Atp1a2 BC018371 BC055107 C6 Car3 Cfl2 Cgnl1 Cobl Coro2b Cox7a1 Cybrd1 Cyp4b1 D830041C10Rik Dgkb Dlgh2 Dmd Dpt Eps8 Fgf13 Fhl1 Foxc1 Fzd4 Gabarapl1 Ghr Gm368 Gpr133 Gpr146 Gsn Gtlf3b Habp4 Has1 Hdac5 Hmgcs2 Hpn Igfbp5 Inmt Insr Itih5 Kit LOC329416 LOC381157 Ldb3 Lepr Lgals12 Lgals3 Lmcd1 Lmod1 Lrp1 Mmrn1 Mrvi1 …
V$AREB6_03	AREB6 (Atp1a1 regulatory element binding factor 6)	1	-2.83	76	ACTA1 ALS2CR19 APEG1 AQP1 AQP4 ARVCF ATP1A2 BACH2 C2orf32 CASP9 CGNL1 CHRDL1 CIDEC COBL CORO2B CRYAB DF DKFZp761N1114 DKFZp761P211 DMD EBF EFEMP1 F5 FHL1 FLJ14146 FLJ20701 FLJ35696 FLJ42528 GATA2 GPD1 GSTM5 GYPC INMT INSR KIAA1244 KIT KLF9 LIFR LMOD1 MLPH MRVI1 MTUS1 MYH11 MYO5C NTN1 NUMBL PACSIN2 PADI2 PARVB PCDH19 PGCP PHF1 PKHD1L1 PLEKHA4 PNPLA2 PPARGC1A RARA RASD2 RXRG SCN4A SDPR SLC25A4 SLC2…	1	-2.8	50	Ankrd25 Apeg1 Aqp4 Atp1a2 Car3 Cdo1 Chrdl1 Cobl Cox7a1 Cybrd1 Dscr1l1 Fhl5 Gig1 Gypc Hdac5 Hmgcs2 Insr Lmcd1 Lmod1 Mitf Myom1 Palm Park2 Pcdh9 Phf1 Pi16 Pkhd1l1 Plce1 Plin Plp1 Pnpla2 Ppargc1a Ppp1r9a Ptpn14 Rara Rgl3 Scarb1 Sdpr Sema3d Sh3bp5 Slc27a1 Slc27a6 Slc29a1 Slc2a4 Spnb2 Tle2 Tle6 Trpv4 Wbscr17 Zfp179
V$ARNT_01	AhR nuclear translocator homodimers	1	-3.21	34	ARHGEF10 ATOH8 BBS1 C2orf32 CENTG2 CFL2 CREB5 CXorf36 DAF DMD FASN FCGRT FHL1 FLJ20920 FLJ21616 GABARAPL1 HAS1 ITIH5 LATS2 MGC33894 MMP19 MTUS1 MYOC MYOM1 NCALD PARVB PNPLA2 RHOU RNF127 SDPR SEMA3D SLC29A1 TMEFF2 XYLT1	1	-3.07	21	Abca9 Agtr1 Aldh1b1 Arhgef10 BC018371 Cfl2 Dcamkl2 F5 Fcgrt Gpd1 Gpr146 Gtlf3b Myo5c Myocd Palm Ppm1h Rnf127 St3gal5 Tenc1 Tmeff2 Zfp179
V$ARNT_02	AhR nuclear translocator homodimers	1	-3.5	13	ATOH8 BBS1 DMD FCGRT FLJ20920 GABARAPL1 HDAC5 LATS2 MGC33894 MMP19 NPY1R TCEAL7 TRIM55	1	-2.66	6	Abca8b Catna3 Cgnl1 Fcgrt Gtlf3b St3gal5
V$ARP1_01	apolipoprotein AI regulatory protein 1	1	-2.86	44	ANKRD25 AQP4 B7-H4 C2orf32 CENTG2 CFL2 CGNL1 CHRDL1 CIDEC CREB5 DSCR1L1 EBF2 EFEMP1 F5 FHL1 FLJ42528 ITIH3 LATS2 MITF MYH11 MYLK MYO5C NOSTRIN NRXN1 PARVB PKHD1L1 PLEKHA4 PRRG3 RASD1 SCN4A SLC29A1 SLC2A4 SLC39A11 SNCG ST3GAL5 SYNE1 TMEFF2 TRPV4 VIT VWF WBSCR14 ZDHHC9 ZNF179 ZNF423	1	-2.86	28	Atf3 Atoh8 Bteb1 Capn5 Cidec Clec3b Dgkb Fes Hrasls3 Insr Itih5 Ksr Mlph Myo5c Npr1 Pdk4 Pnpla2 Prlr Rasd2 Rhbdl4 Rnf150 Sh3bp5 Slc25a4 Slc27a6 Snph Sntb1 Syne1 Xylt1
V$AR_01	androgen receptor	1	-3.12	26	ALS2CR19 APOD C10orf30 COLEC12 CORO2B CREB5 DMD FLJ21616 GYPC HAS1 JPH2 LGI4 LIFR MGC45780 MITF MMP19 OBSCN PARVB PDK4 PLEKHA4 PPP1R1A RBM24 SMARCD3 SNF1LK2 TENC1 TU3A	1	-3.17	21	1810013B01Rik BC055107 Casp9 Cfh Chrdl1 Colec12 F5 Fzd4 Irx1 Itih5 Mte1 Myom1 Negr1 Pla2g5 Podn Ppm1h Ptpn14 Sdpr Smarcd3 Snf1lk2 Tns
V$AR_03	is recognized by androgen reseptor	1	-4.06	5	FLJ21616 JPH2 PARVB PYGM RNF127	1	-3.89	6	BC055107 Casp9 Dscr1l1 Mte1 Myom1 Sdpr
V$AR_Q2	androgen receptor	1	-3.59	10	EPS8 FGF13 FLJ21963 JPH2 LGALS12 MGP PYGM SLC25A4 SOX17 TACC1	1	-3.39	16	Agtr1 Bbs1 Casp9 Ebf1 F5 Fcgrt Gem Lpl Mpz Mte1 Myom1 Park2 Ppap2b Sgca Tcfap2b Zfp423
V$ATATA_B	Avian C-type TATA box	1	-3.35	18	AGTR1 ARHGAP20 B7-H4 C2orf32 C6 CDH19 CDO1 DAB2 DAF FGF13 FLJ38507 IGSF4D ITPR1 MMP19 PCDH20 SOX17 TFAP2B TRDN	1	-2.73	18	Cidec Enpp3 Gpr146 Hmgcs2 Itpr1 LOC227485 Mte1 Myom1 Pcdh20 Rnf150 Sgca Sh3d4 Slc39a11 Snph Sntb1 Srgap2 Tcfap2b Trdn
V$ATF1_Q6		1	-3.32	27	ABCA8 ACVRL1 BACH2 C9orf127 CDO1 EBF ESRRG FOXC1 GABARAPL1 GEM GPR146 HABP4 HAS1 HDAC5 KIAA1277 LMCD1 MATN4 MITF NCALD NNMT NTRK2 PAK3 PCK1 PHF1 RASD2 SLICK SNF1LK2	1	-2.99	15	Bach2 Bteb1 Gem Gpam Habp4 Lmcd1 Ntrk2 Pck1 Plp1 Sdpr Sema3d Sgcg Slc2a4 St3gal5 Xylt1
V$ATF3_Q6	activating transcription factor 3	1	-2.15	47	ADORA1 AGTR1 ALDH1B1 ANGPTL7 AOC3 ARHGEF10 BACH2 C10orf90 C9orf127 CFL2 CORO2B CRYAB CYBRD1 EBF EBF2 EXTL1 FOXC1 GABARAPL1 GATA2 GEM GPR146 HAS1 HDAC5 HMGCS2 HRASLS3 LMCD1 MITF MYOCD MYOM1 NCALD NNMT PARVB PCK1 PNPLA2 PPARGC1A RASD2 SASH1 SH3BP5 SLC43A3 SMARCD3 SNF1LK2 SNPH SPTBN1 ST3GAL5 TACC2 TCEAL7 ZAP128	1	-3.12	32	Apeg1 BC032925 Bach2 Bteb1 Cfl2 Coro2b Fhl5 Gem Gprc5b Habp4 Has1 Lmcd1 Ltbp3 Mitf Mte1 Myocd Numbl Pgcp Plp1 Polydom Ppargc1a Sash1 Scn4a Sema3d Sh3bp5 Snf1lk2 Snph Srgap2 Tacc2 Tenc1 Tle6 Wbscr17
V$ATF4_Q2	activating transcription factor 4	1	-2.46	121	ACVRL1 ANKRD25 AOC3 APOD AQP4 ARGBP2 ARHGAP20 ARVCF ATF3 ATOH8 ATP6V0A1 BACH2 C10orf30 C10orf33 C9orf127 C9orf58 CAPN5 CASP9 CDO1 CIDEC CTDSP2 DAF DGKB DLC1 DMD DSCR1L1 EBF EBF2 EDNRB ESRRG EXTL1 F5 FCGRT FES FGF2 FLJ10324 FLJ20605 FLJ20701 FLJ20920 FLJ21616 FLJ30934 FLJ45744 FXYD1 GABARAPL1 GATA1 GATA2 GATA6 GCET2 GEM GPAM GPR146 GPRC5C GRB14 GYPC HABP4 HAS1 HPSE2 ID4 ITIH5 KLF9 LDB3 LMCD1 MATN4…	1	-2.65	77	4933425F03Rik 6430402L03Rik Agtr1 Aldh1b1 Als2cr19 Apba1 Atf3 Atoh8 BC018371 Bach2 Capn5 Cdo1 Cidec D830041C10Rik Dgkb Dlc1 Dmn Ebf1 Edg2 Extl1 Fxyd1 Fzd4 Fzd7 Gabarapl1 Gem Gig1 Gpd1 Habp4 Has1 Hdac5 Hrasls3 Hspb6 Id4 Itih3 Lifr Lmcd1 Lmod1 Ltbp3 Mitf Msrb3 Ncald Npr1 Ntrk2 Ophn1 Osr1 Pacsin2 Pcdh9 Pck1 Pgcp Phyhip Pla2g6 Plekhb1 Pnpla2 Podn Ppargc1a Ppm1h Prlr Rasd1 Rgl3 Rhou Ripk2 Rnf150 Sash1…
V$ATF6_01	activating transcription factor 6	1	-3.87	7	ADORA1 C10orf30 C9orf65 CASP9 HAS1 PNPLA2 ZAP128	1	-3.12	3	Gypc Park2 Pdk4
V$ATF_01	activating transcription factor	1	-2.94	37	ADORA1 ATF3 BACH2 C10orf90 C9orf65 CASP9 CFL2 DKFZP586H2123 EBF FOXC1 GABARAPL1 GEM GPR146 GPRC5B HAS1 HDAC5 LMCD1 NCALD NNMT PARK2 PARVB PCDH19 PCDH9 PCK1 PNPLA2 PPARGC1A PTPN14 RASD2 RELN RHBDL4 RIPK2 SLC43A3 SNF1LK2 ST3GAL5 SYNPO2 TCEAL7 TLE2	1	-1.67	22	Atf3 Bach2 Ednrb Fcgrt Gem Gpam Habp4 Has1 Itih3 Lmcd1 Park2 Pcdh9 Pck1 Pdk4 Plp1 Ppargc1a Sema3d Sgcg Slc2a4 Snf1lk2 Tenc1 Tesc
V$ATF_B	ATF binding site	1	-3.64	12	BACH2 GABARAPL1 GEM GPR146 HAS1 LMCD1 MITF NCALD NNMT PCK1 PPARGC1A ST3GAL5	1	-3.49	7	Bach2 Gem Habp4 Has1 Lmcd1 Mitf Ppargc1a
V$BACH1_01	BTB and CNC homolog 1	1	-3.46	6	CA3 FLJ20605 IGSF4D LDB3 RIMS1 SNTB1	1	-3.93	3	Gabarapl1 Ldb3 Prlr
V$BACH2_01	BTB and CNC homolog 2	1	-0.33	220	ABCA8 ABCA9 ABLIM3 ACVRL1 ADCY2 ADORA1 ADRA1A AGTR1 ALS2CR19 ANGPTL7 AOC3 APBA1 APEG1 APOD AQP4 ARGBP2 ARHGAP20 ARHGAP6 ATF3 ATOH8 ATP1A2 ATP6V0A1 B7-H4 BACH2 BBS1 C10orf30 C10orf90 C16orf5 C2orf32 C6 C7 C9orf58 C9orf65 CA3 CASP9 CDH19 CDO1 CFL2 CGNL1 CIDEC CLEC3B COBL COX7A1 CREB5 CRYAB CTDSP2 CTNNA3 CXorf36 CYP4B1 DAF DCN DF DGKG DKFZP586H2123 DLC1 DLG2 DMD DPT DSCR1L1 EDNRB ENPP3 ESRRG EXTL1 F…	1	-1.67	195	1810013B01Rik 2810484M10Rik 4933425F03Rik 6430402L03Rik Abca3 Abca8b Abca9 Acta1 Acvrl1 Adcy2 Adn Adora1 Adra1a Agtr1 Aldh1b1 Als2cr19 Ankrd25 Aoc3 Apba1 Apeg1 Aqp4 Arhgap6 Atf3 Atoh8 Atp1a2 Atp6v0a1 BC018371 BC032925 BC055107 BC064033 Bteb1 C6 Capn5 Car3 Catna3 Cfh Cfl2 Chrdl1 Cidec Clec3b Cobl Coro2b Cox7a1 Creb5 Ctdsp2 Cybrd1 D11Ertd736e D830041C10Rik Dab2 Daf1 Dgkb Dlgh2 Dmd Dmn Dpt Dpysl2 Ds…
V$BARBIE_01	barbiturate-inducible element	1	-2.02	178	ABCA9 ADIPOQ ADRA1A ANGPTL7 ANKRD25 AOC3 APBA1 APOD AQP4 ARGBP2 ARHGAP6 ATF3 ATOH8 ATP1A2 ATP6V0A1 BACH2 BBS1 C10orf30 C10orf33 C2orf32 C6 C7 C9orf65 CA8 CDO1 CFL2 CGNL1 CHRDL1 CLEC3B COLEC12 CORO2B CREB5 CRYAB CTNNA3 CYBRD1 DCN DF DGKB DGKG DKFZp761P211 DLC1 DLG2 DMD DSCR1L1 EBF EBF2 EFEMP1 ESRRG F5 F8 FGF10 FGF13 FGF2 FHL1 FHL5 FLJ14050 FLJ20701 FLJ21986 FLJ30934 FLJ38507 FLJ42528 FMO5 FXYD1 FZ…	1	-1.08	167	9430041O17Rik Abca8b Abca9 Acvrl1 Adcy2 Adora1 Apeg1 Aqp1 Aqp4 Arhgap20 Arhgap6 Atf3 Atoh8 Atp1a2 B930096L08Rik BC055107 Bbs1 Bteb1 Capn5 Car3 Catna3 Cdo1 Centg2 Cgnl1 Cidec Clec3b Cobl Cox7a1 Creb5 Cryab Cybrd1 Cyp4b1 D11Ertd736e D930036B08Rik Daf1 Dcamkl2 Dcn Dgkb Dlc1 Dmd Dmn Dpt Dpysl2 Dscr1l1 Ebf1 Ebf2 Edg2 Eps8 Extl1 F5 Fgf1 Fgf10 Fgf13 Fhl1 Fhl5 Fmo5 Gata1 Gata2 Gem Ghr Gm1126 Gpr133 Gpr14…
V$BRN2_01	POU factor Brn-2	1	-2.61	124	ABCA8 ADORA1 AGTR1 ALDH1B1 ANGPTL7 AOC3 APOD AQP4 ARGBP2 ARHGAP6 ARHGEF10 ATP1A2 B7-H4 BACH2 C10orf33 C2orf32 C6 C7 CA3 CDH19 CDO1 CFL2 CGNL1 CLEC3B COLEC12 CORO2B CREB5 CTNNA3 DAB2 DCN DGKB DGKG DKFZP586H2123 DLC1 DLG2 DMD DSCR1L1 EBF EBF2 EFEMP1 ENPP3 EPS8 ESRRG FGF1 FGF13 FHL1 FHL5 FLJ21963 GABARAPL1 GCET2 GHR GPR133 GSN HABP4 HDAC5 ID4 IGSF4D KIAA1244 KIAA1772 KLF9 KRT1B LATS2 LDB2 LIFR LMOD1…	0.000536738	3.61	99	1810013B01Rik Abca8b Acta1 Adcy2 Agtr1 Als2cr19 Aoc3 Aqp4 Atf3 Atp1a2 B930096L08Rik BC018371 Bach2 Bteb1 C6 Car8 Casp9 Cdo1 Cfh Cfl2 Cidec Cryab D11Ertd736e D830041C10Rik Dcn Dgkb Dmd Dmn Dscr1l1 Esrrg Extl1 Fes Fgf13 Fhl5 Fmo5 Fxyd1 Gem Gm1126 Gpr146 Grb14 Gypc Hrasls3 Id4 Il6st Inmt Itpr1 Kit LOC227485 LOC381157 Lgi1 Lifr Lpl Mitf Mmp19 Mmrn1 Mrvi1 Myo5c Ncald Npr1 Npy1r Nrxn1 Olfml1 Padi2 Park…
V$CAAT_01	cellular and viral CCAAT box	1	-2.54	198	ABCA9 ADCY5 ADIPOQ ADORA1 AGTR1 ALDH1B1 ANGPTL7 APOD AQP1 AQP4 ARGBP2 ARHGAP6 ARHGEF10 ARVCF ATOH8 ATP6V0A1 B7-H4 C10orf33 C10orf90 C2orf32 C6 C9orf127 C9orf65 CA3 CAPN5 CASP9 CDH19 CENTG2 CFH CFL2 CLEC3B COBL COLEC12 COX7A1 CREB5 CRYAB CTDSP2 CTNNA3 CYP4B1 DAB2 DCAMKL2 DCN DGKB DKFZP586H2123 DKFZp761P211 DLG2 DMD DMN DPT DPYSL2 DSCR1L1 EBF EBF2 EDG2 EDNRB EFEMP1 ENPP3 EPS8 ESRRG EXTL1 F8 FASN FG…	1	-2.64	182	1810013B01Rik 2810484M10Rik 4933425F03Rik 6430402L03Rik Abca8b Adcy2 Adn Adora1 Adra1a Aldh1b1 Als2cr19 Ankrd25 Apba1 Apeg1 Aqp1 Aqp4 Arhgap20 Atf3 BC032925 BC046404 BC055107 BC064033 Bach2 Bteb1 C6 Capn5 Car3 Car8 Casp9 Cfh Clec3b Coro2b Cox7a1 Cyp4b1 D11Ertd736e D830041C10Rik Dab2 Daf1 Dcamkl2 Dgkb Dlgh2 Dmn Dpysl2 Dscr1l1 E330038N15Rik Ebf1 Ebf2 Enpp3 Esrrg Extl1 Fasn Fes Fgf1 Fhl5 Foxc1 Fxyd1…
V$CAAT_C	Retroviral CCAAT box	1	-2.76	7	CLEC3B EDNRB EFEMP1 HSPB6 IRX1 TIMP4 VWF	1	-4.23	1	Slc27a1
V$CACCCBINDINGFACTOR_Q6		1	-3.16	35	ACVRL1 ADORA1 ANKRD25 C9orf127 DAF EDG2 EDNRB FCGRT FLJ14050 FLJ21616 FLJ21986 FLJ23186 FXYD1 GATA6 GPD1 HPN HRASLS3 INMT MTUS1 NCALD NEGR1 NOVA1 NTN1 NUMBL OLFML1 PTPN14 PYGM RBM24 SCAM-1 SEMA6A SLC27A1 SLC2A4 TACC2 TENC1 WBSCR17	1	-2.46	30	Adora1 BC032925 Cdo1 Cfh Cfl2 Cyp4b1 Dlc1 F5 Fes Fgf13 Fxyd1 Hrasls3 Id4 Lrp1 Matn4 Myo5c Negr1 Ntn1 Obscn Pacsin2 Padi2 Pgm5 Pi16 Plin Ppp1r1a Rgs9bp Rims1 Slc29a1 Tenc1 Trpv4
V$CART1_01	Cart-1 (cartilage homeoprotein 1)	1	-3	43	ABCA8 ARHGAP6 ARHGEF10 BACH2 C16orf5 C6 CDO1 CFL2 CIDEC COX7A1 CREB5 DGKG DKFZp761P211 DLG2 DMD EDNRB ENPP3 ESRRG F8 FGF13 HPSE2 IGSF4D MITF MLPH MPZ MTUS1 MYH11 MYO5C NNAT NRXN1 PAK3 PI16 PLCE1 PLEKHB1 SEMA3D SLC25A4 TNS TRDN TRPV4 VWF ZAP128 ZDHHC9 ZNF536	1	-0.23	23	Adora1 Atp6v0a1 C6 E330038N15Rik Enpp3 F5 Fhl5 Gstm1 Gypc Matn4 Mitf Myoc Nnat Npr1 Pdk4 Plce1 Ptgfr Rhbdl4 Rims1 Sh3d4 Timp3 Wbscr17 Zdhhc9
V$CDC5_01	cell division control protein 5	1	-2.33	272	ABCA8 ABCA9 ABLIM3 ACVRL1 ADIPOQ ADRA1A AGTR1 ALDH1B1 ALS2CR19 ANGPTL7 AOC3 APBA1 APOD AQP4 ARGBP2 ARHGAP20 ARHGAP6 ARHGEF10 ATF3 ATOH8 ATP1A2 ATP6V0A1 B7-H4 BACH2 BBS1 C10orf30 C10orf90 C16orf5 C2orf32 C6 C7 C9orf65 CA3 CA8 CAPN5 CDH19 CDO1 CENTG2 CFH CFL2 CHRDL1 CIDEC CLEC3B COLEC12 CORO2B COX7A1 CREB5 CRYAB CTDSP2 CTNNA3 CXorf36 CYBRD1 CYP4B1 DAB2 DCAMKL2 DCN DF DGKB DGKG DKFZP586H2123 DKFZp76…	1	-2.9	263	1810013B01Rik 2810484M10Rik 4933425F03Rik 6430402L03Rik 9430041O17Rik Abca3 Abca8b Abca9 Acvrl1 Adcy2 Adn Adora1 Adra1a Agtr1 Aldh1b1 Ankrd25 Aoc3 Apba1 Apeg1 Aqp1 Aqp4 Arhgap20 Arhgap6 Arhgef10 Atf3 Atoh8 Atp1a2 Atp6v0a1 B930096L08Rik BC032925 BC046404 BC055107 BC064033 Bach2 Bbs1 Bteb1 C6 Capn5 Car3 Car8 Casp9 Catna3 Cdo1 Centg2 Cfh Cfl2 Chrdl1 Cidec Clec3b Cobl Colec12 Coro2b Cox7a1 Creb5 Crya…
V$CDPCR1_01	cut-like homeodomain protein	1	-2.23	251	ABCA8 ABCA9 ABLIM3 ADIPOQ ADORA1 ADRA1A AGTR1 ALS2CR19 ANGPTL7 ANKRD25 AOC3 AQP1 AQP4 ARGBP2 ARHGAP6 ATF3 ATP1A2 BACH2 C10orf30 C10orf33 C10orf90 C16orf5 C2orf32 C6 C7 C9orf58 C9orf65 CA3 CA8 CAPN5 CASP9 CDH19 CDO1 CFH CFL2 CLEC3B COLEC12 CORO2B COX7A1 CREB5 CTNNA3 CXorf36 CYP4B1 DAB2 DAF DCAMKL2 DCN DGKB DGKG DKFZp761N1114 DKFZp761P211 DLC1 DLG2 DMD DMN DPT DPYSL2 DSCR1L1 EBF2 EDG2 EDNRB EFEMP1 …	1	-2	228	1810013B01Rik 2810484M10Rik 4933425F03Rik 6430402L03Rik 9430041O17Rik Abca3 Abca8b Acta1 Acvrl1 Adcy2 Adora1 Adra1a Agtr1 Aldh1b1 Als2cr19 Ankrd25 Apba1 Apeg1 Aqp1 Aqp4 Arhgap20 Arhgef10 Atf3 Atoh8 Atp6v0a1 B930096L08Rik BC018371 BC032925 BC055107 BC064033 Bach2 Bbs1 Bteb1 C6 Capn5 Car3 Car8 Casp9 Catna3 Cdo1 Centg2 Cfh Cfl2 Chrdl1 Cidec Clec3b Colec12 Coro2b Cox7a1 Creb5 Ctdsp2 Cyp4b1 D11Ertd736…
V$CDPCR3HD_01	cut-like homeodomain protein	1	-1.56	102	ABCA9 ABLIM3 ADORA1 AGTR1 ANKRD25 ARGBP2 ARHGAP6 C16orf5 CAPN5 CASP9 CDH19 CDO1 CLEC3B CTNNA3 DGKB DGKG DKFZp761P211 DLG2 DMD EBF2 EDNRB EPS8 F8 FHL1 FHL5 FLJ10324 FLJ30934 FXYD1 GABARAPL1 GATA2 GCET2 GPAM GPR133 GPRC5B GPRC5C GSTM5 GYPC HAS1 HDAC5 IGSF4D IL6ST JAZF1 KRT1B LEPR LIMS2 LMCD1 LPL MGC33894 MGP MGRN1 MITF MMP19 MRVI1 MSRB3 MTUS1 MYBPC1 MYLK NOVA1 NRXN1 OLFML1 OSR1 PARVB PDK4 PHYHIP PK…	1	-2.7	96	2810484M10Rik 4933425F03Rik Abca3 Acta1 Adcy2 Adora1 Als2cr19 Aqp1 B930096L08Rik BC064033 Bbs1 C6 Car3 Cdo1 Coro2b Ctdsp2 Cyp4b1 D830041C10Rik D930036B08Rik Dab2 Dcn Dlc1 Dpt Efemp1 Esrrg Extl1 Fcgrt Fgf10 Fhl1 Fzd4 Gata2 Gata6 Gem Gpr146 Gprc5b Gtlf3b Hmgcs2 Hrasls3 Itih5 Jph2 Kit LOC227485 LOC329416 Ldb2 Ldb3 Lgals3 Lmcd1 Mmrn1 Mpz Mrvi1 Msrb3 Mtus1 Myo5c Myom1 Ncald Olfml1 Ophn1 Osr1 Pacsin2 P…
V$CDPCR3_01	cut-like homeodomain protein	1	-3.63	5	CLEC3B FLJ42528 HMGCS2 PHYHIP TRIM55	1	-3.29	10	Cdo1 Cyp4b1 Has1 Pcdh19 Pcdh20 Rgl3 Slc2a4 Stac2 Wbscr14 Zfp179
V$CDP_01	cut-like homeodomain protein	1	-3.51	5	C2orf32 DGKB FGF1 MYOC PLA2G5	1	-4.3	2	Dscr1l1 Zdhhc9
V$CDP_02	transcriptional repressor CDP	1	-4.08	2	JAZF1 MRVI1	1	-3.76	1	Lims2
V$CDX2_Q5		1	-2.67	203	ABCA8 ABCA9 ABLIM3 AGTR1 ALDH1B1 ANGPTL7 AOC3 APOD AQP4 ARGBP2 ARHGAP20 ARHGAP6 ARHGEF10 ATF3 ATP1A2 B7-H4 BACH2 BBS1 C10orf90 C16orf5 C2orf32 C6 C7 C9orf65 CA3 CA8 CAPN5 CDH19 CDO1 CFH CFL2 CIDEC COBL COLEC12 COX7A1 CREB5 CTNNA3 CYBRD1 CYP4B1 DAB2 DAF DCN DF DGKB DKFZp761N1114 DLC1 DLG2 DMD DPYSL2 DSCR1L1 EBF EDG2 EDNRB EFEMP1 ENPP3 EPS8 ESRRG F5 F8 FGF13 FGF2 FHL1 FHL5 FLJ10324 FLJ12895 FLJ1405…	6.58972e-06	9.49	151	2810484M10Rik 4933425F03Rik 9430041O17Rik Abca8b Adcy2 Adn Adra1a Agtr1 Aldh1b1 Als2cr19 Aoc3 Aqp4 Atp1a2 BC055107 BC064033 Bach2 Bbs1 C6 Car3 Casp9 Catna3 Cfl2 Cidec Clec3b Cobl Colec12 Coro2b Cox7a1 Creb5 Ctdsp2 D11Ertd736e D830041C10Rik Dab2 Daf1 Dcamkl2 Dcn Dgkb Dlc1 Dmd Dmn Dpysl2 Dscr1l1 Edg2 Ednrb Efemp1 Enpp3 Esrrg Extl1 F5 F830020C16Rik Fcgrt Fhl1 Fhl5 Fxyd1 Gabarapl1 Gem Ghr Gig1 Gm1126…
V$CEBPDELTA_Q6		1	-1.26	238	ABCA8 ABCA9 ABLIM3 ACVRL1 ADORA1 ADRA1A AGTR1 ALS2CR19 ANGPTL7 AOC3 APEG1 APOD AQP4 ARGBP2 ARHGAP20 ARHGAP6 ARHGEF10 ATF3 B7-H4 BBS1 C10orf30 C10orf33 C10orf90 C16orf5 C2orf32 C6 C9orf127 C9orf65 CA3 CA8 CAPN5 CASP9 CDH19 CDO1 CENTG2 CFH CFL2 CIDEC CLEC3B COX7A1 CREB5 CRYAB CTDSP2 CTNNA3 CYBRD1 CYP4B1 DAB2 DAF DCAMKL2 DCN DGKB DGKG DKFZP586H2123 DKFZp761N1114 DMD DPT DPYSL2 EBF2 EDNRB EFEMP1 ENPP…	1	-0.09	207	2810484M10Rik 4933425F03Rik 6430402L03Rik Abca3 Abca8b Abca9 Acta1 Acvrl1 Adra1a Agtr1 Aldh1b1 Ankrd25 Aoc3 Apba1 Apeg1 Aqp1 Aqp4 Arhgef10 Atf3 Atoh8 Atp1a2 Atp6v0a1 B930096L08Rik BC018371 BC032925 BC055107 BC064033 Bbs1 C6 Capn5 Car3 Car8 Casp9 Centg2 Cfh Cfl2 Cgnl1 Chrdl1 Cidec Clec3b Cobl Colec12 Coro2b Cox7a1 Creb5 Cryab Ctdsp2 Cyp4b1 D11Ertd736e D930036B08Rik Dab2 Daf1 Dcn Dgkb Dlc1 Dlgh2 Dm…
V$CEBPGAMMA_Q6		1	-2.64	227	ABCA8 ABCA9 ABLIM3 ACVRL1 ADIPOQ ADORA1 AGTR1 ALDH1B1 ALS2CR19 ANGPTL7 AOC3 APOD AQP4 ARGBP2 ARHGAP6 ARHGEF10 ATF3 ATOH8 ATP1A2 ATP6V0A1 B7-H4 BBS1 C10orf30 C10orf90 C2orf32 C6 C7 C9orf127 C9orf65 CA3 CA8 CDH19 CDO1 CFH CFL2 CHRDL1 CIDEC COLEC12 CREB5 CTNNA3 CXorf36 CYBRD1 DAB2 DAF DCAMKL2 DCN DF DGKB DGKG DKFZP586H2123 DKFZp761N1114 DKFZp761P211 DLC1 DLG2 DMD DMN DPT DSCR1L1 EBF EBF2 EDNRB EFEMP…	1	-0.42	201	1810013B01Rik 2810484M10Rik 4933425F03Rik Abca8b Acta1 Adcy2 Adn Adra1a Agtr1 Aldh1b1 Als2cr19 Aoc3 Aqp4 Arhgap6 Atf3 Atoh8 Atp1a2 Atp6v0a1 BC032925 BC055107 BC064033 Bbs1 Bteb1 C6 Car3 Car8 Casp9 Catna3 Centg2 Cfh Cfl2 Cgnl1 Cidec Cobl Colec12 Coro2b Cox7a1 Creb5 Cryab Cybrd1 Cyp4b1 D11Ertd736e D830041C10Rik D930036B08Rik Dab2 Daf1 Dcn Dgkb Dlc1 Dlgh2 Dmd Dmn Dpt Dpysl2 Dscr1l1 Ebf1 Edg2 Ednrb E…
V$CEBP_C	C/EBP binding site	1	-2.58	88	ABCA8 ADIPOQ ADORA1 ALS2CR19 APEG1 ARHGAP6 C2orf32 C6 CA3 CENTG2 CGNL1 COX7A1 CREB5 CYBRD1 DAF DCAMKL2 DCN DLC1 DLG2 DMD DPT EDNRB EXTL1 F5 F8 FCGRT FGF10 FHL5 FLJ10324 FLJ12895 FLJ20605 FLJ23186 FLJ35696 GATA6 GPAM GSN HDAC5 HMGCS2 IGFBP5 ITIH5 ITPR1 KRT1B LGALS3 LIFR LMOD1 LRP1 MGC15429 MITF MMP19 MPZ MRVI1 MTUS1 MYH11 MYLK NEGR1 NNMT NOVA1 NRXN1 PARK2 PCK1 PI16 PLA2G5 PLEKHA4 PLIN PPARGC1A PRL…	1	-2.47	66	6430402L03Rik Adora1 Als2cr19 Aoc3 Arhgef10 BC032925 Bteb1 Car3 Centg2 Cfh Cox7a1 Daf1 Dcn Dlc1 Dlgh2 Dmd Dmn Dpt Efemp1 F830020C16Rik Fgf1 Fgf10 Fhl5 Fzd4 Gem Gpam Gstm1 Gtlf3b Has1 Hdac5 Hrasls3 Itpr1 LOC227485 LOC381157 Lepr Lgals12 Lpl Lrp1 Mlph Mrvi1 Nnmt Pak3 Palm Parvb Pdk4 Phf1 Pkhd1l1 Podn Prelp Rbp4 Rims1 Sash1 Scube3 Sdpr Sestd1 Slc27a6 Slc2a4 Slc8a3 Sncg Snf1lk2 Sox17 Tacc1 Timp3 Timp…
V$CETS168_Q6		1	-1.52	214	ABCA9 ABLIM3 ACTA1 ACVRL1 ADCY5 ADIPOQ AGTR1 ALDH1B1 AOC3 AQP4 ARGBP2 ARHGAP20 ARHGAP6 ARHGEF10 ARVCF ATF3 ATOH8 ATP1A2 B7-H4 BBS1 C10orf30 C10orf33 C2orf32 C7 C9orf58 CASP9 CDH19 CENTG2 CGNL1 CHRDL1 CIDEC CLEC3B CORO2B COX7A1 CREB5 CRYAB CTDSP2 CYBRD1 CYP4B1 DCAMKL2 DCN DF DKFZP586H2123 DKFZp761N1114 DLC1 DLG2 DMD DPT DPYSL2 DSCR1L1 EBF EDNRB EPS8 ESRRG EXTL1 F5 F8 FASN FCGRT FES FHL5 FLJ14050 F…	1	-1.86	177	6430402L03Rik Abca3 Abca8b Abca9 Acvrl1 Adcy2 Adora1 Adra1a Ankrd25 Aoc3 Aqp1 Arhgap20 Arhgef10 Atf3 Atoh8 Atp1a2 BC018371 BC032925 BC046404 BC055107 BC064033 Bteb1 Car3 Car8 Casp9 Catna3 Centg2 Cgnl1 Chrdl1 Cidec Cox7a1 Ctdsp2 Cybrd1 D11Ertd736e Dab2 Dcamkl2 Dgkb Dlc1 Dpysl2 Dscr1l1 E330038N15Rik Ebf1 Ebf2 Edg2 Ednrb Efemp1 Esrrg F5 F830020C16Rik Fasn Fcgrt Fes Fgf10 Fhl1 Fhl5 Fmo5 Foxc1 Fzd4 Fz…
V$CETS1P54_01	c-Ets-1(p54)	1	-0.94	232	ABCA3 ADCY2 ADCY5 ADIPOQ ADORA1 AGTR1 ALDH1B1 ALS2CR19 ANGPTL7 AOC3 APBA1 APEG1 APOD AQP4 ARGBP2 ARHGAP20 ARHGAP6 ARHGEF10 ARVCF ATF3 ATOH8 ATP1A2 BACH2 BBS1 C10orf30 C10orf33 C16orf5 C9orf127 C9orf58 CA8 CAPN5 CASP9 CDH19 CENTG2 CFH CGNL1 CHRDL1 CLEC3B COBL COLEC12 CORO2B COX7A1 CREB5 CXorf36 CYBRD1 CYP4B1 DAB2 DCN DF DGKG DKFZP586H2123 DKFZp761N1114 DLG2 DMD DMN DPT DPYSL2 DSCR1L1 EBF EBF2 EDG2…	1	-2.3	190	6430402L03Rik Abca3 Abca8b Abca9 Acvrl1 Adcy2 Adn Adora1 Adra1a Aldh1b1 Ankrd25 Aoc3 Aqp1 Aqp4 Arhgap20 Arhgef10 Atf3 Atoh8 Atp6v0a1 B930096L08Rik BC018371 BC032925 BC046404 BC055107 BC064033 Bach2 Bbs1 Bteb1 Capn5 Car3 Car8 Casp9 Catna3 Cdo1 Centg2 Cgnl1 Chrdl1 Cidec Cobl Colec12 Creb5 Cybrd1 Dab2 Dcamkl2 Dcn Dgkb Dlc1 Dpysl2 Dscr1l1 E330038N15Rik Ebf2 Edg2 Ednrb Esrrg F5 F830020C16Rik Fasn Fcgr…
V$CHOP_01	heterodimers of CHOP and C/EBPalpha	1	-2.47	111	ABCA9 ADRA1A AGTR1 ANKRD25 APBA1 ARHGAP20 ARHGAP6 ARVCF B7-H4 C10orf90 C2orf32 CA3 CA8 CASP9 CFL2 CIDEC COX7A1 CREB5 CTDSP2 DF DGKB DKFZp761P211 DMD DMN DPYSL2 EBF EFEMP1 ENPP3 EPS8 ESRRG EXTL1 F5 FCGRT FGF2 FHL1 FHL5 FLJ14146 FLJ21616 FLJ21963 FLJ21986 FLJ42528 FLJ90650 GATA2 GHR GPAM GPR133 GPR146 HDAC5 HRASLS3 IGFBP5 IRX1 ITIH3 ITIH5 KIAA1244 KRT1B LATS2 LDB2 LGALS12 MGP MITF MMP19 MPZ MRVI1 M…	1	-0.4	70	2810484M10Rik Adcy2 Aldh1b1 Apba1 Arhgap6 BC018371 Bbs1 Bteb1 Capn5 Car3 Cdo1 Cgnl1 Chrdl1 Colec12 Creb5 D830041C10Rik Dcamkl2 Dgkb Dlc1 Dmd Dmn Dpysl2 E330038N15Rik Edg2 Efemp1 Fmo5 Foxc1 Fxyd1 Gpr133 Id4 Jph2 LOC227485 LOC329416 Lats2 Mmrn1 Mpz Mrvi1 Mte1 Myo5c Myom1 Negr1 Nrxn1 Pcdh19 Pcdh20 Phyhip Pla2g1br Pla2g6 Ppargc1a Ppm1h Prlr Rapgef2 Rasd2 Reck Rhbdl4 Rhou Ripk2 Sdpr Slc25a4 Slc27a1 Sl…
V$CHX10_01		1	-3.78	10	FGF13 GPRC5C MGC33894 MITF MYOCD SASH1 SEMA3E SLICK TLE6 ZNF536	1	-3.62	9	Abca9 BC055107 BC064033 Gprc5c Gypc Ldb2 Mitf Myocd Sash1
V$CLOX_01	Clox	1	-3.8	5	ENPP3 IGSF4D JAZF1 MITF SCN4A	1	-3.66	4	Aqp4 Lims2 Nnmt Plce1
V$CMYB_01	c-Myb	1	-2.84	78	ACVRL1 ADCY5 AGTR1 ANGPTL7 AQP1 ARGBP2 ATOH8 ATP6V0A1 B7-H4 C9orf127 CA8 CAPN5 CASP9 CDO1 CIDEC CREB5 DAF DF DKFZp761P211 DMD DMN EBF EPS8 EXTL1 FCGRT FGF10 FLJ10324 FLJ21616 FLJ21963 FLJ23186 FLJ30934 FLJ35696 FLJ45744 FLJ90650 FMO5 FZD7 GATA1 GCET2 GPRC5C GSN GYPC HSPB6 ITIH5 ITSN1 LDB2 LMOD1 LOC400258 MGC33894 MRVI1 MYO5C MYOCD NOSTRIN NOVA1 NUMBL PACSIN2 PADI2 PAK3 PCDH19 PCDH9 PHF1 PPP1R1A P…	1	-2.83	63	Abca3 Acta1 Agtr1 Apeg1 Arhgap20 Atoh8 Atp1a2 B930096L08Rik BC018371 Cdo1 Cyp4b1 Dcamkl2 Dgkb Dlc1 Dmd Dmn Ebf1 Ednrb Efemp1 Eps8 Esrrg Extl1 F830020C16Rik Fhl1 Fzd7 Gata1 Gata6 Gig1 Gprc5c Gsn Hmgcs2 Hspb6 Igfbp5 Irx1 Itih5 Lgals3 Lims2 Mlph Mpz Mtus1 Nnmt Ntn1 Obscn Pacsin2 Pak3 Phf1 Phyhip Pla2g1br Pla2g5 Plekha4 Plekhb1 Ppp1r1a Rapgef2 Rims1 Rnf150 Rxrg Slc27a6 Sox17 Tbx15 Timp3 Trdn Zdhhc9 Z…
V$COMP1_01	COMP1	1	-2.38	200	ABCA8 ABCA9 ACTA1 ADIPOQ AGTR1 ALDH1B1 ANGPTL7 ANKRD25 APBA1 APEG1 AQP4 ARGBP2 ARHGAP6 ARHGEF10 ATF3 ATP1A2 ATP6V0A1 B7-H4 BACH2 C10orf90 C2orf32 C6 C9orf65 CA3 CA8 CASP9 CFH CFL2 CIDEC CREB5 CTNNA3 CXorf36 DAB2 DCN DF DGKB DGKG DKFZp761N1114 DLC1 DLG2 DMD DMN DPT DPYSL2 DSCR1L1 EBF2 EDNRB EPS8 EXTL1 FCGRT FGF1 FGF10 FGF13 FHL1 FHL5 FLJ12895 FLJ14050 FLJ14146 FLJ20701 FLJ21963 FLJ21986 FLJ23186 F…	1	-2.65	187	1810013B01Rik 2810484M10Rik 6430402L03Rik 9430041O17Rik Abca8b Abca9 Acta1 Adcy2 Adn Adra1a Aldh1b1 Als2cr19 Ankrd25 Apba1 Apeg1 Aqp1 Aqp4 Arhgap6 Arhgef10 Atoh8 Atp1a2 B930096L08Rik BC032925 BC046404 BC055107 Bbs1 Bteb1 C6 Car3 Car8 Casp9 Cfh Cgnl1 Chrdl1 Clec3b Creb5 Cryab Ctdsp2 Cyp4b1 D11Ertd736e D830041C10Rik Dab2 Dlc1 Dmn Dpt Dpysl2 E330038N15Rik Ebf1 Ebf2 Edg2 Ednrb Efemp1 Extl1 F5 F830020…
V$COREBINDINGFACTOR_Q6		1	-2.71	93	ABCA9 ADIPOQ AGTR1 AQP1 AQP4 ARHGAP20 ARVCF ATF3 C16orf5 C6 CA3 CENTG2 CFL2 CORO2B CREB5 DAF DCN DGKG DLG2 DMD DPT EBF2 EPS8 F5 F8 FLJ12895 FLJ21986 FLJ23186 FLJ45744 FLJ90650 FOXC1 GEM GPAM GPD1 GPR133 GPR146 GPRC5C GSTM5 HAS1 HMGCS2 HPN ITIH5 ITSN1 JPH2 KLF11 KLF9 KRT1B LDB2 LGALS12 LIFR LMOD1 MGRN1 MITF MRVI1 MTUS1 MYLK MYOM1 NCALD NOSTRIN NRXN1 NTRK2 OPHN1 PCDH20 PCK1 PDK4 PI16 PLA2G6 PLEKHB1…	1	-2.48	104	9430041O17Rik Abca9 Acta1 Adcy2 Adn Adra1a Apba1 Apeg1 Aqp1 Atf3 Atp1a2 Atp6v0a1 Bbs1 Car3 Catna3 Cfh Cgnl1 Clec3b Colec12 D11Ertd736e Dcamkl2 Dcn Dlgh2 Dmn Dpt E330038N15Rik Efemp1 Enpp3 Esrrg Extl1 Fhl1 Fhl5 Foxc1 Fxyd1 Gem Gm1126 Gpd1 Gpr133 Gpr146 Gprc5b Gprc5c Gsn Gstm1 Has1 Hspb6 Inmt Itih3 Kit Ksr Lats2 Ldb2 Ldb3 Lgals3 Lgi1 Lifr Ltbp3 Mglap Mlph Mrvi1 Myoc Myom1 Negr1 Nnat Obscn Osr1 Padi…
V$COUP_DR1_Q6		1	-2.67	13	ACTA1 ALS2CR19 DLC1 FLJ20920 FLJ21986 GPRC5C LGI4 LRP1 PARVB PCK1 PLEKHA4 RIPK2 TSC	1	-3.05	12	Acta1 Apeg1 Atoh8 BC046404 D930036B08Rik Fxyd1 Gabarapl1 Gypc Hmgcs2 Lrp1 Pck1 Rapgef2
V$CREBATF_Q6		1	-0.06	105	ABCA8 ADORA1 ATF3 ATOH8 ATP6V0A1 BACH2 C10orf30 C10orf33 C10orf90 C9orf127 C9orf65 CASP9 CDO1 CFH CFL2 COBL COLEC12 DAF DF DGKG DKFZP586H2123 DMD EBF EDNRB ESRRG FGF2 FHL1 FLJ12895 FLJ30934 FLJ45744 FOXC1 FXYD1 FZD4 GABARAPL1 GEM GPAM GPR133 GPR146 GPRC5B GPRC5C GYPC HABP4 HAS1 HDAC5 HSPB6 INMT ITPR1 JAZF1 KLF9 LATS2 LIMS2 LMCD1 MGC15429 MITF MTUS1 MYO5C NCALD NEGR1 NNMT NOSTRIN NTRK2 NUMBL PAK3 …	1	-1.62	76	6430402L03Rik Adra1a Aldh1b1 Apba1 Apeg1 Aqp1 Atf3 Atoh8 BC018371 Bach2 Bteb1 Car3 Cdo1 Cfl2 Dlc1 Ebf1 Ebf2 Ednrb Fcgrt Fmo5 Foxc1 Gabarapl1 Gem Gpam Gpd1 Gtlf3b Gypc Habp4 Has1 Hdac5 Hspb6 Il6st Itih3 Kit Ksr LOC329416 Lepr Lmcd1 Mitf Negr1 Npr1 Ntrk2 Park2 Pcdh9 Pck1 Pdk4 Phf1 Phyhip Pla2g6 Plekhb1 Plp1 Podn Ppargc1a Ppm1h Rasd1 Rhou Sash1 Scube3 Sdpr Sema3d Sestd1 Sgcg Slc2a4 Slc39a11 Slc8a3 S…
V$CREBP1CJUN_01	CRE-binding protein 1:c-Jun heterodimer	1	-3.41	15	BACH2 C10orf90 EBF FHL1 GABARAPL1 GEM GPR146 HAS1 LMCD1 MITF NCALD NNMT PCK1 PPARGC1A ST3GAL5	1	-3.57	12	BC018371 Bach2 Ebf1 Gem Gtlf3b Habp4 Has1 Lmcd1 Mitf Ppargc1a Tenc1 Tesc
V$CREBP1_01	cAMP-responsive element binding protein 1	1	-3.86	7	ATF3 CFH DMD IL6ST PAK3 PARK2 RIPK2	1	-3.99	5	Atf3 Dlc1 Pck1 Sh3d4 Slc2a4
V$CREBP1_Q2	CRE-binding protein 1	1	-3.32	27	ATF3 BACH2 CASP9 CFH DKFZP586H2123 DMD FOXC1 GABARAPL1 GEM GPR146 HABP4 HAS1 HDAC5 LMCD1 MITF NCALD NNMT NTRK2 PAK3 PARK2 PCDH19 PCK1 PPARGC1A RHBDL4 RIPK2 ST3GAL5 ZDHHC9	1	-2.93	15	Atf3 Bach2 Dlc1 Gem Gpam Habp4 Has1 Lmcd1 Mitf Ntrk2 Pck1 Ppargc1a Slc2a4 Tenc1 Zdhhc9
V$CREB_01	cAMP-responsive element binding protein	1	-3.06	36	ATF3 BACH2 C9orf127 CDO1 CFH DKFZP586H2123 DMD EBF ESRRG FOXC1 GABARAPL1 GEM GPR133 GPR146 HAS1 HDAC5 ITPR1 LMCD1 MITF NCALD NNMT PAK3 PARK2 PARVB PCDH19 PCK1 PPARGC1A PTPN14 RASD2 RELN RHBDL4 RIPK2 SLC43A3 SNF1LK2 ST3GAL5 SYNPO2	1	-3.17	28	Adra1a Atf3 Bach2 Dlc1 Ednrb Gem Gpam Habp4 Has1 Il6st Ksr Lepr Lmcd1 Mitf Pck1 Plp1 Ppargc1a Sema3d Sestd1 Sgcg Slc2a4 Slc8a3 Snf1lk2 Srgap2 St3gal5 Tenc1 Timp3 Xylt1
V$CREB_02	cAMP-responsive element binding protein	1	-2.97	47	ABCA8 ATF3 ATOH8 ATP6V0A1 B7-H4 BACH2 C10orf30 C10orf33 CASP9 COBL COLEC12 DAF DKFZP586H2123 DKFZp761N1114 DMD EBF EDG2 EXTL1 FOXC1 GABARAPL1 GEM GPAM GYPC HAS1 HSPB6 KIAA1772 KLF11 KLF9 LMCD1 NCALD NTRK2 PAK3 PARK2 PCDH19 PGM5 PHF1 PLA2G6 RASD2 RIPK2 SLC2A4 SLC43A3 SLC8A3 SNF1LK2 TCEAL7 TIMP3 TRIM55 ZDHHC9	1	-3.05	30	6430402L03Rik Adra1a Atf3 Atoh8 BC018371 Bach2 Ebf1 Foxc1 Gem Gpam Gpd1 Gypc Has1 Hdac5 Hmgcs2 Hspb6 Ntrk2 Pdk4 Pla2g6 Plekhb1 Podn Rnf150 Rxrg Sash1 Sgcg Slc8a3 Snf1lk2 Tenc1 Xylt1 Zdhhc9
V$CREB_Q2	cAMP-response element-binding protein	1	-3.12	37	ATF3 ATOH8 BACH2 C10orf33 CASP9 CDO1 CFH DAF DF DMD EDNRB FLJ21616 FXYD1 GABARAPL1 GEM GPAM GPR146 HAS1 KLF9 LMCD1 NCALD NOSTRIN NTRK2 PAK3 PARK2 PCDH19 PCK1 PDK4 PLA2G6 PPARGC1A RASD1 RIPK2 SLC27A6 SNCG ST3GAL5 SYNPO2 ZDHHC9	1	-3.17	26	Adra1a Aldh1b1 Atf3 Atoh8 Bach2 Dlc1 Eps8 Fmo5 Gem Gig1 Habp4 Has1 LOC329416 Lepr Lmcd1 Ntrk2 Pck1 Podn Ppargc1a Rasd1 Slc2a4 Slc39a11 Slc8a3 St3gal5 Tenc1 Zdhhc9
V$CREB_Q2_01		1	0	110	ABCA8 ADCY2 ADORA1 ALS2CR19 APBA1 ARGBP2 ATF3 ATOH8 ATP6V0A1 BACH2 C10orf30 C10orf33 C10orf90 C9orf127 C9orf65 CAPN5 CASP9 CDO1 CFH CFL2 COBL DAF DF DGKG DKFZP586H2123 DKFZp761P211 DMD EBF EDG2 EDNRB ESRRG FGF10 FGF2 FHL1 FLJ12895 FLJ21616 FLJ30934 FLJ45744 FOXC1 FXYD1 GABARAPL1 GEM GPAM GPR133 GPR146 GPRC5B GYPC HABP4 HAS1 HDAC5 ID4 INMT ITPR1 JAZF1 KLF11 KLF9 LGI4 LIMS2 LMCD1 MITF MLPH MTUS1 MY…	1	-1.79	82	6430402L03Rik Adra1a Aldh1b1 Als2cr19 Apba1 Aqp1 Atf3 Atoh8 B930096L08Rik BC018371 Bach2 Bteb1 Cdo1 Cfl2 D11Ertd736e Dab2 Dlc1 Ebf1 Ebf2 Ednrb Eps8 Fcgrt Fmo5 Gabarapl1 Gem Gig1 Gpam Gpd1 Gprc5b Gstm1 Gtlf3b Gypc Habp4 Has1 Hdac5 Id4 Il6st Itih3 Kit Ksr LOC329416 Lepr Lmcd1 Mitf Npr1 Ntrk2 Palm Park2 Pcdh9 Pck1 Pdk4 Phf1 Pla2g6 Plekhb1 Plp1 Ppargc1a Ppm1h Rasd1 Reln Rnf150 Rxrg Sash1 Scube3 Sdpr …
V$CREB_Q4	cAMP-response element binding protein	1	-3.19	34	ATF3 BACH2 C10orf90 CASP9 CFH EBF FHL1 FLJ30934 FXYD1 GABARAPL1 GEM GPR146 HABP4 HAS1 HDAC5 LMCD1 MITF NCALD NNMT NTRK2 PAK3 PARK2 PCK1 PHF1 PPARGC1A PTPN14 RHBDL4 RIPK2 SLC27A6 SNF1LK2 ST3GAL5 SYNPO2 TCEAL7 ZDHHC9	1	-3.22	25	6430402L03Rik Atf3 Bach2 Bteb1 Cfl2 Dlc1 Ebf1 Gem Gpam Gtlf3b Habp4 Has1 Lmcd1 Mitf Ntrk2 Pck1 Ppargc1a Sdpr Sema3d Slc2a4 Slc8a3 Snf1lk2 Tenc1 Xylt1 Zdhhc9
V$CREB_Q4_01		1	-0.65	106	ABCA8 ADORA1 ALS2CR19 ATF3 ATOH8 ATP6V0A1 BACH2 C10orf30 C10orf33 C10orf90 C9orf127 C9orf65 CASP9 CDO1 CFH CFL2 COBL DAF DGKG DKFZP586H2123 DKFZp761P211 DMD EBF EDNRB ESRRG FGF2 FHL1 FLJ12895 FLJ21616 FLJ30934 FLJ45744 FOXC1 FXYD1 FZD4 GABARAPL1 GEM GPAM GPR133 GPR146 GPRC5B GPRC5C GYPC HABP4 HAS1 HDAC5 HSPB6 INMT ITPR1 JAZF1 KLF11 KLF9 LATS2 LGI4 LIMS2 LMCD1 MGC15429 MITF MLPH MTUS1 MYO5C NCALD …	1	-1.7	77	6430402L03Rik Adra1a Apba1 Apeg1 Aqp1 Atf3 Atoh8 BC018371 Bach2 Bteb1 Car3 Cdo1 Cfl2 Dlc1 Ebf1 Ebf2 Ednrb Fcgrt Fmo5 Gabarapl1 Gem Gpam Gpd1 Gstm1 Gtlf3b Gypc Habp4 Has1 Hdac5 Hspb6 Il6st Itih3 Kit Ksr LOC329416 Lepr Lmcd1 Mitf Negr1 Npr1 Ntrk2 Palm Park2 Pcdh9 Pck1 Pdk4 Phf1 Phyhip Pla2g6 Plekhb1 Plp1 Podn Ppargc1a Ppm1h Rasd1 Rnf150 Rxrg Sash1 Scube3 Sdpr Sema3d Sestd1 Sgcg Slc2a4 Slc39a11 Slc8…
V$CREL_01	c-Rel	1	-2.62	275	ABCA9 ABLIM3 ACTA1 ACVRL1 ADCY2 ADCY5 ADIPOQ ADRA1A AGTR1 ALDH1B1 ALS2CR19 ANKRD25 AOC3 APBA1 APEG1 APOD AQP1 AQP4 ARGBP2 ARHGAP20 ARHGAP6 ARHGEF10 ARVCF ATF3 ATOH8 ATP1A2 ATP6V0A1 B7-H4 BACH2 BBS1 C10orf30 C10orf33 C16orf5 C2orf32 C7 C9orf127 C9orf58 CA3 CA8 CAPN5 CDO1 CENTG2 CFH CFL2 CGNL1 CHRDL1 CIDEC CLEC3B COBL COLEC12 COX7A1 CREB5 CRYAB CTDSP2 CTNNA3 CXorf36 CYBRD1 CYP4B1 DAB2 DCN DF DGKB D…	1	-0.92	235	4933425F03Rik 6430402L03Rik 9430041O17Rik Abca3 Abca8b Acvrl1 Adn Adora1 Adra1a Agtr1 Aldh1b1 Als2cr19 Ankrd25 Aoc3 Apba1 Aqp1 Aqp4 Arhgap6 Atf3 Atoh8 BC018371 BC032925 BC046404 BC055107 BC064033 Bach2 Bteb1 Capn5 Car8 Catna3 Cdo1 Centg2 Cfl2 Cgnl1 Chrdl1 Cidec Clec3b Cobl Colec12 Coro2b Cox7a1 Creb5 Cryab Cybrd1 Cyp4b1 D11Ertd736e D830041C10Rik Dab2 Daf1 Dcamkl2 Dcn Dgkb Dlc1 Dlgh2 Dmd Dmn Dpt D…
V$DEAF1_01		1	-2.38	96	ABCA3 ACTA1 ACVRL1 ADCY2 ADCY5 ALDH1B1 ALS2CR19 ANKRD25 AOC3 APBA1 ARHGEF10 ARVCF ATF3 ATOH8 BACH2 BBS1 CASP9 COLEC12 CORO2B COX7A1 DCAMKL2 DGKB DKFZp761P211 DMD DPYSL2 EDG2 EDNRB EFEMP1 EPS8 FCGRT FES FGF10 FGF13 FLJ12895 FLJ14146 FLJ21616 FLJ21963 FLJ35696 FLJ38507 FLJ42528 FOXC1 FZD7 GATA6 GEM GSN HDAC5 ITIH5 JAZF1 KIAA1277 KIAA1772 KIT LDB3 LEPR LGALS3 LRP1 MTUS1 MYH11 MYO5C MYOCD NNAT NTN1 N…	1	-2.06	50	6430402L03Rik Adra1a Arhgap6 BC018371 BC046404 BC055107 Bach2 Bteb1 Centg2 Cfl2 Chrdl1 Cidec Cobl Cybrd1 Dscr1l1 E330038N15Rik Ednrb Fasn Fes Fzd7 Gem Gpr146 Gprc5b Gypc Habp4 Hpn Hrasls3 Ksr Lgals3 Myo5c Myocd Negr1 Ophn1 Padi2 Park2 Pla2g6 Pmp22 Podn Rasd1 Reck Reln Rgl3 Scarb1 Sox17 Srgap1 Tacc1 Tle2 Tusc5 Vwf Xylt1
V$DEAF1_02		1	-3.2	8	ABCA8 ACVRL1 C2orf32 DCAMKL2 DGKB DLC1 KIAA1277 TMEFF2	1	-3.82	7	Adora1 BC018371 Cfl2 Fzd7 Ksr Rasd1 Srgap2
V$DEC_Q1		1	-2.8	257	ABCA3 ABCA8 ABCA9 ABLIM3 ACTA1 ADIPOQ ADORA1 ADRA1A AGTR1 ALS2CR19 ANGPTL7 ANKRD25 APEG1 AQP4 ARGBP2 ARHGAP20 ARHGAP6 ARHGEF10 ARVCF ATF3 ATOH8 ATP1A2 BACH2 BBS1 C10orf30 C10orf33 C16orf5 C2orf32 C6 C7 C9orf127 C9orf58 C9orf65 CA8 CAPN5 CDH19 CENTG2 CFH CFL2 CHRDL1 CIDEC CLEC3B COBL CORO2B COX7A1 CREB5 CRYAB DAF DCN DF DGKG DKFZP586H2123 DKFZp761N1114 DKFZp761P211 DLC1 DMD DMN DPT DSCR1L1 EBF EBF…	1	-2.48	219	1810013B01Rik 2810484M10Rik 4933425F03Rik Abca8b Abca9 Acta1 Adcy2 Adora1 Adra1a Agtr1 Aldh1b1 Als2cr19 Ankrd25 Aoc3 Apba1 Apeg1 Aqp1 Arhgap20 Arhgap6 Arhgef10 Atp1a2 Atp6v0a1 B930096L08Rik BC018371 BC046404 BC055107 BC064033 Bach2 Bbs1 Bteb1 C6 Car3 Casp9 Catna3 Centg2 Cfl2 Cgnl1 Chrdl1 Cidec Clec3b Cobl Creb5 Cryab Cybrd1 D11Ertd736e D830041C10Rik D930036B08Rik Dab2 Daf1 Dcamkl2 Dcn Dgkb Dlc1 D…
V$DR3_Q4	direct repeat 3	1	-2.95	54	ACTA1 ACVRL1 ANKRD25 ARGBP2 ARHGAP6 BBS1 C10orf30 C10orf33 CDH19 CFH CLEC3B DF DPYSL2 EDNRB EFEMP1 EXTL1 FES FGF2 FLJ10324 FLJ20701 FLJ30934 FLJ90650 GATA2 GNAZ HABP4 HMGCS2 HPSE2 HSPB6 ITIH3 ITIH5 JAZF1 LDB3 LGI1 LMCD1 MSRB3 MTUS1 MYO5C NOSTRIN NOVA1 NTN1 NTRK2 PALM PCDH9 PLA2G6 PTPN14 RARA RIMS1 SYNE1 SYNPO2 TACC1 TACC2 TIMP3 TNS TSPAN2	1	-2	51	2810484M10Rik Apeg1 Atp6v0a1 BC064033 Bteb1 C6 Colec12 Dmn Enpp3 F5 Fcgrt Fes Fhl5 Gig1 Gpr133 Matn4 Mtus1 Npr1 Olfml1 Padi2 Pak3 Pcdh9 Pck1 Plp1 Pmp22 Podn Prelp Ptgfr Ptpn14 Rasd2 Rnf127 Scarb1 Scn4a Sdpr Sestd1 Sgca Slc25a4 Slc27a1 Slc39a11 Slc43a3 Sntb1 Synpo2 Tacc2 Tenc1 Tesc Tle6 Trpv4 Tusc5 Xylt1 Zdhhc9 Zfp179
V$DR4_Q2	direct repeat 4	1	-3.14	310	ABCA3 ABCA9 ABLIM3 ACTA1 ACVRL1 ADIPOQ ADORA1 ADRA1A AGTR1 ALS2CR19 ANKRD25 AOC3 APBA1 APEG1 APOD AQP1 AQP4 ARGBP2 ARHGAP20 ARHGEF10 ARVCF ATF3 ATOH8 ATP1A2 ATP6V0A1 B7-H4 BACH2 BBS1 C10orf30 C10orf33 C10orf90 C16orf5 C2orf32 C6 C9orf127 C9orf58 C9orf65 CA3 CA8 CAPN5 CASP9 CDH19 CDO1 CENTG2 CFH CFL2 CGNL1 CHRDL1 CIDEC CLEC3B COBL COLEC12 CORO2B COX7A1 CREB5 CRYAB CTDSP2 CTNNA3 CXorf36 CYBRD1 CYP4…	1	-2.85	258	1810013B01Rik 6430402L03Rik 9430041O17Rik Abca3 Abca8b Acta1 Acvrl1 Adcy2 Adn Adora1 Adra1a Agtr1 Aldh1b1 Als2cr19 Aoc3 Apba1 Apeg1 Aqp1 Aqp4 Arhgap20 Arhgap6 Arhgef10 Atf3 Atoh8 Atp1a2 Atp6v0a1 B930096L08Rik BC018371 BC032925 BC046404 BC055107 BC064033 Bach2 Bbs1 Bteb1 C6 Capn5 Car3 Car8 Casp9 Catna3 Cdo1 Centg2 Cfh Cfl2 Cgnl1 Chrdl1 Cidec Clec3b Cobl Colec12 Cox7a1 Creb5 Cryab Ctdsp2 Cybrd1 Cyp…
V$DTYPEPA_B	poly A signal of D-type LTRs	1	-4.73	1	DMD	1	-3.72	3	Nnat Pcdh9 Plin
V$E12_Q6		1	-2.66	110	ABCA3 ABLIM3 ACTA1 ADORA1 ADRA1A ALS2CR19 ANKRD25 AOC3 ARGBP2 ARHGAP20 ARVCF ATOH8 B7-H4 BBS1 C10orf30 C10orf90 C16orf5 C2orf32 C9orf127 C9orf58 CASP9 CHRDL1 CIDEC CORO2B COX7A1 DCAMKL2 DMD DMN DPT EXTL1 F5 F8 FGF10 FGF2 FHL1 FLJ10324 FLJ12895 FLJ14146 FLJ21616 FLJ21986 FLJ35696 FLJ42528 FLJ90650 FOXC1 GABARAPL1 GNAZ GPAM GPD1 GPRC5C GSN HMGCS2 HRASLS3 INMT INSR ITIH5 ITSN1 JAZF1 KIT LATS2 LIFR L…	1	-2.61	83	2810484M10Rik 4933425F03Rik Abca3 Acta1 Als2cr19 Apeg1 Aqp4 BC046404 BC055107 BC064033 Bbs1 Cfl2 Chrdl1 Cobl Coro2b Cryab D11Ertd736e D830041C10Rik D930036B08Rik Dcamkl2 Dgkb Dmd E330038N15Rik F830020C16Rik Fhl1 Fmo5 Gata2 Gm368 Gpd1 Gpr146 Gtlf3b Gypc Hdac5 Hmgcs2 Igfbp5 Il6st Inmt Ksr Lepr Lgals12 Lgals3 Lifr Lmcd1 Myo5c Myocd Myom1 Npy1r Ntrk2 Obscn Ophn1 Pacsin2 Pcdh9 Pkhd1l1 Plce1 Plekha4 Pn…
V$E2A_Q2		1	-1.73	240	ABCA3 ACTA1 ACVRL1 ADCY2 ADIPOQ ADORA1 ADRA1A AGTR1 ALDH1B1 ALS2CR19 ANGPTL7 ANKRD25 AOC3 APBA1 APEG1 APOD AQP1 AQP4 ARGBP2 ARHGAP20 ARHGAP6 ARHGEF10 ARVCF ATOH8 ATP1A2 ATP6V0A1 B7-H4 C10orf30 C10orf33 C10orf90 C16orf5 C2orf32 C9orf127 C9orf58 C9orf65 CA8 CASP9 CFL2 CGNL1 CHRDL1 CIDEC CLEC3B COBL CORO2B COX7A1 CREB5 CRYAB CTDSP2 CYP4B1 DCAMKL2 DCN DF DGKG DKFZP586H2123 DKFZp761N1114 DKFZp761P211 …	1	-1.22	194	1810013B01Rik 2810484M10Rik Abca3 Abca8b Acta1 Adcy2 Adn Adora1 Adra1a Agtr1 Aldh1b1 Als2cr19 Ankrd25 Aoc3 Apba1 Apeg1 Aqp1 Arhgef10 Atp1a2 BC046404 BC055107 BC064033 Bach2 Bbs1 Bteb1 Car3 Cfl2 Cgnl1 Chrdl1 Clec3b Cobl Colec12 Coro2b Creb5 Cryab Cybrd1 D11Ertd736e D830041C10Rik Daf1 Dcamkl2 Dcn Dlgh2 Dmd Dpt Dpysl2 Dscr1l1 E330038N15Rik Ebf2 Edg2 Ednrb Efemp1 Eps8 Extl1 F830020C16Rik Fasn Fcgrt F…
V$E2F1DP1RB_01	Rb:E2F-1:DP-1 trimeric complex	1	-1.29	37	ADCY5 ALS2CR19 APOD ARHGAP6 ATP6V0A1 C9orf65 CGNL1 CREB5 DPYSL2 EDG2 EPS8 FHL1 FLJ12895 FLJ20920 FLJ21616 FLJ30934 GATA6 GNAZ GPRC5C LPL MYOCD NNAT NPR1 OSR1 PACSIN2 PDK4 PHF1 PODN RASD1 RBP4 RHPN2 RNF150 SLC43A3 TLE6 TSC TSPAN2 UNQ1940	1	-1.86	24	Als2cr19 Apba1 Arhgap6 Creb5 Dpysl2 Gata6 Gm368 Gstm1 Gtlf3b Itpr1 Ksr Lims2 Lpl Lrp1 Mglap Nnat Parvb Pcdh9 Podn Rbp4 Smarcd3 Snf1lk2 Sox17 St3gal5
V$E2F1DP1_01	E2F-1:DP-1 heterodimer	1	-2.17	134	ADCY2 ADCY5 ADORA1 ADRA1A ALDH1B1 ALS2CR19 ANGPTL7 ANKRD25 APBA1 APEG1 APOD ARHGAP20 ARHGAP6 ARHGEF10 ATF3 ATOH8 ATP1A2 ATP6V0A1 BACH2 C2orf32 C9orf65 CENTG2 CFL2 CGNL1 CHRDL1 COBL COLEC12 CORO2B CTDSP2 DCAMKL2 DGKG DKFZP586H2123 DKFZp761N1114 DLC1 DPYSL2 EDG2 EDNRB EFEMP1 EPS8 FASN FES FGF10 FLJ10324 FLJ14050 FLJ20605 FLJ20920 FLJ21963 FLJ30934 FLJ35696 FLJ42528 FLJ45744 FLJ90650 FOXC1 FXYD1 GAT…	1	-2.61	82	Abca8b Adora1 Als2cr19 Aqp4 Arhgap20 Arhgap6 Atf3 BC046404 Bteb1 Catna3 Chrdl1 Cobl Cyp4b1 Dcamkl2 Dlc1 Dpysl2 Edg2 Eps8 F830020C16Rik Fasn Fgf10 Fgf13 Fzd4 Gata1 Gata2 Gata6 Gem Gm368 Gpr133 Gpr146 Gprc5b Hdac5 Hrasls3 Hspb6 Itpr1 Ksr LOC381157 Lims2 Lpl Lrp1 Mitf Msrb3 Negr1 Nnat Npr1 Numbl Ophn1 Padi2 Park2 Parvb Pcdh9 Pgcp Phf1 Pi16 Pla2g6 Plce1 Plekha4 Podn Polydom Rapgef2 Rbp4 Reln Rhbdl4 R…
V$E2F1DP2_01	E2F-1:DP-2 heterodimer	1	-2.95	33	ADCY2 ADCY5 APBA1 APOD ARHGAP6 ATOH8 C9orf65 CGNL1 DCAMKL2 DPYSL2 EDG2 EFEMP1 EPS8 FASN FLJ30934 GATA1 GPRC5B INSR KIT LPL MATN4 MYOCD OSR1 PACSIN2 PLA2R1 PODN RASD1 SESTD1 SLC27A6 SMARCD3 TGFBR3 TSC XYLT1	1	-0.15	32	Als2cr19 Arhgap6 Atf3 Cyp4b1 Dpysl2 Eps8 Fasn Fgf13 Gata1 Gata2 Gata6 Gm368 Gprc5b Hdac5 Itpr1 Ksr Lims2 Lpl Lrp1 Mitf Nnat Parvb Pcdh9 Podn Polydom Rnf127 Sestd1 Slc43a3 Smarcd3 Sox17 Srgap2 Zfp536
V$E2F1_Q3_01		1	-2.62	160	ABCA3 ABLIM3 ACTA1 ADCY2 ADCY5 ADRA1A ALS2CR19 APEG1 APOD AQP4 ARHGAP20 ARHGEF10 ARVCF ATF3 ATP6V0A1 BBS1 C2orf32 C9orf58 C9orf65 CA8 CAPN5 CASP9 CENTG2 CFL2 CGNL1 CHRDL1 COBL COLEC12 CORO2B CTDSP2 DAB2 DCAMKL2 DKFZp761N1114 DLC1 DMD DPYSL2 EBF EDG2 EDNRB EFEMP1 EPS8 ESRRG F8 FASN FGF10 FGF13 FHL1 FLJ10324 FLJ12895 FLJ20605 FLJ20920 FLJ30934 FLJ35696 FLJ38507 FLJ45744 FLJ90650 FOXC1 FXYD1 FZD4 FZ…	1	-2.46	89	Abca3 Adora1 Aldh1b1 Als2cr19 Apba1 Arhgap20 Arhgap6 Atf3 B930096L08Rik BC046404 Capn5 Car3 Casp9 Catna3 Cdo1 Centg2 Cfl2 Cobl Dcamkl2 Dlc1 Dmn Dpysl2 Ebf1 Edg2 Ednrb Eps8 Fasn Fgf13 Fmo5 Fzd4 Gata2 Gata6 Gem Gig1 Gm368 Gpam Gprc5b Gprc5c Gsn Gtlf3b Gypc Id4 Ksr Ldb3 Lgals3 Lpl Lrp1 Ltbp3 Mrvi1 Mte1 Negr1 Nnat Npr1 Ntn1 Ntrk2 Palm Parvb Pcdh19 Pcdh9 Pla2g6 Plce1 Podn Ppm1h Ptpn14 Rasd1 Rbp4 Reck …
V$E2F1_Q4	E2F-1	1	-2.71	136	ABLIM3 ACTA1 ADCY5 APBA1 ARGBP2 ARHGAP20 ARHGAP6 ARHGEF10 ARVCF ATF3 ATOH8 ATP1A2 ATP6V0A1 BACH2 BBS1 C9orf58 C9orf65 CENTG2 CFL2 CGNL1 COX7A1 CTDSP2 CXorf36 DCAMKL2 DKFZp761P211 DLC1 DMD DMN DPT DPYSL2 EDG2 EDNRB EPS8 ESRRG F8 FGF2 FHL1 FLJ12895 FLJ20701 FLJ21616 FLJ23186 FLJ30934 FLJ35696 FLJ42528 FLJ90650 FXYD1 FZD7 GATA1 GATA2 GNAZ GPD1 GPR146 GPRC5B GPRC5C GRB14 GSN HDAC5 HPSE2 IL6ST IRX1 IT…	1	-1.96	96	2810484M10Rik Als2cr19 Apba1 Arhgap20 Arhgap6 Atf3 BC018371 Bteb1 Car3 Casp9 Cdo1 Centg2 Cfl2 Cobl Creb5 Dcamkl2 Dlc1 Dpt Dpysl2 Dscr1l1 Ebf1 Edg2 F830020C16Rik Fasn Fes Fgf10 Fgf13 Fzd4 Gata6 Gig1 Gm368 Gprc5c Gstm1 Gtlf3b Hdac5 Hspb6 Id4 Itpr1 Kit Ksr LOC381157 Lpl Lrp1 Mitf Mlph Msrb3 Myo5c Myocd Nnat Ntn1 Ntrk2 Pacsin2 Parvb Pcdh19 Pcdh9 Pck1 Pgm5 Phyhip Pkhd1l1 Pla2g6 Plekhb1 Plp1 Pmp22 Pnpl…
V$E2F1_Q4_01		1	-2.61	109	ABLIM3 ACTA1 ADCY5 ALS2CR19 APBA1 APOD ARGBP2 ARHGAP6 ARHGEF10 ARVCF ATP6V0A1 BBS1 C10orf90 C9orf65 CFL2 CGNL1 CREB5 DMD DMN DPYSL2 EDG2 EDNRB EPS8 ESRRG F8 FASN FHL1 FLJ12895 FLJ20920 FLJ21616 FLJ23186 FLJ30934 FLJ35696 FLJ90650 FXYD1 GATA1 GATA6 GNAZ GPD1 GPR146 GPRC5B GPRC5C GSN HDAC5 HPSE2 IL6ST INSR IRX1 ITIH5 KIAA1772 KIT KLF11 LGALS3 LMCD1 LOC136306 LPL MATN4 MITF MLPH MMP19 MRVI1 MYOCD NE…	1	-2.84	63	2810484M10Rik Als2cr19 Apba1 Arhgap20 Arhgap6 Atf3 BC046404 Cfl2 Cobl Creb5 Dcamkl2 Dpt Dpysl2 Ebf1 Edg2 Fasn Fes Fgf10 Fgf13 Fzd4 Gata6 Gm368 Gprc5c Gstm1 Gtlf3b Itpr1 Ksr LOC381157 Lims2 Lpl Lrp1 Mglap Mte1 Myocd Nnat Ntn1 Ntrk2 Park2 Parvb Pcdh9 Pmp22 Podn Polydom Ptpn14 Rbp4 Rhbdl4 Scarb1 Sema3d Sestd1 Shank3 Slc2a4 Smarcd3 Snf1lk2 Sox17 Srgap2 St3gal5 Syne1 Tacc1 Timp3 Tmeff2 Tspan2 Wbscr14 …
V$E2F1_Q6	E2F-1	1	-2.51	236	ABCA3 ABLIM3 ACTA1 ACVRL1 ADCY2 ADCY5 ADORA1 ADRA1A ALDH1B1 ALS2CR19 ANGPTL7 ANKRD25 AOC3 APBA1 APEG1 APOD AQP1 AQP4 ARGBP2 ARHGAP20 ARHGAP6 ARHGEF10 ARVCF ATF3 ATOH8 ATP1A2 ATP6V0A1 BACH2 BBS1 C10orf33 C10orf90 C2orf32 C9orf58 C9orf65 CASP9 CDO1 CENTG2 CFL2 CGNL1 CHRDL1 COBL COLEC12 CORO2B COX7A1 CREB5 CRYAB CTDSP2 CXorf36 DAB2 DCAMKL2 DGKG DKFZP586H2123 DKFZp761N1114 DKFZp761P211 DLC1 DMD DMN D…	1	-2.33	163	2810484M10Rik 6430402L03Rik Abca3 Abca8b Acvrl1 Adora1 Als2cr19 Apba1 Aqp4 Arhgap20 Arhgap6 Arhgef10 Atf3 Atoh8 BC018371 BC046404 Bach2 Bteb1 Capn5 Car8 Casp9 Catna3 Centg2 Cfl2 Chrdl1 Cobl Creb5 Cryab Cyp4b1 Daf1 Dcamkl2 Dlc1 Dmn Dpt Dpysl2 Dscr1l1 Ebf1 Ebf2 Edg2 Ednrb Eps8 Extl1 F830020C16Rik Fasn Fes Fgf1 Fgf10 Fgf13 Foxc1 Fzd4 Gabarapl1 Gata1 Gata2 Gata6 Gem Gig1 Gm368 Gpam Gpr133 Gpr146 Gprc…
V$E2F1_Q6_01		1	-2.67	175	ACTA1 ADCY2 ADCY5 ADORA1 ADRA1A AGTR1 ALDH1B1 ALS2CR19 ANKRD25 APBA1 APEG1 APOD ARGBP2 ARHGAP20 ARHGAP6 ARHGEF10 ARVCF ATF3 ATOH8 ATP1A2 ATP6V0A1 BACH2 BBS1 C2orf32 C9orf58 C9orf65 CASP9 CENTG2 CFL2 CGNL1 CHRDL1 COBL COLEC12 CORO2B CREB5 CTDSP2 DCAMKL2 DGKG DKFZp761N1114 DKFZp761P211 DLC1 DMN DPYSL2 EDG2 EDNRB EFEMP1 EPS8 ESRRG F5 FASN FES FGF10 FGF13 FGF2 FHL1 FLJ10324 FLJ12895 FLJ20920 FLJ21963…	1	-2.65	104	Abca8b Als2cr19 Arhgap20 Arhgap6 Atf3 BC046404 BC064033 Bach2 Bteb1 Capn5 Car3 Car8 Casp9 Catna3 Cfl2 Chrdl1 Cobl Creb5 Cryab Cyp4b1 Dcamkl2 Dlc1 Dmn Dpysl2 Ebf1 Ebf2 Edg2 Ednrb Eps8 Fasn Fes Fgf10 Fgf13 Fmo5 Fzd4 Fzd7 Gabarapl1 Gata1 Gata2 Gata6 Gem Gm368 Gprc5b Gprc5c Gstm1 Gtlf3b Hdac5 Hspb6 Id4 Igfbp5 Itpr1 Ksr LOC381157 Lims2 Lpl Lrp1 Mglap Mitf Msrb3 Negr1 Nnat Npr1 Ntn1 Ntrk2 Ophn1 Padi2 P…
V$E2F4DP1_01	E2F-4:DP-1 heterodimer	1	-3.4	14	APOD ARHGAP6 C9orf65 CGNL1 DPYSL2 EDG2 FLJ30934 LPL MYOCD OSR1 PACSIN2 PODN RASD1 TSC	1	0.02	15	Als2cr19 Arhgap6 Dpysl2 Gata6 Gm368 Itpr1 Lims2 Lpl Lrp1 Nnat Parvb Pcdh9 Podn Smarcd3 Sox17
V$E2F4DP2_01	E2F-4:DP-2 heterodimer	1	-2.65	53	ADCY2 ADCY5 ALS2CR19 APBA1 APEG1 APOD ARHGAP6 ATF3 ATOH8 ATP6V0A1 C9orf65 CFL2 CGNL1 COLEC12 CORO2B DCAMKL2 DLC1 DPYSL2 EDG2 EDNRB EFEMP1 EPS8 FASN FLJ20605 FLJ30934 GATA1 GPRC5B ID4 INSR ITIH3 KIT LPL MATN4 MYOCD NTRK2 OSR1 PACSIN2 PARVB PLA2R1 PODN RASD1 RNF150 SESTD1 SLC27A6 SLC2A4 SLC43A3 SLICK SMARCD3 TGFBR3 TREM4 TSC XYLT1 ZBTB20	1	-2.84	38	Als2cr19 Arhgap6 Atf3 Cyp4b1 Dpysl2 Eps8 F830020C16Rik Fasn Fgf10 Fgf13 Gata1 Gata2 Gata6 Gm368 Gprc5b Hdac5 Itpr1 Ksr Lims2 Lpl Lrp1 Mitf Negr1 Nnat Parvb Pcdh9 Plekha4 Podn Polydom Ripk2 Rnf127 Sestd1 Slc43a3 Smarcd3 Sox17 Srgap2 Vit Zfp536
V$E2F_01	E2F	1	-4.32	3	APOD LPL NPY1R	1	-4.05	3	Fgf10 Ksr Vit
V$E2F_02	E2F	1	-3.4	14	APOD ARHGAP6 C9orf65 CGNL1 DPYSL2 EDG2 FLJ30934 LPL MYOCD OSR1 PACSIN2 PODN RASD1 TSC	1	0.02	15	Als2cr19 Arhgap6 Dpysl2 Gata6 Gm368 Itpr1 Lims2 Lpl Lrp1 Nnat Parvb Pcdh9 Podn Smarcd3 Sox17
V$E2F_03		1	-2.68	57	ADCY5 ALS2CR19 APOD ARHGAP6 ARVCF ATP6V0A1 BBS1 C9orf65 CGNL1 CREB5 DPYSL2 EDG2 EDNRB EPS8 FHL1 FLJ12895 FLJ20920 FLJ30934 FLJ90650 FXYD1 GATA1 GATA6 GPR146 GPRC5B GPRC5C IL6ST IRX1 KIAA1772 KLF11 LGALS3 LPL MATN4 MMP19 MYOCD NNAT NOVA1 NPR1 NTRK2 OSR1 PACSIN2 PCDH19 PDK4 PHF1 PMP22 PODN RASD1 RHBDL4 RHPN2 RNF150 SASH1 SCAM-1 SNF1LK2 SPTBN1 TLE6 TSC TSPAN2 UNQ1940	1	-2.49	37	Als2cr19 Arhgap20 Arhgap6 Atf3 Cobl Creb5 Dpysl2 Edg2 Fgf10 Fzd4 Gata6 Gm368 Gprc5c Gstm1 Gtlf3b Itpr1 Ksr LOC381157 Lims2 Lpl Lrp1 Mglap Myocd Nnat Ntn1 Park2 Parvb Pcdh9 Podn Rbp4 Rhbdl4 Smarcd3 Snf1lk2 Sox17 St3gal5 Syne1 Tspan2
V$E2F_Q3	E2F	1	-3.4	14	APOD ARHGAP6 C9orf65 CGNL1 DPYSL2 EDG2 FLJ30934 LPL MYOCD OSR1 PACSIN2 PODN RASD1 TSC	1	0.02	15	Als2cr19 Arhgap6 Dpysl2 Gata6 Gm368 Itpr1 Lims2 Lpl Lrp1 Nnat Parvb Pcdh9 Podn Smarcd3 Sox17
V$E2F_Q3_01		1	-2.7	170	ABCA3 ABLIM3 ACTA1 ADCY2 ADCY5 ADRA1A ALS2CR19 APBA1 APOD ARGBP2 ARHGAP6 ARHGEF10 ARVCF ATP6V0A1 BACH2 BBS1 C10orf90 C9orf65 CASP9 CFL2 CGNL1 COBL CORO2B CREB5 CTDSP2 CXorf36 DAF DCAMKL2 DLC1 DMD DMN DPYSL2 EDG2 EDNRB EFEMP1 EPS8 ESRRG F8 FASN FES FGF13 FGF2 FHL1 FLJ10324 FLJ12895 FLJ20605 FLJ20920 FLJ21616 FLJ23186 FLJ30934 FLJ35696 FLJ38507 FLJ45744 FLJ90650 FOXC1 FXYD1 FZD7 GABARAPL1 GATA1 GAT…	1	-2.64	106	2810484M10Rik Abca3 Adcy2 Als2cr19 Ankrd25 Apba1 Arhgap20 Arhgap6 Atf3 Atp1a2 BC018371 BC046404 BC064033 Bach2 Bteb1 Capn5 Catna3 Centg2 Cfl2 Cobl Creb5 Cryab Dcamkl2 Dlc1 Dpt Dpysl2 Dscr1l1 Ebf1 Ebf2 Edg2 Ednrb Eps8 F830020C16Rik Fasn Fes Fgf10 Fgf13 Fzd4 Gata6 Gig1 Gm368 Gprc5c Gstm1 Gtlf3b Hspb6 Irx1 Itpr1 Ksr LOC381157 Lims2 Lpl Lrp1 Ltbp3 Mglap Mitf Mmrn1 Msrb3 Mte1 Myocd Negr1 Nnat Ntn1 Ntr…
V$E2F_Q4	E2F	1	-2.57	156	ABLIM3 ACTA1 ACVRL1 ADCY2 ADCY5 ADORA1 ALDH1B1 ALS2CR19 ANKRD25 APBA1 APOD ARGBP2 ARHGAP6 ARHGEF10 ARVCF ATOH8 ATP6V0A1 BACH2 BBS1 C10orf30 C10orf90 C6 C9orf58 C9orf65 CAPN5 CFL2 CGNL1 CHRDL1 COBL COLEC12 CREB5 CYP4B1 DCAMKL2 DCN DKFZp761P211 DMD DPYSL2 EDG2 EDNRB EFEMP1 EPS8 ESRRG FASN FES FHL1 FLJ12895 FLJ20920 FLJ21616 FLJ21963 FLJ23186 FLJ30934 FLJ42528 FLJ45744 FLJ90650 FMO5 FOXC1 FXYD1 FZD7…	1	-2.34	110	2810484M10Rik 6430402L03Rik Abca3 Acvrl1 Als2cr19 Apba1 Arhgap20 Arhgap6 Atf3 BC046404 Catna3 Cfl2 Cobl Cox7a1 Creb5 Cryab Cyp4b1 Dab2 Daf1 Dlc1 Dpysl2 Ebf1 Ebf2 Edg2 Ednrb Eps8 Extl1 F830020C16Rik Fasn Fgf10 Fgf13 Fhl5 Fzd4 Gabarapl1 Gata1 Gata2 Gata6 Gem Gig1 Gm368 Gprc5b Gprc5c Gsn Gstm1 Gtlf3b Has1 Hdac5 Hspb6 Insr Itpr1 Kit Ksr LOC381157 Lgi4 Lims2 Lpl Lrp1 Mglap Mitf Mte1 Myocd Negr1 Nnat N…
V$E2F_Q4_01		1	-2.4	103	ABLIM3 ACTA1 ADCY5 ALS2CR19 APOD ARGBP2 ARHGAP6 ARHGEF10 ARVCF ATP6V0A1 BBS1 C10orf90 C9orf65 CFL2 CGNL1 CREB5 DMD DMN DPYSL2 EDG2 EDNRB EPS8 ESRRG F8 FASN FHL1 FLJ12895 FLJ20920 FLJ23186 FLJ30934 FLJ35696 FLJ90650 FXYD1 GATA1 GATA6 GNAZ GPD1 GPR146 GPRC5B GPRC5C GSN HDAC5 HPSE2 IL6ST IRX1 ITIH5 KIAA1772 KIT KLF11 LGALS3 LMCD1 LOC136306 LPL MATN4 MITF MLPH MMP19 MRVI1 MYOCD NEGR1 NNAT NNMT NOVA1 …	1	-2.83	59	2810484M10Rik Als2cr19 Apba1 Arhgap20 Arhgap6 Atf3 BC046404 Cfl2 Cobl Creb5 Dpysl2 Ebf1 Edg2 Fasn Fes Fgf10 Fgf13 Fzd4 Gata6 Gm368 Gprc5c Gstm1 Gtlf3b Itpr1 Ksr LOC381157 Lims2 Lpl Lrp1 Mglap Myocd Nnat Ntn1 Ntrk2 Park2 Parvb Pcdh9 Pmp22 Podn Polydom Ptpn14 Rbp4 Rhbdl4 Scarb1 Sema3d Shank3 Slc2a4 Smarcd3 Snf1lk2 Sox17 Srgap2 St3gal5 Syne1 Tacc1 Timp3 Tmeff2 Tspan2 Wbscr14 Wbscr17
V$E2F_Q6	E2F	1	-3.01	291	ABCA3 ABCA8 ABLIM3 ACTA1 ACVRL1 ADCY2 ADCY5 ADIPOQ ADORA1 ADRA1A AGTR1 ALDH1B1 ALS2CR19 ANKRD25 AOC3 APBA1 APEG1 APOD AQP1 AQP4 ARGBP2 ARHGAP20 ARHGAP6 ARHGEF10 ARVCF ATF3 ATOH8 ATP1A2 ATP6V0A1 BACH2 BBS1 C10orf30 C10orf33 C10orf90 C2orf32 C6 C9orf58 C9orf65 CA3 CAPN5 CASP9 CDO1 CENTG2 CFH CFL2 CGNL1 CHRDL1 CIDEC COBL COLEC12 CORO2B COX7A1 CREB5 CRYAB CTDSP2 CXorf36 CYP4B1 DCAMKL2 DCN DGKG DKFZP5…	1	-2.58	226	2810484M10Rik 6430402L03Rik Abca3 Abca8b Abca9 Acta1 Acvrl1 Adcy2 Adora1 Aldh1b1 Als2cr19 Apba1 Apeg1 Aqp4 Arhgap20 Arhgap6 Arhgef10 Atf3 Atoh8 Atp1a2 Atp6v0a1 B930096L08Rik BC018371 BC046404 BC055107 BC064033 Bbs1 Bteb1 Capn5 Car8 Casp9 Catna3 Cdo1 Centg2 Cfl2 Chrdl1 Clec3b Cobl Coro2b Cox7a1 Creb5 Cryab Cyp4b1 Dab2 Daf1 Dcamkl2 Dgkb Dlc1 Dmd Dmn Dpt Dpysl2 Dscr1l1 Ebf1 Ebf2 Edg2 Ednrb Efemp1 Ep…
V$E2F_Q6_01		1	-1.01	72	ACTA1 ADCY5 ALS2CR19 APOD ARGBP2 ARHGAP6 ARVCF ATP6V0A1 BBS1 C9orf65 CGNL1 DMD DPYSL2 EDG2 EDNRB EPS8 ESRRG F8 FLJ20920 FLJ23186 FLJ30934 FLJ90650 FXYD1 GATA6 GPR146 GPRC5B GPRC5C GSN HDAC5 IL6ST IRX1 ITIH5 KIAA1772 LGALS3 LPL MITF MLPH MMP19 MRVI1 MYOCD NEGR1 NNAT NNMT NOVA1 NPR1 NTRK2 OSR1 PACSIN2 PALM PCDH19 PDK4 PHF1 PKHD1L1 PLA2G5 PMP22 PODN PTGFR PTPN14 RASD1 RASD2 RHBDL4 RHPN2 RNF150 SASH1…	1	-3.02	37	Als2cr19 Arhgap20 Arhgap6 Atf3 Cobl Creb5 Dpysl2 Edg2 Fgf10 Fgf13 Gata6 Gm368 Gprc5c Gtlf3b Itpr1 Ksr Lims2 Lpl Lrp1 Mglap Nnat Ntn1 Ntrk2 Park2 Parvb Pcdh9 Pmp22 Podn Rbp4 Smarcd3 Snf1lk2 Sox17 Srgap2 St3gal5 Timp3 Tspan2 Wbscr14
V$E2_01	papilloma virus regulator E2	1	-2.54	19	AGTR1 APBA1 DMD FZD4 GPRC5B GPRC5C HDAC5 HPSE2 ITIH5 LATS2 MGC15429 MGRN1 MYLK NNAT NTRK2 PDK4 PHF1 RBP4 SLICK	1	-0.29	7	Atf3 Itih5 Ltbp3 Pi16 Rbp4 Shank3 Trpv4
V$E2_Q6	papilloma virus regulator E2	1	-3.08	37	ACVRL1 AGTR1 APBA1 ATF3 CTDSP2 DMD EDNRB FGF2 FLJ12895 FZD4 GATA6 GNAZ GPRC5B GPRC5C GRB14 HDAC5 HPSE2 ITIH5 JAZF1 LGALS3 LIMS2 MGC15429 MYLK NNAT NPY1R NTRK2 PACSIN2 PCDH9 PDK4 PHF1 PRLR RASD1 RBP4 SDPR SEMA3E SLC43A3 SLICK	1	-3	24	Arhgap6 Arhgef10 Atf3 Cryab Dlc1 Fasn Itih5 Lgals3 Ltbp3 Myocd Ntrk2 Ophn1 Pcdh9 Pi16 Ppap2b Ptpn14 Rapgef2 Rbp4 Reln Rhpn2 Rxrg Scn4a Shank3 Trpv4
V$E2_Q6_01		1	-3.31	24	AGTR1 APBA1 CREB5 DMD FLJ90650 FZD4 GPRC5B GPRC5C GYPC HDAC5 HPSE2 ITIH5 JAZF1 LATS2 MGRN1 MYLK NPY1R NTRK2 PDK4 PHF1 SDPR SEMA3D SLICK TENC1	1	-1.95	11	Atf3 Colec12 Creb5 Gata2 Itih5 Lgals3 Lmod1 Ltbp3 Pi16 Trpv4 Zfp423
V$E47_01	E47	1	-2.95	64	ABLIM3 ADRA1A ALS2CR19 ANKRD25 AOC3 APBA1 APEG1 ARHGAP20 BBS1 C10orf30 C10orf90 C9orf58 CASP9 CHRDL1 COX7A1 CYP4B1 DCAMKL2 DMN F8 FGF10 FLJ12895 FLJ14146 FLJ20605 FLJ21616 FLJ21986 FLJ42528 FLJ90650 FOXC1 FZD4 GPAM GPRC5C GYPC HMGCS2 INMT INSR KIT LATS2 LIFR LIMS2 MMP19 MTUS1 MYLK MYO5C NUMBL PAK3 PCK1 PGCP PLA2G5 PLP1 PMP22 PRELP PTGFR PYGM RASD2 RHPN2 SCARB1 SEMA6A SGCA SOX17 SYNE1 TSC WBSCR17 …	1	-1.57	56	2810484M10Rik 4933425F03Rik Acta1 BC046404 BC055107 BC064033 Bbs1 Cfl2 Chrdl1 Coro2b Cryab D930036B08Rik Dcn E330038N15Rik Edg2 F830020C16Rik Gig1 Gm1126 Gm368 Gypc Hmgcs2 Il6st Inmt Irx1 Ksr Lepr Lgals12 Lgals3 Lgi4 Lifr Lmod1 Myocd Npy1r Ntrk2 Ophn1 Pi16 Pkhd1l1 Pnpla2 Prelp Rhpn2 Scarb1 Scn4a Scube3 Sema3d Sema6a Sgcg Sncg Spnb2 Srgap2 St3gal5 Tesc Timp4 Tle6 Wbscr17 Zfp179 Zfp423
V$E47_02	E47	1	-2.9	64	AGTR1 ALS2CR19 ANKRD25 AQP1 ATP6V0A1 C10orf30 C10orf90 C16orf5 C2orf32 C9orf127 C9orf65 COBL COX7A1 CRYAB DGKB DMD DMN F5 FCGRT FGF13 FLJ10324 FLJ14146 FLJ21986 FLJ35696 FLJ90650 GPR146 GYPC HMGCS2 INMT KIT KRT1B LMOD1 MGRN1 MITF MMP19 NRXN1 NUMBL OBSCN PADI2 PALM PARVB PKHD1L1 PLA2G5 PNPLA2 PRLR PTGFR RHOU RIPK2 RXRG SCN4A SDPR SGCA SLC2A4 SLC43A3 SYNE1 TACC2 TIMP4 TLE2 TLE6 TRDN TSC TSPAN2 ZNF1…	1	-2.24	51	2810484M10Rik 4933425F03Rik Adn Als2cr19 Ankrd25 BC046404 BC055107 C6 Car3 Cfl2 Cobl Coro2b Cybrd1 Dpt Eps8 Fgf1 Fgf13 Fhl1 Fmo5 Gsn Gypc Habp4 Hmgcs2 Irx1 Lgals3 Lmod1 Matn4 Myom1 Obscn Olfml1 Ophn1 Pacsin2 Padi2 Pi16 Pkhd1l1 Plce1 Plin Ppm1h Ptgfr Scarb1 Sdpr Sema3d Sh3bp5 Slc2a4 Sncg Spnb2 Srgap2 Tle6 Trdn Trpv4 Zfp423
V$E4BP4_01	E4BP4	1	-3.7	12	ABCA8 ABCA9 C10orf90 CDH19 CTNNA3 DCAMKL2 DMD MMRN1 PAK3 SDPR SYNE1 TRDN	1	-2.98	15	Abca8b Cfh Dcn Fmo5 Gpd1 Igfbp5 Negr1 Phf1 Phyhip Pmp22 Prlr Rims1 Sh3d4 Tcfap2b Vwf
V$E4F1_Q6		1	-3.03	7	CASP9 HABP4 NTRK2 PAK3 PARK2 RNF127 ZDHHC9	1	-3.39	6	Arhgef10 Cfl2 Eps8 Ntrk2 Phf1 Zdhhc9
V$EBF_Q6		1	-0.3	134	ACTA1 ACVRL1 ADIPOQ ADRA1A AGTR1 ALDH1B1 ALS2CR19 ANKRD25 AOC3 AQP4 ARGBP2 ARHGAP6 B7-H4 C10orf33 C9orf58 CA3 CA8 CAPN5 CASP9 CENTG2 CHRDL1 CIDEC CORO2B CREB5 CRYAB DAB2 DKFZp761N1114 DMD DPT DSCR1L1 EBF EDNRB EXTL1 FES FGF1 FGF10 FHL1 FHL5 FLJ10324 FLJ12895 FLJ14050 FLJ20701 FLJ21616 FLJ21986 FLJ30934 FLJ35696 FLJ38507 GATA1 GATA2 GATA6 GCET2 GPR146 GPRC5B GPRC5C GSN GSTM5 GYPC HAS1 ID4 IL6ST IN…	1	-1.09	100	Acta1 Acvrl1 Als2cr19 Apba1 Apeg1 Arhgap6 Atf3 BC018371 Bteb1 Casp9 Centg2 Cidec Coro2b Cox7a1 Cryab Ctdsp2 D830041C10Rik Daf1 Dpt Edg2 Ednrb Enpp3 F830020C16Rik Fasn Fes Fzd7 Gata1 Gata2 Gem Ghr Gm368 Gpam Gpr133 Gprc5c Gsn Gtlf3b Gypc Habp4 Hdac5 Hpn Inmt Insr Irx1 Itih5 Itpr1 Jph2 Ldb3 Lepr Lgals12 Lgi4 Lims2 Lmod1 Lpl Lrp1 Mglap Mitf Mte1 Mtus1 Myocd Npr1 Numbl Parvb Pck1 Pdk4 Pgcp Phyhip Pi1…
V$EFC_Q6		1	-2.43	179	ABCA8 ABCA9 ACTA1 ACVRL1 ADORA1 AGTR1 ALDH1B1 ANGPTL7 APBA1 AQP4 ARGBP2 ARHGAP20 ARHGAP6 ARVCF ATOH8 B7-H4 C10orf30 C10orf33 C10orf90 C16orf5 C6 C7 C9orf127 C9orf58 CA8 CDH19 CFH CFL2 CGNL1 COX7A1 CREB5 CRYAB CXorf36 CYP4B1 DAB2 DCN DF DGKG DKFZp761P211 DLC1 DLG2 DMD EDNRB EFEMP1 ENPP3 ESRRG F5 FASN FCGRT FES FGF1 FGF10 FGF13 FGF2 FHL1 FLJ10324 FLJ20605 FLJ20701 FLJ20920 FLJ21963 FLJ45744 FLJ9065…	1	-2.62	167	4933425F03Rik 6430402L03Rik 9430041O17Rik Abca8b Abca9 Adn Adora1 Adra1a Agtr1 Aldh1b1 Als2cr19 Aoc3 Aqp1 Aqp4 Arhgap20 Arhgap6 Arhgef10 Atoh8 Atp1a2 Atp6v0a1 BC018371 BC046404 BC064033 Bach2 Bbs1 Bteb1 Car3 Car8 Cdo1 Cfh Cfl2 Cobl Cox7a1 Creb5 Ctdsp2 Cybrd1 D11Ertd736e D930036B08Rik Daf1 Dcn E330038N15Rik Edg2 Ednrb Efemp1 Esrrg Fasn Fgf1 Fgf13 Fhl1 Fzd7 Gabarapl1 Gata1 Gata6 Gem Ghr Gm1126 Gm36…
V$EGR1_01	Egr-1/Krox-24/NGFI-A immediate-early gene product	1	-3.57	7	AQP4 ATP6V0A1 CASP9 CLEC3B DCAMKL2 IL6ST KIAA1772	1	-2.92	6	Capn5 Dcamkl2 Gpam Gprc5c Scarb1 Zdhhc9
V$EGR2_01	Egr-2/Krox-20 early growth response gene product	1	-3.86	8	ARVCF C9orf65 CLEC3B IL6ST KIAA1772 LGI4 PLEKHA4 ST3GAL5	1	-3.5	6	Abca3 Capn5 Gpam Padi2 Scarb1 Zdhhc9
V$EGR3_01	early growth response gene 3 product	1	-3.99	5	ARVCF C9orf65 LGI4 PLEKHA4 ST3GAL5	1	-4.2	3	Abca3 Padi2 Scarb1
V$ELF1_Q6		1	-2.68	164	ABCA9 ACVRL1 ADCY2 ADCY5 ADIPOQ ALS2CR19 ANKRD25 AOC3 APOD AQP1 AQP4 ARGBP2 ARHGAP6 ATOH8 B7-H4 BBS1 C10orf30 C10orf33 C2orf32 C7 CA8 CAPN5 CDO1 CFH CFL2 CLEC3B CORO2B CREB5 CTDSP2 CTNNA3 DAB2 DCN DF DGKB DGKG DKFZP586H2123 DKFZp761N1114 DKFZp761P211 DLC1 DMD DPT DPYSL2 EBF EBF2 EDNRB EPS8 ESRRG EXTL1 F8 FCGRT FES FGF10 FGF13 FLJ10324 FLJ14146 FLJ20605 FLJ21963 FLJ21986 FLJ90650 FMO5 FXYD1 FZD4 F…	1	-2.57	146	4933425F03Rik 6430402L03Rik 9430041O17Rik Abca3 Abca8b Abca9 Acvrl1 Adn Adra1a Ankrd25 Apba1 Apeg1 Aqp1 Aqp4 Arhgap20 Arhgap6 Arhgef10 Atf3 Atoh8 Atp6v0a1 BC032925 BC046404 BC064033 Bteb1 C6 Car3 Car8 Cdo1 Cfh Clec3b Cobl Colec12 Creb5 Ctdsp2 Cyp4b1 D11Ertd736e D830041C10Rik Dmd Dpysl2 Dscr1l1 Ebf1 Enpp3 Esrrg Extl1 F830020C16Rik Fasn Fcgrt Fes Fgf10 Fgf13 Fhl5 Fmo5 Foxc1 Gata1 Gata6 Gem Ghr Gm36…
V$ELK1_01	Elk-1	1	-0.19	73	ADORA1 AGTR1 AOC3 ARHGAP20 ATOH8 C10orf30 CHRDL1 COLEC12 CORO2B CREB5 DAB2 DMD DSCR1L1 EDNRB EXTL1 F8 FCGRT FES FGF1 FLJ20701 FLJ21963 FLJ23186 FLJ42528 FMO5 FZD4 GPAM GPRC5C GSTM5 HSPB6 ID4 INMT ITIH3 KIAA1244 KIAA1277 LATS2 LGALS12 LGI4 LMOD1 MITF MMP19 MMRN1 MPZ MRVI1 NNMT NOSTRIN NRXN1 NTRK2 PACSIN2 PAK3 PALM PCDH20 PCK1 PLA2G5 PMP22 PPAP2B PPARGC1A PRLR PRRG3 RHBDL4 RIPK2 SDPR SEMA3E SLC25A4…	1	-1.78	68	9430041O17Rik Acvrl1 Adra1a Aldh1b1 Aqp1 Aqp4 Arhgap20 Atoh8 BC018371 Bteb1 Chrdl1 Cobl Cox7a1 Cybrd1 Dpt Dscr1l1 Edg2 Ednrb Esrrg F830020C16Rik Fcgrt Fes Fhl5 Fmo5 Fzd4 Gata1 Gem Gig1 Gtlf3b Hmgcs2 Hpn Id4 Il6st Irx1 Itih3 Itih5 LOC329416 Lepr Lgi1 Lrp1 Mitf Mmrn1 Mpz Myo5c Nrxn1 Osr1 Pcdh19 Pcdh20 Pla2g1br Ppp1r1a Prlr Rasd1 Rasd2 Reck Rgs9bp Sh3d4 Slc25a4 Slc29a1 Slc39a11 Sox17 Spnb2 Srgap2 Tb…
V$ELK1_02	Elk-1	1	-1.1	278	ABCA3 ABLIM3 ACVRL1 ADCY2 ADCY5 ADIPOQ ADRA1A AGTR1 ALDH1B1 ALS2CR19 ANGPTL7 ANKRD25 AOC3 APBA1 APEG1 AQP4 ARGBP2 ARHGAP20 ARHGAP6 ARHGEF10 ARVCF ATF3 ATOH8 ATP1A2 B7-H4 BACH2 BBS1 C10orf30 C10orf33 C10orf90 C2orf32 C7 C9orf127 C9orf58 CA3 CA8 CAPN5 CASP9 CDO1 CENTG2 CFH CGNL1 CHRDL1 CIDEC CLEC3B COBL CORO2B COX7A1 CRYAB CTDSP2 CTNNA3 CYBRD1 DCAMKL2 DCN DF DGKB DGKG DKFZP586H2123 DKFZp761P211 DLC…	1	-2.79	233	2810484M10Rik 4933425F03Rik 6430402L03Rik Abca3 Abca8b Abca9 Acta1 Acvrl1 Adcy2 Adn Adora1 Adra1a Aldh1b1 Ankrd25 Aoc3 Apba1 Apeg1 Aqp1 Aqp4 Arhgap20 Arhgap6 Arhgef10 Atf3 Atoh8 Atp6v0a1 BC018371 BC032925 BC046404 BC055107 BC064033 Bach2 Bbs1 Bteb1 Capn5 Car3 Casp9 Catna3 Centg2 Cfl2 Cgnl1 Chrdl1 Cidec Clec3b Cobl Cox7a1 Creb5 Ctdsp2 Cybrd1 Cyp4b1 D930036B08Rik Dab2 Dcn Dgkb Dmd Dpt Dpysl2 Dscr1l…
V$ER_Q6	estrogen receptor	1	-2.11	188	ABCA8 ABCA9 ABLIM3 ACTA1 ACVRL1 ADCY2 ADCY5 ADORA1 ANGPTL7 ANKRD25 AOC3 APEG1 APOD ARHGAP20 ARHGAP6 ATF3 B7-H4 BACH2 C10orf33 C10orf90 C9orf58 CA8 CAPN5 CASP9 CDH19 CGNL1 COBL CORO2B COX7A1 CREB5 CRYAB CTDSP2 CXorf36 DCAMKL2 DCN DGKG DLC1 DMD DMN DSCR1L1 ENPP3 ESRRG F5 F8 FGF10 FHL5 FLJ10324 FLJ14050 FLJ20605 FLJ20701 FLJ20920 FLJ21963 FLJ21986 FLJ38507 FLJ45744 FMO5 FOXC1 FXYD1 FZD4 GABARAPL1 GA…	1	-2.63	159	1810013B01Rik 2810484M10Rik 4933425F03Rik 6430402L03Rik 9430041O17Rik Abca8b Abca9 Acta1 Acvrl1 Adcy2 Adn Aldh1b1 Ankrd25 Arhgap6 Atf3 Atoh8 Atp1a2 B930096L08Rik BC032925 BC055107 Bach2 Capn5 Car3 Car8 Casp9 Cdo1 Cfl2 Chrdl1 Clec3b Colec12 Creb5 Cryab Cybrd1 D11Ertd736e D830041C10Rik D930036B08Rik Dab2 Dmd Dpt Dscr1l1 E330038N15Rik Ednrb Efemp1 Esrrg F5 Fasn Fcgrt Fes Fgf10 Fhl5 Foxc1 Fxyd1 Fzd4 …
V$ETS1_B	c-ETS-1 binding site	1	-2.69	154	ABCA9 ABLIM3 ACVRL1 ADIPOQ ADRA1A AGTR1 AOC3 ARGBP2 ARHGAP20 ARHGEF10 ARVCF ATOH8 B7-H4 C10orf30 C9orf58 CAPN5 CASP9 CFH CGNL1 CIDEC CLEC3B COLEC12 CORO2B CREB5 CRYAB CXorf36 CYBRD1 DAB2 DAF DCN DF DKFZp761N1114 DLC1 DMD DPYSL2 DSCR1L1 EDNRB EFEMP1 EPS8 ESRRG EXTL1 F5 F8 FCGRT FES FLJ20701 FLJ21616 FLJ21963 FLJ23186 FLJ42528 FMO5 FOXC1 FZD4 GATA2 GCET2 GHR GPR133 GPRC5C GSN GSTM5 HABP4 HPN INMT I…	1	-2.42	139	4933425F03Rik 9430041O17Rik Abca3 Abca8b Abca9 Acta1 Acvrl1 Adcy2 Adn Adora1 Adra1a Apba1 Apeg1 Aqp1 Aqp4 Arhgap20 Arhgef10 Atoh8 Atp6v0a1 BC018371 BC046404 BC055107 BC064033 Bteb1 Cgnl1 Clec3b Coro2b Cox7a1 Ctdsp2 Cybrd1 Cyp4b1 D11Ertd736e Dab2 Dcn Dlc1 Dpysl2 Dscr1l1 E330038N15Rik Ebf2 Ednrb Esrrg Extl1 F830020C16Rik Fcgrt Fes Fgf13 Fhl1 Fhl5 Fmo5 Foxc1 Fzd4 Fzd7 Gata1 Gem Gig1 Gpd1 Gpr133 Gtlf…
V$ETS2_B	c-Ets-2 binding sites	1	-2.79	91	ABCA9 ABLIM3 ACVRL1 AGTR1 AOC3 ARHGAP20 ARHGEF10 ATOH8 C10orf30 C2orf32 CA8 CFH CGNL1 CTNNA3 CXorf36 CYBRD1 DF DLC1 DMD DPYSL2 DSCR1L1 EFEMP1 EXTL1 F8 FCGRT FES FLJ20701 FLJ20920 FLJ21616 FLJ21963 FLJ23186 FLJ42528 FMO5 FOXC1 GCET2 GPAM GPRC5C GSN HABP4 INMT IRX1 ITIH3 LATS2 LDB2 LEPR LGALS12 LTBP3 MGC33894 MITF MMP19 MMRN1 MRVI1 MTUS1 MYOM1 NRXN1 NTRK2 OLFML1 OPHN1 PACSIN2 PAK3 PARVB PGM5 PLA2G5…	1	-2.73	84	4933425F03Rik Abca9 Adcy2 Adn Adora1 Adra1a Aoc3 Apeg1 Aqp1 Aqp4 Arhgap20 Arhgef10 Atoh8 BC018371 BC032925 BC064033 Bteb1 Clec3b Cybrd1 Cyp4b1 Dab2 Dcn Dgkb Dpysl2 Dscr1l1 E330038N15Rik Esrrg Fgf13 Fhl5 Fmo5 Gem Gig1 Gpd1 Gpr133 Gtlf3b Hdac5 Hpn Inmt Irx1 Jph2 LOC329416 Lats2 Ldb2 Mmrn1 Mpz Mtus1 Myo5c Myom1 Ncald Nnmt Osr1 Pacsin2 Palm Parvb Pcdh20 Phf1 Plp1 Pnpla2 Prelp Prlr Rapgef2 Rasd1 Rbp4 …
V$EVI1_02	ectopic viral integration site 1 encoded factor	1	-2.93	11	C6 C7 DLC1 EBF2 EFEMP1 GSTM5 NRXN1 PRELP PRLR SCAM-1 SLC8A3	1	-3.58	5	Edg2 Mtus1 Myom1 Npy1r Wbscr14
V$EVI1_04	ectopic viral integration site 1 encoded factor	1	-2.68	233	ABCA8 ABCA9 ABLIM3 ADIPOQ ADORA1 AGTR1 ALDH1B1 ALS2CR19 ANGPTL7 ANKRD25 AOC3 APOD AQP1 AQP4 ARGBP2 ARHGAP6 ARHGEF10 ARVCF ATP1A2 ATP6V0A1 B7-H4 BACH2 BBS1 C10orf33 C2orf32 C6 C7 C9orf58 CA3 CA8 CDH19 CDO1 CENTG2 CFH CFL2 CLEC3B COLEC12 CORO2B COX7A1 CREB5 CRYAB CTDSP2 CTNNA3 CYBRD1 CYP4B1 DAF DCN DF DGKB DGKG DKFZP586H2123 DKFZp761P211 DLC1 DLG2 DMD DMN DPT DPYSL2 DSCR1L1 EBF EBF2 EDNRB ENPP3 EPS…	0.00831246	1.18	203	1810013B01Rik 4933425F03Rik 6430402L03Rik Abca8b Acvrl1 Adcy2 Adora1 Adra1a Agtr1 Aldh1b1 Als2cr19 Aoc3 Apeg1 Aqp4 Arhgap20 Arhgef10 Atoh8 Atp1a2 Atp6v0a1 B930096L08Rik BC018371 BC046404 BC055107 BC064033 Bach2 Bteb1 C6 Capn5 Car3 Car8 Casp9 Cfl2 Cgnl1 Cidec Clec3b Cobl Colec12 Cox7a1 Creb5 Cybrd1 D930036B08Rik Dab2 Daf1 Dcn Dlgh2 Dmd Dpt Dpysl2 Dscr1l1 E330038N15Rik Ebf1 Edg2 Efemp1 Enpp3 Eps8 E…
V$EVI1_05	ectopic viral integration site 1 encoded factor	1	-3.39	16	ABCA8 C6 C7 DLC1 EBF2 FLJ21616 GHR GSTM5 MITF MYLK NRXN1 NUMBL PRLR SLC8A3 SNPH SYNE1	1	-3.35	19	6430402L03Rik Cgnl1 Edg2 Gig1 Lifr Lims2 Mtus1 Myoc Myom1 Npy1r Phf1 Pla2g5 Plp1 Ppp1r9a Ptgfr Slc8a3 Sntb1 Synpo2 Wbscr14
V$EVI1_06	ectopic viral integration site 1 encoded factor	1	-3.65	6	C7 CREB5 GSTM5 MGP NRXN1 VIT	1	-3.15	1	Abca8b
V$FOXD3_01	fork head box D3	1	-2.51	273	ABCA8 ABCA9 ABLIM3 ACVRL1 ADCY5 ADIPOQ ADORA1 ADRA1A AGTR1 ALDH1B1 ALS2CR19 ANGPTL7 ANKRD25 AOC3 APOD AQP4 ARGBP2 ARHGAP20 ARHGAP6 ARHGEF10 ATF3 ATOH8 ATP1A2 ATP6V0A1 B7-H4 BACH2 BBS1 C10orf30 C10orf33 C10orf90 C16orf5 C2orf32 C6 C7 C9orf58 CA3 CA8 CAPN5 CDH19 CDO1 CENTG2 CFH CFL2 CGNL1 CHRDL1 CIDEC CLEC3B COLEC12 COX7A1 CREB5 CTDSP2 CTNNA3 CXorf36 CYBRD1 CYP4B1 DAB2 DAF DCAMKL2 DCN DF DGKB DGKG …	1	-0.52	246	1810013B01Rik 2810484M10Rik 4933425F03Rik 6430402L03Rik 9430041O17Rik Abca8b Abca9 Adn Adra1a Agtr1 Aldh1b1 Als2cr19 Ankrd25 Aoc3 Apba1 Aqp1 Aqp4 Arhgap20 Arhgap6 Arhgef10 Atf3 Atoh8 Atp1a2 Atp6v0a1 B930096L08Rik BC046404 BC055107 BC064033 Bbs1 Bteb1 C6 Car3 Car8 Casp9 Catna3 Cdo1 Centg2 Cfh Cfl2 Cgnl1 Chrdl1 Cidec Clec3b Colec12 Coro2b Cox7a1 Creb5 Cryab Cybrd1 Cyp4b1 D11Ertd736e D830041C10Rik D…
V$FOXJ2_01	fork head box J 2	1	-1.22	156	ABCA8 ABCA9 ABLIM3 ADORA1 ADRA1A AGTR1 ANGPTL7 APOD AQP4 ARHGAP20 ARHGAP6 ARHGEF10 ATOH8 ATP6V0A1 BBS1 C10orf30 C10orf90 C16orf5 C2orf32 C6 C9orf58 CDH19 CENTG2 CFH CFL2 CHRDL1 CLEC3B COLEC12 COX7A1 CREB5 CTDSP2 CTNNA3 CXorf36 DAB2 DAF DCN DGKB DGKG DLC1 DMD DMN EBF EBF2 EDNRB ENPP3 ESRRG F8 FCGRT FGF1 FGF13 FLJ10324 FLJ14146 FLJ21963 FLJ21986 FLJ23186 FLJ38507 FLJ42528 FMO5 FXYD1 GABARAPL1 GATA1…	1	-1.34	134	2810484M10Rik 4933425F03Rik 9430041O17Rik Abca8b Adra1a Agtr1 Aldh1b1 Als2cr19 Ankrd25 Aqp4 Arhgap20 Arhgap6 Atf3 Atoh8 Atp1a2 B930096L08Rik BC046404 BC055107 Bbs1 C6 Car3 Car8 Casp9 Centg2 Cfh Cfl2 Cidec Colec12 Cox7a1 Creb5 D11Ertd736e D930036B08Rik Dcn Dlgh2 Dmd Dpt Dpysl2 Ednrb Efemp1 Enpp3 Esrrg Extl1 F5 F830020C16Rik Fes Fgf1 Fmo5 Foxc1 Fxyd1 Gabarapl1 Gig1 Gm1126 Gpam Grb14 Gstm1 Gypc Habp…
V$FOXJ2_02	fork head box J 2	1	-0.06	109	ABCA8 ADIPOQ AGTR1 ALDH1B1 ALS2CR19 ANGPTL7 ANKRD25 APBA1 APEG1 APOD AQP4 ARGBP2 ARHGAP20 ARHGAP6 C6 C7 CA3 CDH19 CDO1 CFH CFL2 CGNL1 CLEC3B CREB5 DAB2 DCN DKFZp761N1114 DMD DMN DPT ENPP3 ESRRG F5 F8 FGF13 FLJ14146 FLJ20701 FLJ21616 FLJ21986 FLJ42528 FMO5 GCET2 GHR GPR133 GRB14 GSN HDAC5 IL6ST KIAA1244 KRT1B LDB2 LEPR LGALS3 LGI1 LMCD1 LPL MGC15429 MGC33894 MGC45780 MITF MMRN1 MSRB3 MTUS1 MYBPC1 …	2.30004e-05	6.86	82	2810484M10Rik 4933425F03Rik Abca8b Abca9 Acvrl1 Agtr1 Aoc3 Aqp4 Atp6v0a1 BC055107 Bbs1 C6 Car3 Car8 Cdo1 Chrdl1 Cidec Colec12 D11Ertd736e D930036B08Rik Dcn Dmd Dmn Ebf1 Efemp1 Esrrg Fhl1 Gabarapl1 Ghr Gm368 Gpam Gypc Insr Kit Ksr LOC227485 Ldb2 Lgals3 Lmcd1 Lpl Mglap Mitf Mmrn1 Myoc Myocd Ncald Nnmt Npr1 Npy1r Ophn1 Pacsin2 Pcdh20 Pgcp Phf1 Pkhd1l1 Plce1 Plin Podn Ppap2b Ppargc1a Prelp Prlr Rapge…
V$FOXO1_02	fork head box O1	1	-1.1	29	APOD ARHGEF10 ATP1A2 C10orf90 C2orf32 CA3 CREB5 DCN DF DGKB DMD F8 FLJ12895 FLJ21963 GYPC INMT INSR LDB2 MITF MMRN1 MRVI1 OPHN1 PACSIN2 PDK4 PPP1R1A RBP4 RIPK2 SGCG SNTB1	1	-3.09	15	B930096L08Rik C6 Dmd Gprc5c Insr Kit Lgals12 Mlph Mrvi1 Mte1 Nrxn1 Ophn1 Pdk4 Plekha4 Rnf127
V$FOXO3_01	fork head box O3	1	-3.73	9	ARHGEF10 FLJ12895 GYPC INMT LDB2 MRVI1 PACSIN2 SGCG SNTB1	1	-3.21	4	C6 Mrvi1 Mte1 Plekha4
V$FOXO4_01	fork head box O4	1	-2.7	206	ABCA8 ABCA9 ABLIM3 ADIPOQ ADRA1A AGTR1 ALS2CR19 ANGPTL7 APOD AQP4 ARGBP2 ARHGAP20 ARHGAP6 ARHGEF10 ATOH8 ATP1A2 ATP6V0A1 BACH2 C10orf30 C10orf90 C2orf32 C6 C7 CA3 CA8 CDH19 CDO1 CFH CFL2 CGNL1 CHRDL1 COLEC12 COX7A1 CREB5 CTDSP2 CXorf36 CYBRD1 DAB2 DAF DCN DF DGKB DGKG DKFZp761P211 DLC1 DMD DPT DSCR1L1 EBF EBF2 EDNRB EFEMP1 ENPP3 ESRRG F5 F8 FES FGF1 FGF10 FGF13 FHL1 FHL5 FLJ10324 FLJ12895 FLJ1414…	1	-0.18	191	4933425F03Rik 9430041O17Rik Abca8b Abca9 Adora1 Adra1a Agtr1 Aldh1b1 Als2cr19 Ankrd25 Aoc3 Apba1 Aqp4 Arhgap6 Atf3 Atoh8 Atp1a2 B930096L08Rik BC018371 BC046404 Bteb1 C6 Car3 Cdo1 Centg2 Cfh Cfl2 Chrdl1 Cidec Clec3b Cobl Colec12 Coro2b Cox7a1 Creb5 Cybrd1 Cyp4b1 D11Ertd736e D830041C10Rik Dcamkl2 Dcn Dgkb Dlc1 Dlgh2 Dmd Dmn E330038N15Rik Ebf1 Ebf2 Ednrb Enpp3 Esrrg Extl1 F830020C16Rik Fcgrt Fes Fgf…
V$FOXO4_02	fork head box O4	1	-2.62	14	ARHGEF10 CA3 DF FLJ12895 GYPC INMT INSR LDB2 MITF MRVI1 PACSIN2 RBP4 SGCG SNTB1	1	-3.73	8	C6 Insr Kit Lgals12 Mrvi1 Mte1 Nrxn1 Plekha4
V$FOXP3_Q4		1	-2.62	180	ABCA8 ACTA1 ADIPOQ ADORA1 AGTR1 ALS2CR19 ANGPTL7 APEG1 AQP1 AQP4 ARGBP2 ARHGAP6 ATP1A2 ATP6V0A1 B7-H4 BACH2 C10orf30 C10orf33 C6 C7 C9orf65 CA3 CAPN5 CASP9 CDH19 CDO1 CFH CFL2 CGNL1 COBL COX7A1 CREB5 CTNNA3 CXorf36 CYBRD1 CYP4B1 DAF DCAMKL2 DCN DF DGKB DKFZP586H2123 DLC1 DMD DPYSL2 DSCR1L1 EBF EBF2 EDNRB EFEMP1 ENPP3 EPS8 ESRRG F5 F8 FGF13 FLJ10324 FLJ20701 FLJ21616 FLJ21963 FLJ38507 FMO5 FXYD1 G…	1	-1.4	166	2810484M10Rik 4933425F03Rik 9430041O17Rik Abca9 Acvrl1 Adcy2 Adn Aldh1b1 Aoc3 Apeg1 Aqp4 Arhgap20 Arhgap6 Atp1a2 BC055107 BC064033 Bbs1 Bteb1 C6 Capn5 Car3 Casp9 Catna3 Cfh Chrdl1 Cidec Colec12 Coro2b Cox7a1 Creb5 Cybrd1 D11Ertd736e D830041C10Rik D930036B08Rik Dab2 Daf1 Dcn Dgkb Dlc1 Dlgh2 Dmd Dpt Dpysl2 E330038N15Rik Ednrb Efemp1 F830020C16Rik Fcgrt Fgf1 Fhl5 Fmo5 Fzd7 Gabarapl1 Gata1 Gata6 Gem …
V$FOX_Q2		1	-2.76	239	ABCA8 ABCA9 ABLIM3 ACVRL1 ADCY5 ADRA1A AGTR1 ANGPTL7 APOD AQP4 ARGBP2 ARHGAP6 ARHGEF10 ATF3 ATOH8 ATP1A2 ATP6V0A1 BBS1 C10orf30 C10orf33 C10orf90 C16orf5 C2orf32 C6 C7 C9orf58 CA3 CA8 CAPN5 CDH19 CENTG2 CFH CFL2 CGNL1 CHRDL1 CIDEC CLEC3B COLEC12 COX7A1 CREB5 CTDSP2 CTNNA3 CXorf36 CYBRD1 CYP4B1 DAB2 DAF DCN DF DGKB DGKG DKFZp761P211 DLC1 DLG2 DMD DMN DPT DSCR1L1 EBF EBF2 EDNRB EFEMP1 ENPP3 EPS8 ES…	0.010358	0.97	210	1810013B01Rik 2810484M10Rik 4933425F03Rik 6430402L03Rik 9430041O17Rik Abca8b Abca9 Adn Adra1a Agtr1 Aldh1b1 Als2cr19 Ankrd25 Aoc3 Aqp4 Arhgap20 Arhgap6 Arhgef10 Atf3 Atoh8 Atp1a2 Atp6v0a1 B930096L08Rik BC046404 BC055107 BC064033 Bbs1 Bteb1 C6 Car3 Car8 Casp9 Catna3 Cdo1 Centg2 Cfh Cfl2 Cgnl1 Chrdl1 Cidec Clec3b Colec12 Coro2b Cox7a1 Creb5 Cryab Cybrd1 Cyp4b1 D11Ertd736e D830041C10Rik Dab2 Dcamkl2…
V$FREAC2_01	Fork head RElated ACtivator-2	1	-1.86	28	APOD ARHGEF10 ATP1A2 C10orf90 C2orf32 CA3 DCN DMD ESRRG F8 GRB14 GYPC IL6ST INMT INSR LDB2 MGP MITF MMRN1 MRVI1 OPHN1 PACSIN2 PPP1R1A RBP4 RNF127 SEMA3E SGCG SNTB1	1	-3.15	16	B930096L08Rik BC046404 Dlc1 Dmd Gprc5c Lats2 Lrp1 Mitf Mlph Mrvi1 Mte1 Nrxn1 Ophn1 Plekha4 Ptpn14 Rbp4
V$FREAC3_01	Fork head RElated ACtivator-3	1	-4.3	3	CFH INMT ITPR1	1	-3.81	7	Cfh Itpr1 Pi16 Ppap2b Reck St3gal5 Trdn
V$FREAC4_01	Fork head RElated ACtivator-4	1	-3.67	5	C10orf90 CDH19 F8 INMT OPHN1	1	-4.2	3	Als2cr19 Plekha4 Snf1lk2
V$FREAC7_01	Fork head RElated ACtivator-7	1	-2.68	122	ABCA9 ABLIM3 AGTR1 ANGPTL7 APOD AQP4 ARHGAP20 ARHGAP6 BBS1 C2orf32 C6 C9orf58 CA3 CAPN5 CDH19 CFH CHRDL1 COLEC12 COX7A1 CREB5 CTDSP2 CTNNA3 CXorf36 CYP4B1 DAB2 DAF DCN DGKB DGKG DKFZP586H2123 DKFZp761P211 DLC1 DMD DMN DPT EBF2 EDNRB ENPP3 ESRRG F8 FGF1 FGF13 FLJ10324 FLJ21963 FLJ21986 FLJ23186 FLJ38507 FLJ42528 FMO5 FXYD1 GABARAPL1 GHR GPR133 GPRC5C GRB14 HDAC5 HMGCS2 ID4 IGSF4D INSR ITIH5 ITPR1 …	1	-0.83	106	2810484M10Rik 9430041O17Rik Abca8b Adra1a Agtr1 Aldh1b1 Als2cr19 Ankrd25 Apba1 Aqp4 B930096L08Rik BC046404 BC055107 Bbs1 C6 Car3 Casp9 Centg2 Cfl2 Cidec Coro2b Creb5 D11Ertd736e D930036B08Rik Dcn Dlgh2 Dpysl2 E330038N15Rik Ednrb Enpp3 Extl1 F5 F830020C16Rik Fgf1 Fhl1 Fmo5 Gabarapl1 Gig1 Gpam Gpr146 Grb14 Gstm1 Habp4 Hpn Hrasls3 Insr Kit LOC381157 Lats2 Ldb2 Lepr Lgals3 Lgi1 Lims2 Lpl Mitf Mmp19 M…
V$FXR_IR1_Q6		1	-1.57	9	CA8 F5 ITIH3 JAZF1 MMP19 PKHD1L1 PLA2R1 RECK TENC1	1	-4.23	3	Fhl5 Gstm1 Tacc2
V$FXR_Q3		1	-3.77	7	DKFZp761N1114 IL6ST ITIH3 KRT1B MMP19 PLEKHB1 SLC8A3	1	-3.5	7	Adra1a BC064033 Chrdl1 Fhl5 Il6st Pck1 Plin
V$GATA1_05	GATA-binding factor 1	1	-2.24	57	ABCA9 ADIPOQ AGTR1 ARGBP2 ARHGEF10 C10orf33 C10orf90 C16orf5 CA8 CGNL1 CORO2B CREB5 CXorf36 DCN DGKB DMD EBF2 EDNRB EFEMP1 ENPP3 F8 FHL1 FMO5 GATA1 GATA6 GEM ITIH5 KIAA1244 KIT LDB2 LOC136306 LOC400258 MITF MPZ MSRB3 MTUS1 NCALD NEGR1 NRXN1 PARK2 PARVB PLCE1 PTCH2 SEMA3D SEMA3E SEMA6A SH3BP5 SLC25A4 SLC8A3 SMARCD3 SNPH SPTBN1 TACC2 TIMP3 TRPV4 UNQ1940 ZNF423	1	-2.72	45	9430041O17Rik Abca8b Abca9 Atoh8 Atp6v0a1 C6 Catna3 Cgnl1 Clec3b Cox7a1 Creb5 Cyp4b1 Dpysl2 E330038N15Rik Ebf1 Edg2 Gata1 Gem Gsn Gstm1 Hdac5 Ksr LOC329416 Lgals3 Lifr Lims2 Myoc Negr1 Nrxn1 Palm Park2 Pgcp Phyhip Prelp Rasd1 Rims1 Sdpr Sgcg Slc29a1 Smarcd3 Sox17 Spnb2 Tacc1 Tesc Zdhhc9
V$GATA1_06	GATA-binding factor 1	1	-2.62	94	ABCA8 ABCA9 AGTR1 ANGPTL7 AOC3 APEG1 APOD ARGBP2 ARHGAP6 ARHGEF10 BBS1 C10orf33 C10orf90 C7 CA8 CFL2 COBL CREB5 CXorf36 CYP4B1 DCN DKFZP586H2123 DMD DSCR1L1 EBF2 EDNRB EFEMP1 ESRRG EXTL1 FGF2 FLJ20920 FMO5 FZD4 GATA1 GEM GPD1 GSTM5 HMGCS2 HPSE2 IL6ST ITSN1 JAZF1 KIAA1244 KLF9 LDB2 LDB3 LGALS12 LGALS3 LMCD1 LOC136306 LOC400258 MGP MITF MMRN1 MPZ MTUS1 MYLK MYOM1 NCALD NEGR1 NRXN1 NTRK2 OLFML1 PI16…	1	-1.82	76	9430041O17Rik Abca8b Adra1a Aqp1 Aqp4 Atp6v0a1 BC055107 C6 Catna3 Cfh Cgnl1 Colec12 Coro2b Cox7a1 Creb5 Cyp4b1 Dgkb Dmn Dpt Dscr1l1 E330038N15Rik Ebf2 Edg2 Enpp3 F5 F830020C16Rik Fhl5 Foxc1 Gata6 Gem Gpam Gtlf3b Has1 Hmgcs2 Igfbp5 Inmt Irx1 LOC227485 Ldb2 Ldb3 Lifr Mmp19 Mmrn1 Mtus1 Npy1r Pacsin2 Pak3 Palm Park2 Parvb Pcdh19 Pck1 Pdk4 Pgcp Pkhd1l1 Pla2g6 Plce1 Plin Podn Prelp Prlr Ptgfr Rasd1 Rho…
V$GATA2_02	GATA-binding factor 2	1	-2.7	107	ABCA8 ABCA9 AGTR1 ANGPTL7 APEG1 APOD ARGBP2 ARHGEF10 ATP1A2 C10orf33 C10orf90 C7 CA8 CGNL1 CHRDL1 CLEC3B COBL CORO2B CREB5 CXorf36 CYBRD1 CYP4B1 DCN DKFZP586H2123 DMD DPT DSCR1L1 EBF2 EDNRB EFEMP1 ESRRG EXTL1 F8 FGF13 FGF2 FLJ14146 FLJ20920 FMO5 FZD4 GATA1 GATA6 GCET2 GEM GPD1 GPRC5C GSTM5 HMGCS2 HPSE2 IL6ST ITSN1 JPH2 KIAA1244 LDB2 LEPR LGALS12 LGALS3 LOC136306 LOC400258 MGP MITF MMRN1 MPZ MTUS1…	1	-0.95	88	9430041O17Rik Aldh1b1 Aqp4 Atoh8 Atp6v0a1 BC055107 C6 Car8 Catna3 Cfh Cgnl1 Clec3b Colec12 Coro2b Cox7a1 Creb5 Cyp4b1 Dab2 Dpt Dpysl2 Dscr1l1 E330038N15Rik Ebf2 Edg2 Enpp3 F5 F830020C16Rik Fhl5 Fmo5 Foxc1 Gata1 Gem Gpam Gstm1 Gtlf3b Has1 Hdac5 Hmgcs2 Igfbp5 Inmt Irx1 LOC227485 LOC329416 Ldb2 Lgals3 Lifr Lpl Matn4 Mmp19 Mmrn1 Mtus1 Myoc Myom1 Negr1 Npy1r Nrxn1 Numbl Pacsin2 Palm Park2 Parvb Pcdh19…
V$GATA2_03	GATA-binding factor 2	1	-1.9	99	ABCA8 ABCA9 AGTR1 ALS2CR19 ANGPTL7 AOC3 AQP1 ARGBP2 ARHGAP6 ARHGEF10 C10orf33 C10orf90 C6 C7 CA3 CA8 CGNL1 CORO2B CREB5 CYP4B1 DCN DGKB DKFZP586H2123 DLC1 DMD DSCR1L1 EBF2 EDNRB EFEMP1 ESRRG F8 FGF2 FHL1 FLJ20701 FLJ21963 FMO5 FXYD1 GATA1 GEM GPAM GRB14 GSN HMGCS2 IGSF4D ITIH3 ITPR1 ITSN1 KIAA1244 KLF9 KRT1B LDB2 LGALS12 LGALS3 LMCD1 LMOD1 LOC136306 LOC400258 MGP MITF MMRN1 MPZ MTUS1 MYH11 MYLK M…	1	-0.61	75	6430402L03Rik 9430041O17Rik Aldh1b1 Atf3 Atp6v0a1 C6 Catna3 Cfh Cgnl1 Coro2b Cox7a1 Creb5 Cyp4b1 D11Ertd736e Dgkb Dpysl2 Dscr1l1 E330038N15Rik Ebf1 Ebf2 Edg2 Enpp3 F830020C16Rik Fhl1 Fhl5 Gem Gpam Gstm1 Gypc Has1 Hmgcs2 Hpn Igfbp5 Irx1 LOC227485 Ldb3 Lgals12 Lims2 Mmp19 Mmrn1 Mtus1 Npy1r Nrxn1 Palm Parvb Pdk4 Pgcp Phyhip Pkhd1l1 Pla2g6 Podn Ppap2b Prelp Prlr Ptgfr Rasd1 Rhou Sdpr Sgca Slc29a1 Slc…
V$GATA3_03	GATA-binding factor 3	1	-2.35	191	ABCA8 ABCA9 ADORA1 AGTR1 ALDH1B1 ALS2CR19 ANGPTL7 AQP4 ARGBP2 ARHGAP6 ARHGEF10 ATP1A2 ATP6V0A1 B7-H4 C10orf30 C10orf33 C10orf90 C16orf5 C6 C7 C9orf65 CA3 CAPN5 CDH19 CDO1 CFH CFL2 CGNL1 CHRDL1 CLEC3B COBL CORO2B COX7A1 CREB5 CRYAB CTNNA3 CYP4B1 DCN DGKB DKFZP586H2123 DLC1 DLG2 DMD DPT DSCR1L1 EBF2 EDNRB EFEMP1 ENPP3 ESRRG F5 FES FGF1 FGF13 FHL1 FHL5 FLJ10324 FLJ14050 FLJ20605 FLJ20701 FLJ20920 FL…	1	-0.33	186	2810484M10Rik 4933425F03Rik 6430402L03Rik 9430041O17Rik Abca8b Acta1 Acvrl1 Adcy2 Adra1a Aldh1b1 Als2cr19 Ankrd25 Apeg1 Aqp4 Arhgap6 Atf3 Atoh8 Atp1a2 Atp6v0a1 B930096L08Rik BC018371 BC032925 BC055107 BC064033 Bach2 C6 Capn5 Car3 Casp9 Cdo1 Cfh Cfl2 Cgnl1 Cidec Clec3b Colec12 Coro2b Creb5 Ctdsp2 Cyp4b1 D11Ertd736e Dab2 Dcn Dgkb Dlc1 Dlgh2 Dmd Dpysl2 Dscr1l1 E330038N15Rik Ednrb Efemp1 Enpp3 Esrrg …
V$GATA4_Q3		1	-3.68	335	ABCA8 ABCA9 ABLIM3 ACTA1 ACVRL1 ADIPOQ ADORA1 ADRA1A AGTR1 ALDH1B1 ALS2CR19 ANGPTL7 ANKRD25 AOC3 APBA1 APEG1 APOD AQP1 AQP4 ARGBP2 ARHGAP20 ARHGAP6 ARHGEF10 ARVCF ATF3 ATOH8 ATP1A2 ATP6V0A1 B7-H4 BACH2 BBS1 C10orf30 C10orf33 C10orf90 C16orf5 C2orf32 C6 C7 C9orf127 C9orf58 C9orf65 CA3 CA8 CAPN5 CDH19 CDO1 CENTG2 CFH CFL2 CGNL1 CHRDL1 CIDEC CLEC3B COBL COLEC12 CORO2B COX7A1 CREB5 CRYAB CTDSP2 CTNNA…	1	-3.72	296	1810013B01Rik 2810484M10Rik 4933425F03Rik 6430402L03Rik 9430041O17Rik Abca3 Abca8b Abca9 Acta1 Acvrl1 Adcy2 Adn Adora1 Adra1a Agtr1 Aldh1b1 Als2cr19 Ankrd25 Aoc3 Apba1 Apeg1 Aqp1 Aqp4 Arhgap20 Arhgap6 Arhgef10 Atf3 Atoh8 Atp1a2 Atp6v0a1 B930096L08Rik BC018371 BC032925 BC046404 BC055107 BC064033 Bbs1 Bteb1 C6 Capn5 Car3 Car8 Casp9 Catna3 Cdo1 Centg2 Cfh Cfl2 Cgnl1 Chrdl1 Cidec Clec3b Cobl Colec12 …
V$GATA_C	GATA binding site	1	-2.68	142	ABCA8 ABCA9 ADORA1 AGTR1 ANGPTL7 ANKRD25 AOC3 APEG1 APOD AQP1 AQP4 ARGBP2 ARHGAP20 ARHGAP6 ATP1A2 BBS1 C10orf90 C6 C7 CA3 CFH CFL2 CHRDL1 CLEC3B COBL COLEC12 CREB5 CTDSP2 CTNNA3 CXorf36 CYBRD1 DAB2 DCN DKFZp761N1114 DLC1 DMD DPT EBF2 EDNRB EFEMP1 ESRRG EXTL1 F5 FGF10 FGF13 FGF2 FHL1 FHL5 FLJ14146 FLJ20920 FLJ21963 FLJ21986 FLJ23186 FLJ38507 FLJ42528 GATA1 GATA6 GCET2 GPAM GPD1 GPRC5C GRB14 GSTM5 …	1	-1.01	128	9430041O17Rik Abca9 Acvrl1 Adra1a Agtr1 Aldh1b1 Apeg1 Aqp4 Atf3 Atoh8 Atp1a2 Atp6v0a1 BC046404 BC055107 Bbs1 Bteb1 C6 Capn5 Car8 Catna3 Cgnl1 Clec3b Colec12 Coro2b Cox7a1 Creb5 Cybrd1 Cyp4b1 D830041C10Rik D930036B08Rik Dab2 Dcamkl2 Dcn Dgkb Dlgh2 Dmn Dpt Dpysl2 E330038N15Rik Ebf1 Ebf2 Edg2 Efemp1 Enpp3 Extl1 F5 F830020C16Rik Fhl1 Fhl5 Fmo5 Foxc1 Gabarapl1 Gata1 Gem Gm1126 Gpam Gpd1 Gpr133 Gstm1 G…
V$GCM_Q2		1	-2.7	87	ABCA3 ABLIM3 ACVRL1 ADCY5 APEG1 ARHGAP6 ATOH8 C10orf33 C9orf127 C9orf58 CASP9 CDH19 CLEC3B CREB5 DKFZp761N1114 DLC1 DPT EBF2 EDNRB EPS8 FGF10 FLJ10324 FLJ35696 FLJ38507 FLJ45744 FOXC1 FZD7 GEM GPR133 GRB14 HAS1 HPSE2 IRX1 ITIH5 KIAA1277 KLF11 LEPR LGALS12 LIMS2 LMCD1 LMOD1 LOC400258 MGC15429 MGC33894 MGRN1 MITF MLPH MMP19 MRVI1 MYH11 MYLK NTRK2 OBSCN PARVB PCDH20 PCK1 PHYHIP PLA2G5 PLA2G6 PLA2R1 …	0.0270518	0.19	87	2810484M10Rik Acta1 Acvrl1 Adn Adora1 Atoh8 Bbs1 Casp9 Centg2 Cox7a1 Cryab Ctdsp2 D830041C10Rik D930036B08Rik Daf1 Dmn Dscr1l1 E330038N15Rik Ebf1 Efemp1 Esrrg Fasn Fes Fgf13 Fmo5 Foxc1 Gabarapl1 Gem Ghr Gm1126 Gpr146 Gypc Has1 Hdac5 Itih3 Itpr1 LOC381157 Ldb2 Lgals12 Lifr Lims2 Lmcd1 Matn4 Mglap Mmp19 Myo5c Myoc Myom1 Nnat Numbl Pacsin2 Pcdh19 Pgcp Phf1 Phyhip Pi16 Pla2g1br Pmp22 Prlr Ptpn14 Rara…
V$GFI1_01	growth factor independence 1	1	-1.55	107	ABCA9 ADORA1 AGTR1 AOC3 AQP1 AQP4 ARGBP2 ARHGAP20 ATOH8 C16orf5 C2orf32 C6 C7 C9orf65 CA8 CDO1 CHRDL1 CORO2B CREB5 CXorf36 DCN DF DKFZp761P211 DLG2 DMN DPT EBF EDNRB ENPP3 ESRRG EXTL1 FES FGF13 FHL1 FLJ14146 FLJ20605 FLJ21986 FLJ23186 FLJ45744 FZD4 GATA2 GPAM GPD1 GRB14 GSTM5 HABP4 HAS1 HPSE2 INSR IRX1 ITSN1 JAZF1 JPH2 KIAA1244 LDB2 LGI1 LMCD1 LOC400258 LRP1 MATN4 MGC33894 MITF MMP19 MMRN1 MPZ MT…	1	-1.03	74	Abca8b Acvrl1 Aldh1b1 Ankrd25 Aoc3 Apba1 Aqp1 Atp6v0a1 B930096L08Rik Casp9 Cfh Colec12 Coro2b Creb5 Cyp4b1 D11Ertd736e Dab2 Dmd Dpt Ebf1 Edg2 Extl1 F830020C16Rik Fcgrt Fgf10 Fhl1 Fhl5 Fxyd1 Gata6 Gem Ghr Gpam Gprc5b Grb14 Gypc Il6st Irx1 Jph2 Kit LOC227485 LOC381157 Ldb2 Lgi1 Lgi4 Lmcd1 Lpl Lrp1 Mmrn1 Mte1 Myocd Npy1r Ophn1 Pcdh20 Pcdh9 Phyhip Polydom Rara Reck Rhou Rnf127 Rnf150 Rxrg Sh3d4 Shank…
V$GNCF_01	GCNF (germ cell nuclear factor)	1	-4.65	1	PI16	1	-4.4	2	2810484M10Rik Lgals12
V$GRE_C	Glucocorticoid response element	1	-3.05	12	ARHGAP20 CIDEC CORO2B FGF10 FLJ20920 GYPC JPH2 LDB3 MITF MLPH OBSCN PDK4	1	-3.16	14	Arhgef10 BC055107 Casp9 Fgf10 Ghr Irx1 Lgals3 Mte1 Myom1 Negr1 Pacsin2 Ptpn14 Sdpr Tcfap2b
V$GR_01	high affinity binding site for glucocorticoid receptor	1	-3.51	18	BBS1 DKFZp761N1114 FCGRT FLJ20701 FLJ21616 FLJ21963 ID4 JPH2 LDB3 LPL MITF MYOCD PARVB PYGM RNF127 SLC25A4 TSC TU3A	1	-3.22	21	Agtr1 BC055107 Casp9 Cgnl1 Cidec Colec12 Cyp4b1 Dgkb Dscr1l1 Gem Ghr Gm1126 Gpr133 Gsn Hspb6 Mte1 Myom1 Pcdh20 Sdpr Sox17 Syne1
V$HAND1E47_01	Hand1:E47 heterodimer	1	-2.39	209	ABCA9 ABLIM3 ACVRL1 ADCY5 ADORA1 ADRA1A ANGPTL7 ANKRD25 AOC3 APEG1 APOD AQP1 AQP4 ARHGAP20 ARHGAP6 ARHGEF10 ARVCF ATOH8 ATP1A2 B7-H4 BBS1 C10orf30 C10orf90 C16orf5 C2orf32 C6 C7 C9orf127 CA3 CA8 CAPN5 CDH19 CDO1 CFH CFL2 CHRDL1 CIDEC CLEC3B CREB5 CRYAB CTNNA3 DAF DCAMKL2 DCN DF DKFZp761P211 DLC1 DLG2 DMD EBF2 EDG2 EDNRB EFEMP1 ENPP3 EPS8 ESRRG F8 FASN FCGRT FGF1 FGF13 FGF2 FHL5 FLJ12895 FLJ20605 …	1	-2.46	181	1810013B01Rik 2810484M10Rik 4933425F03Rik 6430402L03Rik Abca3 Abca8b Abca9 Adcy2 Agtr1 Als2cr19 Apba1 Apeg1 Aqp1 Arhgap6 Arhgef10 Atoh8 BC018371 BC046404 BC055107 BC064033 Car3 Casp9 Catna3 Centg2 Cfl2 Cgnl1 Chrdl1 Cobl Colec12 Coro2b Cox7a1 Creb5 Cryab Ctdsp2 Cybrd1 Cyp4b1 D11Ertd736e D830041C10Rik D930036B08Rik Daf1 Dcn Dmd Dpt Dscr1l1 E330038N15Rik Ebf2 Ednrb Efemp1 Eps8 Esrrg Extl1 F5 F830020…
V$HEB_Q6		1	-2.37	114	ABLIM3 ACVRL1 ALDH1B1 ANGPTL7 ARHGAP6 ARHGEF10 ATP1A2 C7 CAPN5 CENTG2 CFH CGNL1 CIDEC CREB5 CRYAB CTDSP2 CYBRD1 CYP4B1 DAB2 DF DLG2 DMD EBF2 EDG2 EDNRB EPS8 ESRRG EXTL1 F5 F8 FGF1 FLJ12895 FLJ14050 FLJ20920 FLJ21616 FLJ21963 FLJ45744 FLJ90650 FXYD1 FZD4 GATA1 GCET2 GPAM GPD1 GPR133 GPR146 GPRC5B GPRC5C GSN GYPC HRASLS3 HSPB6 KIAA1244 KIAA1277 KIAA1772 LDB3 LEPR LMOD1 LOC400258 MATN4 MGRN1 MLPH MY…	0.00133343	2.83	114	1810013B01Rik 2810484M10Rik 9430041O17Rik Acta1 Acvrl1 Adn Adora1 Agtr1 Als2cr19 Ankrd25 Aoc3 Apeg1 Arhgap6 Arhgef10 B930096L08Rik BC032925 BC046404 BC055107 Bbs1 Bteb1 Car8 Casp9 Cfh Cobl Colec12 Cybrd1 Cyp4b1 D930036B08Rik Dcamkl2 Dgkb Dpt Ednrb Efemp1 Enpp3 Extl1 F830020C16Rik Fgf10 Fgf13 Fmo5 Fzd4 Gabarapl1 Gata2 Gem Gpam Gpd1 Gprc5b Gstm1 Habp4 Hdac5 Hpn Hspb6 Igfbp5 Itih3 Ksr LOC329416 Ldb2…
V$HEN1_01	HEN1	1	-3.39	16	ADRA1A APBA1 AQP4 CXorf36 DKFZP586H2123 FLJ20920 GATA2 GPD1 GSN LGALS12 NUMBL OBSCN PHF1 RXRG SGCA TENC1	1	-2.7	11	Apeg1 Cryab Cybrd1 Gprc5c Hpn Lepr Numbl Rara Srgap2 Tenc1 Timp4
V$HEN1_02	HEN1	1	-3.68	9	ADRA1A APBA1 AQP4 CXorf36 FLJ20920 NUMBL PHF1 RXRG SGCA	1	-3.98	2	Apeg1 Numbl
V$HFH1_01	HNF-3/Fkh Homolog 1	1	-1.84	46	ABLIM3 AGTR1 ANGPTL7 ARGBP2 ARHGEF10 CA8 CTDSP2 CXorf36 DCN DGKB DLC1 DMD DPT EDNRB F8 FGF1 FLJ21963 FXYD1 GRB14 GYPC IGSF4D INSR KLF11 KRT1B LDB2 LGALS3 LGI1 LGI4 MITF MYBPC1 NEGR1 NNMT OLFML1 PGCP PPAP2B PPARGC1A PTGFR RELN RNF150 SGCG SNPH SNTB1 SYNE1 TRIM55 TRPV4 ZNF536	1	-1.87	31	9430041O17Rik Agtr1 Ankrd25 Aqp4 C6 Cfl2 Dcamkl2 Ebf2 Ednrb Extl1 F830020C16Rik Fgf1 Fmo5 Gabarapl1 Gig1 Gypc Habp4 Ldb2 Lgi1 Mmp19 Numbl Olfml1 Pcdh20 Polydom Ppap2b Ppargc1a Reck Sgcg Smarcd3 Sntb1 Wbscr14
V$HFH3_01	HFH-3 (HNF3/fork head homolog 3)	1	-0.64	145	ABCA8 ABCA9 ABLIM3 ADORA1 ADRA1A AGTR1 ANGPTL7 APOD ARHGAP20 ARHGAP6 ARHGEF10 ATF3 ATOH8 BBS1 C10orf30 C10orf90 C16orf5 C2orf32 C6 C7 C9orf58 CA3 CAPN5 CENTG2 CFH CFL2 CHRDL1 CLEC3B COLEC12 COX7A1 CREB5 CRYAB CTDSP2 CTNNA3 CXorf36 CYBRD1 CYP4B1 DAF DCN DGKG DKFZP586H2123 DLC1 DMD DMN DPT EBF2 EDNRB ENPP3 ESRRG F8 FCGRT FGF1 FGF2 FLJ14146 FLJ21963 FLJ21986 FLJ23186 FLJ38507 FLJ42528 FMO5 FXYD1 GAB…	1	-0.32	123	2810484M10Rik 4933425F03Rik 9430041O17Rik Agtr1 Aldh1b1 Als2cr19 Ankrd25 Aqp4 Atoh8 Atp1a2 B930096L08Rik BC046404 BC055107 BC064033 Bbs1 Bteb1 C6 Car3 Car8 Casp9 Centg2 Cfl2 Cidec Cox7a1 Creb5 D11Ertd736e D930036B08Rik Dcamkl2 Dlc1 Dlgh2 Dpt Dpysl2 E330038N15Rik Ednrb Efemp1 Enpp3 Esrrg Extl1 F5 F830020C16Rik Fes Fgf1 Fmo5 Foxc1 Gabarapl1 Gig1 Gpam Grb14 Gstm1 Gypc Habp4 Hpn Hrasls3 Insr Irx1 Itp…
V$HFH4_01		1	-2.78	12	ATOH8 CREB5 FLJ21963 GATA6 GSN INMT NTN1 PPAP2B PPARGC1A SCAM-1 SGCG SLC8A3	1	-3.13	7	Ankrd25 Atoh8 Atp1a2 Gabarapl1 Lgi1 Nrxn1 Rapgef2
V$HFH8_01	HNF-3/Fkh Homolog-8	1	-2.78	47	AGTR1 ANGPTL7 ARHGAP20 C6 CHRDL1 COLEC12 CREB5 CTDSP2 CXorf36 DCN DLC1 DMD DPT EDNRB ENPP3 F8 FGF1 FLJ21963 FLJ21986 FMO5 FXYD1 GABARAPL1 GRB14 IGSF4D INSR KLF11 LGALS3 LGI1 LGI4 MITF MRVI1 MYBPC1 NEGR1 NNMT NPY1R OLFML1 PDK4 PGCP PPAP2B PPARGC1A RELN SGCG SNPH SYNE1 TRIM55 TRPV4 ZNF536	1	-2.84	42	9430041O17Rik Agtr1 Aldh1b1 Ankrd25 Aqp4 C6 Car3 Cfl2 Coro2b Dcn Ednrb Extl1 F830020C16Rik Fgf1 Fmo5 Gabarapl1 Gig1 Gpam Gstm1 Habp4 Hpn Hrasls3 Insr Ldb2 Lgi1 Mmp19 Mrvi1 Numbl Olfml1 Pcdh19 Pcdh20 Polydom Ppap2b Ppargc1a Reck Rims1 Sgcg Slc27a1 Smarcd3 Sntb1 Tcfap2b Wbscr14
V$HIF1_Q3	hypoxia induced factor	1	-3.14	41	ABCA3 ABLIM3 ALS2CR19 ANKRD25 ARHGAP6 CDH19 CENTG2 CFL2 CLEC3B DAF DLC1 EFEMP1 F8 FHL1 FLJ20920 FLJ30934 FLJ35696 GATA6 KLF11 LRP1 MGC33894 MITF NCALD OSR1 PADI2 PCDH19 PHF1 PMP22 RECK RHPN2 RIMS1 RNF127 SEMA3E SLC29A1 SLC43A3 SLC8A3 SMARCD3 SNF1LK2 TSPAN2 UNQ1940 VIT	1	-2.92	28	Aqp1 Arhgef10 Bteb1 Cox7a1 Dlc1 Dscr1l1 Ebf2 F5 F830020C16Rik Fgf1 Fzd7 Gata6 Gprc5c Hrasls3 Insr Itpr1 Lrp1 Myo5c Myocd Ntn1 Padi2 Podn Ppp1r9a Rasd1 Tesc Tle6 Vit Zfp536
V$HIF1_Q5	hypoxia-inducible factor 1	1	-2.78	50	ABCA3 ANKRD25 ARGBP2 ARHGAP6 BACH2 BBS1 C2orf32 CDH19 CFL2 CLEC3B DAF DLC1 EFEMP1 F8 FHL5 FLJ10324 FLJ20605 FLJ21616 FLJ30934 FLJ45744 FXYD1 GABARAPL1 GATA6 GPRC5B GRB14 ID4 IRX1 KLF11 LDB3 LGI1 LTBP3 MGRN1 NTRK2 NUMBL OSR1 PADI2 PCDH19 PHF1 PMP22 PPAP2B RHPN2 SEMA3D SEMA6A SLC27A1 SPTBN1 ST3GAL5 TENC1 TIMP3 TLE6 UNQ1940	1	-2.96	32	Acta1 Aqp1 Atp6v0a1 Bach2 Bteb1 C6 Catna3 Cox7a1 Dab2 Dlc1 F830020C16Rik Gata6 Gprc5c Hrasls3 Il6st Insr Itpr1 Ntn1 Padi2 Palm Pgcp Pla2g1br Podn Polydom Ppp1r9a Rasd1 Rgl3 Slc27a6 St3gal5 Tesc Tle6 Zfp536
V$HLF_01	hepatic leukemia factor	1	-2.78	93	ABCA8 AGTR1 ANGPTL7 AQP4 ARGBP2 ARHGAP6 ATF3 BBS1 C10orf30 C10orf33 C10orf90 C2orf32 CA8 CDH19 CFH CFL2 CLEC3B COLEC12 COX7A1 CREB5 CTDSP2 CTNNA3 DCAMKL2 DCN DF DGKB DKFZP586H2123 DLC1 DLG2 DMD DPT DSCR1L1 EBF EDNRB EFEMP1 F8 FGF13 FLJ21616 GPAM GPR133 GRB14 GSN IGSF4D IL6ST INMT KIT KLF9 KRT1B LGALS3 LGI4 LMCD1 LMOD1 LOC136306 LPL MGC45780 MGRN1 MITF MMRN1 MRVI1 MSRB3 MTUS1 MYH11 MYOCD MYOM1 NNA…	1	-1.73	78	2810484M10Rik 4933425F03Rik Abca8b Adora1 Adra1a Arhgef10 Atf3 BC032925 Bbs1 Bteb1 Car8 Catna3 Cfh Cfl2 Creb5 Cryab Dcn Ebf1 Ebf2 Enpp3 F5 Fcgrt Fhl5 Fmo5 Fzd7 Gata1 Gata6 Gpd1 Gpr146 Gsn Hmgcs2 Igfbp5 Irx1 Itih5 Kit Lats2 Lepr Lgi1 Lifr Lmod1 Msrb3 Mte1 Myocd Myom1 Ncald Negr1 Nnat Ophn1 Phf1 Phyhip Pmp22 Polydom Ppm1h Ppp1r9a Prlr Ptgfr Rapgef2 Rasd2 Rbp4 Rims1 Rnf127 Sdpr Sh3d4 Slc29a1 Smarcd3…
V$HMX1_01	H6 homeobox 3	1	-1.7	3	COLEC12 LEPR RNF150	1	-2.88	2	Dab2 Rhou
V$HNF1_01	hepatic nuclear factor 1	1	-2.72	57	ABCA8 ANGPTL7 AOC3 AQP4 ARHGEF10 C10orf33 C2orf32 CA3 CAPN5 CFL2 CREB5 DCN DGKB DLC1 DMD EFEMP1 F8 FCGRT FGF13 FLJ20701 FLJ21963 FLJ23186 GCET2 GPR133 GSN GSTM5 HMGCS2 KIAA1244 KIT KLF9 LGI1 LMCD1 MGP MITF MTUS1 MYBPC1 MYLK MYOC OPHN1 PCK1 PLA2G6 PPAP2B RASD1 RELN RNF150 SASH1 SLC27A6 SLC43A3 SNTB1 ST3GAL5 TFAP2B TRDN TREM4 VWF ZAP128 ZBTB20 ZNF423	1	-2.11	46	2810484M10Rik 9430041O17Rik Adora1 Aoc3 Bteb1 Capn5 D11Ertd736e D930036B08Rik Ebf2 Efemp1 F5 Fcgrt Fhl1 Gpam Grb14 Gsn Inmt Irx1 Kit LOC381157 Ldb2 Ldb3 Lepr Mlph Mtus1 Npr1 Nrxn1 Olfml1 Pck1 Phf1 Pkhd1l1 Plce1 Polydom Rasd1 Rasd2 Sash1 Scn4a Sgcg Slc43a3 Spnb2 Synpo2 Tcfap2b Tns Trdn Wbscr17 Zdhhc9
V$HNF1_C	Hepatic nuclear factor 1	1	-1.83	101	ABCA8 ABCA9 ADIPOQ APBA1 AQP4 ARGBP2 ARHGAP6 ARHGEF10 C10orf33 C2orf32 C6 CAPN5 CDH19 CFL2 COLEC12 CREB5 CTNNA3 DCN DGKG DKFZp761N1114 DMD DPT EDNRB ESRRG F8 FCGRT FGF13 FLJ10324 FLJ14146 FLJ20605 FLJ21963 FLJ21986 FLJ42528 GPAM GRB14 GSN GSTM5 HDAC5 HMGCS2 HPSE2 IGSF4D IL6ST ITIH3 JPH2 KIAA1244 KLF9 KRT1B LGALS3 LGI1 LGI4 LIMS2 LPL MGC45780 MGP MITF MLPH MMRN1 MYLK MYO5C MYOC NCALD NNMT OLFML1 O…	0.0177743	0.52	83	2810484M10Rik 9430041O17Rik Aoc3 Aqp4 Arhgap6 Arhgef10 Atp1a2 BC055107 C6 Capn5 Car3 Car8 Chrdl1 Cox7a1 D11Ertd736e Dab2 Dcn Dlgh2 Dmd E330038N15Rik Edg2 Efemp1 F5 F830020C16Rik Fcgrt Gabarapl1 Ghr Grb14 Gtlf3b Has1 Hrasls3 Inmt Itih5 Jph2 Kit LOC329416 LOC381157 Ldb2 Lepr Lgals3 Lmcd1 Mitf Mrvi1 Myoc Myom1 Ncald Npr1 Nrxn1 Olfml1 Ophn1 Pck1 Pgcp Phf1 Phyhip Pkhd1l1 Plce1 Plp1 Podn Polydom Ppap2b…
V$HNF1_Q6		1	-2.84	314	ABCA8 ABCA9 ABLIM3 ACTA1 ACVRL1 ADIPOQ ADORA1 ADRA1A AGTR1 ALDH1B1 ALS2CR19 ANGPTL7 ANKRD25 AOC3 APBA1 APEG1 APOD AQP1 AQP4 ARGBP2 ARHGAP20 ARHGAP6 ARHGEF10 ATF3 ATOH8 ATP1A2 ATP6V0A1 B7-H4 BACH2 BBS1 C10orf30 C10orf33 C10orf90 C16orf5 C2orf32 C6 C7 C9orf127 C9orf58 C9orf65 CA3 CA8 CAPN5 CASP9 CDH19 CDO1 CENTG2 CFH CFL2 CGNL1 CHRDL1 CIDEC CLEC3B COBL COLEC12 COX7A1 CREB5 CRYAB CTNNA3 CXorf36 CYBR…	1	-2.86	287	1810013B01Rik 2810484M10Rik 4933425F03Rik 6430402L03Rik 9430041O17Rik Abca3 Abca8b Abca9 Acta1 Acvrl1 Adcy2 Adn Adora1 Adra1a Agtr1 Aldh1b1 Als2cr19 Ankrd25 Aoc3 Apba1 Apeg1 Aqp1 Aqp4 Arhgap20 Arhgap6 Arhgef10 Atf3 Atoh8 Atp1a2 Atp6v0a1 B930096L08Rik BC018371 BC032925 BC046404 BC055107 BC064033 Bbs1 Bteb1 C6 Capn5 Car3 Car8 Casp9 Catna3 Cdo1 Centg2 Cfh Cfl2 Cgnl1 Chrdl1 Cidec Clec3b Colec12 Coro2…
V$HNF3ALPHA_Q6		1	-2.4	270	ABCA8 ABCA9 ABLIM3 ACVRL1 ADIPOQ ADORA1 ADRA1A AGTR1 ALDH1B1 ANGPTL7 ANKRD25 AOC3 APEG1 APOD AQP4 ARGBP2 ARHGAP20 ARHGAP6 ARHGEF10 ATF3 ATOH8 ATP1A2 ATP6V0A1 B7-H4 BACH2 BBS1 C10orf30 C10orf33 C10orf90 C16orf5 C2orf32 C6 C7 C9orf127 C9orf58 CA3 CA8 CAPN5 CDH19 CDO1 CENTG2 CFH CFL2 CGNL1 CHRDL1 CIDEC CLEC3B COLEC12 COX7A1 CREB5 CRYAB CTNNA3 CXorf36 CYBRD1 CYP4B1 DAB2 DAF DCAMKL2 DCN DF DGKB DGKG D…	1	-1.4	243	1810013B01Rik 2810484M10Rik 4933425F03Rik 6430402L03Rik 9430041O17Rik Abca3 Abca8b Abca9 Adcy2 Adn Adora1 Adra1a Agtr1 Aldh1b1 Als2cr19 Ankrd25 Aoc3 Apba1 Aqp4 Arhgap20 Arhgap6 Arhgef10 Atf3 Atoh8 Atp1a2 Atp6v0a1 B930096L08Rik BC046404 BC055107 BC064033 Bbs1 Bteb1 C6 Capn5 Car3 Car8 Casp9 Catna3 Cdo1 Centg2 Cfh Cfl2 Cgnl1 Chrdl1 Cidec Clec3b Colec12 Coro2b Cox7a1 Creb5 Cybrd1 Cyp4b1 D11Ertd736e D…
V$HNF3B_01	Hepatocyte Nuclear Factor 3beta	1	-2.27	228	ABCA8 ABCA9 ABLIM3 ADCY5 ADIPOQ ADRA1A AGTR1 ALDH1B1 ALS2CR19 AOC3 APEG1 APOD AQP4 ARGBP2 ARHGAP6 ARHGEF10 ATOH8 ATP1A2 ATP6V0A1 B7-H4 BBS1 C10orf30 C10orf90 C2orf32 C6 C7 C9orf58 CA3 CA8 CDH19 CDO1 CENTG2 CFH CFL2 CGNL1 CIDEC CLEC3B COLEC12 COX7A1 CREB5 CTDSP2 CXorf36 CYBRD1 CYP4B1 DAB2 DAF DCN DF DGKB DGKG DKFZP586H2123 DKFZp761P211 DLC1 DLG2 DMD DMN DPT DSCR1L1 EBF EBF2 EDNRB EFEMP1 ENPP3 EPS8…	0.0188734	0.48	207	1810013B01Rik 2810484M10Rik 4933425F03Rik 6430402L03Rik 9430041O17Rik Abca8b Abca9 Adn Adra1a Agtr1 Aldh1b1 Als2cr19 Ankrd25 Aoc3 Aqp4 Arhgap6 Arhgef10 Atf3 Atoh8 Atp1a2 Atp6v0a1 B930096L08Rik BC046404 BC064033 Bach2 Bbs1 Bteb1 C6 Car8 Casp9 Catna3 Cdo1 Centg2 Cfh Cfl2 Chrdl1 Cidec Clec3b Colec12 Coro2b Cox7a1 Creb5 Cryab Cybrd1 Cyp4b1 D11Ertd736e D830041C10Rik Dab2 Daf1 Dcamkl2 Dcn Dgkb Dlc1 Dlg…
V$HNF4ALPHA_Q6		1	-0.48	127	ABLIM3 ACTA1 ADRA1A AGTR1 ALS2CR19 APOD AQP1 AQP4 ARGBP2 ARHGAP20 ATOH8 C10orf30 C10orf33 C10orf90 C6 COBL CREB5 CRYAB CTDSP2 CTNNA3 CYBRD1 CYP4B1 DCN DF DGKG DKFZp761P211 DLC1 DMD DSCR1L1 EBF EDNRB EFEMP1 ENPP3 ESRRG F5 F8 FCGRT FHL1 FHL5 FLJ20605 FLJ20920 FLJ21963 FLJ21986 FLJ38507 FOXC1 FXYD1 FZD7 GATA2 GATA6 GCET2 GPR133 GPRC5B GPRC5C GSTM5 GYPC HABP4 HPSE2 IGFBP5 IGSF4D IL6ST INMT ITIH5 KIAA…	1	-2.48	113	Abca9 Acta1 Adcy2 Adora1 Adra1a Als2cr19 Aqp1 Aqp4 Arhgap6 Atoh8 Atp1a2 B930096L08Rik BC018371 BC032925 BC046404 BC055107 Bteb1 Car3 Cdo1 Ctdsp2 Cyp4b1 D11Ertd736e D930036B08Rik Dab2 Dlgh2 Ebf1 Efemp1 Enpp3 Fcgrt Fgf10 Fmo5 Foxc1 Fxyd1 Gabarapl1 Gata2 Gem Ghr Gig1 Gm1126 Gpam Gprc5b Gsn Gypc Hmgcs2 Hpn Id4 Igfbp5 Il6st Itih5 Itpr1 Jph2 Ksr LOC329416 Ldb3 Lepr Lgals12 Lmcd1 Lmod1 Lpl Lrp1 Matn4 Mm…
V$HNF4_01	hepatic nuclear factor 4	1	-2.4	336	ABCA3 ABCA8 ABCA9 ABLIM3 ACTA1 ACVRL1 ADCY2 ADCY5 ADIPOQ ADORA1 ADRA1A AGTR1 ALDH1B1 ALS2CR19 ANGPTL7 ANKRD25 AOC3 APBA1 APEG1 APOD AQP1 AQP4 ARGBP2 ARHGAP20 ARHGAP6 ARHGEF10 ARVCF ATF3 ATOH8 ATP1A2 ATP6V0A1 B7-H4 BACH2 BBS1 C10orf30 C10orf33 C10orf90 C16orf5 C2orf32 C6 C7 C9orf127 C9orf58 C9orf65 CA3 CA8 CAPN5 CDH19 CDO1 CFH CFL2 CGNL1 CHRDL1 CIDEC CLEC3B COBL COLEC12 CORO2B COX7A1 CREB5 CRYAB C…	1	-3.49	290	1810013B01Rik 2810484M10Rik 4933425F03Rik 6430402L03Rik 9430041O17Rik Abca8b Abca9 Acta1 Adcy2 Adn Adora1 Adra1a Agtr1 Aldh1b1 Als2cr19 Ankrd25 Aoc3 Apba1 Apeg1 Aqp1 Aqp4 Arhgap20 Arhgap6 Arhgef10 Atf3 Atoh8 Atp1a2 Atp6v0a1 B930096L08Rik BC018371 BC032925 BC046404 BC055107 BC064033 Bach2 Bbs1 Bteb1 C6 Capn5 Car3 Car8 Casp9 Catna3 Cdo1 Centg2 Cfh Cfl2 Cgnl1 Chrdl1 Cidec Clec3b Cobl Colec12 Coro2b …
V$HNF4_01_B	Hepatocyte nuclear factor 4	1	-3.56	12	ALS2CR19 APEG1 DLG2 FLJ20920 FLJ21616 FLJ21986 GPR133 GPRC5C ITIH3 LRP1 PARVB SLC27A6	1	-2.99	15	Acta1 F830020C16Rik Gig1 Gpd1 Hmgcs2 Itih5 Lgi1 Lrp1 Matn4 Pck1 Rhbdl4 Rims1 Slc27a1 Slc29a1 Srgap2
V$HNF4_DR1_Q3		1	-2.12	277	ABCA3 ABCA9 ABLIM3 ACTA1 ACVRL1 ADCY2 ADCY5 ADIPOQ ADRA1A AGTR1 ALDH1B1 ALS2CR19 ANGPTL7 AOC3 APEG1 APOD AQP1 AQP4 ARGBP2 ARHGAP20 ARHGAP6 ATOH8 ATP1A2 B7-H4 BBS1 C10orf30 C10orf33 C10orf90 C16orf5 C6 C7 C9orf127 C9orf58 C9orf65 CA8 CFH CFL2 CGNL1 CHRDL1 CIDEC CLEC3B COBL COLEC12 COX7A1 CREB5 CRYAB CTDSP2 CTNNA3 CXorf36 CYBRD1 CYP4B1 DAB2 DAF DCN DF DGKB DGKG DKFZP586H2123 DKFZp761P211 DLC1 DLG2 …	1	-2.83	241	1810013B01Rik 2810484M10Rik 6430402L03Rik 9430041O17Rik Abca8b Abca9 Acta1 Acvrl1 Adcy2 Adn Adora1 Adra1a Agtr1 Aldh1b1 Als2cr19 Aoc3 Apba1 Apeg1 Aqp1 Aqp4 Arhgap20 Arhgap6 Arhgef10 Atf3 Atoh8 B930096L08Rik BC018371 BC032925 BC046404 BC055107 BC064033 Bbs1 C6 Capn5 Car3 Casp9 Catna3 Cdo1 Centg2 Cfh Cgnl1 Cidec Coro2b Cryab Ctdsp2 Cybrd1 Cyp4b1 D11Ertd736e D930036B08Rik Dab2 Dcamkl2 Dcn Dlc1 Dmn D…
V$HNF6_Q6		1	-2.78	36	ABCA8 ABCA9 AGTR1 ARGBP2 ARHGAP6 C9orf58 CASP9 CDH19 CIDEC DCN DMD DSCR1L1 EFEMP1 FLJ21963 FLJ42528 GSTM5 ITSN1 JAZF1 KIAA1244 LGI1 LPL MITF MYO5C NCALD NNMT NRXN1 PARVB PRRG3 PTGFR RXRG SLC27A6 SLC8A3 TACC2 TIMP4 TREM4 ZDHHC9	1	-0.43	19	Ankrd25 Aqp4 Dlc1 Dpt Dscr1l1 F5 Fgf10 Fmo5 Gtlf3b Lgi1 Mmp19 Ophn1 Pck1 Pla2g6 Plce1 Rims1 Rxrg Trdn Wbscr17
V$HOGNESS_B	Imperfect Hogness /Goldberg Box	1	-4.22	4	C10orf90 C9orf58 LGALS12 PLA2G6	0.0287246	0.14	9	1810013B01Rik Adn Aoc3 Cidec Dmd Grb14 Plekhb1 Ppap2b Stac2
V$HOX13_01	Hox-1.3	1	-4.1	5	DKFZp761P211 FLJ10324 PHYHIP RXRG SCAM-1	1	-3.98	5	Aqp4 Centg2 Daf1 Lgals3 Obscn
V$HP1SITEFACTOR_Q6		1	-2.85	77	ABCA8 ABCA9 ABLIM3 ADCY2 ALDH1B1 ANGPTL7 AQP4 ARGBP2 ARHGAP20 ARHGAP6 B7-H4 C16orf5 C6 C7 CA8 CIDEC CREB5 DAF DCN DGKB DKFZp761N1114 DLC1 DLG2 DMD DPYSL2 EDNRB FLJ21616 GATA2 GPR133 GPRC5C GRB14 GSN HAS1 HDAC5 ID4 IGSF4D INSR JAZF1 KIAA1244 LPL MATN4 MITF MMRN1 MTUS1 MYLK MYO5C NCALD NRXN1 OLFML1 PCDH9 PKHD1L1 PLA2G6 PLA2R1 PLIN PLP1 PMP22 PRLR RARA RBP4 RELN SDPR SEMA6A SESTD1 SGCG SLC8A3 SOX17 …	1	-1.92	64	1810013B01Rik Abca8b Abca9 Arhgap6 Atp1a2 BC018371 Bteb1 C6 Capn5 Cfh Chrdl1 D830041C10Rik Dab2 Dlgh2 Dmd Dpysl2 E330038N15Rik Ebf1 Enpp3 F5 Fhl1 Ghr Gprc5b Gprc5c Grb14 Il6st Itih5 Kit LOC227485 Lats2 Ldb2 Lgals12 Ltbp3 Mmrn1 Msrb3 Mtus1 Npy1r Nrxn1 Ntrk2 Ophn1 Park2 Pdk4 Pgcp Pgm5 Plekhb1 Plin Pmp22 Ppp1r9a Ptgfr Rasd2 Rbp4 Reln Rims1 Sema3d Sgcg Shank3 Slc8a3 Sox17 Spnb2 Syne1 Timp3 Tle2 Tspan…
V$HSF_Q6		1	-1.68	8	ABCA3 C9orf127 CIDEC CRYAB FGF2 ITIH5 NNAT PRRG3	1	-1.79	7	Abca8b Aldh1b1 Cryab Ctdsp2 Gpr146 Nnat Ppm1h
V$HTF_01		1	-2.58	10	ABCA8 DAB2 DGKG EDNRB FLJ14146 FLJ45744 GATA2 HAS1 TRIM55 ZAP128	1	-1.82	7	Aqp1 Fcgrt Gypc Itih3 Pdk4 Pla2g6 Sgcg
V$ICSBP_Q6		1	-3.36	17	ALS2CR19 AQP4 CFL2 CIDEC DMD DPYSL2 ENPP3 F5 GRB14 MRVI1 MTUS1 PGM5 PLEKHA4 RBM24 RHPN2 SPTBN1 ZNF536	1	-2.56	11	2810484M10Rik Agtr1 Als2cr19 Bteb1 Fxyd1 Hmgcs2 Lats2 Mmrn1 Myoc Rasd1 Tacc2
V$IK1_01	Ikaros 1	1	-2.7	192	ABCA8 ACTA1 ACVRL1 ADCY2 ADORA1 ADRA1A AGTR1 ALS2CR19 ANGPTL7 AOC3 APBA1 APEG1 AQP1 ARGBP2 ARHGAP6 ARHGEF10 ARVCF ATF3 ATOH8 ATP1A2 C16orf5 C2orf32 C6 C7 C9orf58 CA3 CA8 CDO1 CFL2 CHRDL1 CLEC3B COX7A1 CREB5 CYP4B1 DAB2 DCN DGKG DKFZP586H2123 DLC1 DLG2 DMD DMN DPT DPYSL2 DSCR1L1 EDG2 EDNRB EFEMP1 EPS8 ESRRG F5 FASN FCGRT FES FGF1 FGF10 FGF13 FGF2 FHL5 FLJ10324 FLJ12895 FLJ14050 FLJ20605 FLJ20701 F…	1	-2.53	171	9430041O17Rik Abca8b Abca9 Acta1 Acvrl1 Adora1 Adra1a Apba1 Apeg1 Aqp1 Arhgef10 Atoh8 BC018371 BC032925 BC046404 BC064033 Bbs1 Bteb1 C6 Capn5 Car3 Car8 Catna3 Cdo1 Cfl2 Cidec Clec3b Cobl Colec12 Coro2b Cox7a1 Creb5 Cyp4b1 D11Ertd736e D830041C10Rik Dab2 Daf1 Dcn Dgkb Dlc1 Dlgh2 Dmd Dmn Dpt Dscr1l1 E330038N15Rik Ednrb Eps8 Esrrg Extl1 F5 F830020C16Rik Fcgrt Fes Fgf1 Fgf10 Fhl1 Fhl5 Foxc1 Fxyd1 Fzd4…
V$IK3_01	Ikaros 3	1	-0.6	48	ARHGAP6 ATF3 B7-H4 C2orf32 C9orf58 CFL2 CLEC3B COX7A1 DMD EFEMP1 EPS8 FES FGF10 FGF2 FLJ12895 FLJ20605 FLJ20701 FLJ38507 FLJ45744 GCET2 GPR146 HPSE2 ITIH5 LGALS12 LIFR LIMS2 MGRN1 MITF MLPH MYO5C NOSTRIN OBSCN OPHN1 PHF1 PLIN PPAP2B PPARGC1A PYGM RARA RELN SCAM-1 SCARB1 SLC25A4 SLC29A1 TACC1 TENC1 TMEFF2 XYLT1	1	-3.12	29	9430041O17Rik Capn5 Catna3 E330038N15Rik Fgf10 Gabarapl1 Gprc5b Lgals12 Lims2 Mlph Mmp19 Mpz Myo5c Ntrk2 Olfml1 Pacsin2 Pcdh19 Pdk4 Pnpla2 Ppp1r1a Prelp Rims1 Rnf127 Sema3d Sgca Slc27a6 Sntb1 Tesc Vwf
V$IPF1_Q4		1	-2.95	64	AGTR1 APBA1 AQP4 ARHGAP6 BBS1 C2orf32 CDH19 CFH CLEC3B CRYAB CXorf36 DGKB DGKG DKFZp761N1114 DMD EBF2 EDG2 EPS8 EXTL1 F8 FES FGF13 FGF2 FLJ14146 FLJ20605 FLJ38507 GABARAPL1 GEM GRB14 HABP4 ID4 IGFBP5 IGSF4D IL6ST JPH2 KIAA1244 KIAA1277 LGALS12 MGC45780 MGP MITF MMP19 MTUS1 MYO5C NNAT NOVA1 NUMBL PCK1 PDK4 PI16 PKHD1L1 PLA2R1 PLCE1 PRELP PTCH2 PYGM RELN SEMA3D SNPH SYNE1 TACC1 TCEAL7 TRDN ZBTB20	1	-1.73	53	2810484M10Rik 9430041O17Rik Abca8b Acta1 Adcy2 Adn Chrdl1 Cidec Clec3b Cryab Cyp4b1 Dmd F5 Fcgrt Fgf1 Fgf10 Fhl5 Fzd4 Ghr Gypc Habp4 Hpn Hspb6 Inmt Irx1 LOC381157 Lgals12 Lgals3 Mitf Mte1 Myom1 Ncald Npr1 Nrxn1 Numbl Pacsin2 Pak3 Pck1 Plp1 Rasd2 Reln Rgs9bp Rhbdl4 Rnf150 Sgcg Sncg Snf1lk2 Tacc2 Tgfbr3 Tle6 Trdn Vit Zfp536
V$IRF1_01	interferon regulatory factor 1	1	-3.77	6	AQP4 C16orf5 GPR133 LMOD1 OLFML1 ZNF536	1	-0.81	1	Pla2g5
V$IRF7_01	interferon regulatory factor 7	1	-2.61	184	ABCA8 ABCA9 ABLIM3 ACVRL1 ADIPOQ ADRA1A AGTR1 ALS2CR19 ANGPTL7 ANKRD25 AOC3 APBA1 APEG1 APOD AQP4 ARGBP2 ARHGAP6 ATF3 ATP1A2 ATP6V0A1 C10orf30 C10orf90 C16orf5 C6 C7 CA3 CA8 CFH CFL2 CIDEC CLEC3B COBL COLEC12 COX7A1 CREB5 CTNNA3 CXorf36 DAB2 DCN DGKB DGKG DKFZP586H2123 DKFZp761P211 DMD DMN DPYSL2 EBF EBF2 EDNRB EFEMP1 ENPP3 EPS8 ESRRG F5 F8 FCGRT FES FGF13 FGF2 FHL5 FLJ10324 FLJ12895 FLJ14146 FLJ…	1	-2.25	164	2810484M10Rik 6430402L03Rik 9430041O17Rik Abca3 Abca8b Adora1 Adra1a Agtr1 Aldh1b1 Als2cr19 Ankrd25 Aqp4 Arhgap20 Atp6v0a1 BC018371 BC032925 BC055107 Bteb1 C6 Capn5 Car3 Car8 Catna3 Cdo1 Cfh Clec3b Colec12 Cox7a1 Creb5 Cryab Ctdsp2 Cybrd1 Cyp4b1 D930036B08Rik Dab2 Daf1 Dgkb Dlgh2 Dpysl2 E330038N15Rik Ebf1 Ebf2 Edg2 Eps8 Esrrg Extl1 F830020C16Rik Fcgrt Fes Fgf1 Fgf10 Fgf13 Fmo5 Fzd7 Gata1 Gata6 Gh…
V$IRF_Q6		1	-0.1	70	ABCA9 AGTR1 APOD AQP1 ARHGAP6 ATP6V0A1 C10orf30 C16orf5 C6 CFL2 COLEC12 CREB5 CTNNA3 CYP4B1 DCN DLG2 DMD DPYSL2 EBF ESRRG F5 FLJ12895 FLJ21616 FLJ38507 GABARAPL1 GATA1 GNAZ GSN JPH2 KRT1B LGALS12 LGI1 LMOD1 LOC136306 MGP MITF MMRN1 MRVI1 MTUS1 MYBPC1 MYLK MYOCD NCALD NEGR1 NRXN1 NTRK2 OLFML1 OPHN1 PAK3 PCDH9 PLCE1 PLEKHA4 PLP1 PODN PPARGC1A PTCH2 PTGFR PYGM RIMS1 RNF150 SDPR SLC8A3 SPTBN1 SYNE1 T…	1	-2.38	70	1810013B01Rik 2810484M10Rik Abca3 Adn Adora1 Agtr1 Als2cr19 Arhgap20 Atp6v0a1 C6 Capn5 Car3 Catna3 Cdo1 Clec3b Creb5 Cryab Daf1 Dmd Dmn Dpysl2 Dscr1l1 Ebf1 Edg2 Extl1 Fes Fgf1 Fgf10 Fgf13 Fhl1 Fxyd1 Gata6 Ghr Gm1126 Gpr146 Gstm1 Gypc Hmgcs2 Il6st Inmt Ksr LOC381157 Lats2 Lepr Lmod1 Mitf Mmrn1 Myoc Nnmt Ntn1 Numbl Pacsin2 Pak3 Pdk4 Pla2g5 Ppm1h Ppp1r1a Rasd1 Reln Rgl3 Rgs9bp Sema6a Slc27a1 Sox17 S…
V$IRF_Q6_01		1	-0.8	145	ABCA8 ABCA9 AGTR1 ANKRD25 APEG1 APOD AQP1 AQP4 ARGBP2 ARHGAP6 ARHGEF10 ATP6V0A1 C10orf30 C10orf33 C10orf90 C16orf5 C6 CA3 CDH19 CFH CFL2 CGNL1 COLEC12 COX7A1 CREB5 CTNNA3 CXorf36 CYBRD1 CYP4B1 DAB2 DCN DGKB DGKG DLC1 DLG2 DMD DMN DPYSL2 EBF EDG2 EDNRB EPS8 ESRRG F5 FGF10 FGF13 FLJ12895 FLJ14146 FLJ21616 FLJ38507 FMO5 FXYD1 GABARAPL1 GATA1 GEM GNAZ GPR133 GSN GYPC HAS1 HPSE2 ID4 IGFBP5 INSR JPH2 K…	1	-2.31	134	1810013B01Rik 2810484M10Rik 4933425F03Rik 9430041O17Rik Abca3 Adcy2 Adn Adora1 Agtr1 Als2cr19 Arhgap20 Atp6v0a1 Bbs1 Bteb1 C6 Capn5 Car3 Casp9 Catna3 Cdo1 Cfh Cidec Clec3b Colec12 Creb5 Cryab Ctdsp2 Cyp4b1 D930036B08Rik Daf1 Dcamkl2 Dmd Dmn Dpysl2 Dscr1l1 Ebf1 Edg2 Eps8 Esrrg Extl1 F830020C16Rik Fcgrt Fes Fgf1 Fgf10 Fgf13 Fhl1 Fhl5 Fxyd1 Gata6 Ghr Gm1126 Gpr146 Grb14 Gsn Gstm1 Gypc Hmgcs2 Hrasls3…
V$ISRE_01	interferon-stimulated response element	1	-3.86	4	CFL2 DPYSL2 ENPP3 PLEKHA4	1	-3.97	4	Als2cr19 Bteb1 Myoc Rasd1
V$LDSPOLYA_B	Lentiviral Poly A downstream element	1	-2.54	249	ABCA3 ABCA8 ABCA9 ABLIM3 ACVRL1 ADCY2 ADIPOQ ADORA1 AGTR1 ALS2CR19 ANGPTL7 ANKRD25 APEG1 APOD AQP1 AQP4 ARGBP2 ARHGAP20 ARHGAP6 ARHGEF10 ATP1A2 ATP6V0A1 BBS1 C10orf30 C10orf90 C2orf32 C6 C7 C9orf127 C9orf58 C9orf65 CA3 CA8 CAPN5 CDH19 CDO1 CFH CFL2 CGNL1 CHRDL1 CLEC3B COBL COLEC12 CORO2B CREB5 CRYAB CTNNA3 CXorf36 CYBRD1 CYP4B1 DAF DCAMKL2 DCN DF DGKB DGKG DKFZP586H2123 DKFZp761N1114 DKFZp761P211…	1	-2	234	1810013B01Rik 2810484M10Rik 4933425F03Rik 6430402L03Rik 9430041O17Rik Abca3 Abca8b Abca9 Acta1 Acvrl1 Adcy2 Adn Adora1 Adra1a Als2cr19 Ankrd25 Aoc3 Apba1 Apeg1 Aqp1 Aqp4 Arhgap20 Arhgap6 Arhgef10 Atf3 Atoh8 Atp1a2 Atp6v0a1 B930096L08Rik BC018371 BC046404 BC055107 BC064033 Bbs1 C6 Car3 Car8 Catna3 Cfh Cfl2 Cgnl1 Chrdl1 Cidec Clec3b Colec12 Coro2b Cox7a1 Creb5 Ctdsp2 Cybrd1 Cyp4b1 D11Ertd736e D8300…
V$LEF1TCF1_Q4		1	-2.67	137	ABCA8 ABCA9 ADORA1 ANGPTL7 AOC3 AQP4 ARHGAP6 ARHGEF10 BBS1 C10orf33 C10orf90 C16orf5 C7 C9orf58 CA3 CDH19 CDO1 CORO2B CREB5 CXorf36 CYBRD1 DAB2 DCAMKL2 DCN DGKB DLC1 DMD DSCR1L1 EFEMP1 EPS8 ESRRG FGF1 FGF10 FGF13 FGF2 FHL1 FLJ12895 FLJ14146 FLJ20605 FLJ20920 FLJ21963 FLJ21986 FLJ35696 FLJ42528 FOXC1 FZD7 GABARAPL1 GEM GNAZ GPR133 GPRC5C GRB14 GSN GYPC HABP4 HAS1 HRASLS3 IGSF4D IRX1 ITIH5 ITPR1 JP…	1	-1.65	161	1810013B01Rik 4933425F03Rik 6430402L03Rik 9430041O17Rik Acta1 Acvrl1 Adcy2 Adn Adora1 Apba1 Aqp4 Arhgap20 Atf3 Atp6v0a1 B930096L08Rik BC032925 BC046404 BC055107 Bach2 Bbs1 C6 Car3 Cdo1 Cfh Cgnl1 Chrdl1 Clec3b Cobl Coro2b Cox7a1 Creb5 Cyp4b1 D830041C10Rik Dab2 Daf1 Dcamkl2 Dgkb Dlgh2 Dmd Dmn Dpt Dpysl2 Dscr1l1 E330038N15Rik Ebf1 Ebf2 Edg2 Efemp1 Fasn Fgf1 Fgf10 Fhl5 Fxyd1 Fzd7 Gabarapl1 Gem Gpd1 G…
V$LEF1_Q6		1	-1.9	312	ABCA8 ABCA9 ABLIM3 ACTA1 ACVRL1 ADCY2 ADORA1 ADRA1A AGTR1 ALDH1B1 ALS2CR19 ANGPTL7 ANKRD25 AOC3 APBA1 APEG1 APOD AQP1 AQP4 ARGBP2 ARHGAP20 ARHGAP6 ARHGEF10 ARVCF ATF3 ATOH8 ATP1A2 B7-H4 BACH2 BBS1 C10orf30 C10orf33 C10orf90 C16orf5 C2orf32 C6 C7 C9orf127 C9orf58 C9orf65 CA3 CA8 CAPN5 CDH19 CDO1 CENTG2 CFH CFL2 CHRDL1 CIDEC CLEC3B COBL COLEC12 CORO2B CREB5 CRYAB CTDSP2 CTNNA3 CXorf36 CYBRD1 CYP4B1…	1	-3.24	279	1810013B01Rik 2810484M10Rik 4933425F03Rik 6430402L03Rik 9430041O17Rik Abca3 Abca8b Abca9 Acta1 Acvrl1 Adcy2 Adn Adora1 Adra1a Agtr1 Aldh1b1 Als2cr19 Aoc3 Apba1 Apeg1 Aqp1 Aqp4 Arhgap20 Arhgap6 Arhgef10 Atf3 Atoh8 Atp1a2 Atp6v0a1 B930096L08Rik BC018371 BC032925 BC046404 BC055107 BC064033 Bach2 Bbs1 Bteb1 C6 Capn5 Car3 Car8 Casp9 Catna3 Cdo1 Centg2 Cfh Cfl2 Cgnl1 Chrdl1 Cidec Clec3b Cobl Coro2b Cox…
V$LHX3_01	LIM homeobox transcription factor 3	1	-3.38	23	AQP4 ATP6V0A1 CA3 CREB5 DPT FCGRT FLJ21986 GPR133 ITSN1 KIAA1244 MGP MITF MRVI1 MYOCD NCALD NOVA1 PARVB PRLR PTGFR RIPK2 SEMA3D SNPH VWF	1	-3.06	21	Aqp4 C6 Daf1 Dcamkl2 E330038N15Rik Esrrg Fcgrt Ghr Gpr133 Grb14 Habp4 Igfbp5 Lgi4 Lmcd1 Myocd Npr1 Pdk4 Plce1 Tns Zfp423 Zfp536
V$LMO2COM_02	complex of Lmo2 bound to Tal-1, E2A proteins, and GATA-1, half-site 2	1	-1.82	184	ABCA8 ACVRL1 ADCY2 ADORA1 AGTR1 ANGPTL7 ANKRD25 AOC3 APBA1 APEG1 APOD AQP1 AQP4 ARGBP2 ARHGAP20 ARHGAP6 ATF3 ATP1A2 ATP6V0A1 B7-H4 BBS1 C10orf30 C10orf33 C10orf90 CAPN5 CDO1 CFL2 CHRDL1 CIDEC COBL COX7A1 CREB5 CTNNA3 CXorf36 CYBRD1 CYP4B1 DAB2 DCN DGKB DGKG DKFZP586H2123 DKFZp761N1114 DLC1 DMD DMN DSCR1L1 EBF EBF2 EDG2 EDNRB ESRRG EXTL1 F5 FASN FES FGF10 FGF13 FGF2 FHL5 FLJ12895 FLJ14146 FLJ20920…	1	-1.76	149	4933425F03Rik Abca8b Abca9 Acvrl1 Adora1 Adra1a Als2cr19 Apba1 Aqp1 Aqp4 Arhgap20 Atf3 B930096L08Rik BC032925 BC046404 BC055107 Bteb1 Capn5 Car8 Casp9 Catna3 Centg2 Cfh Cfl2 Chrdl1 Clec3b Colec12 Coro2b Cox7a1 Creb5 Cryab Cybrd1 Cyp4b1 D930036B08Rik Daf1 Dcn Dgkb Dmn Dpt Ebf1 Ebf2 Efemp1 Enpp3 Esrrg F5 F830020C16Rik Fcgrt Fes Fgf1 Fhl1 Fmo5 Foxc1 Fxyd1 Gabarapl1 Gata2 Gata6 Gem Ghr Gig1 Gm1126 Gp…
V$LPOLYA_B	Lentiviral Poly A signal	1	-2.2	58	ABCA9 AGTR1 AQP4 ATP6V0A1 BBS1 C7 CDH19 CHRDL1 CIDEC COLEC12 CREB5 DCAMKL2 DCN DGKB DMD DSCR1L1 EDNRB EFEMP1 ENPP3 ESRRG FHL1 FHL5 FLJ30934 FLJ38507 GEM GHR GRB14 HPN INMT ITPR1 JAZF1 KIT KLF9 LGALS3 LIMS2 MGC45780 MMRN1 MYLK NCALD NPY1R NRXN1 PHF1 PI16 PLA2G6 PLEKHB1 PLIN PLP1 PPAP2B PRELP PRLR PTCH2 RIPK2 SEMA3D SEMA6A TACC2 TBX15 TRDN ZBTB20	0.0177743	0.53	45	4933425F03Rik Abca8b Adra1a Agtr1 Aldh1b1 Bach2 C6 Cfh Chrdl1 D11Ertd736e Dab2 Dgkb Dlgh2 Dmn Dpt E330038N15Rik Gabarapl1 Hmgcs2 Itpr1 LOC227485 Lgi1 Matn4 Mte1 Myom1 Npy1r Nrxn1 Pacsin2 Park2 Phf1 Pkhd1l1 Pla2g1br Pla2g6 Plekha4 Plin Ppap2b Prelp Ptpn14 Rasd2 Rgl3 Sgcg Slc25a4 Slc27a1 Tacc2 Trdn Wbscr14
V$LXR_Q3		1	-1.65	7	B7-H4 FASN MYBPC1 NOSTRIN PLA2R1 RARA SLC2A4	1	-1.39	5	Fasn Matn4 Rara Slc2a4 Tle6
V$MAF_Q6		1	-3.78	9	EDG2 GPRC5C IGSF4D MITF PADI2 RARA SLC29A1 STAC2 TENC1	1	-2.11	14	Chrdl1 Ednrb Extl1 Foxc1 Hrasls3 Lims2 Nnat Ntn1 Pck1 Rara Slc43a3 Sncg Tesc Wbscr17
V$MAX_01	Max	1	-3.04	10	ATOH8 CREB5 CXorf36 FLJ20920 IRX1 ITIH5 KLF11 NPY1R PLA2G6 RNF127	1	-2.77	8	Arhgef10 Atoh8 Cfl2 F5 Gig1 Gtlf3b Rnf127 St3gal5
V$MEF2_02	myogenic MADS factor MEF-2	1	-3.1	28	ABCA9 AGTR1 ANGPTL7 AQP1 ATP1A2 COX7A1 CYBRD1 DMD DMN EPS8 FLJ14146 GPR133 HDAC5 KLF9 KRT1B LATS2 LPL MGC45780 MMRN1 MYOM1 NRXN1 PARVB PLIN SDPR SEMA6A SLC2A4 SLC8A3 ZAP128	1	-2.83	26	9430041O17Rik Acta1 Aqp1 Atp1a2 BC032925 Cidec D11Ertd736e Enpp3 Extl1 Fhl5 Gpd1 Kit Lpl Mitf Mmrn1 Mte1 Rims1 Sema3d Sema6a Sestd1 Sgca Slc29a1 Slc2a4 Slc8a3 Synpo2 Tcfap2b
V$MEF2_03	myogenic MADS factor MEF-2	1	-2.42	12	ABCA9 ANGPTL7 AQP1 COX7A1 FLJ14146 HDAC5 KRT1B LATS2 MYOM1 NRXN1 PLIN SLC2A4	1	-3.74	7	Aqp1 D11Ertd736e Enpp3 Extl1 Mitf Mmrn1 Slc2a4
V$MEF2_Q6_01		1	-1.65	197	ABCA8 ABCA9 ACTA1 AGTR1 ALDH1B1 ANGPTL7 ANKRD25 APOD AQP1 AQP4 ARGBP2 ARHGAP6 ATOH8 ATP1A2 ATP6V0A1 BBS1 C10orf90 C2orf32 C6 C9orf127 C9orf58 C9orf65 CA3 CA8 CDH19 CDO1 CFH CFL2 CIDEC CLEC3B COLEC12 COX7A1 CREB5 CTDSP2 CTNNA3 CYBRD1 CYP4B1 DAB2 DAF DCN DF DGKB DGKG DKFZP586H2123 DKFZp761N1114 DLC1 DLG2 DMD DMN DPT DSCR1L1 EBF2 EFEMP1 ENPP3 EPS8 ESRRG EXTL1 F5 FASN FES FGF1 FGF10 FGF13 FLJ10324 FL…	0.0225956	0.32	158	1810013B01Rik 2810484M10Rik 4933425F03Rik 9430041O17Rik Abca8b Abca9 Acta1 Adra1a Agtr1 Aldh1b1 Ankrd25 Aoc3 Apba1 Aqp1 Aqp4 Arhgef10 Atf3 Atoh8 Atp6v0a1 B930096L08Rik BC032925 BC064033 Bteb1 C6 Casp9 Centg2 Cfh Chrdl1 Cidec Colec12 Coro2b D11Ertd736e D830041C10Rik D930036B08Rik Daf1 Dcn Dgkb Dlc1 Dlgh2 Dmd Dmn Dpt Dpysl2 E330038N15Rik Ebf2 Ednrb Efemp1 Enpp3 Esrrg Extl1 F5 F830020C16Rik Fasn Fcg…
V$MEF3_B	MEF-3	1	-3.7	11	ACTA1 DGKG DKFZp761P211 FLJ14050 GPRC5C MGC45780 PCDH9 PYGM RHOU TENC1 TRPV4	1	-3.55	7	BC064033 E330038N15Rik Ebf2 Fzd4 Mte1 Sgca Sgcg
V$MEIS1AHOXA9_01	Meis-1a:HOXA9 heterodimeric binding	1	-3.67	1	SEMA3D	1	-4.14	2	BC018371 Efemp1
V$MEIS1BHOXA9_02	Meis-1b:HOXA9 heterodimeric binding	1	-4.18	2	NRXN1 SEMA3D	1	-3.97	2	Abca9 Fmo5
V$MIF1_01	MIBP-1 / RFX1 complex	1	-4.12	2	PTCH2 SCAM-1	1	-3.93	2	Car3 Sema3d
V$MINI20_B	Muscle initiator sequence-20	1	-2.24	258	ABCA3 ABLIM3 ACTA1 ACVRL1 ADCY2 ADCY5 ADIPOQ ADORA1 ADRA1A AGTR1 ALS2CR19 ANGPTL7 ANKRD25 AOC3 APEG1 APOD AQP1 AQP4 ARHGAP20 ARHGAP6 ARHGEF10 ARVCF ATF3 B7-H4 BACH2 C10orf33 C16orf5 C2orf32 C9orf127 C9orf58 CA8 CAPN5 CASP9 CENTG2 CFL2 CGNL1 CHRDL1 CIDEC CLEC3B COBL COLEC12 CORO2B CREB5 CRYAB CTDSP2 CXorf36 CYBRD1 CYP4B1 DAB2 DAF DCAMKL2 DGKG DKFZP586H2123 DKFZp761N1114 DKFZp761P211 DLC1 DMD DPT D…	3.64343e-05	6.03	220	1810013B01Rik 2810484M10Rik 4933425F03Rik 6430402L03Rik 9430041O17Rik Abca3 Acta1 Acvrl1 Adn Adora1 Adra1a Aldh1b1 Als2cr19 Ankrd25 Aoc3 Apeg1 Aqp4 Arhgap20 Arhgap6 Arhgef10 Atoh8 Atp1a2 Atp6v0a1 B930096L08Rik BC018371 BC032925 BC046404 BC055107 BC064033 Bach2 Bbs1 Bteb1 Capn5 Car3 Car8 Catna3 Centg2 Cfl2 Cidec Clec3b Cobl Coro2b Cox7a1 Creb5 Cryab Ctdsp2 Cybrd1 D11Ertd736e D830041C10Rik D930036B…
V$MMEF2_Q6	myocyte enhancer factor	1	-2.78	107	ABCA8 ADIPOQ ADORA1 AGTR1 ALDH1B1 AOC3 ARGBP2 ARHGAP6 ARHGEF10 ATP6V0A1 BACH2 BBS1 C2orf32 CA8 CFH CFL2 CLEC3B COX7A1 CREB5 CTNNA3 DAB2 DCAMKL2 DCN DGKB DKFZP586H2123 DLC1 DLG2 DMD DMN DSCR1L1 EBF2 ENPP3 ESRRG EXTL1 FCGRT FLJ10324 FLJ12895 FLJ35696 FLJ38507 FLJ45744 FLJ90650 FMO5 FOXC1 GSN GYPC HMGCS2 HRASLS3 ID4 INSR KIAA1244 KLF11 KLF9 LDB2 LEPR LGALS12 LIMS2 LMCD1 LPL LRP1 MATN4 MGC33894 MGC45…	1	-1.35	86	4933425F03Rik Abca9 Acta1 Adra1a Aldh1b1 Aqp4 Atf3 Atp6v0a1 BC055107 BC064033 Bbs1 C6 Car8 Casp9 Cdo1 Centg2 Cfh Cfl2 Cgnl1 Cidec Colec12 D830041C10Rik Dcn Dlgh2 E330038N15Rik Ebf2 Ednrb Efemp1 Enpp3 Esrrg Fasn Foxc1 Ghr Gm1126 Gpd1 Grb14 Gypc Habp4 Kit LOC381157 Lats2 Ldb2 Lgi1 Lmcd1 Mmp19 Mpz Mtus1 Ncald Negr1 Nnat Npr1 Npy1r Nrxn1 Pak3 Pcdh9 Pi16 Pkhd1l1 Pla2g6 Plin Ppm1h Prlr Rapgef2 Rasd1 Ra…
V$MRF2_01	modulator recognition factor 2	1	-1.7	208	ABCA8 ABCA9 ABLIM3 ADORA1 AGTR1 ALDH1B1 ALS2CR19 ANGPTL7 ANKRD25 AOC3 APEG1 AQP4 ARGBP2 ARHGAP20 ARHGAP6 ARVCF ATF3 ATOH8 ATP1A2 ATP6V0A1 B7-H4 BACH2 C10orf30 C10orf90 C16orf5 C6 C7 C9orf127 C9orf58 CA3 CA8 CDH19 CENTG2 CFH CFL2 CGNL1 CIDEC CLEC3B COLEC12 COX7A1 CREB5 CTDSP2 CTNNA3 CYP4B1 DAF DCN DF DGKB DGKG DKFZP586H2123 DKFZp761P211 DLC1 DMD DMN DPT EBF EBF2 EDNRB EFEMP1 ESRRG F5 F8 FCGRT FGF1…	0.000191619	4.6	153	1810013B01Rik 4933425F03Rik Abca3 Abca8b Abca9 Acta1 Adcy2 Adn Agtr1 Aldh1b1 Aoc3 Apeg1 Aqp4 Atp1a2 Atp6v0a1 BC018371 BC046404 BC055107 BC064033 C6 Casp9 Cfh Cfl2 Cgnl1 Chrdl1 Cidec Clec3b Cobl Colec12 Cyp4b1 D11Ertd736e D930036B08Rik Daf1 Dcamkl2 Dcn Dgkb Dlgh2 Dmd Dmn Efemp1 Enpp3 F5 F830020C16Rik Fes Fhl1 Fhl5 Fmo5 Foxc1 Fzd4 Fzd7 Gabarapl1 Ghr Gm1126 Gpd1 Gpr146 Gsn Gstm1 Gtlf3b Gypc Habp4 Ha…
V$MTATA_B	Muscle TATA box	1	-1.32	168	ABCA8 ABCA9 ABLIM3 ACTA1 AGTR1 ALDH1B1 ANGPTL7 APOD AQP1 AQP4 ARGBP2 ARHGAP20 ARHGAP6 ARHGEF10 ATP1A2 C10orf30 C10orf90 C16orf5 C2orf32 C6 C7 C9orf65 CA8 CDH19 CDO1 CENTG2 CFH CFL2 COBL COX7A1 CREB5 CTDSP2 CXorf36 CYBRD1 CYP4B1 DAF DCN DGKB DKFZP586H2123 DKFZp761N1114 DKFZp761P211 DLC1 DLG2 DMD DPT DPYSL2 DSCR1L1 EBF2 EFEMP1 ENPP3 ESRRG F5 F8 FASN FGF13 FGF2 FLJ10324 FLJ12895 FLJ20605 FLJ20701 FL…	0.0023344	2.3	118	Acta1 Adcy2 Adn Adra1a Agtr1 Aldh1b1 Aoc3 Aqp1 Aqp4 Atf3 Atp1a2 Atp6v0a1 BC046404 Bteb1 C6 Capn5 Centg2 Cfl2 Colec12 Coro2b Creb5 Cyp4b1 D11Ertd736e Daf1 Dcamkl2 Dpt Dpysl2 Ednrb Efemp1 Enpp3 F5 Fasn Fmo5 Fzd4 Gabarapl1 Gem Ghr Gig1 Gm1126 Gpam Gpr146 Grb14 Gstm1 Gtlf3b Habp4 Hmgcs2 Hrasls3 Hspb6 Il6st Inmt Insr Itpr1 Kit LOC227485 LOC329416 Lepr Lgals3 Lifr Lims2 Lpl Lrp1 Matn4 Mglap Mitf Mmp19 …
V$MTF1_Q4		1	-3.17	39	ANKRD25 AQP1 ARHGAP6 ARVCF C10orf30 CGNL1 CTDSP2 DAB2 DCAMKL2 DLC1 DSCR1L1 EPS8 ESRRG FCGRT FGF1 FLJ14146 FXYD1 GATA2 GPD1 GSN HSPB6 IL6ST INMT ITIH3 KIAA1277 LDB3 LOC400258 MGC45780 MLPH MPZ MYBPC1 PADI2 PCK1 PHYHIP PLEKHA4 RASD2 RHPN2 TLE6 TNS	1	-2.83	26	Abca3 Agtr1 Ankrd25 Apba1 Aqp4 Arhgap20 Cobl Dlc1 Dpysl2 Fgf13 Fzd7 Habp4 Hmgcs2 Il6st Ltbp3 Msrb3 Myoc Ppp1r9a Rbp4 Scarb1 Sgca Shank3 Slc2a4 Smarcd3 Stac2 Tacc1
V$MYCMAX_02	c-Myc:Max heterodimer	1	-2.02	119	ABCA3 ABCA9 ADORA1 AGTR1 ANKRD25 ARHGAP20 ARHGAP6 ARHGEF10 ATF3 ATOH8 BACH2 BBS1 C16orf5 C2orf32 CA8 CDO1 CENTG2 CFL2 CREB5 CXorf36 DAF DCN DGKG DKFZP586H2123 DLC1 DLG2 DMD EFEMP1 ENPP3 F5 FASN FCGRT FHL1 FLJ20920 FLJ21616 FLJ30934 FMO5 FXYD1 GABARAPL1 GATA1 GPD1 GPR133 GPRC5B GPRC5C GRB14 GSN GYPC HAS1 INSR IRX1 ITIH5 JPH2 KLF11 KRT1B LDB2 LDB3 LGALS12 LOC400258 MGC33894 MGC45780 MGP MLPH MMP19 …	1	-2.28	97	1810013B01Rik 2810484M10Rik 4933425F03Rik Abca8b Abca9 Agtr1 Aldh1b1 Ankrd25 Aoc3 Arhgap6 Arhgef10 Atoh8 Atp1a2 Atp6v0a1 B930096L08Rik BC018371 BC055107 BC064033 Bach2 Bteb1 C6 Casp9 Catna3 Cfl2 Cgnl1 D11Ertd736e Dcamkl2 Dgkb Dlc1 Dlgh2 Dmn Dpt Efemp1 F5 Fcgrt Fgf1 Fzd7 Gata6 Ghr Gig1 Gm1126 Gpd1 Gpr146 Gprc5c Gstm1 Gtlf3b Has1 Il6st Inmt Itih3 LOC381157 Lats2 Ldb3 Lepr Lgals12 Lifr Lpl Matn4 Mlp…
V$MYCMAX_B	c-Myc:Max binding sites	1	-1.6	158	ABCA3 ABCA9 ABLIM3 ADCY2 ALDH1B1 APBA1 AQP4 ARHGAP20 ARHGAP6 ARHGEF10 ARVCF ATOH8 BACH2 BBS1 C10orf90 C2orf32 C9orf65 CA8 CAPN5 CDO1 CENTG2 CFL2 CHRDL1 CIDEC COBL COLEC12 CORO2B CREB5 CRYAB CTNNA3 DAB2 DAF DGKB DGKG DKFZP586H2123 DKFZp761P211 DLC1 DPYSL2 EBF2 EDG2 EDNRB EFEMP1 EPS8 F8 FASN FCGRT FES FHL1 FLJ10324 FLJ12895 FLJ20701 FLJ20920 FLJ21616 FLJ30934 FLJ38507 FLJ45744 FMO5 FOXC1 GABARAPL1 …	1	-2.29	123	2810484M10Rik 4933425F03Rik 6430402L03Rik Abca3 Abca8b Abca9 Adn Agtr1 Aldh1b1 Als2cr19 Apba1 Arhgap20 Arhgap6 Atoh8 Atp1a2 B930096L08Rik BC018371 BC046404 Bach2 Bbs1 Bteb1 C6 Car8 Casp9 Catna3 Centg2 Cfl2 Cidec Cobl Coro2b Ctdsp2 D930036B08Rik Dlc1 Dmn Dpysl2 Ednrb Eps8 Fasn Fes Fgf1 Fgf13 Fxyd1 Fzd4 Fzd7 Gabarapl1 Gata6 Ghr Gig1 Gm1126 Gm368 Gpam Gpd1 Gpr146 Gprc5c Grb14 Gtlf3b Gypc Has1 Id4 In…
V$MYC_Q2		1	-2.73	79	ABCA3 ABCA9 ARHGAP6 ARHGEF10 ATF3 ATOH8 BACH2 BBS1 C2orf32 CENTG2 CFL2 CREB5 CXorf36 DAF DGKG DKFZP586H2123 DLC1 FASN FCGRT FHL1 FLJ20920 FLJ21616 FLJ30934 FMO5 FXYD1 GPD1 GPR133 GPRC5B GPRC5C GRB14 GYPC HAS1 INSR IRX1 ITIH5 JPH2 KLF11 LDB3 MGC33894 MLPH MTUS1 MYOC MYOM1 NCALD NRXN1 NUMBL PACSIN2 PARVB PCDH19 PLA2G6 PMP22 PNPLA2 PODN PPARGC1A PRRG3 RELN RHOU RNF127 SCAM-1 SDPR SEMA3D SEMA3E SH3BP…	1	-2.85	58	4933425F03Rik Abca8b Abca9 Agtr1 Aldh1b1 Ankrd25 Arhgap6 Arhgef10 Atoh8 Atp1a2 BC018371 Bach2 Bteb1 C6 Catna3 Cfl2 D11Ertd736e Dcamkl2 Dlc1 Dmn Dpt F5 F830020C16Rik Fcgrt Fgf1 Fzd7 Gata6 Gig1 Gm1126 Gpd1 Gpr146 Gprc5c Gtlf3b Il6st Inmt Lgals12 Mlph Mpz Mrvi1 Myo5c Myocd Obscn Palm Pla2g1br Pla2g6 Ppm1h Ppp1r9a Reln Rnf127 Sh3bp5 Slc27a6 Slc39a11 St3gal5 Stac2 Tenc1 Tle6 Tmeff2 Zfp179
V$MYOD_01	myoblast determination gene product	1	-2.66	246	ABCA3 ABLIM3 ACTA1 ACVRL1 ADCY2 ADIPOQ ADORA1 ADRA1A AGTR1 ALDH1B1 ALS2CR19 ANGPTL7 ANKRD25 AOC3 APBA1 APEG1 AQP1 ARGBP2 ARHGAP20 ARHGAP6 ARHGEF10 ARVCF ATOH8 ATP1A2 ATP6V0A1 B7-H4 BACH2 BBS1 C10orf30 C10orf90 C16orf5 C2orf32 C9orf127 C9orf58 C9orf65 CASP9 CFH CGNL1 CHRDL1 CIDEC CLEC3B COBL COLEC12 CORO2B COX7A1 CREB5 CRYAB CTDSP2 CYBRD1 CYP4B1 DAB2 DAF DCAMKL2 DCN DF DGKB DKFZP586H2123 DKFZp761N…	1	-1.79	209	2810484M10Rik 4933425F03Rik Abca3 Abca8b Acta1 Adn Adora1 Aldh1b1 Als2cr19 Ankrd25 Aoc3 Apba1 Apeg1 Aqp1 Aqp4 Arhgap6 Arhgef10 Atf3 Atp1a2 Atp6v0a1 B930096L08Rik BC018371 BC046404 BC055107 BC064033 Bach2 Bbs1 C6 Car3 Casp9 Cdo1 Cfl2 Chrdl1 Cidec Clec3b Cobl Coro2b Cox7a1 Creb5 Cryab Cybrd1 D11Ertd736e D830041C10Rik D930036B08Rik Dab2 Daf1 Dcamkl2 Dcn Dgkb Dlgh2 Dmd Dmn Dpt Dscr1l1 E330038N15Rik E…
V$MYOGNF1_01	myogenin / nuclear factor 1 or related factors	1	-2.26	90	ACTA1 ADORA1 ADRA1A AGTR1 ALDH1B1 ALS2CR19 APBA1 APEG1 ARHGAP6 ARVCF ATOH8 B7-H4 C10orf33 C16orf5 C2orf32 C9orf65 CASP9 CDO1 COBL COLEC12 CREB5 CYBRD1 CYP4B1 DLG2 DSCR1L1 EBF2 EDG2 EDNRB ESRRG F5 F8 FES FHL1 FLJ12895 FLJ14050 FLJ20920 FLJ21986 FLJ23186 GABARAPL1 GCET2 GEM GPD1 GPR146 GPRC5B GSN IGFBP5 ITSN1 JPH2 KIAA1244 KRT1B LDB3 LEPR LIMS2 LMOD1 MGC45780 MGP MITF MRVI1 MYOCD NOVA1 NPR1 NRXN1 N…	1	-1.74	75	1810013B01Rik 4933425F03Rik Abca8b Aldh1b1 Apba1 Apeg1 Atf3 BC055107 Capn5 Car3 Chrdl1 Coro2b Cox7a1 Cryab Ctdsp2 Cyp4b1 D11Ertd736e D930036B08Rik Daf1 Dpysl2 Dscr1l1 Esrrg Extl1 Fgf1 Fhl5 Fzd7 Gem Gig1 Hdac5 Inmt Itih3 Jph2 Ksr LOC227485 LOC329416 Lgals12 Lgi1 Lgi4 Lrp1 Matn4 Myocd Negr1 Npr1 Ntrk2 Numbl Obscn Parvb Pdk4 Phf1 Phyhip Pi16 Pkhd1l1 Pla2g1br Pla2g5 Pla2g6 Plce1 Plp1 Pmp22 Ptgfr Reck…
V$NERF_Q2	new ets-related factor 1a	1	-3.43	20	ACVRL1 ATOH8 CIDEC DF EDNRB GCET2 INMT ITIH3 MMP19 MTUS1 OLFML1 PAK3 PPARGC1A RNF127 SLC39A11 SLC8A3 SRGAP1 SYNE1 TACC2 TENC1	1	-3.4	16	Abca9 Atoh8 Fhl5 Gtlf3b Lmod1 Obscn Osr1 Pnpla2 Podn Prelp Ripk2 Sestd1 Sncg Snf1lk2 Tle6 Zfp179
V$NFE2_01	NF-E2 p45	1	-2.99	36	ABCA9 ABLIM3 ADRA1A AGTR1 AOC3 ATP1A2 C10orf30 C9orf127 CREB5 DCN DSCR1L1 FGF2 FLJ14146 GABARAPL1 HAS1 HSPB6 INMT MGC45780 MITF MMP19 MYBPC1 NCALD NOSTRIN OSR1 PLEKHA4 PMP22 PRRG3 RHPN2 RNF127 SEMA3E SEMA6A SLC8A3 TBX15 TRPV4 XYLT1 ZAP128	1	-2.13	35	2810484M10Rik Acvrl1 Adora1 Agtr1 Als2cr19 Arhgap6 Bach2 C6 Cybrd1 Dcn Dlgh2 Dmn Dpysl2 Dscr1l1 Edg2 Fxyd1 Gpam Gpr133 Hpn Hspb6 Lifr Lrp1 Mmp19 Mrvi1 Obscn Olfml1 Pacsin2 Parvb Pi16 Pmp22 Reck Tacc2 Tbx15 Timp3 Xylt1
V$NFKAPPAB50_01	NF-kappaB (p50)	1	-3.17	22	ALDH1B1 ARGBP2 ARHGAP20 DCAMKL2 DPYSL2 FGF10 FLJ35696 FLJ45744 FLJ90650 GCET2 GPR146 HABP4 IGFBP5 LATS2 LRP1 MYOCD NTN1 PHF1 SASH1 SH3BP5 SLICK SRGAP1	0.0139818	0.72	24	Als2cr19 Capn5 E330038N15Rik Fgf1 Foxc1 Ghr Gpr146 Gsn Hmgcs2 Lmod1 Lrp1 Mtus1 Myom1 Ntn1 Padi2 Parvb Pgm5 Pnpla2 Rara Rnf127 Sgca Tesc Tgfbr3 Zfp536
V$NFKAPPAB65_01	NF-kappaB (p65)	1	-3.35	25	ALDH1B1 ANKRD25 CA3 CFL2 CIDEC EBF FGF10 FLJ10324 FLJ20701 FLJ42528 GEM MITF MSRB3 MYOCD NPR1 PACSIN2 PPP1R1A RIPK2 SLC29A1 SLC2A4 SLICK SRGAP1 TENC1 TSC TU3A	1	-1.74	25	6430402L03Rik Adra1a Aldh1b1 Aoc3 BC055107 Cfl2 Dab2 Ebf1 Gata1 Ghr Ksr Mrvi1 Msrb3 Myo5c Pacsin2 Pdk4 Pmp22 Rasd1 Rasd2 Ripk2 Rnf127 Shank3 Syne1 Tle2 Tusc5
V$NFKAPPAB_01	NF-kappaB	1	-2.52	70	ACTA1 ACVRL1 ADIPOQ ALDH1B1 APEG1 AQP1 ARHGAP20 CA3 CFL2 CIDEC CREB5 CXorf36 CYP4B1 DAB2 DKFZP586H2123 DPYSL2 ESRRG EXTL1 FLJ10324 FLJ20701 FLJ45744 FLJ90650 GCET2 GEM GPR146 GPRC5B GPRC5C GSN HAS1 IRX1 ITIH3 ITPR1 JAZF1 KIAA1277 KIAA1772 KLF11 LGALS3 LGI4 LMCD1 MGC15429 MITF MLPH MSRB3 MYOCD NTN1 PACSIN2 PAK3 PHF1 PLA2G6 PLEKHB1 PPAP2B PPP1R1A PTPN14 RBM24 RHBDL4 RHOU RIPK2 SASH1 SCUBE3 SLC29A1 …	1	0.01	58	6430402L03Rik Abca8b Adra1a Aldh1b1 Ankrd25 Aoc3 Arhgef10 BC055107 Capn5 Cfl2 Cidec Coro2b Cox7a1 Dab2 Dmd E330038N15Rik Extl1 Fgf1 Gata1 Gem Ghr Gpd1 Gpr133 Gprc5b Irx1 Itpr1 Ksr Lats2 Lgals3 Lgi1 Mlph Msrb3 Mte1 Mtus1 Myocd Ntn1 Pacsin2 Padi2 Pak3 Pdk4 Pla2g1br Plekha4 Pnpla2 Ppp1r1a Rara Rasd1 Rasd2 Rims1 Ripk2 Rnf127 Sema6a Sgca Snf1lk2 Srgap1 Tesc Tgfbr3 Tle2 Tusc5
V$NFKB_C	NF-kappaB binding site	1	-3.41	12	CFL2 CIDEC EXTL1 FLJ35696 FZD4 GEM GPR146 HPN KLF11 PPP1R1A SLC29A1 SLICK	1	-3.39	8	Adra1a Cox7a1 Mtus1 Pdk4 Rasd1 Rasd2 Ripk2 Rnf127
V$NFKB_Q6	NF-kappaB	1	-2.82	60	ACVRL1 ADIPOQ ALDH1B1 APBA1 APEG1 AQP1 ATP6V0A1 CFL2 CIDEC CREB5 DAB2 DKFZP586H2123 ESRRG EXTL1 FGF1 FGF10 FLJ10324 FLJ20701 FLJ20920 FLJ35696 FZD4 GEM GPR146 GPRC5B GPRC5C GSN HPN HPSE2 ITIH3 ITPR1 JAZF1 KIAA1277 KIAA1772 KLF11 LGALS3 LGI4 LMCD1 LTBP3 MGC15429 MLPH MSRB3 PAK3 PARVB PLA2G6 PLEKHB1 PPP1R1A RBM24 RHOU SASH1 SLC29A1 SLC2A4 SLICK SMARCD3 SNF1LK2 SYNE1 TENC1 TIMP3 TSPAN2 TU3A ZNF423	1	-2.77	42	Adra1a Arhgef10 BC018371 BC055107 Coro2b Cox7a1 D930036B08Rik Dcn Dmd E330038N15Rik Extl1 Fgf1 Fmo5 Gpr146 Gprc5b Itpr1 Lats2 Lgals3 Lmod1 Msrb3 Mte1 Mtus1 Myocd Pak3 Pdk4 Pkhd1l1 Pla2g1br Plekha4 Ppp1r1a Rara Rasd1 Rasd2 Reln Ripk2 Rnf127 Sema6a Snf1lk2 Srgap1 Tesc Timp3 Tle2 Tspan2
V$NFKB_Q6_01		1	0	268	ABCA3 ABCA8 ABLIM3 ACTA1 ACVRL1 ADCY2 ADCY5 ADIPOQ ADRA1A AGTR1 ALDH1B1 ALS2CR19 ANGPTL7 ANKRD25 AOC3 APBA1 APEG1 APOD AQP1 AQP4 ARGBP2 ARHGAP20 ARHGAP6 ARVCF ATF3 ATOH8 ATP1A2 ATP6V0A1 B7-H4 BACH2 BBS1 C10orf33 C10orf90 C16orf5 C7 C9orf58 C9orf65 CA3 CA8 CDO1 CENTG2 CFH CFL2 CHRDL1 CIDEC CLEC3B COBL COLEC12 CORO2B COX7A1 CREB5 CTDSP2 CTNNA3 CXorf36 CYBRD1 CYP4B1 DAB2 DAF DCAMKL2 DCN DF DGKB DGKG…	1	-0.71	210	4933425F03Rik 6430402L03Rik 9430041O17Rik Abca3 Abca8b Acvrl1 Adcy2 Adn Adora1 Adra1a Aldh1b1 Als2cr19 Ankrd25 Aoc3 Apba1 Apeg1 Aqp1 Aqp4 Arhgap6 Arhgef10 BC018371 BC055107 BC064033 Bach2 Capn5 Car3 Car8 Catna3 Cdo1 Centg2 Cfh Cfl2 Cgnl1 Chrdl1 Cidec Clec3b Colec12 Coro2b Cox7a1 Creb5 Cybrd1 Cyp4b1 D11Ertd736e D830041C10Rik Dab2 Daf1 Dcamkl2 Dcn Dgkb Dlgh2 Dmn Dpt Dscr1l1 E330038N15Rik Ebf1 Edg2 …
V$NFY_01	nuclear factor Y (Y-box binding factor)	1	-2.11	67	ADIPOQ ALDH1B1 AQP4 ARGBP2 ARHGEF10 ARVCF C10orf90 C6 C9orf127 CDH19 CFL2 CLEC3B CTDSP2 CYP4B1 DLG2 DMN DPYSL2 DSCR1L1 EBF EDG2 EDNRB ESRRG FASN FLJ12895 FLJ14050 FLJ45744 FOXC1 GATA6 GNAZ HABP4 HSPB6 ID4 IL6ST ITSN1 KLF11 LMOD1 LPL MGRN1 MRVI1 MYLK MYOC MYOCD NCALD NOVA1 NUMBL PAK3 PCDH9 PDK4 PHF1 PHYHIP PLA2G6 PLEKHB1 PPP1R1A PTCH2 RASD2 RBP4 RNF127 SDPR SLC2A4 SLICK ST3GAL5 TACC2 TLE6 TMEFF2 T…	1	-2.69	68	Abca8b Adcy2 Apeg1 Aqp4 Atf3 BC046404 Bteb1 Capn5 Car3 Casp9 D11Ertd736e Dgkb Dlgh2 Dmn Dpysl2 Dscr1l1 E330038N15Rik Ebf1 Ebf2 Esrrg Extl1 Fasn Foxc1 Fzd7 Gata6 Gem Gsn Habp4 Hspb6 Id4 Itih5 Ldb3 Lgi1 Lifr Lmcd1 Lpl Ltbp3 Mrvi1 Myoc Myocd Numbl Pak3 Pcdh19 Pcdh9 Pdk4 Pgm5 Phf1 Ppp1r1a Prlr Rara Rasd2 Reck Rims1 Rnf127 Rnf150 Sash1 Sdpr Slc29a1 Slc2a4 Slc39a11 St3gal5 Tacc2 Tbx15 Tgfbr3 Timp4 Tle6…
V$NFY_C	NF-Y binding site	1	-2.64	3	ARGBP2 DMN ID4	1	-2.38	12	Dmn Dpysl2 Id4 Lmcd1 Myocd Pcdh19 Pcdh9 Pdk4 Rims1 Sdpr Tacc2 Tle6
V$NFY_Q6	nuclear factor Y (Y-box binding factor)	1	-2.75	113	ADIPOQ AGTR1 ALDH1B1 ANGPTL7 AQP1 AQP4 ARGBP2 ARVCF ATF3 ATP6V0A1 B7-H4 C10orf33 C10orf90 C2orf32 C6 C9orf127 CLEC3B COBL COLEC12 CTDSP2 CTNNA3 CXorf36 CYP4B1 DLC1 DLG2 DMN DPYSL2 DSCR1L1 EBF EDG2 EDNRB ENPP3 ESRRG FASN FGF1 FGF10 FHL1 FLJ12895 FLJ14050 FLJ21986 FLJ30934 FLJ45744 FOXC1 GNAZ GPRC5C GRB14 GSN HABP4 HRASLS3 HSPB6 ID4 IL6ST ITSN1 JAZF1 KIAA1244 KLF11 LDB2 LGI4 LOC136306 LPL MGRN1 MMR…	1	-1.98	97	2810484M10Rik Abca8b Adra1a Aldh1b1 Apeg1 Aqp4 Atf3 Atp6v0a1 BC046404 Bteb1 C6 Capn5 Car3 Car8 Casp9 Cfh Cybrd1 D11Ertd736e Dab2 Dcamkl2 Dgkb Dlgh2 Dmn Dpysl2 Dscr1l1 E330038N15Rik Ebf1 Ebf2 Enpp3 Esrrg Extl1 Fasn Foxc1 Fzd7 Gata2 Gata6 Ghr Gsn Habp4 Hpn Hspb6 Id4 Igfbp5 Il6st Itih5 LOC227485 Ldb2 Ldb3 Lifr Lmcd1 Lmod1 Lpl Mpz Mrvi1 Myocd Myom1 Obscn Pak3 Pcdh19 Pcdh20 Pcdh9 Pdk4 Plce1 Ppm1h Ppp1…
V$NFY_Q6_01		1	-2.71	145	ABCA9 ADIPOQ ADORA1 AGTR1 ALDH1B1 ANGPTL7 AQP1 AQP4 ARGBP2 ARHGAP6 ARHGEF10 ARVCF ATF3 ATOH8 ATP6V0A1 B7-H4 C10orf33 C10orf90 C2orf32 C6 C9orf127 C9orf65 CA3 CASP9 CDH19 CLEC3B COLEC12 CTDSP2 CTNNA3 CXorf36 CYP4B1 DGKB DLC1 DLG2 DMD DMN DPYSL2 DSCR1L1 EBF EDG2 EDNRB ENPP3 ESRRG EXTL1 FASN FGF1 FGF10 FHL1 FHL5 FLJ12895 FLJ14050 FLJ20701 FLJ21986 FLJ30934 FOXC1 GABARAPL1 GHR GNAZ GPAM GPRC5C HPN HS…	1	-2.56	127	2810484M10Rik Abca8b Abca9 Adcy2 Adn Adora1 Aldh1b1 Apba1 Apeg1 Atf3 Atp6v0a1 BC046404 Bteb1 C6 Capn5 Car3 Car8 Casp9 Cfh Cfl2 Cgnl1 Clec3b Coro2b D11Ertd736e Dab2 Daf1 Dcamkl2 Dgkb Dlgh2 Dmn Dpt Dpysl2 Dscr1l1 E330038N15Rik Ebf1 Ebf2 Enpp3 Esrrg Extl1 Fasn Fmo5 Foxc1 Fzd7 Gata2 Gata6 Ghr Gm368 Gsn Gstm1 Habp4 Hpn Hspb6 Id4 Itih5 Jph2 LOC227485 LOC329416 Ldb2 Ldb3 Lgi1 Lifr Lmcd1 Lmod1 Lpl Ltbp3 …
V$NGFIC_01	nerve growth factor-induced protein C	1	-3.66	10	AQP4 ARHGEF10 ARVCF C9orf65 CLEC3B DCAMKL2 IL6ST PLEKHA4 SCARB1 ST3GAL5	1	-3.84	6	Capn5 Dcamkl2 Gpam Padi2 Scarb1 Zdhhc9
V$NKX22_01	NK2 class homeobox factor 2	1	-1.56	31	ARGBP2 C7 CDH19 DCN DKFZp761P211 DMD ENPP3 ESRRG FLJ20605 GSTM5 IGSF4D JAZF1 MITF MMRN1 MPZ MRVI1 MSRB3 MTUS1 MYLK NNMT PARVB PTGFR RECK RNF150 SDPR SEMA3D SEMA3E SGCA SYNE1 TFAP2B TRIM55	1	-2.02	31	Abca9 Acvrl1 Apeg1 Aqp4 Cdo1 Cgnl1 Cobl Colec12 Coro2b Cox7a1 Cryab D830041C10Rik Dcamkl2 Dpt Enpp3 Foxc1 Fxyd1 Gm1126 Gpr133 Hmgcs2 Lgals3 Nrxn1 Palm Park2 Pla2g1br Podn Sgca Sgcg Synpo2 Tcfap2b Tns
V$NKX25_01	homeo domain factor Nkx-2.5/Csx, tinman homolog	1	-2.68	169	ABCA3 ABCA8 ABCA9 ABLIM3 ACTA1 ADIPOQ ADORA1 ADRA1A AGTR1 ANGPTL7 APBA1 AQP4 ARGBP2 ARHGAP6 ARHGEF10 ARVCF ATOH8 ATP1A2 C10orf30 C10orf33 C16orf5 C6 C7 C9orf127 C9orf58 C9orf65 CA3 CDO1 CFH CFL2 CGNL1 CHRDL1 COLEC12 COX7A1 CREB5 CYBRD1 CYP4B1 DCN DF DKFZP586H2123 DKFZp761P211 DLC1 DMD DPT DSCR1L1 EBF EDG2 EFEMP1 EPS8 ESRRG EXTL1 F5 F8 FASN FCGRT FGF10 FGF13 FGF2 FHL5 FLJ10324 FLJ14050 FLJ14146 FL…	1	-1.61	137	2810484M10Rik 4933425F03Rik Abca8b Abca9 Adn Adra1a Agtr1 Ankrd25 Aoc3 Apba1 Aqp4 Arhgap6 Atf3 Atoh8 Atp1a2 Atp6v0a1 B930096L08Rik BC055107 Bach2 Bteb1 Car3 Car8 Cdo1 Cfh Cfl2 Chrdl1 Colec12 Creb5 Cryab Ctdsp2 Cybrd1 Cyp4b1 D830041C10Rik D930036B08Rik Dab2 Dcamkl2 Dcn Dmd Dpt Dscr1l1 Ebf1 Ednrb Eps8 Esrrg Extl1 F5 F830020C16Rik Fcgrt Fgf1 Fgf10 Fgf13 Fhl1 Fmo5 Gata2 Gata6 Gem Ghr Gig1 Gpr133 Gprc…
V$NKX25_02	homeo domain factor Nkx-2.5/Csx, tinman homolog	1	-1.61	121	ABCA8 ABLIM3 ADIPOQ ADRA1A ALS2CR19 AQP4 ARGBP2 ARHGAP6 B7-H4 BACH2 C10orf33 C16orf5 C9orf58 CA3 CA8 CDH19 CFH CFL2 CIDEC CREB5 CTNNA3 DGKB DKFZP586H2123 DLC1 DMD DSCR1L1 EBF2 EDG2 EDNRB ENPP3 ESRRG FGF13 FGF2 FHL5 FLJ10324 FLJ12895 FLJ14050 FLJ14146 FLJ20605 FLJ23186 GATA1 GPRC5C GRB14 HABP4 HPN HPSE2 HSPB6 ID4 IGSF4D ITIH5 ITSN1 JPH2 KLF9 LATS2 LEPR LGALS3 LGI1 LGI4 LPL MGC33894 MGC45780 MGRN1 …	1	-0.62	106	1810013B01Rik 2810484M10Rik 6430402L03Rik 9430041O17Rik Abca8b Adora1 Adra1a Agtr1 Als2cr19 Apba1 Arhgap20 Arhgef10 BC018371 BC055107 Bach2 C6 Car3 Cfh Cidec Clec3b Cobl Colec12 Creb5 D11Ertd736e D830041C10Rik D930036B08Rik Daf1 Dcn Dgkb Dlgh2 Ebf1 Ebf2 Edg2 Enpp3 Esrrg F5 Fgf1 Fhl5 Fmo5 Gpam Gprc5b Gprc5c Gstm1 Gypc Hdac5 Hspb6 Igfbp5 Il6st Irx1 Itih3 Itih5 Ksr LOC227485 Ldb2 Lgals3 Lifr Lims2 L…
V$NKX3A_01	NK class homeobox factor 3A	1	-3.02	53	AOC3 AQP4 ARGBP2 ARHGAP6 ATP6V0A1 C7 CDH19 CDO1 CGNL1 COLEC12 DGKB DLG2 DMD EDNRB EFEMP1 FLJ14146 FLJ21986 GCET2 GHR GSTM5 HPSE2 IGSF4D INMT KIAA1244 LATS2 LEPR LGALS3 LGI4 MITF MMP19 MMRN1 MSRB3 MYLK MYO5C NNMT NRXN1 NTRK2 PLA2G6 PLCE1 PLIN PRELP RECK RHOU RIPK2 SEMA6A SLC8A3 SMARCD3 SYNE1 SYNPO2 TGFBR3 TRDN TRIM55 VWF	0.000263884	4.36	35	2810484M10Rik C6 Cfh Colec12 Dpt Enpp3 Gypc Igfbp5 LOC227485 LOC381157 Mmrn1 Myocd Npy1r Nrxn1 Park2 Pcdh20 Pgcp Pi16 Pla2g5 Pmp22 Podn Polydom Prlr Ptpn14 Rasd1 Reck Rnf150 Sash1 Sgca Sgcg Slc39a11 Snf1lk2 Tgfbr3 Tns Trdn
V$NKX61_01	NKX6-1	1	-1.76	28	ALDH1B1 CA3 COLEC12 CREB5 CYBRD1 DAB2 DLG2 DMD FLJ38507 HPSE2 IGSF4D LATS2 MITF MMRN1 MYBPC1 MYLK NCALD NOVA1 PACSIN2 PPAP2B PPARGC1A PTPN14 PYGM SASH1 SLC27A6 SMARCD3 TLE2 UNQ1940	1	-0.7	9	Dlgh2 Fhl1 Foxc1 Gypc Itih5 Negr1 Plce1 Ppargc1a Ptgfr
V$NMYC_01	N-Myc	1	-1.61	100	ABCA3 ABCA9 ARHGAP6 ARHGEF10 ATF3 ATOH8 BACH2 BBS1 C2orf32 CDO1 CENTG2 CFL2 CREB5 CRYAB CXorf36 DAF DGKG DKFZP586H2123 DLC1 DMD DPYSL2 EDNRB FASN FCGRT FHL1 FLJ20920 FLJ21616 FLJ23186 FLJ30934 FMO5 FXYD1 GABARAPL1 GPD1 GPR133 GPRC5B GPRC5C GRB14 GYPC HAS1 HDAC5 HPSE2 INSR IRX1 ITIH5 JPH2 KLF11 LATS2 LDB3 MGC33894 MLPH MMP19 MTUS1 MYH11 MYOC MYOM1 NCALD NEGR1 NPY1R NRXN1 NUMBL OSR1 PACSIN2 PARK2 P…	1	-2.78	67	4933425F03Rik 6430402L03Rik Abca8b Abca9 Agtr1 Aldh1b1 Ankrd25 Arhgap6 Arhgef10 Atoh8 Atp1a2 BC018371 Bach2 Bteb1 C6 Catna3 Cfl2 Cgnl1 Cidec D11Ertd736e Dcamkl2 Dlc1 Dmn Dpt F5 F830020C16Rik Fasn Fcgrt Fgf1 Fzd7 Gata6 Gig1 Gm1126 Gpd1 Gpr146 Gprc5c Gtlf3b Il6st Inmt Lgals12 Mlph Mpz Mrvi1 Myo5c Myocd Obscn Osr1 Palm Pla2g1br Pla2g6 Ppm1h Ppp1r9a Reln Ripk2 Rnf127 Scarb1 Sh3bp5 Slc27a6 Slc39a11 Sr…
V$NRF1_Q6		1	-0.9	12	ABCA3 APBA1 ARHGEF10 DGKG FASN FLJ30934 LRP1 NNAT NOVA1 PARK2 PHF1 RASD2	1	-2.67	10	Abca3 Capn5 Catna3 Dlc1 Lrp1 Mlph Nnat Park2 Phf1 Scarb1
V$NRF2_Q4	heterodimer containing Nrf2	1	-2.56	80	ABCA3 ABLIM3 ACVRL1 ADRA1A AGTR1 ARGBP2 ARHGAP20 ARHGAP6 ATP1A2 ATP6V0A1 C10orf30 C16orf5 CA3 CAPN5 CIDEC COBL CYP4B1 DCN DLC1 DMD EDNRB EPS8 ESRRG FGF1 FGF2 FLJ20701 FLJ20920 FLJ23186 GABARAPL1 GATA6 GCET2 HDAC5 HMGCS2 HSPB6 IL6ST INMT ITIH3 JAZF1 LIMS2 LOC400258 LRP1 MGC45780 MITF MMP19 MYBPC1 MYLK NOSTRIN NOVA1 PADI2 PARVB PCDH9 PHF1 PLEKHA4 PLIN PMP22 PNPLA2 PRLR PRRG3 RBP4 RHPN2 RXRG SCARB1 …	1	-2.71	77	2810484M10Rik 4933425F03Rik Acta1 Acvrl1 Adcy2 Adn Adora1 Als2cr19 Apba1 Arhgef10 Atp6v0a1 BC018371 BC064033 Bteb1 C6 Capn5 Cdo1 Chrdl1 Cidec Cryab Daf1 Dgkb Dpysl2 E330038N15Rik Edg2 Enpp3 Fmo5 Foxc1 Gata2 Gig1 Gprc5b Grb14 Gtlf3b Hspb6 Igfbp5 Il6st Itih5 Ldb3 Lifr Lrp1 Mmp19 Mrvi1 Mte1 Obscn Osr1 Pacsin2 Park2 Pcdh19 Pck1 Pgcp Phf1 Plin Plp1 Pmp22 Podn Ppargc1a Ppp1r9a Prelp Ptpn14 Rara Reck Ri…
V$OCT1_01	octamer factor 1	1	-1.03	16	ANGPTL7 ATP6V0A1 C2orf32 C6 DPYSL2 EBF F8 ITSN1 KIAA1277 LEPR LPL MYLK NRXN1 RASD1 TRDN WBSCR14	1	-0.37	17	BC064033 Bteb1 Car8 Dpysl2 Esrrg F5 Fes Itih5 Ldb2 Lpl Mmp19 Polydom Srgap2 Stac2 Trdn Wbscr14 Zfp536
V$OCT1_02	octamer factor 1	1	-2.13	106	AGTR1 ANGPTL7 AOC3 AQP4 ARGBP2 ARHGAP20 ARHGAP6 BACH2 BBS1 C10orf90 C2orf32 C6 CA3 CDH19 CDO1 CFH CLEC3B COBL CYBRD1 CYP4B1 DAB2 DCAMKL2 DCN DGKB DKFZP586H2123 DLC1 DLG2 DMD DPT DPYSL2 DSCR1L1 EBF2 EDNRB ENPP3 ESRRG FES FGF1 FGF13 FHL5 FLJ10324 FLJ21986 FLJ23186 FLJ38507 FLJ90650 FMO5 FXYD1 GATA1 GPAM GSN HABP4 HDAC5 HRASLS3 ITIH5 ITPR1 KIAA1244 LATS2 LGALS3 LMCD1 LPL MATN4 MGP MITF MRVI1 MTUS1 M…	1	-1.24	88	9430041O17Rik Abca8b Acta1 Acvrl1 Adcy2 Adra1a Als2cr19 Aqp1 BC055107 BC064033 Bbs1 C6 Car8 Casp9 Cfh Cidec Ctdsp2 D11Ertd736e D930036B08Rik Daf1 Dmn Dpysl2 Enpp3 F5 Fes Fhl1 Fhl5 Gpam Gpr133 Gprc5b Gtlf3b Gypc Id4 Insr Jph2 Kit LOC227485 Lats2 Lgals3 Lifr Lmcd1 Lpl Mlph Mrvi1 Msrb3 Mtus1 Myo5c Myocd Nrxn1 Ntrk2 Numbl Olfml1 Pacsin2 Pck1 Pdk4 Pgcp Phf1 Pi16 Pla2g1br Plce1 Plin Pmp22 Polydom Ppm1h…
V$OCT1_05	octamer-binding factor 1	1	-3.1	25	ADORA1 ANGPTL7 ARGBP2 ATP6V0A1 C2orf32 C6 DAB2 DMD DPT DPYSL2 EBF FHL5 GSTM5 ITSN1 KIAA1277 LPL MYLK PADI2 PAK3 RASD1 RIPK2 SLICK SPTBN1 TENC1 TRDN	1	-2.73	25	Adora1 Agtr1 BC064033 Bteb1 Dmd Dpysl2 Esrrg F5 Fes Igfbp5 Il6st Itih5 LOC227485 LOC329416 Lgi1 Lpl Matn4 Mitf Nrxn1 Phyhip Sgcg Spnb2 Stac2 Zdhhc9 Zfp536
V$OCT1_06	octamer-binding factor 1	1	-2.68	164	ABCA8 ABCA9 ADIPOQ ADORA1 AGTR1 ALDH1B1 ALS2CR19 AOC3 APOD AQP1 AQP4 ARGBP2 ARHGAP6 ATOH8 BACH2 BBS1 C10orf33 C10orf90 C2orf32 C6 C7 CA3 CDH19 CDO1 CFH CFL2 CGNL1 CIDEC CLEC3B COX7A1 CREB5 CTNNA3 CYBRD1 DAB2 DCAMKL2 DCN DGKB DKFZP586H2123 DLC1 DLG2 DMD DMN DPT DSCR1L1 EBF2 EDNRB EFEMP1 ENPP3 EPS8 ESRRG FGF13 FGF2 FHL5 FLJ10324 FLJ12895 FLJ14146 FLJ21963 FLJ21986 FLJ23186 FLJ42528 GABARAPL1 GATA6 …	0.0254765	0.21	146	1810013B01Rik Abca8b Abca9 Adcy2 Als2cr19 Aoc3 Aqp1 Arhgap20 Atoh8 Atp1a2 Atp6v0a1 B930096L08Rik BC032925 BC046404 BC055107 C6 Car3 Car8 Cfh Cfl2 Cgnl1 Chrdl1 Cidec Clec3b Cobl Cox7a1 D11Ertd736e D830041C10Rik D930036B08Rik Daf1 Dcn Dgkb Dmd Dmn Dpt Dpysl2 E330038N15Rik Efemp1 Enpp3 F5 Fhl5 Fmo5 Foxc1 Fxyd1 Fzd4 Gabarapl1 Gata1 Gata6 Gig1 Gpr133 Gpr146 Grb14 Gsn Gstm1 Gtlf3b Habp4 Has1 Hmgcs2 Hra…
V$OCT1_07	octamer factor 1	1	-3.93	2	ITSN1 ZNF536	1	-4.08	4	BC064033 Ppm1h Srgap2 Wbscr14
V$OCT1_B	Octamer binding factor 1	1	-2.39	27	ADORA1 APEG1 ARGBP2 ATP6V0A1 C2orf32 C6 CTNNA3 DMD DPYSL2 EBF EBF2 F8 ITIH3 ITSN1 KIAA1277 LEPR LPL MYLK NRXN1 PADI2 PCDH20 PKHD1L1 RASD1 SGCG TENC1 TRDN TRIM55	1	-3.37	18	Bteb1 Car8 Dpysl2 Esrrg Extl1 F5 Fes Itih5 Ldb2 Lpl Mitf Nrxn1 Pcdh20 Polydom Slc39a11 Stac2 Trdn Zfp536
V$OCT1_Q6	octamer factor 1	1	-2.26	315	ABCA8 ABCA9 ABLIM3 ACTA1 ADIPOQ ADORA1 ADRA1A AGTR1 ALDH1B1 ALS2CR19 ANGPTL7 ANKRD25 AOC3 APBA1 APEG1 APOD AQP1 AQP4 ARGBP2 ARHGAP20 ARHGAP6 ARHGEF10 ATF3 ATOH8 ATP1A2 ATP6V0A1 B7-H4 BACH2 C10orf30 C10orf33 C10orf90 C16orf5 C2orf32 C6 C7 C9orf127 C9orf58 C9orf65 CA3 CA8 CAPN5 CASP9 CDH19 CDO1 CFH CFL2 CGNL1 CHRDL1 CIDEC CLEC3B COBL COX7A1 CREB5 CRYAB CTDSP2 CTNNA3 CXorf36 CYBRD1 CYP4B1 DAB2 DAF D…	1	-0.71	267	1810013B01Rik 2810484M10Rik 4933425F03Rik 6430402L03Rik 9430041O17Rik Abca3 Abca8b Abca9 Acta1 Adcy2 Adn Adora1 Adra1a Agtr1 Aldh1b1 Als2cr19 Ankrd25 Aoc3 Apba1 Apeg1 Aqp1 Aqp4 Arhgap20 Arhgef10 Atf3 Atoh8 Atp1a2 Atp6v0a1 BC018371 BC046404 BC055107 BC064033 Bach2 Bbs1 Bteb1 C6 Capn5 Car3 Car8 Casp9 Catna3 Cdo1 Centg2 Cfh Cfl2 Chrdl1 Cidec Clec3b Cobl Colec12 Coro2b Cox7a1 Cryab Ctdsp2 Cyp4b1 D11E…
V$OCT_C	Octamer binding site	1	-2.7	26	ADORA1 ARGBP2 ATP6V0A1 C2orf32 C6 DCN DLG2 DMD DPYSL2 EBF F8 FHL5 GCET2 ITSN1 KIAA1277 LEPR LPL MYLK NPY1R NRXN1 PAK3 RASD1 SLICK SPTBN1 TENC1 TRDN	1	-2.64	25	BC064033 Bteb1 Car8 Dmd Dpysl2 Ebf1 Esrrg F5 Fes Igfbp5 Itih5 LOC227485 Ldb2 Lgi1 Lpl Matn4 Mitf Nrxn1 Polydom Rhbdl4 Sgcg Spnb2 Stac2 Trdn Zfp536
V$OLF1_01	olfactory neuron-specific factor	1	-1.87	54	ABCA9 ADIPOQ ALDH1B1 ANKRD25 AQP4 ARGBP2 CA3 DCAMKL2 FHL1 FLJ10324 FLJ12895 FLJ20701 FLJ21986 FLJ30934 GATA1 GATA2 GPRC5B GSN GSTM5 HPN ITPR1 JPH2 KIAA1772 LGALS3 MGRN1 MLPH MPZ MTUS1 MYH11 MYOCD NPR1 OPHN1 PACSIN2 PADI2 PKHD1L1 PLA2G6 PLEKHA4 PMP22 PODN PRLR PTPN14 RASD1 RNF127 SCUBE3 SEMA3E SLC27A1 SLC27A6 SMARCD3 SPTBN1 TBX15 TENC1 TGFBR3 TNS TSPAN2	1	-3.13	30	4933425F03Rik 6430402L03Rik Apeg1 Cidec Ednrb Eps8 Gata1 Gata2 Gprc5c Gsn Gtlf3b Inmt Itpr1 LOC381157 Ldb3 Mglap Myocd Pdk4 Plin Ppp1r9a Ptpn14 Rbp4 Rims1 Sh3d4 Smarcd3 Tle2 Tns Tspan2 Tusc5 Zfp423
V$OSF2_Q6		1	-2.54	213	ABCA9 ABLIM3 ADIPOQ ADRA1A AGTR1 ANKRD25 APBA1 AQP1 AQP4 ARGBP2 ARHGAP20 ARVCF ATF3 ATOH8 ATP6V0A1 BBS1 C10orf33 C10orf90 C16orf5 C2orf32 C6 C9orf58 CA3 CAPN5 CDH19 CDO1 CENTG2 CFH CFL2 CGNL1 CHRDL1 CLEC3B CORO2B COX7A1 CREB5 CRYAB CTDSP2 CTNNA3 CXorf36 CYBRD1 DAF DCAMKL2 DCN DF DGKG DKFZP586H2123 DKFZp761P211 DLG2 DMD DMN DPT DSCR1L1 EBF2 EDG2 EFEMP1 EPS8 F5 F8 FASN FCGRT FES FGF1 FGF10 FGF13 FG…	1	-2.67	204	4933425F03Rik 6430402L03Rik 9430041O17Rik Abca3 Abca8b Abca9 Acta1 Acvrl1 Adcy2 Adn Adra1a Aldh1b1 Als2cr19 Aoc3 Apba1 Apeg1 Aqp1 Aqp4 Arhgef10 Atf3 Atoh8 Atp1a2 Atp6v0a1 B930096L08Rik BC064033 Bbs1 Bteb1 C6 Capn5 Car3 Casp9 Catna3 Cfh Cfl2 Cgnl1 Chrdl1 Cidec Clec3b Colec12 Coro2b Cryab Ctdsp2 Cyp4b1 D11Ertd736e D830041C10Rik Daf1 Dcamkl2 Dcn Dgkb Dlgh2 Dmn Dpt Dscr1l1 E330038N15Rik Ebf1 Edg2 Edn…
V$PADS_C	Retroviral Poly A downstream element	1	-2.7	96	ADCY5 AGTR1 ARGBP2 ARHGAP20 ATP1A2 ATP6V0A1 B7-H4 C16orf5 C6 C9orf127 CA3 CAPN5 CENTG2 CFH CFL2 CIDEC CORO2B COX7A1 CREB5 CRYAB CYP4B1 DAF DCN DGKB DGKG DMN EDNRB EPS8 F5 FASN FHL5 FLJ14050 FLJ14146 FLJ42528 FLJ45744 FMO5 GABARAPL1 GATA6 GPAM GPD1 GPR146 GPRC5C GRB14 GSTM5 HABP4 IL6ST ITIH5 ITSN1 KLF9 LGALS12 LIFR LRP1 LTBP3 MGRN1 MITF MMP19 MRVI1 MTUS1 NNMT NRXN1 PADI2 PAK3 PARK2 PCDH20 PI16 PKH…	1	-2.5	84	9430041O17Rik Abca9 Adcy2 Aldh1b1 Apba1 Apeg1 Atf3 Atp1a2 Atp6v0a1 BC064033 Bbs1 C6 Capn5 Catna3 Cfh Clec3b D11Ertd736e Dcamkl2 Dcn Dlgh2 Dmn Ebf2 Eps8 Esrrg Extl1 Fes Fgf1 Fgf10 Fgf13 Fhl1 Gem Gm1126 Gprc5c Gsn Gstm1 Gtlf3b Has1 Hdac5 Hspb6 Inmt Jph2 Ksr LOC329416 Lats2 Ldb3 Lgals3 Lgi4 Lpl Ltbp3 Mitf Mlph Mpz Msrb3 Mtus1 Negr1 Numbl Obscn Ophn1 Pgcp Pkhd1l1 Plekha4 Plp1 Ppp1r9a Rasd2 Rbp4 Reck …
V$PAX3_B	Pax-3 binding sites	1	-2.55	253	ABCA3 ABLIM3 ACVRL1 ADCY5 ADIPOQ ADORA1 ADRA1A AGTR1 ALDH1B1 ALS2CR19 AOC3 APBA1 APOD AQP1 AQP4 ARHGAP20 ARHGAP6 ARHGEF10 ARVCF ATF3 ATOH8 ATP6V0A1 BACH2 BBS1 C10orf30 C10orf33 C10orf90 C2orf32 C7 C9orf127 C9orf65 CA3 CA8 CAPN5 CASP9 CFL2 CLEC3B COBL CORO2B COX7A1 CREB5 CRYAB CTDSP2 CXorf36 DAB2 DAF DCAMKL2 DCN DF DGKB DGKG DKFZP586H2123 DKFZp761P211 DLC1 DMD DMN DPYSL2 DSCR1L1 EBF EDG2 EDNRB EFE…	1	-2.63	185	2810484M10Rik 4933425F03Rik 9430041O17Rik Abca3 Abca8b Abca9 Adn Adora1 Aldh1b1 Als2cr19 Ankrd25 Aoc3 Apeg1 Aqp1 Arhgap20 Arhgap6 Arhgef10 Atf3 B930096L08Rik BC018371 BC064033 Bbs1 Capn5 Car3 Car8 Catna3 Cdo1 Cfh Cfl2 Cidec Clec3b Colec12 Cox7a1 Cybrd1 D830041C10Rik Dab2 Daf1 Dcamkl2 Dgkb Dlc1 Dlgh2 Dpt Dpysl2 Ebf1 Edg2 Eps8 Extl1 F5 Fcgrt Fgf1 Fgf13 Fmo5 Foxc1 Fxyd1 Fzd4 Fzd7 Gabarapl1 Gata2 Gat…
V$PAX5_01	B-cell-specific activating protein	1	-2.3	56	ACTA1 ADCY2 ANKRD25 ARHGAP6 ARVCF C9orf65 CENTG2 COBL CORO2B DAB2 DLC1 DLG2 DMD DMN DSCR1L1 EBF2 EFEMP1 FLJ30934 FLJ35696 FMO5 FOXC1 FZD7 GNAZ GPAM GPR146 GPRC5C GSN IL6ST INMT INSR ITIH5 KIT MLPH MRVI1 MYOCD NNMT NOVA1 OBSCN OPHN1 OSR1 PLEKHA4 PNPLA2 RBP4 RNF150 SCAM-1 SEMA6A SGCA SH3BP5 SLC2A4 SOX17 SRGAP1 ST3GAL5 STAC2 UNQ1940 VWF ZDHHC9	1	-3.09	26	Acta1 Als2cr19 Aqp1 Arhgef10 BC046404 Dcamkl2 Dpt Dscr1l1 Fgf1 Fmo5 Gem Gtlf3b Hspb6 Itih5 Lgals3 Lifr Lmcd1 Mrvi1 Plin Rgl3 Rnf127 Sash1 Slc27a1 Slc8a3 Tacc1 Timp4
V$PAX6_01	Pax-6	1	-2.49	154	ACTA1 ADCY2 ADCY5 ADIPOQ ADORA1 ADRA1A AGTR1 ALDH1B1 AOC3 AQP4 ARGBP2 ARHGAP20 ARHGAP6 ARVCF ATF3 ATP1A2 ATP6V0A1 B7-H4 C10orf30 C16orf5 C2orf32 C6 C7 CA8 CAPN5 CFL2 CGNL1 CIDEC CLEC3B COLEC12 CREB5 CXorf36 CYBRD1 CYP4B1 DCN DGKB DKFZp761P211 DLC1 DMD DPYSL2 EBF EBF2 EDNRB EFEMP1 ENPP3 EPS8 FGF13 FGF2 FHL1 FHL5 FLJ12895 FLJ20605 FLJ21963 FLJ35696 GCET2 GHR GNAZ GPR133 GPRC5C GRB14 GSN GYPC HABP4 …	1	-2.52	138	9430041O17Rik Abca9 Acta1 Adn Agtr1 Aldh1b1 Apeg1 Arhgef10 Atf3 B930096L08Rik Bach2 C6 Car3 Casp9 Catna3 Cfh Cfl2 Cgnl1 Chrdl1 Coro2b Cyp4b1 D830041C10Rik Daf1 Dgkb Dpt Ebf1 Ebf2 Efemp1 Enpp3 Extl1 F5 F830020C16Rik Fgf10 Fhl5 Fmo5 Fzd4 Gabarapl1 Gata1 Ghr Gig1 Gm1126 Gpam Gpr146 Gprc5c Grb14 Gsn Gstm1 Gtlf3b Habp4 Hdac5 Hrasls3 Hspb6 Il6st Inmt Itpr1 Kit Ksr LOC227485 LOC329416 LOC381157 Ldb2 Ldb…
V$PAX6_Q2		1	-1.93	13	ADCY5 CYP4B1 FLJ90650 LIFR MMP19 PPAP2B PYGM RARA SDPR SLC39A11 SPTBN1 SYNE1 TNS	0.0157644	0.62	43	1810013B01Rik 4933425F03Rik Adcy2 Adra1a Aoc3 Apeg1 BC046404 BC055107 Bach2 Bbs1 Cidec Cybrd1 D11Ertd736e Dmd Enpp3 Fgf1 Foxc1 Gm1126 Gpd1 Grb14 Gypc Hrasls3 Lgi4 Lrp1 Myom1 Npr1 Npy1r Ophn1 Pgcp Plekha4 Plekhb1 Ppap2b Ppp1r9a Rasd2 Rbp4 Sgca Slc43a3 Stac2 Tesc Timp3 Tle2 Wbscr14 Zdhhc9
V$PAX9_B	zebrafish Pax-9 binding sites	1	-2.1	109	ABLIM3 ACVRL1 ADCY2 ADORA1 ALDH1B1 ANKRD25 AQP1 ARGBP2 ARHGAP6 ARVCF ATOH8 ATP6V0A1 BACH2 C7 C9orf58 C9orf65 CENTG2 CFL2 CGNL1 CIDEC CLEC3B CXorf36 DAB2 DCAMKL2 DCN DKFZP586H2123 DKFZp761P211 DMD DPT EDG2 EDNRB EFEMP1 F5 FGF2 FHL5 FLJ14050 FLJ14146 FLJ20920 FLJ23186 FLJ35696 FLJ45744 FMO5 FOXC1 FZD7 GATA2 GNAZ GPD1 GPR146 GPRC5B GPRC5C GSN HAS1 HPN HPSE2 HSPB6 IGFBP5 IL6ST INMT INSR ITIH5 ITSN1 J…	1	-1.09	82	Abca3 Adora1 Aldh1b1 Aqp1 Arhgap20 Arhgef10 Atf3 B930096L08Rik BC018371 BC032925 Bach2 Catna3 Centg2 Cgnl1 Cobl Creb5 Ctdsp2 Dlc1 Dlgh2 Dpt Dscr1l1 Ebf1 Edg2 Ednrb Eps8 Esrrg Fasn Fes Fgf10 Fgf13 Fmo5 Foxc1 Fzd4 Fzd7 Gata2 Gpam Gprc5b Has1 Id4 Inmt Insr Ksr LOC381157 Ldb3 Lepr Lgi1 Lims2 Lpl Mmp19 Mte1 Negr1 Ntn1 Ntrk2 Pacsin2 Palm Park2 Phyhip Pi16 Pkhd1l1 Pmp22 Rara Reln Rgl3 Rhbdl4 Rnf127 Rxrg…
V$PAX_Q6		1	-3.23	337	ABCA3 ABCA8 ABCA9 ABLIM3 ACTA1 ACVRL1 ADCY5 ADIPOQ ADORA1 ADRA1A AGTR1 ALDH1B1 ALS2CR19 ANGPTL7 ANKRD25 AOC3 APBA1 APEG1 APOD AQP1 AQP4 ARGBP2 ARHGAP20 ARHGAP6 ARHGEF10 ARVCF ATF3 ATOH8 ATP1A2 ATP6V0A1 B7-H4 BACH2 BBS1 C10orf30 C10orf33 C10orf90 C16orf5 C2orf32 C6 C7 C9orf127 C9orf58 C9orf65 CA3 CA8 CAPN5 CASP9 CDH19 CENTG2 CFH CFL2 CGNL1 CHRDL1 CIDEC CLEC3B COBL COLEC12 CORO2B COX7A1 CREB5 CRYAB…	1	-3.52	290	1810013B01Rik 2810484M10Rik 4933425F03Rik 6430402L03Rik 9430041O17Rik Abca3 Abca8b Abca9 Acta1 Acvrl1 Adcy2 Adn Adora1 Adra1a Agtr1 Aldh1b1 Als2cr19 Ankrd25 Aoc3 Apba1 Apeg1 Aqp1 Aqp4 Arhgap20 Arhgef10 Atf3 Atoh8 Atp1a2 Atp6v0a1 BC018371 BC032925 BC046404 BC055107 BC064033 Bach2 Bbs1 Bteb1 C6 Capn5 Car3 Car8 Casp9 Catna3 Cdo1 Centg2 Cfh Cfl2 Cgnl1 Cidec Clec3b Cobl Colec12 Coro2b Cox7a1 Creb5 Cry…
V$PBX1_02	homeo domain factor Pbx-1	1	-3.91	5	DSCR1L1 FLJ21963 MGP MYBPC1 SLC27A6	1	-3.97	5	Dscr1l1 Ednrb Lgals3 Nnmt Plce1
V$PBX_Q3		1	-0.4	336	ABCA3 ABCA8 ABCA9 ABLIM3 ACTA1 ACVRL1 ADCY2 ADIPOQ ADORA1 ADRA1A AGTR1 ALDH1B1 ALS2CR19 ANGPTL7 ANKRD25 AOC3 APBA1 APEG1 APOD AQP1 AQP4 ARGBP2 ARHGAP6 ARHGEF10 ARVCF ATF3 ATOH8 ATP1A2 ATP6V0A1 B7-H4 BACH2 BBS1 C10orf30 C10orf33 C10orf90 C16orf5 C2orf32 C6 C7 C9orf127 C9orf58 C9orf65 CA3 CA8 CAPN5 CASP9 CDH19 CDO1 CENTG2 CFH CFL2 CGNL1 CHRDL1 CIDEC CLEC3B COBL CORO2B COX7A1 CREB5 CRYAB CTDSP2 CTNN…	1	-3.49	289	1810013B01Rik 2810484M10Rik 4933425F03Rik 6430402L03Rik 9430041O17Rik Abca8b Abca9 Acta1 Acvrl1 Adcy2 Adn Adora1 Adra1a Agtr1 Aldh1b1 Als2cr19 Ankrd25 Aoc3 Apba1 Apeg1 Aqp1 Aqp4 Arhgap20 Arhgap6 Arhgef10 Atf3 Atoh8 Atp1a2 Atp6v0a1 B930096L08Rik BC018371 BC032925 BC046404 BC055107 BC064033 Bach2 Bbs1 Bteb1 C6 Capn5 Car8 Casp9 Catna3 Cdo1 Centg2 Cfh Cfl2 Cgnl1 Chrdl1 Clec3b Colec12 Coro2b Cox7a1 Cr…
V$PEBP_Q6		1	-2.8	69	ABCA9 AGTR1 AQP4 ARHGAP20 ARVCF ATF3 C16orf5 C6 CA3 CFL2 DAF DCN DF DLG2 DMD DMN DSCR1L1 EBF2 F5 FCGRT FLJ12895 FLJ21986 FLJ23186 FLJ42528 FLJ45744 FLJ90650 FOXC1 FXYD1 GPAM GPD1 GPR133 GPR146 GPRC5C HAS1 HMGCS2 HPN ITIH5 ITSN1 JPH2 KLF9 KRT1B LGALS12 LIFR LMOD1 MGRN1 MMP19 MRVI1 MYBPC1 MYLK MYOM1 NCALD OPHN1 PDK4 PI16 PRELP RHBDL4 RHOU RXRG SCN4A SDPR SLC27A6 SLC8A3 SPTBN1 SYNE1 TBX15 TCEAL7 TRE…	1	-2.73	76	9430041O17Rik Abca9 Acta1 Adcy2 Adn Als2cr19 Apeg1 Aqp4 Atf3 Bbs1 Cfh Cgnl1 Chrdl1 Cidec Colec12 Ctdsp2 Cyp4b1 D11Ertd736e Dcamkl2 Dgkb Dlgh2 Dpt E330038N15Rik Ebf1 Efemp1 Enpp3 Fhl1 Fhl5 Foxc1 Gem Gpr133 Gprc5b Gprc5c Gstm1 Igfbp5 Itih3 Kit Lats2 Ldb3 Lgals3 Lgi1 Lims2 Matn4 Mglap Mlph Myoc Myom1 Obscn Osr1 Padi2 Pck1 Pgcp Pla2g6 Plekha4 Pmp22 Ppp1r9a Prelp Rasd2 Rbp4 Reln Rgl3 Rhbdl4 Rhpn2 Rims…
V$PIT1_Q6		1	-1.92	223	ABCA8 ABCA9 ABLIM3 ADIPOQ ADORA1 AGTR1 ALDH1B1 ALS2CR19 ANGPTL7 AOC3 APBA1 APEG1 APOD AQP1 AQP4 ARGBP2 ARHGAP20 ARHGAP6 ARHGEF10 ATOH8 ATP1A2 ATP6V0A1 BACH2 BBS1 C10orf30 C10orf90 C16orf5 C2orf32 C6 C7 C9orf58 C9orf65 CA3 CA8 CDH19 CDO1 CFH CFL2 CIDEC CLEC3B COLEC12 COX7A1 CREB5 CTNNA3 CXorf36 CYBRD1 DAB2 DAF DCAMKL2 DCN DF DGKB DKFZP586H2123 DLC1 DLG2 DMD DMN DPT DSCR1L1 EBF EBF2 EDNRB EFEMP1 EN…	0.00125578	2.86	203	1810013B01Rik 4933425F03Rik 9430041O17Rik Abca3 Abca8b Abca9 Adcy2 Adra1a Agtr1 Aldh1b1 Als2cr19 Ankrd25 Apba1 Apeg1 Aqp1 Aqp4 Atoh8 Atp1a2 Atp6v0a1 BC018371 BC032925 BC055107 BC064033 Bach2 Bteb1 C6 Car8 Catna3 Cdo1 Centg2 Cfh Cfl2 Cgnl1 Chrdl1 Clec3b Cobl Colec12 Cox7a1 Creb5 Cryab Ctdsp2 Cybrd1 Cyp4b1 D11Ertd736e D830041C10Rik D930036B08Rik Dcn Dgkb Dlc1 Dlgh2 Dmd Dpt Dpysl2 Dscr1l1 E330038N15…
V$POLY_C	Retroviral Poly A signal	1	-3.98	4	DCN ITIH5 SEMA3E SYNE1	1	-2.62	1	Chrdl1
V$POU1F1_Q6		1	-2.54	120	ABCA8 ABCA9 ADIPOQ ADORA1 AGTR1 AOC3 AQP4 ARGBP2 ARHGAP20 ARHGAP6 BACH2 C16orf5 C2orf32 C6 C9orf65 CA3 CA8 CDH19 CDO1 CFH COLEC12 CREB5 CYBRD1 CYP4B1 DAB2 DAF DCN DGKB DKFZp761N1114 DKFZp761P211 DLC1 DMD DMN DPT EDNRB EFEMP1 ENPP3 ESRRG F8 FES FGF13 FGF2 FHL5 FLJ10324 FLJ12895 FLJ20605 FLJ21963 FLJ30934 FLJ42528 GATA6 HABP4 HDAC5 HMGCS2 HRASLS3 IGSF4D IL6ST ITPR1 ITSN1 KIAA1244 KLF9 LATS2 LGI1 LG…	2.64567e-05	6.57	86	1810013B01Rik 9430041O17Rik Abca9 Adcy2 Adra1a Agtr1 BC032925 BC055107 BC064033 Bbs1 C6 Cfh Chrdl1 Colec12 Ctdsp2 D830041C10Rik Dcamkl2 Dcn Dmd Dmn Dpt E330038N15Rik Ednrb Enpp3 Esrrg F830020C16Rik Fgf10 Fhl1 Fhl5 Gem Ghr Gig1 Gpr133 Gprc5b Grb14 Habp4 Has1 Id4 Igfbp5 Itih5 Kit LOC227485 Lgals3 Lifr Lmcd1 Mitf Mlph Mmp19 Mmrn1 Mrvi1 Myom1 Ncald Npr1 Npy1r Nrxn1 Olfml1 Ophn1 Pacsin2 Pgcp Phf1 Pi16…
V$POU3F2_01		1	-4.68	1	KLF9	1	-4.22	2	Gabarapl1 LOC227485
V$POU3F2_02		1	-4.54	2	SPTBN1 WBSCR14	1	-4.02	3	Ppm1h Srgap2 Wbscr14
V$POU6F1_01		1	-3.27	25	ATP6V0A1 C10orf90 CA3 CDH19 CFH CREB5 CYBRD1 DCN DMD F8 GSTM5 IL6ST MITF MMRN1 OLFML1 PARK2 PI16 PLEKHB1 PRLR PRRG3 RHOU SEMA3E SLC43A3 SPTBN1 ZNF536	0.00381048	1.82	11	C6 D11Ertd736e Esrrg Kit Ldb2 Lmcd1 Mitf Pcdh19 Rhbdl4 Rims1 Wbscr17
V$PPARA_01	PPAR:RXR heterodimers	1	-4.25	1	FLJ20920	1	-3.67	1	Acta1
V$PPARA_02	PPAR-alpha:RXR-alpha heterodimer (peroxisome proliferator activated factor alpha:retinoid X receptor alpha)	1	-2.17	6	AGTR1 CLEC3B MGC33894 MYH11 PKHD1L1 PRRG3	1	-3.12	12	Adcy2 D11Ertd736e Efemp1 Gprc5b Habp4 Ksr Matn4 Ptgfr Scn4a Slc39a11 Srgap2 Tle6
V$PPARG_03	PPAR (peroxisome proliferator-activated receptor gamma)	1	-2.71	135	ABLIM3 ACTA1 ADCY2 ADORA1 ADRA1A AGTR1 ALS2CR19 AOC3 APEG1 AQP1 ARHGAP6 ARHGEF10 ATP1A2 BACH2 C10orf33 C16orf5 C9orf127 C9orf65 CA8 CDH19 CGNL1 CLEC3B COBL COX7A1 CREB5 CRYAB CTNNA3 DF DKFZP586H2123 DKFZp761N1114 DLC1 DLG2 DMD EBF EDG2 EDNRB F8 FCGRT FGF1 FGF2 FHL5 FLJ10324 FLJ14050 FLJ20920 FLJ21616 FLJ21986 FLJ30934 FZD4 FZD7 GATA1 GATA6 GHR GPR133 GPRC5C GRB14 GSN GYPC HABP4 HMGCS2 HPN HRASLS3…	1	-1.7	130	9430041O17Rik Abca9 Acta1 Acvrl1 Adora1 Als2cr19 Aoc3 Apeg1 Atf3 Atp1a2 Atp6v0a1 Bach2 Capn5 Car8 Cidec Colec12 Ctdsp2 Cybrd1 Cyp4b1 D11Ertd736e D930036B08Rik Dab2 Dlc1 Dlgh2 Dpysl2 Ebf2 Ednrb Extl1 F5 F830020C16Rik Fasn Fcgrt Fgf13 Fhl1 Fxyd1 Fzd4 Gabarapl1 Gem Gig1 Gm1126 Gm368 Gpd1 Gsn Gypc Hmgcs2 Hpn Hrasls3 Id4 Igfbp5 Inmt Insr Itih5 LOC227485 LOC329416 Lepr Lgals12 Lgals3 Lgi1 Lgi4 Lifr Lpl…
V$PR_01	high affinity binding sites for progesterone receptor	1	-4.19	4	FCGRT HSPB6 JPH2 MITF	1	-3.56	7	BC055107 Casp9 Hspb6 Mlph Mte1 Myom1 Sdpr
V$PR_02	is recognized by progesterone receptor	1	-2.42	19	BBS1 CIDEC CREB5 DAF DLC1 FCGRT FLJ20920 FLJ21616 INMT JPH2 LDB3 MITF MLPH MMRN1 MTUS1 PYGM RNF127 SDPR SOX17	1	-3.23	18	BC055107 Casp9 Cryab Dscr1l1 Gabarapl1 Ghr Gstm1 Mte1 Myoc Myom1 Park2 Sdpr Sestd1 Stac2 Tcfap2b Tenc1 Tspan2 Zfp179
V$PTF1BETA_Q6		1	-1.63	43	AOC3 APBA1 ARHGEF10 ARVCF C9orf58 CFL2 CGNL1 CHRDL1 CLEC3B COLEC12 CRYAB CTDSP2 CXorf36 DMD EXTL1 FCGRT FLJ10324 FLJ35696 HAS1 HPN INMT ITSN1 KIT KLF11 LRP1 LTBP3 MGC33894 MGC45780 NPY1R NTRK2 PACSIN2 PCDH9 PHYHIP RARA RNF150 SLC2A4 SLC8A3 TACC1 TENC1 TGFBR3 TLE2 TNS XYLT1	1	-3.22	25	Apba1 Arhgap20 Atoh8 Atp1a2 BC032925 Bbs1 Casp9 Daf1 Dcn Grb14 Gtlf3b Has1 LOC381157 Lpl Ltbp3 Msrb3 Pkhd1l1 Plekha4 Ppm1h Reck Sema3d Sh3bp5 Slc29a1 Slc8a3 Timp4
V$RFX1_01	X-box binding protein RFX1	1	-2.7	158	ABCA8 ABCA9 ABLIM3 ACTA1 ADRA1A ALDH1B1 ANGPTL7 ANKRD25 APBA1 APEG1 ARHGEF10 ARVCF ATOH8 ATP1A2 ATP6V0A1 B7-H4 C10orf30 C10orf33 C10orf90 C16orf5 C6 C7 C9orf127 C9orf58 C9orf65 CA8 CAPN5 CDO1 CENTG2 CGNL1 COLEC12 CREB5 CTDSP2 CTNNA3 CYP4B1 DAB2 DCN DF DGKG DLG2 DMD DMN EDNRB EPS8 F5 FASN FHL1 FLJ10324 FLJ12895 FLJ20920 FLJ21616 FLJ21963 FLJ21986 FLJ30934 FXYD1 GABARAPL1 GCET2 GHR GNAZ GPD1 GPRC5B…	1	-2.63	133	2810484M10Rik 6430402L03Rik Abca3 Abca9 Acvrl1 Adra1a Als2cr19 Aoc3 Aqp4 Arhgap6 Atp1a2 B930096L08Rik BC018371 BC032925 BC046404 BC064033 Bbs1 Bteb1 C6 Capn5 Car3 Car8 Casp9 Catna3 Cdo1 Centg2 Cfh Cgnl1 Coro2b Ctdsp2 Dab2 Daf1 Dlgh2 E330038N15Rik Ednrb Efemp1 Eps8 Esrrg Extl1 F830020C16Rik Fasn Fes Fgf13 Fhl1 Foxc1 Gata1 Gata6 Gm1126 Gm368 Gpr146 Gprc5b Grb14 Gstm1 Gtlf3b Gypc Hpn Hrasls3 Hspb6 I…
V$RFX1_02	X-box binding protein RFX1	1	-2.69	132	ABCA3 ABCA8 ABCA9 ADCY5 ALDH1B1 APEG1 AQP4 ARGBP2 ARVCF ATF3 B7-H4 BBS1 C16orf5 C9orf127 CA8 CFL2 COBL COLEC12 COX7A1 CREB5 CXorf36 DCN DF DLG2 DMD DSCR1L1 EDG2 EFEMP1 ESRRG EXTL1 F8 FASN FES FGF1 FGF10 FGF2 FLJ12895 FLJ14050 FLJ14146 FLJ20605 FLJ20701 FLJ20920 FLJ21963 FLJ23186 FLJ35696 FOXC1 FXYD1 GATA1 GNAZ GPRC5B GPRC5C GRB14 GYPC HSPB6 IGFBP5 ITIH5 ITPR1 ITSN1 JAZF1 JPH2 KIAA1277 KIAA1772 KL…	1	-2.65	105	6430402L03Rik Abca9 Adcy2 Adora1 Als2cr19 Arhgef10 Atoh8 Atp1a2 B930096L08Rik BC032925 BC055107 Bach2 Bbs1 C6 Car3 Car8 Cdo1 Cgnl1 Chrdl1 Cidec Clec3b Cobl Coro2b Creb5 Daf1 Dcamkl2 Dgkb Dlgh2 Edg2 Eps8 Esrrg Extl1 Fasn Fes Fgf1 Fgf10 Fhl1 Foxc1 Fzd7 Gabarapl1 Gata1 Gata6 Gem Gpd1 Gpr133 Gprc5b Grb14 Gypc Hdac5 Igfbp5 Insr Irx1 Itih3 Itpr1 LOC381157 Ldb2 Lgi1 Lmod1 Mglap Mmp19 Mmrn1 Mpz Msrb3 Myo…
V$RORA1_01	RAR-related orphan receptor alpha1	1	-3.31	28	C10orf33 CENTG2 COBL COX7A1 F8 FLJ20920 GEM HPSE2 LIFR LMCD1 LPL MYLK MYOM1 NNMT PARVB PI16 PLA2G5 PLA2R1 PMP22 PRRG3 RARA SGCA SGCG SLC8A3 SOX17 SYNE1 TCEAL7 TSC	1	-2.32	30	1810013B01Rik 4933425F03Rik Adcy2 Apeg1 BC055107 Car3 Car8 Cfl2 Chrdl1 Colec12 Fhl5 Gata6 Gm1126 Gm368 Gpd1 Gypc Lmcd1 Pla2g5 Ppap2b Reck Rgl3 Scn4a Sestd1 Slc25a4 Slc39a11 Slc8a3 Syne1 Tacc2 Timp3 Xylt1
V$RP58_01	58 KDA repressor protein	1	-3.11	10	APOD ARHGAP6 ARHGEF10 CREB5 DPT ESRRG IGSF4D PARK2 SLC8A3 UNQ1940	1	-3.68	6	BC064033 Cgnl1 Esrrg Msrb3 Park2 Spnb2
V$RSRFC4_01	related to serum response factor, C4	1	-1.64	6	ABCA9 COX7A1 HDAC5 KRT1B MYOM1 SLC2A4	1	-4.4	2	D11Ertd736e Extl1
V$RSRFC4_Q2		1	-0.83	16	ABCA9 ANGPTL7 AQP1 ATF3 COX7A1 DLG2 EPS8 FLJ14146 HDAC5 KRT1B LATS2 MYOM1 OPHN1 PLIN SLC2A4 ZAP128	1	-3.82	7	Aqp1 Atf3 D11Ertd736e Dab2 Extl1 Ghr Slc2a4
V$R_01	Epstein-Barr virus transcription factor R	1	-3.85	8	DCAMKL2 LOC400258 PKHD1L1 RASD1 RECK RHPN2 SLC25A4 WBSCR17	1	-4.05	4	Abca8b Agtr1 Sema3d Sh3bp5
V$S8_01	S8	1	-2.16	37	ABCA9 AGTR1 ARHGAP6 C6 CA3 CIDEC CREB5 DKFZP586H2123 FCGRT FGF2 FLJ21986 GPAM IGSF4D ITIH5 ITSN1 JAZF1 KIT LDB2 LGALS3 LGI4 MGC33894 MGC45780 MGP MITF MRVI1 MYOCD NCALD NNMT NOVA1 PMP22 RIPK2 SLC25A4 SLC27A6 SLICK SOX17 STAC2 VIT	1	-2.75	22	2810484M10Rik C6 Cfh Daf1 Dcamkl2 E330038N15Rik Fcgrt Fhl5 Grb14 Igfbp5 LOC227485 Mitf Mmrn1 Mtus1 Myocd Npr1 Parvb Pdk4 Plce1 Rhou Sntb1 Zfp536
V$SF1_Q6		1	-3.05	50	ADCY2 ADORA1 AQP4 ARHGAP6 ARVCF ATOH8 B7-H4 C7 CA8 CASP9 CFH COX7A1 DGKG DMD DSCR1L1 ESRRG FGF13 FLJ20920 FLJ21963 FZD4 GEM GSN HMGCS2 JPH2 KRT1B LDB3 LIMS2 MITF MYH11 MYLK MYO5C MYOM1 NTN1 PCDH19 PI16 PRLR PRRG3 RHPN2 RIPK2 SCUBE3 SH3BP5 SMARCD3 SYNE1 SYNPO2 TFAP2B TSC WBSCR14 XYLT1 ZAP128 ZNF536	1	-2.95	46	4933425F03Rik Abca8b Adra1a Als2cr19 Apeg1 Arhgap20 Atp6v0a1 BC064033 Car8 Cfh Cfl2 Cgnl1 Chrdl1 D830041C10Rik Dlc1 Dscr1l1 E330038N15Rik Fzd4 Gabarapl1 Gm1126 Gm368 Gpd1 Gpr133 Gstm1 LOC381157 Ldb3 Lepr Lgi1 Lmod1 Myo5c Obscn Pla2g1br Plekhb1 Plin Plp1 Pnpla2 Polydom Ppap2b Reck Rhou Scube3 Shank3 Slc27a1 Slc39a11 Timp3 Xylt1
V$SMAD3_Q6		1	-0.22	203	ABCA3 ABLIM3 ACTA1 ADCY5 ADIPOQ ADORA1 ADRA1A AGTR1 ALS2CR19 APBA1 APEG1 APOD AQP1 AQP4 ARGBP2 ARHGAP6 ARHGEF10 ARVCF ATF3 ATOH8 ATP1A2 B7-H4 BBS1 C10orf30 C10orf33 C16orf5 C7 C9orf65 CA3 CAPN5 CENTG2 CFH CGNL1 CHRDL1 CIDEC CLEC3B COBL CTNNA3 CXorf36 CYBRD1 CYP4B1 DAF DCAMKL2 DCN DKFZP586H2123 DKFZp761N1114 DKFZp761P211 DLC1 DMD DSCR1L1 EBF EDNRB ENPP3 EPS8 ESRRG EXTL1 F8 FCGRT FES FGF1 FGF10 FGF…	1	-1.82	164	1810013B01Rik 2810484M10Rik 4933425F03Rik 6430402L03Rik 9430041O17Rik Abca3 Acta1 Acvrl1 Adn Agtr1 Aldh1b1 Als2cr19 Aoc3 Apba1 Apeg1 Aqp1 Aqp4 Arhgef10 Atf3 Atp1a2 B930096L08Rik BC018371 BC032925 BC055107 BC064033 Bteb1 Capn5 Car8 Catna3 Cdo1 Chrdl1 Cidec Coro2b Cox7a1 Creb5 Cryab Cybrd1 D830041C10Rik Dab2 Dcn Dscr1l1 Ebf1 Ebf2 Edg2 Efemp1 Enpp3 F5 F830020C16Rik Fasn Fcgrt Fgf1 Fgf10 Fgf13 Fxyd1 …
V$SMAD4_Q6		1	-1.34	163	ABCA3 ABCA9 ACTA1 ADCY5 ADIPOQ ADORA1 AGTR1 ALS2CR19 ANGPTL7 APEG1 AQP1 ARGBP2 ARVCF ATF3 B7-H4 BACH2 C7 C9orf58 CA3 CAPN5 CASP9 CDH19 CDO1 CENTG2 CFH CFL2 CIDEC CLEC3B CORO2B CREB5 CRYAB CTNNA3 CXorf36 DCN DF DMD DMN EBF2 EDG2 EDNRB EPS8 ESRRG EXTL1 F5 F8 FASN FCGRT FGF1 FGF10 FGF13 FHL1 FLJ20605 FLJ20701 FLJ20920 FLJ42528 FLJ45744 FXYD1 GATA1 GATA6 GCET2 GEM GNAZ GPAM GPD1 GPR146 GPRC5B GPRC5C …	1	-0.99	142	4933425F03Rik Abca8b Acta1 Adcy2 Adora1 Apba1 Apeg1 Aqp1 Arhgap20 Arhgap6 Arhgef10 Atp1a2 BC018371 BC032925 BC064033 Bach2 Bbs1 Capn5 Casp9 Catna3 Cdo1 Creb5 Cryab Ctdsp2 Cybrd1 D830041C10Rik D930036B08Rik Dab2 Daf1 Dcamkl2 Dcn Dgkb Dlc1 Dmd Dpt Dscr1l1 Ednrb Efemp1 Esrrg Extl1 Fasn Fgf1 Fgf10 Fhl1 Fmo5 Fxyd1 Fzd7 Gata1 Gata2 Gata6 Gem Gig1 Gpam Gpd1 Gpr133 Gsn Gypc Hdac5 Hmgcs2 Hpn Id4 Igfbp5 Il…
V$SOX5_01	Sox-5	1	-1.25	156	ABCA8 ABCA9 ABLIM3 ADORA1 AGTR1 ALDH1B1 ANGPTL7 AOC3 APOD AQP4 ARHGEF10 ATP1A2 B7-H4 BACH2 C10orf90 C6 C7 C9orf127 C9orf65 CA3 CA8 CDO1 CFH CGNL1 CIDEC COX7A1 CREB5 CTNNA3 CYBRD1 CYP4B1 DAB2 DAF DCN DF DLC1 DMD DPT DSCR1L1 EBF EBF2 ESRRG F8 FCGRT FGF13 FGF2 FHL5 FLJ14146 FLJ21616 FLJ21963 FLJ45744 FLJ90650 FMO5 GEM GHR GPR133 GPRC5C GSN GYPC HABP4 HDAC5 HMGCS2 HSPB6 IGSF4D IL6ST INMT ITIH3 ITIH5 …	1	-0.58	122	4933425F03Rik Abca8b Abca9 Adra1a Agtr1 Als2cr19 Aqp1 Aqp4 Arhgap20 Atoh8 BC018371 Bach2 Bteb1 C6 Car8 Cdo1 Centg2 Cfh Chrdl1 Cidec Clec3b Colec12 Creb5 Cybrd1 Cyp4b1 D11Ertd736e D830041C10Rik D930036B08Rik Dab2 Daf1 Dcamkl2 Dlgh2 Dmd Dmn Dpt Dscr1l1 Ebf1 Ebf2 Efemp1 Enpp3 F5 Fhl1 Fhl5 Fmo5 Gabarapl1 Ghr Gig1 Gm1126 Gsn Gtlf3b Hmgcs2 Inmt Insr Irx1 Kit LOC227485 Lats2 Lgi1 Lgi4 Lifr Lmcd1 Lpl Mat…
V$SOX9_B1	SOX (SRY-related HMG box)	1	-2.47	179	ABCA8 ABCA9 ABLIM3 ADORA1 AGTR1 ALDH1B1 ANGPTL7 AOC3 APOD AQP4 ARHGAP6 ARHGEF10 ATP1A2 B7-H4 BACH2 C10orf90 C6 C7 C9orf127 C9orf65 CA3 CA8 CDO1 CFH CGNL1 CHRDL1 CIDEC CLEC3B COX7A1 CREB5 CTNNA3 CYBRD1 CYP4B1 DAB2 DAF DCN DF DGKB DLC1 DLG2 DMD DPT DPYSL2 DSCR1L1 EBF EBF2 ENPP3 ESRRG F8 FCGRT FES FGF13 FGF2 FHL5 FLJ14146 FLJ21616 FLJ21963 FLJ45744 FLJ90650 FMO5 GATA2 GCET2 GEM GHR GPAM GPR133 GPRC5…	0.00882647	1.11	145	4933425F03Rik Abca8b Abca9 Adcy2 Adn Adra1a Agtr1 Aldh1b1 Als2cr19 Aqp1 Aqp4 Arhgap20 Atoh8 BC018371 Bach2 Bteb1 C6 Car3 Car8 Cdo1 Centg2 Cfh Chrdl1 Cidec Clec3b Colec12 Coro2b Creb5 Cybrd1 Cyp4b1 D11Ertd736e D830041C10Rik D930036B08Rik Dab2 Daf1 Dcamkl2 Dlgh2 Dmd Dmn Dpt Dpysl2 Dscr1l1 Ebf1 Ebf2 Efemp1 Enpp3 F5 Fhl1 Fhl5 Fmo5 Gabarapl1 Ghr Gig1 Gm1126 Gsn Gtlf3b Habp4 Hmgcs2 Il6st Inmt Insr Irx1…
V$SREBP1_01	sterol regulatory element-binding protein 1	1	-1.64	31	ANKRD25 ARGBP2 C9orf65 CIDEC COX7A1 DMN F5 FMO5 GABARAPL1 HDAC5 ITIH5 LATS2 LGALS3 MATN4 MMP19 NPY1R PARVB PHYHIP PLA2G6 PNPLA2 PRELP SCARB1 SLC29A1 SPTBN1 ST3GAL5 TACC2 TBX15 TCEAL7 TIMP4 TRIM55 ZDHHC9	1	-2.21	6	Dmd Gig1 Gtlf3b Lmcd1 Phyhip Ppm1h
V$SREBP1_02	sterol regulatory element-binding protein 1	1	-3.37	4	FASN ID4 PRRG3 RASD1	1	-4.5	1	Fasn
V$SREBP1_Q6		1	-1.05	163	ACTA1 ACVRL1 ADCY2 ADIPOQ ANGPTL7 AOC3 AQP1 AQP4 ARGBP2 ARHGAP20 ARHGAP6 ATP1A2 ATP6V0A1 C10orf90 C9orf127 C9orf58 C9orf65 CAPN5 CASP9 CENTG2 CGNL1 CHRDL1 CLEC3B COLEC12 CTDSP2 CXorf36 CYBRD1 DAF DF DGKG DKFZP586H2123 DLG2 DMN DPYSL2 EFEMP1 ESRRG EXTL1 F5 F8 FASN FCGRT FES FGF1 FGF10 FGF13 FGF2 FLJ10324 FLJ12895 FLJ14050 FLJ20605 FLJ20920 FLJ21616 FLJ21963 FLJ30934 FXYD1 GATA1 GPD1 GPR133 GPRC5B …	6.58972e-06	8.79	140	2810484M10Rik 4933425F03Rik Abca3 Acta1 Adcy2 Adn Adora1 Agtr1 Ankrd25 Apba1 Apeg1 Arhgap6 Arhgef10 Atoh8 Atp1a2 Atp6v0a1 BC018371 BC046404 BC064033 Bteb1 C6 Car3 Car8 Casp9 Cdo1 Centg2 Cfh Cgnl1 Cidec Cox7a1 Ctdsp2 Cybrd1 D11Ertd736e D830041C10Rik D930036B08Rik Dpysl2 Dscr1l1 Ebf2 Edg2 Ednrb Enpp3 Esrrg Fasn Fcgrt Fgf1 Fgf10 Fxyd1 Gabarapl1 Gata6 Gem Gm1126 Gm368 Gpam Gpr133 Hmgcs2 Hrasls3 Hspb6…
V$SREBP_Q3		1	-2.63	133	ABCA3 ACTA1 ACVRL1 ADIPOQ ADORA1 AGTR1 ANGPTL7 AOC3 ARGBP2 ARVCF ATOH8 ATP1A2 ATP6V0A1 BACH2 BBS1 C10orf30 C9orf127 C9orf58 C9orf65 CA8 CHRDL1 CIDEC CLEC3B CORO2B COX7A1 CYBRD1 CYP4B1 DCN DF DGKG DKFZP586H2123 DKFZp761N1114 DLG2 DMD DMN DPT DPYSL2 DSCR1L1 EFEMP1 EXTL1 F5 FASN FGF13 FHL1 FLJ12895 FLJ14050 FLJ20605 FLJ21963 FLJ21986 FLJ30934 FLJ35696 FXYD1 GABARAPL1 GATA1 GPAM HSPB6 ID4 IGFBP5 INMT…	1	-1.72	109	2810484M10Rik 9430041O17Rik Abca3 Adcy2 Adora1 Ankrd25 Atoh8 Atp1a2 BC018371 BC064033 Bteb1 Capn5 Car3 Car8 Casp9 Cdo1 Centg2 Cgnl1 Cidec Clec3b Colec12 Cryab Ctdsp2 D930036B08Rik Daf1 Dpt Dpysl2 E330038N15Rik Ebf2 Edg2 Esrrg Fasn Fgf1 Fgf13 Foxc1 Fxyd1 Gabarapl1 Gm1126 Gpr133 Gprc5b Has1 Hmgcs2 Hrasls3 Il6st Itih3 Itih5 Itpr1 Jph2 Kit Ksr Lats2 Ldb3 Lgals12 Lgals3 Lgi1 Lifr Matn4 Mmp19 Mpz Mrvi1…
V$SRF_C	serum response factor	1	-1.16	18	ACTA1 ADORA1 CLEC3B DCN EDNRB FLJ35696 GYPC ITIH3 ITIH5 LDB3 MGC33894 MSRB3 MYLK MYOM1 PCDH19 PLIN PPARGC1A RXRG	1	-3.37	12	6430402L03Rik Acta1 Aoc3 BC032925 Bach2 Bbs1 Ksr Ldb3 Msrb3 Myom1 Rbp4 Timp3
V$SRF_Q4		1	-1.44	38	ACTA1 ADORA1 ANKRD25 ARHGAP6 ATF3 C10orf30 C9orf58 C9orf65 CA8 CDO1 CREB5 DCN FGF13 FLJ14050 FLJ20920 FLJ23186 FLJ35696 FXYD1 GPD1 GPRC5C GYPC ITIH3 LDB3 LGI1 MGC33894 MSRB3 MYLK MYO5C MYOM1 NNAT PARK2 PCDH19 PDK4 PPARGC1A RXRG TBX15 TIMP3 TRDN	1	-3.22	25	6430402L03Rik Acta1 BC032925 Bach2 Bbs1 D930036B08Rik Extl1 Gabarapl1 Gypc Itih5 Ksr LOC227485 Ldb3 Msrb3 Myom1 Nnat Obscn Padi2 Pnpla2 Podn Rasd2 Rbp4 Slc39a11 Timp3 Trdn
V$SRF_Q6	serum response factor	1	-0.49	33	ACTA1 ADORA1 ANKRD25 ATF3 C9orf58 CREB5 DCN FGF13 FLJ14050 FLJ20920 FLJ23186 FLJ35696 FXYD1 GPD1 GYPC ITIH3 LDB3 MGC33894 MSRB3 MYLK MYO5C MYOM1 NNAT PARK2 PCDH19 PDK4 PPARGC1A RARA RXRG TBX15 TIMP3 TRDN ZNF536	1	-2.88	23	6430402L03Rik Acta1 Apba1 BC032925 Bach2 Bbs1 Chrdl1 D930036B08Rik Daf1 Gypc Itih5 LOC227485 Ldb3 Msrb3 Myom1 Nnat Obscn Padi2 Podn Rbp4 Rxrg Shank3 Trdn
V$STAF_01	Se-Cys tRNA gene transcription activating factor	1	-3.71	4	HAS1 HPN SASH1 SPTBN1	1	-3.75	4	Fes Ksr Timp4 Zfp423
V$STAF_02	Se-Cys tRNA gene transcription activating factor	1	-2.44	80	ADCY2 AGTR1 APBA1 APEG1 ARGBP2 ARHGAP20 ARVCF C16orf5 C9orf127 C9orf65 CHRDL1 COLEC12 CTDSP2 CXorf36 DGKG DMD DMN DPT EDNRB EFEMP1 F5 FCGRT FGF2 FHL1 FLJ12895 FLJ20605 FLJ21616 FLJ21963 FLJ30934 FLJ90650 FXYD1 GHR GPD1 GPRC5C GSN HABP4 HAS1 HDAC5 HPN IGSF4D ITPR1 JPH2 KLF9 LGI4 LTBP3 MATN4 MGRN1 MITF MYOCD NTRK2 OBSCN OLFML1 OSR1 PACSIN2 PADI2 PARVB PCDH9 PCK1 PGCP PLA2G6 PMP22 PODN PRELP SASH1 S…	1	-2.69	47	Adn Adora1 Aqp1 BC032925 Bach2 Chrdl1 Cyp4b1 Dmn Dpysl2 Fcgrt Fes Fgf1 Fgf10 Fmo5 Gpam Gpd1 Gpr146 Inmt Insr Itpr1 Ksr LOC381157 Lats2 Lgi4 Lims2 Mpz Myo5c Ntn1 Park2 Pck1 Phyhip Ppm1h Prelp Prlr Ptgfr Rgl3 Rgs9bp Rhbdl4 Rhou Scube3 Tbx15 Tcfap2b Tenc1 Timp4 Tspan2 Wbscr14 Zfp423
V$STAT5A_01	signal transducer and activator of transcription 5a	1	-3.39	18	BBS1 CFL2 DCN DMD FLJ14146 GPRC5B MITF MTUS1 MYOM1 NNMT PLP1 PMP22 PTGFR RBM24 SEMA3E SPTBN1 TIMP3 ZNF423	1	-3	16	Adcy2 Aqp4 BC032925 Centg2 D830041C10Rik Enpp3 Fes Gm368 Lrp1 Mpz Nnmt Pdk4 Pnpla2 Prelp Snph Tbx15
V$STAT5A_02		1	-3.01	52	ABCA9 ADIPOQ AOC3 AQP4 ARHGAP6 ATOH8 C10orf30 C10orf90 CFH COLEC12 CREB5 DCN DLC1 DMD DSCR1L1 ENPP3 F8 FASN FES FLJ12895 FLJ14146 FLJ38507 GRB14 LATS2 LIFR LIMS2 LMOD1 LOC400258 LRP1 MGC33894 MGRN1 MITF MPZ MYH11 MYOC MYOM1 NNMT NPY1R PALM PARK2 PMP22 PPAP2B PTGFR RNF150 SDPR SH3BP5 SPTBN1 ST3GAL5 SYNE1 SYNPO2 TSC ZNF423	1	-2.84	45	Abca8b Abca9 Acta1 Apeg1 Aqp4 Arhgef10 Atoh8 Bteb1 Car3 Cdo1 Fhl5 Fmo5 Gata2 Gpam Gprc5c Habp4 Hpn Hspb6 Itih3 Kit Ldb3 Lgals12 Lgals3 Lifr Lmod1 Mrvi1 Npy1r Olfml1 Pgm5 Phf1 Phyhip Pi16 Pkhd1l1 Plp1 Pnpla2 Rgl3 Rnf127 Sh3d4 Slc27a6 Stac2 Synpo2 Tacc2 Tbx15 Timp3 Tusc5
V$STAT5B_01	signal transducer and activator of transcription 5b	1	-3.95	5	MTUS1 NNMT PMP22 PTGFR SPTBN1	1	-3.19	3	D830041C10Rik Nnmt Prelp
V$STAT_01	signal transducers and activators of transcription	1	-2.96	64	ABCA8 ADIPOQ AOC3 AQP4 ARGBP2 BACH2 BBS1 C2orf32 CDH19 CENTG2 COX7A1 DCN DKFZP586H2123 DMD DPT ESRRG FLJ14146 FLJ20605 FLJ21963 GCET2 GPRC5B GRB14 GSN HPSE2 HRASLS3 IL6ST ITSN1 JAZF1 JPH2 KLF11 LEPR LIMS2 LMOD1 MITF MPZ MTUS1 MYOCD NNMT PACSIN2 PAK3 PARK2 PGM5 PLCE1 PLEKHB1 PMP22 PODN PPARGC1A PRRG3 PTGFR RBP4 RELN SASH1 SEMA3E SLICK SNCG SNTB1 SOX17 SPTBN1 ST3GAL5 TENC1 TIMP3 TMEFF2 TSC ZNF423	1	-2.47	51	9430041O17Rik Abca8b Abca9 Acvrl1 Adcy2 Ankrd25 Aqp4 Arhgap20 Arhgef10 BC032925 Bach2 Capn5 Car3 Cobl Cyp4b1 D830041C10Rik Dlc1 Efemp1 Enpp3 Eps8 Fes Fgf10 Gata2 Gm368 Gpam Gstm1 Gypc Hrasls3 Itih3 LOC381157 Ldb3 Lmod1 Lrp1 Mpz Mrvi1 Nnmt Nrxn1 Padi2 Park2 Pkhd1l1 Pnpla2 Ppp1r1a Prelp Rgl3 Sdpr Sgcg Slc27a1 Snph Srgap1 Tbx15 Zfp536
V$STRA13_01		1	-3.62	14	ATOH8 BBS1 DAF DMD FCGRT FLJ20920 GABARAPL1 HDAC5 LATS2 MGC33894 MMP19 NPY1R TCEAL7 TRIM55	1	-2.88	5	Catna3 Cgnl1 F830020C16Rik Gtlf3b Myo5c
V$T3R_01	viral homolog of thyroid hormone receptor alpha1	1	-3.82	9	CGNL1 FLJ20920 HAS1 HRASLS3 MGC33894 MRVI1 PARVB PYGM SPTBN1	1	-3.39	10	2810484M10Rik 6430402L03Rik BC055107 Cfl2 Fhl5 Fxyd1 Gpam Il6st Pacsin2 Ppm1h
V$TAL1ALPHAE47_01	Tal-1alpha:E47 heterodimer	1	-2.56	22	AGTR1 AOC3 APOD AQP1 ARHGAP6 DGKB DLC1 EXTL1 FLJ10324 FLJ14050 FLJ21986 GPAM HAS1 KRT1B OLFML1 PAK3 PARVB RNF127 SLC8A3 TACC2 VIT VWF	1	-3.22	25	Abca3 Adn Aoc3 BC064033 Casp9 Cgnl1 Chrdl1 Cidec Ednrb Gm1126 Gsn Hmgcs2 Igfbp5 LOC381157 Lgi1 Nnmt Nrxn1 Pi16 Plekha4 Reck Rhou Ripk2 Sgca Tacc2 Tenc1
V$TAL1BETAE47_01	Tal-1beta:E47 heterodimer	1	-2.16	15	AOC3 APOD DGKB DLC1 FLJ10324 FLJ14050 GPAM HAS1 KRT1B PAK3 RNF127 SLC8A3 TACC2 VIT VWF	1	-3.21	14	Aoc3 Casp9 Cidec Hmgcs2 LOC381157 Lgi1 Nrxn1 Pi16 Plekha4 Reck Rhou Ripk2 Sgca Tacc2
V$TAL1BETAITF2_01	Tal-1beta:ITF-2 heterodimer	1	-0.02	23	AGTR1 AOC3 APOD CYP4B1 DGKB DLC1 DMD EFEMP1 FLJ10324 FLJ14050 GPAM GPD1 JAZF1 KRT1B MYLK NUMBL OLFML1 PAK3 RNF127 SLC8A3 TACC2 VIT VWF	1	-3.3	21	Aoc3 BC064033 Casp9 Cidec Gpr133 Gsn Hmgcs2 LOC381157 Lgi1 Lims2 Myo5c Nrxn1 Pi16 Plekha4 Podn Reck Rhou Ripk2 Sgca Tacc2 Tenc1
V$TAL1_Q6		1	-2.68	157	ABLIM3 ACVRL1 ADCY2 ADCY5 ADRA1A ALS2CR19 APBA1 APEG1 AQP1 ARGBP2 ARHGAP20 ARHGAP6 ARHGEF10 ARVCF ATOH8 ATP1A2 B7-H4 C10orf30 C7 C9orf58 CAPN5 CFH CHRDL1 CIDEC CLEC3B COX7A1 CREB5 CRYAB CTDSP2 CYP4B1 DAB2 DCN DF DGKB DGKG DKFZp761N1114 DKFZp761P211 DMD DPT DSCR1L1 EBF2 EDG2 ESRRG EXTL1 F5 F8 FASN FGF10 FLJ10324 FLJ12895 FLJ14050 FLJ14146 FLJ20920 FLJ21616 FLJ42528 FLJ45744 FLJ90650 FOXC1 FXYD1 FZ…	0.00927901	1.1	150	2810484M10Rik 9430041O17Rik Acta1 Acvrl1 Adn Adra1a Ankrd25 Aoc3 Aqp1 Arhgap20 Arhgap6 Arhgef10 Atoh8 Atp1a2 Atp6v0a1 BC018371 BC046404 BC055107 BC064033 Bbs1 Bteb1 Capn5 Casp9 Cfh Chrdl1 Cidec Clec3b Colec12 Coro2b Cryab Ctdsp2 Cybrd1 Cyp4b1 D11Ertd736e D830041C10Rik D930036B08Rik Daf1 Dcn Dgkb Dlgh2 Dmd Dscr1l1 Edg2 Ednrb Efemp1 Enpp3 F830020C16Rik Fasn Fgf1 Fhl1 Gabarapl1 Gata1 Gata2 Gem Gig1 …
V$TANTIGEN_B	Major T-antigen binding sites	1	-3.11	12	C9orf58 CIDEC COX7A1 HDAC5 LIFR MPZ PARVB PRELP SLC29A1 SLC43A3 TACC1 ZDHHC9	1	-1.5	24	1810013B01Rik Adn Aoc3 BC064033 Cidec D11Ertd736e Dmd Gpd1 Grb14 Lgi4 Lifr Npr1 Nrxn1 Ophn1 Plekha4 Plekhb1 Ppap2b Rara Sgca Slc43a3 Spnb2 Stac2 Tesc Tspan2
V$TATA_C	Retroviral TATA box	1	-0.38	109	ABCA8 ABCA9 ALDH1B1 ARGBP2 ARHGAP20 ARHGAP6 ARHGEF10 ATF3 C10orf30 C6 CA3 CA8 CAPN5 CFH CFL2 CIDEC COBL COLEC12 COX7A1 CREB5 CTNNA3 CYBRD1 CYP4B1 DAB2 DAF DCN DGKB DGKG DLC1 DMD EFEMP1 ENPP3 ESRRG F8 FES FGF2 FHL5 FLJ14146 FLJ20605 FLJ20920 FLJ38507 FLJ42528 FMO5 GATA6 GCET2 GPAM GRB14 GYPC HDAC5 HPSE2 ITSN1 JAZF1 KIAA1244 KLF9 LATS2 LDB2 LDB3 LGALS12 LIMS2 LMOD1 LPL LRP1 MGC45780 MITF MMP19 MMRN…	0.0188734	0.48	72	Adn Als2cr19 Aoc3 Atf3 Atp6v0a1 BC064033 Bach2 Bbs1 C6 Casp9 Catna3 Cfh Cidec Ctdsp2 D830041C10Rik Dcn Dpt Enpp3 Gig1 Gm1126 Grb14 Gtlf3b Insr Ksr LOC381157 Lats2 Ldb2 Ldb3 Lifr Lims2 Lmcd1 Lmod1 Lpl Lrp1 Mglap Mitf Mmrn1 Mrvi1 Myoc Myom1 Nnmt Npr1 Npy1r Nrxn1 Olfml1 Osr1 Pacsin2 Pak3 Pcdh20 Pcdh9 Plce1 Pmp22 Polydom Ppap2b Rasd1 Rhpn2 Rims1 Sash1 Scn4a Sema6a Sgca Sgcg Sh3bp5 Slc27a6 Slc8a3 Snph…
V$TAXCREB_01	Tax/CREB complex	1	-3.54	17	CAPN5 CASP9 COBL DKFZP586H2123 EXTL1 FGF13 FXYD1 GABARAPL1 GYPC HSPB6 NTRK2 PAK3 PLA2G6 RBM24 SNCG TIMP3 TRIM55	1	-1.56	14	Acta1 Adra1a Atf3 Atoh8 Edg2 Eps8 Gig1 Has1 Hmgcs2 Hspb6 Ntrk2 Padi2 Pdk4 Zfp536
V$TCF11MAFG_01	TCF11:MafG heterodimers	1	-2.57	21	ABLIM3 ARGBP2 ATF3 ATP6V0A1 C10orf30 C16orf5 CXorf36 DMD FLJ20701 FLJ23186 HDAC5 HMGCS2 ITIH3 NRXN1 NUMBL PHF1 PNPLA2 SCARB1 TFAP2B TU3A ZNF423	1	-3.27	22	Acta1 Adn Apba1 Aqp4 Arhgef10 Enpp3 Fasn Grb14 Lepr Myo5c Numbl Pacsin2 Phf1 Pmp22 Podn Rims1 Sh3d4 Slc29a1 Snf1lk2 St3gal5 Tacc2 Timp3
V$TCF1P_Q6		1	-2.54	226	ABCA3 ABLIM3 ACTA1 ACVRL1 ADCY2 ADORA1 ADRA1A AGTR1 ALS2CR19 ANGPTL7 APEG1 APOD AQP1 AQP4 ARGBP2 ARHGAP20 ARHGAP6 ARHGEF10 ARVCF ATF3 ATOH8 ATP6V0A1 BACH2 BBS1 C10orf33 C10orf90 C16orf5 C2orf32 CA3 CAPN5 CASP9 CDO1 CFL2 CGNL1 CHRDL1 CIDEC CLEC3B COBL COLEC12 CORO2B CREB5 CTDSP2 CYBRD1 DAF DF DGKG DKFZP586H2123 DKFZp761P211 DLC1 DLG2 DMD DMN DPYSL2 DSCR1L1 EBF2 EFEMP1 ESRRG EXTL1 FES FGF1 FGF13 FG…	1	-2.65	201	1810013B01Rik 4933425F03Rik 9430041O17Rik Abca3 Acta1 Acvrl1 Agtr1 Aldh1b1 Als2cr19 Ankrd25 Aoc3 Apba1 Aqp1 Aqp4 Arhgap20 Arhgap6 Atf3 Atoh8 B930096L08Rik BC018371 BC032925 BC046404 BC064033 Bach2 Bbs1 Bteb1 Capn5 Car3 Car8 Casp9 Catna3 Cdo1 Centg2 Cfh Cfl2 Cgnl1 Chrdl1 Cidec Clec3b Cobl Coro2b Cox7a1 Creb5 Cryab Ctdsp2 Cyp4b1 D11Ertd736e D930036B08Rik Dab2 Daf1 Dlc1 Dmd Dmn Enpp3 Eps8 Extl1 F830…
V$TCF4_Q5		1	-2.28	253	ABCA8 ABCA9 ADIPOQ ADORA1 ADRA1A AGTR1 ALDH1B1 ALS2CR19 ANGPTL7 AOC3 APBA1 APEG1 APOD AQP4 ARGBP2 ARHGAP6 ARHGEF10 ATF3 ATP1A2 ATP6V0A1 B7-H4 BACH2 BBS1 C10orf30 C10orf33 C10orf90 C16orf5 C2orf32 C6 C7 C9orf127 C9orf58 CA3 CA8 CDH19 CDO1 CENTG2 CGNL1 CIDEC CLEC3B COLEC12 COX7A1 CREB5 CRYAB CTDSP2 CTNNA3 CXorf36 CYBRD1 CYP4B1 DAB2 DAF DCAMKL2 DCN DF DGKB DKFZP586H2123 DLC1 DLG2 DMD DPT DPYSL2 DSCR…	1	-2.66	245	1810013B01Rik 2810484M10Rik 4933425F03Rik 6430402L03Rik 9430041O17Rik Abca3 Abca8b Abca9 Acta1 Acvrl1 Adcy2 Adn Adra1a Aldh1b1 Als2cr19 Aoc3 Apba1 Apeg1 Aqp1 Aqp4 Arhgap20 Arhgap6 Atf3 Atoh8 Atp6v0a1 B930096L08Rik BC018371 BC032925 BC046404 BC055107 BC064033 Bach2 Bbs1 Bteb1 C6 Capn5 Car3 Car8 Casp9 Catna3 Cdo1 Centg2 Cfh Cfl2 Cgnl1 Clec3b Cobl Colec12 Coro2b Cryab Ctdsp2 Cyp4b1 D11Ertd736e D8300…
V$TEF_Q6		1	-2	118	ABCA9 ABLIM3 ALDH1B1 ANGPTL7 AQP4 ARGBP2 ARHGAP6 ARVCF C10orf90 C2orf32 C7 C9orf58 C9orf65 CA3 CA8 CDH19 CDO1 CFH CFL2 CLEC3B COLEC12 CREB5 CTNNA3 CYBRD1 DAB2 DAF DCAMKL2 DCN DKFZp761N1114 DLC1 DLG2 DMD DPT DSCR1L1 EDG2 ENPP3 EPS8 ESRRG FGF13 FGF2 FLJ12895 FLJ14146 FLJ20605 FLJ20701 FLJ21963 FLJ38507 FLJ42528 FMO5 GATA2 HABP4 HDAC5 IGSF4D IL6ST INMT ITIH3 ITPR1 KLF9 KRT1B LDB2 LGALS3 LGI1 LMCD1 L…	0.00882647	1.15	85	Adra1a Agtr1 Aldh1b1 Apba1 Arhgef10 BC032925 C6 Cdo1 Cfh Colec12 Cox7a1 Creb5 Dcamkl2 Dcn Dlc1 Dmd Dmn Dpt Edg2 Efemp1 Enpp3 Esrrg F5 Fes Fgf1 Fhl1 Gabarapl1 Gata1 Ghr Gpam Gpr133 Gtlf3b Hrasls3 Id4 Il6st Inmt Kit Ksr LOC227485 LOC329416 LOC381157 Ldb2 Lims2 Mglap Mitf Mlph Mmp19 Mmrn1 Myoc Ncald Npr1 Npy1r Nrxn1 Obscn Pacsin2 Pgcp Pkhd1l1 Plce1 Plekhb1 Podn Polydom Ppargc1a Ppm1h Prelp Prlr Rapg…
V$TEL2_Q6		1	-1.59	14	AOC3 EXTL1 GSN INMT PACSIN2 PLA2G6 PPARGC1A PRLR RNF127 SLC39A11 SNCG TENC1 TIMP4 ZAP128	1	-3.27	22	BC064033 E330038N15Rik Fhl5 Gig1 Hdac5 Mitf Mpz Myo5c Nnmt Osr1 Plp1 Pnpla2 Prelp Ripk2 Sestd1 Sgcg Slc39a11 Sncg Sox17 Synpo2 Timp4 Tle6
V$TFIIA_Q6		1	-2.78	298	ABCA3 ABCA8 ABCA9 ABLIM3 ACVRL1 ADCY5 ADIPOQ ADORA1 AGTR1 ALDH1B1 ALS2CR19 ANGPTL7 ANKRD25 AOC3 APBA1 APEG1 APOD AQP1 AQP4 ARGBP2 ARHGAP6 ARHGEF10 ARVCF ATF3 ATOH8 ATP1A2 ATP6V0A1 B7-H4 BBS1 C10orf30 C10orf33 C10orf90 C16orf5 C2orf32 C6 C7 C9orf127 C9orf58 C9orf65 CA3 CA8 CAPN5 CASP9 CDH19 CDO1 CENTG2 CFH CFL2 CGNL1 CHRDL1 CIDEC CLEC3B COBL COLEC12 CREB5 CRYAB CTDSP2 CTNNA3 CXorf36 CYBRD1 CYP4B1 …	1	-3.08	271	1810013B01Rik 2810484M10Rik 4933425F03Rik 6430402L03Rik 9430041O17Rik Abca3 Abca8b Abca9 Acta1 Acvrl1 Adcy2 Adora1 Agtr1 Aldh1b1 Als2cr19 Aoc3 Apba1 Apeg1 Aqp1 Aqp4 Arhgef10 Atf3 Atoh8 Atp1a2 Atp6v0a1 B930096L08Rik BC018371 BC032925 BC046404 BC055107 BC064033 Bach2 Bbs1 Bteb1 C6 Capn5 Car3 Car8 Casp9 Catna3 Cdo1 Centg2 Cfh Cgnl1 Chrdl1 Cidec Clec3b Cobl Coro2b Cox7a1 Creb5 Cryab Ctdsp2 Cybrd1 Cyp…
V$TFIII_Q6		1	-2.25	329	ABCA3 ABCA9 ABLIM3 ACTA1 ACVRL1 ADCY2 ADCY5 ADIPOQ ADORA1 ADRA1A AGTR1 ALDH1B1 ALS2CR19 ANGPTL7 ANKRD25 AOC3 APBA1 APEG1 APOD AQP1 AQP4 ARGBP2 ARHGAP20 ARHGAP6 ARHGEF10 ARVCF ATF3 ATOH8 ATP1A2 ATP6V0A1 B7-H4 BACH2 BBS1 C10orf30 C10orf33 C10orf90 C16orf5 C2orf32 C7 C9orf127 C9orf58 C9orf65 CA8 CAPN5 CASP9 CDO1 CENTG2 CFL2 CGNL1 CHRDL1 CIDEC CLEC3B COBL COLEC12 CORO2B COX7A1 CREB5 CRYAB CTDSP2 CXor…	0.00169512	2.61	293	1810013B01Rik 2810484M10Rik 4933425F03Rik 6430402L03Rik 9430041O17Rik Abca3 Abca8b Abca9 Acta1 Acvrl1 Adcy2 Adn Adora1 Adra1a Agtr1 Aldh1b1 Als2cr19 Ankrd25 Aoc3 Apba1 Apeg1 Aqp1 Arhgap20 Arhgap6 Arhgef10 Atf3 Atoh8 Atp1a2 Atp6v0a1 B930096L08Rik BC018371 BC032925 BC046404 BC055107 BC064033 Bach2 Bbs1 Bteb1 C6 Capn5 Car3 Car8 Casp9 Catna3 Cdo1 Centg2 Cfh Cfl2 Cgnl1 Chrdl1 Cidec Clec3b Cobl Colec12…
V$TGIF_01	TGIF (5'TG3' interacting factor)	1	-2.32	86	ABCA3 ABCA8 ACVRL1 ADIPOQ ANGPTL7 ANKRD25 APBA1 APEG1 ARHGEF10 ATP1A2 BBS1 C16orf5 CA3 CFL2 CHRDL1 CIDEC CLEC3B CTNNA3 CXorf36 DF DGKB DKFZP586H2123 DMD EFEMP1 EXTL1 F5 FASN FGF1 FGF10 FHL5 FLJ12895 FLJ14050 FLJ20701 FLJ21963 FLJ90650 FMO5 GATA1 GATA6 GEM GHR HABP4 HDAC5 HMGCS2 IGFBP5 IGSF4D INMT INSR ITPR1 KIAA1244 LGI1 MATN4 MRVI1 MTUS1 MYBPC1 MYLK MYO5C MYOC NCALD NOSTRIN NPR1 NUMBL OSR1 PAK3 …	1	-2.71	85	Abca3 Acta1 Acvrl1 Aldh1b1 Als2cr19 Ankrd25 Apba1 Aqp1 BC018371 BC055107 Bach2 C6 Cfh Cgnl1 Chrdl1 Cidec Clec3b Coro2b Cox7a1 Ctdsp2 D830041C10Rik D930036B08Rik Daf1 Dgkb Dlgh2 Dmd E330038N15Rik Efemp1 Extl1 F5 F830020C16Rik Fasn Fgf10 Fhl1 Fhl5 Fmo5 Fzd4 Gem Gprc5b Gstm1 Gtlf3b Has1 Igfbp5 Inmt Insr Irx1 Itih5 Itpr1 LOC227485 Lepr Lgals3 Lmcd1 Lmod1 Mmrn1 Mrvi1 Mtus1 Myoc Myocd Nnmt Olfml1 Osr1 …
V$TITF1_Q3	TTF-1, TITF1 (thyroid transcription factor 1)	1	-2.19	118	ABCA9 ADIPOQ ADORA1 AGTR1 ANGPTL7 AOC3 AQP1 AQP4 ARHGAP6 ATP1A2 B7-H4 C16orf5 C6 CA3 CDH19 CDO1 CFH CFL2 CREB5 CTDSP2 CTNNA3 CYP4B1 DAB2 DAF DCN DF DGKG DKFZp761P211 DLC1 DMD DPT EDNRB EFEMP1 ENPP3 EXTL1 FCGRT FGF13 FHL5 FLJ20605 FLJ21616 FLJ23186 FLJ30934 FXYD1 GATA2 GCET2 GHR GPR133 GPRC5C GRB14 GYPC HMGCS2 HRASLS3 IGSF4D IL6ST ITIH5 JPH2 KIAA1244 LATS2 LGALS12 LIFR LIMS2 LMOD1 MGC33894 MGRN1 M…	1	-2.56	121	1810013B01Rik 6430402L03Rik Abca8b Abca9 Acvrl1 Adora1 Adra1a Agtr1 Aldh1b1 Als2cr19 Ankrd25 Aoc3 Apba1 Apeg1 Aqp4 Arhgap6 Arhgef10 Atf3 Atp6v0a1 B930096L08Rik BC046404 BC064033 C6 Cdo1 Cfh Cidec Clec3b Colec12 Coro2b Creb5 Ctdsp2 Cybrd1 D830041C10Rik D930036B08Rik Dab2 Dcamkl2 Dcn Dscr1l1 E330038N15Rik Ebf2 Efemp1 Esrrg F830020C16Rik Fes Gata1 Gata2 Ghr Gm1126 Gm368 Gpr146 Gsn Gstm1 Habp4 Igfbp5…
V$USF_01	upstream stimulating factor	1	-2.34	37	ABCA9 ARHGEF10 ATF3 ATOH8 BBS1 C2orf32 CFL2 CREB5 CXorf36 DAF DLC1 FASN FCGRT FLJ20920 GABARAPL1 HDAC5 INSR IRX1 ITIH5 JPH2 KLF11 LATS2 MGC33894 MLPH MMP19 MYOC NPY1R PARVB PLA2G6 PRRG3 RNF127 SDPR SLC39A11 SLC43A3 TCEAL7 TMEFF2 TRIM55	1	-2.57	26	Abca8b Aldh1b1 Ankrd25 Arhgef10 Atoh8 BC018371 Catna3 Cfl2 D11Ertd736e Dcamkl2 F5 Fcgrt Fzd7 Gig1 Gpd1 Gtlf3b Mlph Myo5c Pla2g6 Rnf127 Slc27a6 Slc39a11 St3gal5 Tenc1 Tmeff2 Zfp179
V$USF_C	USF binding site	1	-0.03	167	ABCA3 ABCA9 ACTA1 ADCY2 ADRA1A AGTR1 ALDH1B1 APEG1 AQP4 ARHGAP20 ARHGAP6 ARHGEF10 ATF3 ATOH8 ATP1A2 B7-H4 BACH2 BBS1 C10orf30 C10orf33 C2orf32 CA3 CDH19 CENTG2 CFL2 CIDEC CLEC3B COLEC12 CREB5 CRYAB CXorf36 CYBRD1 DAF DGKB DGKG DKFZP586H2123 DLC1 DLG2 DMD DPT EBF2 EFEMP1 ENPP3 ESRRG F8 FASN FCGRT FHL1 FLJ20701 FLJ20920 FLJ21616 FLJ21963 FLJ30934 FLJ38507 FLJ90650 FMO5 FXYD1 FZD4 GABARAPL1 GATA1 GA…	1	-2.01	135	1810013B01Rik 4933425F03Rik Abca8b Abca9 Acvrl1 Agtr1 Aldh1b1 Als2cr19 Ankrd25 Aoc3 Apba1 Aqp4 Arhgap6 Arhgef10 Atoh8 Atp1a2 Atp6v0a1 B930096L08Rik BC018371 BC064033 Bach2 Bbs1 Bteb1 C6 Car3 Casp9 Catna3 Centg2 Cfl2 Cgnl1 Ctdsp2 D11Ertd736e D830041C10Rik Daf1 Dcamkl2 Dgkb Dlc1 Dlgh2 Dmn Dpt Dscr1l1 Efemp1 Esrrg Extl1 F5 F830020C16Rik Fasn Fcgrt Fgf1 Fxyd1 Fzd7 Gata6 Gem Gig1 Gm1126 Gpam Gpd1 Gpr1…
V$USF_Q6	upstream stimulating factor	1	-2.03	236	ABCA3 ABCA9 ABLIM3 ACTA1 ACVRL1 ADCY2 ADCY5 ADIPOQ AGTR1 ALDH1B1 ALS2CR19 ANKRD25 APBA1 APEG1 AQP4 ARHGAP20 ARHGAP6 ARHGEF10 ARVCF ATF3 ATOH8 ATP1A2 ATP6V0A1 BACH2 BBS1 C10orf33 C16orf5 C2orf32 C9orf65 CA8 CAPN5 CASP9 CENTG2 CFH CFL2 CGNL1 CHRDL1 CIDEC CLEC3B CORO2B CREB5 CRYAB CTDSP2 CTNNA3 CYBRD1 CYP4B1 DAF DCAMKL2 DF DGKB DGKG DKFZP586H2123 DKFZp761N1114 DLC1 DMD DPT DPYSL2 EBF2 EDG2 EDNRB EFE…	1	-2.46	196	2810484M10Rik 4933425F03Rik 6430402L03Rik Abca3 Abca8b Abca9 Acta1 Acvrl1 Adn Agtr1 Aldh1b1 Als2cr19 Ankrd25 Aoc3 Apba1 Aqp1 Aqp4 Arhgap20 Arhgap6 Arhgef10 Atoh8 Atp1a2 Atp6v0a1 BC018371 BC032925 BC046404 BC064033 Bach2 Bbs1 Bteb1 C6 Car3 Car8 Casp9 Catna3 Centg2 Cfl2 Cgnl1 Chrdl1 Cidec Clec3b Cobl Coro2b Ctdsp2 Cybrd1 D11Ertd736e D830041C10Rik D930036B08Rik Daf1 Dcamkl2 Dcn Dgkb Dlc1 Dlgh2 Dmd D…
V$VBP_01	PAR-type chicken vitellogenin promoter-binding protein	1	-3.3	28	ABCA8 ABCA9 ADIPOQ AGTR1 AOC3 ARHGAP6 ATF3 C10orf90 CDH19 CFH CREB5 CTNNA3 DCAMKL2 DCN DMD EDNRB ID4 IL6ST LGALS3 MMRN1 PAK3 PARK2 PNPLA2 RIPK2 SDPR SYNE1 TRDN TRIM55	1	-3.21	26	Abca8b Adcy2 Atf3 Cfh Creb5 Dcn Dlc1 Efemp1 Enpp3 Fmo5 Gpd1 Igfbp5 Lgi1 Lpl Negr1 Pck1 Phf1 Phyhip Pmp22 Prlr Rims1 Sh3d4 Slc2a4 Sox17 Tcfap2b Vwf
V$VMAF_01	v-Maf	1	-2.1	208	ABCA3 ABCA8 ABLIM3 ACTA1 ADCY2 ADCY5 ADIPOQ ADORA1 ADRA1A AGTR1 ALDH1B1 ANGPTL7 ANKRD25 APBA1 APOD AQP1 AQP4 ARGBP2 ARHGAP20 ARHGAP6 ARHGEF10 ATF3 ATOH8 ATP1A2 B7-H4 BACH2 BBS1 C10orf30 C10orf33 C10orf90 C16orf5 C6 C9orf58 C9orf65 CA8 CAPN5 CASP9 CFH CFL2 CGNL1 CLEC3B COLEC12 CORO2B COX7A1 CREB5 CRYAB CXorf36 DAB2 DAF DCN DGKG DKFZP586H2123 DKFZp761N1114 DKFZp761P211 DLG2 DMD DPT DPYSL2 DSCR1L1 E…	1	-1.84	201	1810013B01Rik 4933425F03Rik 9430041O17Rik Abca9 Acta1 Adcy2 Adn Adra1a Als2cr19 Ankrd25 Apba1 Apeg1 Aqp1 Aqp4 Arhgap6 Arhgef10 Atoh8 Atp6v0a1 BC018371 BC032925 BC046404 BC055107 BC064033 Bach2 Bbs1 Bteb1 Capn5 Car3 Car8 Casp9 Centg2 Cfl2 Cgnl1 Cobl Coro2b Cox7a1 Creb5 Cryab Cybrd1 Cyp4b1 D11Ertd736e D830041C10Rik Dab2 Daf1 Dcn Dgkb Dlc1 Dlgh2 Dpt Dpysl2 Dscr1l1 E330038N15Rik Ebf2 Edg2 Efemp1 Enpp…
V$VMW65_Q6		1	-0.76	144	ABCA8 ABCA9 AGTR1 APBA1 APEG1 APOD AQP4 ARGBP2 ARHGAP20 ARHGAP6 B7-H4 C10orf90 C2orf32 C6 C7 C9orf65 CA3 CDH19 CDO1 CFH COBL CREB5 CTNNA3 CXorf36 DAB2 DAF DCN DGKB DKFZp761N1114 DLC1 DLG2 DMD DPT DSCR1L1 EBF EBF2 EDNRB ENPP3 EPS8 F8 FCGRT FGF13 FHL1 FHL5 FLJ21616 FLJ21963 FLJ21986 FLJ45744 FLJ90650 FZD4 GABARAPL1 GATA6 GCET2 GEM GRB14 GSN GSTM5 GYPC HDAC5 HRASLS3 ID4 IGFBP5 IGSF4D ITIH5 JPH2 KIAA…	0.000171659	4.74	98	9430041O17Rik Abca8b Adcy2 Adn Aldh1b1 Ankrd25 Aoc3 Arhgap20 Atoh8 B930096L08Rik BC055107 BC064033 C6 Capn5 Car3 Car8 Casp9 Cdo1 Cfl2 Cidec Cox7a1 Cyp4b1 Daf1 Dcn Dmd Dmn Ebf1 Ednrb Enpp3 F5 Fhl1 Fhl5 Ghr Gpr133 Grb14 Gypc Habp4 Hspb6 Igfbp5 Inmt Irx1 LOC381157 Lats2 Ldb2 Lgals12 Lgi1 Lifr Lmod1 Mmrn1 Msrb3 Mtus1 Myoc Ncald Nnat Nnmt Npr1 Nrxn1 Olfml1 Ophn1 Pacsin2 Pak3 Pcdh19 Pdk4 Phf1 Pkhd1l1 P…
V$VMYB_01	v-Myb	1	-2.36	251	ABCA3 ABCA8 ABCA9 ACVRL1 ADCY2 ADCY5 ADRA1A AGTR1 ALDH1B1 ALS2CR19 ANGPTL7 ANKRD25 APBA1 APOD AQP1 AQP4 ARGBP2 ARHGAP20 ARHGAP6 ARHGEF10 ARVCF ATF3 ATOH8 ATP1A2 ATP6V0A1 C10orf30 C16orf5 C7 C9orf127 C9orf58 CA3 CA8 CAPN5 CDO1 CENTG2 CFH CFL2 CGNL1 CIDEC CLEC3B COBL COLEC12 CORO2B COX7A1 CREB5 CRYAB CTDSP2 CTNNA3 CXorf36 CYBRD1 DAB2 DAF DCAMKL2 DCN DGKB DKFZP586H2123 DKFZp761N1114 DKFZp761P211 DLC…	1	-2.31	209	2810484M10Rik 4933425F03Rik 9430041O17Rik Abca8b Abca9 Acvrl1 Adora1 Adra1a Als2cr19 Ankrd25 Apeg1 Aqp1 Aqp4 Arhgap6 Atf3 B930096L08Rik BC018371 BC055107 BC064033 Bteb1 C6 Car3 Car8 Casp9 Catna3 Cdo1 Cfh Cfl2 Chrdl1 Cidec Clec3b Cobl Colec12 Coro2b Creb5 Ctdsp2 Cybrd1 Cyp4b1 D830041C10Rik D930036B08Rik Dab2 Daf1 Dcamkl2 Dcn Dgkb Dlgh2 Dmd Dmn Dpt Dscr1l1 E330038N15Rik Ebf1 Ebf2 Ednrb Efemp1 Eps8 …
V$VMYB_02	v-Myb	1	-2.84	70	ABCA3 ABCA9 ACVRL1 ADCY2 ADCY5 ADRA1A AQP1 ARVCF ATF3 C9orf127 CA3 CA8 CDO1 CFH CYBRD1 DKFZp761N1114 DMD DPYSL2 DSCR1L1 ENPP3 EPS8 ESRRG F5 FES FLJ10324 FLJ20605 FLJ21963 FLJ23186 FLJ30934 FZD7 GPR146 GSN GSTM5 HPSE2 HSPB6 IL6ST IRX1 ITPR1 ITSN1 LEPR LGALS3 LOC136306 MITF MMP19 MYLK MYO5C NOVA1 NPR1 OBSCN PAK3 PCDH19 PDK4 PHF1 PMP22 PRELP PTCH2 PTPN14 RECK SASH1 SDPR SESTD1 SMARCD3 SOX17 SPTBN1 T…	0.0122773	0.82	32	Abca8b Als2cr19 Aqp1 Atf3 BC055107 Catna3 Cybrd1 D930036B08Rik Daf1 Dcamkl2 Ebf1 Fgf10 Fhl1 Fzd7 Gpam Gprc5b Gypc Itih5 Itpr1 Lats2 Mte1 Mtus1 Palm Phf1 Pla2g6 Prelp Rgs9bp Sdpr Sncg Sox17 Synpo2 Zfp536
V$WHN_B	winged-helix factor nude	1	-2.55	110	ACTA1 ADCY2 ADIPOQ ANGPTL7 APEG1 ARHGAP20 ATP6V0A1 C10orf33 C16orf5 C9orf65 CAPN5 CDH19 CDO1 COBL CXorf36 DAB2 DGKG DKFZp761P211 DLC1 DMN EBF EDG2 EFEMP1 EPS8 ESRRG FASN FGF10 FGF2 FLJ12895 FLJ20605 FLJ20701 FLJ20920 FLJ21616 FLJ30934 FLJ35696 FLJ38507 FXYD1 FZD4 GATA2 GATA6 GNAZ GPAM GPD1 GPR146 GPRC5B GPRC5C HDAC5 HMGCS2 HPSE2 ID4 INSR IRX1 ITIH5 ITPR1 ITSN1 KIAA1772 KLF11 LATS2 LGALS3 LGI4 LOC…	1	-2.75	71	1810013B01Rik 4933425F03Rik Acvrl1 Aldh1b1 Apeg1 Arhgap20 Atf3 Atp1a2 B930096L08Rik BC018371 Casp9 Cdo1 Cobl Colec12 Cryab Dcamkl2 Dmn Ebf1 Ebf2 Ednrb Eps8 F830020C16Rik Fgf10 Fgf13 Fmo5 Foxc1 Fzd4 Fzd7 Gprc5b Gtlf3b Hmgcs2 Id4 Insr Jph2 Lats2 Ldb3 Ltbp3 Mte1 Myocd Ntn1 Osr1 Park2 Parvb Pdk4 Phf1 Pla2g1br Pla2g6 Pmp22 Polydom Ppargc1a Ptgfr Ptpn14 Rbp4 Rhou Rhpn2 Rnf150 Rxrg Sash1 Sestd1 Slc25a4 …
V$XBP1_01	X-box-binding protein 1	1	-0.36	21	ABCA8 ABCA9 ACTA1 C10orf30 CASP9 CREB5 DAB2 DGKG ESRRG FLJ14146 FLJ45744 GATA2 HAS1 KLF11 MITF MMP19 SCN4A SNF1LK2 TCEAL7 TRIM55 ZAP128	1	-2.92	23	Abca8b Aqp1 C6 Centg2 Cfl2 D11Ertd736e Dcamkl2 Dscr1l1 Fcgrt Gypc Hspb6 Lims2 Mlph Myoc Myocd Pdk4 Pla2g6 Rgs9bp Sgcg Sh3bp5 Snf1lk2 St3gal5 Zfp423
V$XFD1_01	Xenopus fork head domain factor 1	1	-2.98	41	ABCA9 AGTR1 AQP4 ARGBP2 ARHGEF10 BBS1 CA8 CDH19 CFH CFL2 COX7A1 DAB2 DCN DGKB DMD ENPP3 FES FLJ12895 FLJ38507 FLJ42528 GSTM5 GYPC ID4 ITPR1 MATN4 MGC33894 MITF MRVI1 MYH11 MYLK MYOM1 OPHN1 PCDH20 PPAP2B PPARGC1A PRELP RECK SEMA3E SLICK TREM4 ZBTB20	0.0200405	0.43	34	Abca8b B930096L08Rik Casp9 Cfh Creb5 D11Ertd736e Dmd Fhl5 Foxc1 Gabarapl1 Gpam Gtlf3b Itpr1 Mmp19 Mrvi1 Mte1 Myom1 Npr1 Ophn1 Phf1 Pi16 Plce1 Plekha4 Ppap2b Rapgef2 Rasd2 Reck Rgs9bp Rhou Sh3d4 Snf1lk2 Sntb1 St3gal5 Trdn
V$XFD2_01	Xenopus fork head domain factor 2	1	-2.93	67	ABCA9 ABLIM3 AGTR1 ANGPTL7 APOD C10orf90 C2orf32 C6 CHRDL1 COLEC12 CREB5 CXorf36 DAB2 DAF DCN DKFZp761P211 DLC1 DMD DPT EDNRB ENPP3 F8 FGF1 FGF13 FLJ10324 FLJ21963 FLJ42528 FMO5 FXYD1 GHR GPR133 GRB14 HMGCS2 IGSF4D INSR ITIH5 KIT KLF11 KLF9 LGALS3 LGI1 LGI4 MITF MTUS1 MYBPC1 MYLK NEGR1 NPY1R OLFML1 PALM PDK4 PNPLA2 PPAP2B PPARGC1A PRLR RBP4 RELN RNF150 SASH1 SGCG SNPH SPTBN1 SYNE1 TCEAL7 TRIM55 T…	1	-0.46	56	9430041O17Rik Abca8b Agtr1 Aldh1b1 Ankrd25 Apba1 Aqp4 C6 Car3 Centg2 Cfl2 Cidec Coro2b D830041C10Rik Dcn Dpysl2 Ednrb Extl1 F830020C16Rik Fgf1 Fhl1 Fmo5 Gabarapl1 Gig1 Habp4 Hrasls3 Insr Kit Lats2 Lepr Lgals3 Lgi1 Lims2 Lpl Mitf Mmp19 Mrvi1 Myom1 Olfml1 Ophn1 Pcdh20 Polydom Ppap2b Ppargc1a Ppp1r1a Rasd1 Reck Rims1 Sgcg Smarcd3 Sntb1 Stac2 Tacc2 Tcfap2b Tesc Tle2
V$XFD3_01	Xenopus fork head domain factor 3	1	-3.19	36	ABLIM3 APOD ARHGAP6 ARHGEF10 ATP1A2 C10orf90 C2orf32 C7 CA3 CDH19 CFH DAF DGKB DKFZp761P211 DMD FLJ21963 GYPC INMT KLF9 LDB2 MGC33894 MITF MMRN1 MRVI1 NPY1R PACSIN2 PLIN PPP1R1A PRELP RBP4 RIPK2 RNF127 SGCG SNTB1 TACC2 TRIM55	1	-0.55	24	C6 Cidec Dcn Dmd Fmo5 Gprc5c Lgals12 Mlph Mte1 Myoc Npy1r Nrxn1 Park2 Pi16 Pla2g5 Plekha4 Ppap2b Ppargc1a Reck Rnf127 Snf1lk2 Tenc1 Trdn Zfp536
V$ZID_01	zinc finger with interaction domain	1	-1.23	70	ACTA1 ACVRL1 ADCY5 ADORA1 ANGPTL7 ANKRD25 ARVCF ATP6V0A1 C2orf32 CA8 CAPN5 CENTG2 CIDEC CREB5 CXorf36 DAB2 DF DKFZp761P211 DLC1 DMD DMN DSCR1L1 EFEMP1 EPS8 FGF1 FGF2 FHL5 FLJ14050 FLJ20701 FLJ23186 GEM GPRC5C HABP4 HDAC5 HPSE2 INMT ITIH3 KIAA1772 KIT KRT1B LATS2 LIFR LMOD1 LRP1 MGRN1 MPZ MRVI1 MYO5C NUMBL OSR1 PADI2 PLP1 PMP22 PODN PTCH2 RECK SCARB1 SLC27A1 SLC2A4 SLC8A3 ST3GAL5 TACC2 TENC1 TGFBR…	1	-2.23	52	Abca9 Adcy2 Aldh1b1 BC046404 Casp9 Cobl Cryab Dcamkl2 Dlc1 Dmd Extl1 Fgf1 Fmo5 Fxyd1 Fzd4 Fzd7 Gem Grb14 Gsn Igfbp5 Itih3 Ksr Lepr Lgi1 Lrp1 Ltbp3 Mte1 Myo5c Myom1 Osr1 Padi2 Pak3 Palm Pdk4 Plp1 Pmp22 Podn Ppp1r1a Ptgfr Rhbdl4 Rhou Rhpn2 Rnf127 Sash1 Slc29a1 Slc2a4 Srgap1 Stac2 Tesc Tgfbr3 Timp4 Trdn
V$ZTA_Q2		1	-2.32	100	ABLIM3 ADCY2 AGTR1 APOD ARGBP2 ARHGAP6 ARVCF BBS1 C10orf30 C10orf90 C2orf32 CA3 COBL COX7A1 CYP4B1 DAB2 DCN DF DMD DSCR1L1 EBF2 EDNRB EFEMP1 FGF10 FGF13 FHL1 FLJ10324 FLJ20605 FLJ23186 FXYD1 GABARAPL1 GATA2 GNAZ GRB14 GYPC HAS1 HDAC5 HMGCS2 HRASLS3 HSPB6 IGSF4D INMT ITIH3 ITPR1 JAZF1 KIAA1244 KLF9 LDB3 LIFR LOC400258 LPL MATN4 MGC15429 MGC45780 MITF MMP19 MRVI1 MYLK NNMT NOSTRIN NRXN1 OPHN1 PARVB…	1	-1.22	82	Abca9 Acvrl1 Adcy2 Adn Adora1 Agtr1 Aldh1b1 Als2cr19 Aoc3 B930096L08Rik Bteb1 Cdo1 Cidec Cobl Cox7a1 D11Ertd736e Dab2 Daf1 Dlc1 Dlgh2 Dmd Dpysl2 Dscr1l1 Edg2 Ednrb F5 Fgf13 Fhl5 Gabarapl1 Gm1126 Gpr133 Gsn Gstm1 Hmgcs2 Hrasls3 Hspb6 Itpr1 LOC381157 Ldb2 Ldb3 Lepr Lgals12 Lgi4 Lifr Lmod1 Matn4 Mmp19 Msrb3 Mtus1 Myom1 Ncald Nnat Nnmt Nrxn1 Obscn Olfml1 Pacsin2 Pcdh19 Pgcp Pi16 Pla2g5 Plekha4 Plp1 P…

## Sheet: early, human up, mouse down
			Human				Mouse
TRANSFAC ID	Description	Max Bayes Factor	p	Bayes Factor	# Genes	Gene symbols	p	Bayes Factor	# Genes	Gene symbols
V$KROX_Q6		6.88	1.65355e-05	6.88	42	AP3M2 ARL11 ARMC7 ATP13A2 C14orf175 C6orf62 CARD11 CD47 CORO1A CYBA DCLRE1C DERL3 DKFZP434B0335 FAM31B FAM40B FAM55C FLJ14213 FLJ25067 GGH GYG IMP-3 INPP4A KIAA0746 LOC129285 MYO1G PEX13 PIK3CD PLXNC1 PRKCQ PTK9L RAB11FIP2 RASGRF1 SIT SLAMF8 SNX11 ST8SIA4 SYK TRIM65 TTC16 UNC13D WDR5B ZAP70	1	-1.74	32	2310050N11Rik 9830160G03Rik Acy3 Ap3m2 Armc7 Atp13a2 BC005537 BC022150 BC025872 BC042698 Card12 Cd47 Cdc42se2 Cyba Ggh Gyg1 Igf2bp3 Itga4 Mdfic Mulk Parp11 Pex13 Pou2f2 Ppt1 Prkcq Ptk9l Rasgrf1 Snx11 St8sia4 Syk Ttc16 Unc13d
V$DEAF1_01		6.83	1.65355e-05	6.83	15	CD22 CD47 CYBA DKFZP434B0335 FAM40B GTF2A1 MGC19764 MYO1G PPT1 RAB7L1 SNX11 SYK TFEC TTC16 ZAP70	1	-2.27	17	Ap3m2 Atp13a2 BC025872 BC042698 Cova1 Igf2bp3 Mulk Parp11 Pou2f2 Rab11fip2 Sit Snx11 Tcfec Ttc16 Unc13d Zap70 Zfp366
V$IRF_Q6_01		6.73	1.65355e-05	6.73	77	ACY3 ADH7 APOL6 ARMC7 ATP13A2 C6orf62 CARD12 CD2 CD22 CD244 CD3E CD3G CDC42SE2 CLEC12A CLEC4C CTSW CXCR3 CXorf21 CYBA CYBB DCLRE1C DERL3 DKFZP434B0335 EPSTI1 FAM55C FLJ14213 FLJ14397 FLJ30990 FLJ33641 FLJ90709 GPR174 GYG HIC HIST1H2BJ IMP-3 INPP4A ITGA4 KIAA0746 LOC129285 LOC440590 LPXN LRRIQ2 MARCH1 MGC19764 MK2S4 MULK MYO1G P2RY6 PARP11 PIK3CD PIK3CG PLXNC1 POU2F2 PPT1 PRKCQ PTK9L PTPN7 RAB7L1 …	1	-1.63	38	Acy3 Ap3m2 Arl11 BC005537 Cd226 Cd244 Cd3e Cd3g Clec4b Clnk Cova1 Cxcl13 Cybb Dclre1c Epsti1 Ggh Gpr1 Gtf2a1 Igf2bp3 Inpp4a Itga4 Lpxn March1 Mdfic Mulk Myo1g Nkg7 Pex13 Pik3cg Rgs18 Rnase6 Rnasel Slamf6 Slamf7 Slamf8 Stk4 Tlr8 Zfp366
V$ATF3_Q6	activating transcription factor 3	6.38	3.29671e-05	6.38	1	TTC16	1	-2.34	11	Gpr1 Gtf2a1 Itgae Mdfic Pex13 Ppt1 Prkcq Rac2 Rnasel Ttc16 Zap70
V$IRF_Q6		4.78	0.00018046	4.78	48	ACY3 ADH7 APOL6 ATP13A2 C6orf62 CARD12 CD2 CD244 CD3G CDC42SE2 CLEC12A CXCR3 CXorf21 CYBB DCLRE1C DERL3 EPSTI1 FLJ14213 FLJ14397 FLJ30990 FLJ90709 GYG IMP-3 INPP4A KIAA0746 MARCH1 MGC19764 MK2S4 MULK MYO1G P2RY6 PARP11 PIK3CD PIK3CG PLXNC1 PRKCQ PTK9L PTPN7 RAB7L1 RASGRF1 SERPINB13 SLAMF7 SLAMF8 SP110 TFEC TLR8 TMEM14A WBSCR5	1	-1.74	19	Ap3m2 Arl11 BC005537 Cd226 Cd244 Cd3g Cybb Dclre1c Epsti1 Gpr1 Gtf2a1 Igf2bp3 Lpxn Mulk Rgs18 Rnase6 Rnasel Slamf6 Slamf7
V$IRF7_01	interferon regulatory factor 7	3.73	0.000542133	3.73	81	ACY3 ADH7 AP3M2 APOL6 ARL11 ARMC7 ATP13A2 C1orf22 C6orf62 CARD12 CD2 CD22 CD226 CD244 CD3G CDC42SE2 CLEC12A CLEC4C COVA1 CXCR3 CXorf21 CYBA CYBB DCLRE1C DERL3 EPSTI1 FAM55C FGD3 FLJ14213 FLJ30990 FLJ33641 FLJ90709 GGH GPR174 GTF2A1 GYG HIC HIST1H2BJ INPP4A ITGA4 KIAA0746 LOC123722 LOC440590 LRRIQ2 MARCH1 MGC19764 MK2S4 MULK MYO1G P2RY6 PEX13 PIK3CD PIK3CG PLXNC1 POU2F2 PPT1 PRKCQ PTK9L PTPN7 RAB7…	1	-1.99	50	2310050N11Rik AI132321 Adcy7 Adh7 Ap3m2 Armc7 BC005537 BC022150 BC025872 C1qg Card11 Cd226 Cd244 Cd3e Clec12a Clec4b Clnk Cxcl13 Cybb Dclre1c Epsti1 Ggh Gtf2a1 Gyg1 Igf2bp3 Inpp4a Itgae Lpxn March1 Mulk Nkg7 Pex13 Pik3cg Ppt1 Prkcq Ptk9l Rac2 Rasgrf1 Rgs18 Rnase6 Rnasel Slamf6 Slamf7 Slamf8 Tlr7 Tlr8 Tmem14a Trim65 Ttc16 Zfpn1a3
V$E2F1_Q6	E2F-1	2.73	0.00154923	2.73	65	AP3M2 ARMC7 ATP13A2 C1QG C1orf22 C6orf62 CARD11 CARD12 CD3G CD47 CDC42SE2 CLEC12A CORO1A COVA1 CXorf21 CYBA DCLRE1C DERL3 DKFZP434B0335 EPSTI1 FAM31B FAM40B FAM55C FLJ25067 FLJ30990 FLJ90709 GGH GPR1 GTF2A1 GYG HIC HIST1H2BJ IMP-3 INPP4A ITGA4 ITGAE KIAA0746 LOC123722 LOC129285 MK2S4 NKG7 P2RY6 PARP11 PIK3CD PLXNC1 PPT1 PRKCQ PTK9L PTPN7 RAB11FIP2 RAB7L1 RASGRF1 RGS18 SLC38A6 SNX11 SP110 ST8SIA4 …	1	-0.65	39	2310050N11Rik 9830160G03Rik Adcy7 Ap3m2 Atp13a2 BC005537 BC025872 BC042698 Cd47 Cdc42se2 Clnk Coro1a Ctsw Cxcl13 Cxcr3 Dclre1c Epsti1 Ggh Gpr1 Gtf2a1 Gyg1 Itga4 Mdfic Mulk Parp11 Pex13 Pou2f2 Ppt1 Prkcq Ptk9l Rab11fip2 Rab7l1 Rasgrf1 Snx11 St8sia4 Stk4 Trim65 Ttc16 Zfp366
V$E2F_Q3_01		2.42	0.0257325	0.21	45	AP3M2 ARMC7 C1QG C1orf22 CARD12 CD226 CD47 CDC42SE2 CLEC12A CORO1A COVA1 DCLRE1C DERL3 FAM40B FAM55C FLJ25067 FLJ30990 FLJ90709 GGH GTF2A1 GYG HIC HIST1H2BJ INPP4A KIAA0746 KLHL6 LOC129285 MGC19764 MK2S4 NKG7 P2RY6 PARP11 PEX13 PIK3CD RAB7L1 RASGRF1 SLC38A6 SP110 STK4 SYK TMEM14A TRIM65 TTC16 WDR5B ZNFN1A3	0.00211225	2.42	18	2310050N11Rik Acy3 BC005537 Cd47 Cdc42se2 Epsti1 Ggh Gpr1 Gtf2a1 Gyg1 Parp11 Prkcq Rab7l1 Serpinb13 Slamf7 Snx11 Stk4 Ttc16
V$E2F_Q4	E2F	2.23	0.00263203	2.23	38	ACY3 ARMC7 C1QG C1orf22 CARD12 CD47 CDC42SE2 CLEC12A CORO1A COVA1 DERL3 FAM40B FAM55C FLJ30990 FLJ90709 GGH GTF2A1 GYG HIC HIST1H2BJ INPP4A KIAA0746 LOC129285 MIST MULK P2RY6 PARP11 PIK3CG RAB11FIP2 RAB7L1 RASGRF1 SLC38A6 SP110 ST8SIA4 STK4 TTC16 WBSCR5 WDR5B	1	-0.52	23	2310050N11Rik Acy3 Ap3m2 BC005537 BC025872 Cd244 Cd47 Cdc42se2 Coro1a Cxcl13 Cybb Epsti1 Ggh Gpr1 Gtf2a1 Mfng Prkcq Ptpn7 Rab7l1 Syk Trim65 Ttc16 Zfp366
V$WHN_B	winged-helix factor nude	2.23	0.00263203	2.23	24	AP3M2 CD226 CD47 CYBA DKFZP434B0335 EPSTI1 FAM31B GGH GPR174 LOC123722 LOC129285 LOC440590 P2RY6 PIK3CD PRKCQ RAB11FIP2 RAB7L1 RASGRF1 ST8SIA4 SYK TRIM65 TTC16 WDR5B ZNFN1A3	1	-1.48	17	9830160G03Rik Arl11 Armc7 BC005537 BC025872 Cd47 Cdc42se2 Cxcr3 Epsti1 Gtf2a1 Itga4 Ppt1 Prkcq Rab11fip2 Rnasel St8sia4 Ttc16
V$AP1_Q4	activator protein 1	2.14	0.0028799	2.14	102	ACY3 ADCY7 ADH7 AP3M2 APOL6 ARL11 ARMC7 ATP13A2 C14orf175 C1QG C6orf62 CARD11 CARD12 CD2 CD22 CD226 CD244 CD3E CD3G CD47 CDC42SE2 CLEC12A CLEC4C CNR2 CORO1A COVA1 CTSW CXCL13 CXCR3 CXorf21 CXorf9 CYBA CYBB DCLRE1C DERL3 DKFZP434B0335 EPSTI1 FAM31B FAM55C FGD3 FLJ14213 FLJ14397 FLJ25067 FLJ30990 FLJ33641 FLJ90709 GGH GPR1 GPR174 GTF2A1 GYG HIC HIST1H2BJ IMP-3 INPP4A ITGA4 ITGAE KLHL6 LOC123722 LOC…	1	-1.48	79	2310050N11Rik AI132321 Acy3 Adcy7 Adh7 Ap3m2 Arl11 Armc7 Atp13a2 BC005537 BC042698 C1qg Card12 Cd22 Cd226 Cd244 Cd3e Cd3g Cd47 Cdc42se2 Clec4b Clnk Coro1a Cova1 Ctsw Cxcl13 Cxcr3 Cyba Cybb Dclre1c Epsti1 Fgd3 Ggh Gm376 Gpr1 Gtf2a1 Gyg1 Igf2bp3 Inpp4a Itga4 Itgae March1 Mdfic Mfng Mulk Myo1g Nkg7 P2ry6 Parp11 Pex13 Pik3cd Pik3cg Pou2f2 Prkcq Ptk9l Ptpn7 Rab11fip2 Rab7l1 Rac2 Rgs18 Rnasel Serpinb13…
V$AML_Q6		2.07	1	-1.76	25	ADH7 APOL6 ARMC7 C1QG C6orf62 CDC42SE2 CLEC12A CXCR3 FAM31B FAM55C FLJ14213 FLJ25067 GGH GPR1 GYG MGC19764 RGS18 SLAMF7 SLAMF8 SP110 STK4 TLR9 UNC13D ZNF366 ZNFN1A3	0.00290884	2.07	32	Acy3 Adh7 Arl11 C1qg Card12 Cd22 Cd3e Cd3g Clec12a Cnr2 Cxcr3 Cybb Epsti1 Gm376 Gpr1 Gtf2a1 Igf2bp3 Inpp4a March1 Nkg7 Parp11 Pex13 Pou2f2 Rac2 Serpinb13 St8sia4 Syk Tcfec Tlr7 Tmem14a Unc13d Zfp366
[truncated: 296 more rows]

## Sheet: early, human down, mouse up
			Human				Mouse
TRANSFAC ID	Description	Max Bayes Factor	p	Bayes Factor	# Genes	Gene symbols	p	Bayes Factor	# Genes	Gene symbols
[truncated: 280 more rows]
