# Supplementary material for: Cross-species identification of genomic drivers of squamous cell carcinoma development across preneoplastic intermediates
Source: Nat Commun. 2016 Aug 30;7:12601. doi: 10.1038/ncomms12601 (PMC5013636; doi:10.1038/ncomms12601)
Supplement: Supplementary Data 7 — Differentially-expressed microRNAs in human samples. The underlying data for the correlation matrix, differentially expressed microRNAs across all samples, and individual signatures in pairwise comparisons are included as separate sheets. [file ncomms12601-s8.xlsx]

## Sheet: Human microRNA correlation
Supplementary Data 7: Differentially-expressed microRNAs in human samples.
Groups_miRNA	NS	NS	NS	NS	NS	NS	NS	NS	AK	AK	AK	AK	AK	AK	AK	AK	AK	AK	SCC	SCC	SCC	SCC	SCC	SCC	SCC	SCC	SCC
Sample	1-NS	2-NS	3-NS	4-NS	5-NS	6-NS	10-NS	8-NS	1-AK	2-AK	3-AK	4-AK-1	5-AK	6-AK	10-AK	12-AK	4-AK-2	8-AK	2-SCC	3-SCC	4-SCC-1	5-SCC	6-SCC	10-SCC	12-SCC	4-SCC-2	8-SCC
1-NS	1	0.43	-0.03	0.37	0.36	0.27	0.43	0.31	0.18	-0.35	-0.32	0.14	-0.02	-0.31	-0.02	-0.13	0.2	-0.02	-0.32	0.19	-0.12	-0.4	-0.4	-0.4	-0.22	-0.22	-0.33
2-NS	0.43	1	-0.21	0.36	0.52	0.45	0.62	0.37	0.07	-0.27	-0.51	0.38	-0.06	-0.27	0.08	-0.13	0.12	0.17	-0.44	-0.05	-0.39	-0.53	-0.55	-0.41	-0.38	-0.28	-0.39
3-NS	-0.03	-0.21	1	-0.01	0	-0.12	-0.06	0.16	-0.14	-0.1	0.26	-0.29	0.12	-0.08	0.12	0.02	-0.38	0.19	-0.04	-0.11	0.08	0.03	0.19	0.08	-0.05	-0.21	0.18
4-NS	0.37	0.36	-0.01	1	0.33	0.31	0.43	0.53	0.26	-0.29	-0.37	0.2	0.02	-0.35	-0.11	0.03	0.36	-0.16	-0.3	0.25	-0.14	-0.43	-0.54	-0.46	-0.41	-0.08	-0.5
5-NS	0.36	0.52	0	0.33	1	0.61	0.72	0.36	-0.01	-0.35	-0.56	0.49	0.1	-0.28	0.08	-0.08	0.08	0.35	-0.48	-0.09	-0.47	-0.56	-0.57	-0.43	-0.45	-0.37	-0.47
6-NS	0.27	0.45	-0.12	0.31	0.61	1	0.62	0.4	0	-0.38	-0.57	0.39	-0.03	-0.21	0.03	-0.04	0.09	0.27	-0.37	-0.17	-0.39	-0.5	-0.49	-0.39	-0.39	-0.3	-0.39
10-NS	0.43	0.62	-0.06	0.43	0.72	0.62	1	0.35	0	-0.29	-0.65	0.55	0.14	-0.21	0.3	-0.18	0.25	0.29	-0.54	0.01	-0.46	-0.64	-0.66	-0.46	-0.65	-0.42	-0.69
8-NS	0.31	0.37	0.16	0.53	0.36	0.4	0.35	1	0.23	-0.09	-0.22	0.11	0.03	-0.28	0.09	-0.12	0.12	0.06	-0.22	0.16	-0.27	-0.54	-0.49	-0.49	-0.57	-0.28	-0.25
1-AK	0.18	0.07	-0.14	0.26	-0.01	0	0	0.23	1	0.05	-0.1	0.01	0.06	-0.12	-0.08	-0.19	0.3	-0.28	-0.18	0.26	0.03	-0.21	-0.15	-0.33	-0.1	0.22	-0.19
2-AK	-0.35	-0.27	-0.1	-0.29	-0.35	-0.38	-0.29	-0.09	0.05	1	0.2	-0.15	0.05	0.41	0.12	0.04	-0.02	-0.06	0.07	0.04	-0.09	0.03	0.07	0.27	-0.09	0.08	0.07
3-AK	-0.32	-0.51	0.26	-0.37	-0.56	-0.57	-0.65	-0.22	-0.1	0.2	1	-0.46	-0.07	0.09	-0.09	0.19	-0.3	-0.14	0.38	0.13	0.35	0.4	0.49	0.33	0.38	0.1	0.45
4-AK-1	0.14	0.38	-0.29	0.2	0.49	0.39	0.55	0.11	0.01	-0.15	-0.46	1	0.03	-0.11	0.28	-0.12	0.35	0.19	-0.47	0.03	-0.46	-0.5	-0.55	-0.32	-0.43	-0.2	-0.47
5-AK	-0.02	-0.06	0.12	0.02	0.1	-0.03	0.14	0.03	0.06	0.05	-0.07	0.03	1	0.05	0.28	-0.22	0.12	0.02	-0.18	0.06	-0.12	-0.19	-0.15	-0.12	-0.24	-0.05	-0.08
6-AK	-0.31	-0.27	-0.08	-0.35	-0.28	-0.21	-0.21	-0.28	-0.12	0.41	0.09	-0.11	0.05	1	0.11	-0.1	-0.08	0.09	-0.04	-0.08	-0.04	0.09	0.23	0.28	0.06	0.05	0.15
10-AK	-0.02	0.08	0.12	-0.11	0.08	0.03	0.3	0.09	-0.08	0.12	-0.09	0.28	0.28	0.11	1	-0.25	0.21	0.26	-0.14	0.17	-0.34	-0.38	-0.28	-0.16	-0.49	-0.22	-0.16
12-AK	-0.13	-0.13	0.02	0.03	-0.08	-0.04	-0.18	-0.12	-0.19	0.04	0.19	-0.12	-0.22	-0.1	-0.25	1	-0.18	0.35	-0.02	-0.13	0.05	0.13	0.1	-0.09	0.22	0.07	0
4-AK-2	0.2	0.12	-0.38	0.36	0.08	0.09	0.25	0.12	0.3	-0.02	-0.3	0.35	0.12	-0.08	0.21	-0.18	1	-0.31	-0.16	0.49	-0.09	-0.3	-0.51	-0.47	-0.33	0.33	-0.5
8-AK	-0.02	0.17	0.19	-0.16	0.35	0.27	0.29	0.06	-0.28	-0.06	-0.14	0.19	0.02	0.09	0.26	0.35	-0.31	1	-0.18	-0.32	-0.42	-0.32	-0.13	-0.17	-0.23	-0.37	-0.07
2-SCC	-0.32	-0.44	-0.04	-0.3	-0.48	-0.37	-0.54	-0.22	-0.18	0.07	0.38	-0.47	-0.18	-0.04	-0.14	-0.02	-0.16	-0.18	1	-0.03	0.22	0.43	0.38	0.42	0.3	0.15	0.41
3-SCC	0.19	-0.05	-0.11	0.25	-0.09	-0.17	0.01	0.16	0.26	0.04	0.13	0.03	0.06	-0.08	0.17	-0.13	0.49	-0.32	-0.03	1	0.11	-0.23	-0.28	-0.25	-0.23	0.06	-0.23
4-SCC-1	-0.12	-0.39	0.08	-0.14	-0.47	-0.39	-0.46	-0.27	0.03	-0.09	0.35	-0.46	-0.12	-0.04	-0.34	0.05	-0.09	-0.42	0.22	0.11	1	0.5	0.59	0.16	0.5	0.29	0.24
5-SCC	-0.4	-0.53	0.03	-0.43	-0.56	-0.5	-0.64	-0.54	-0.21	0.03	0.4	-0.5	-0.19	0.09	-0.38	0.13	-0.3	-0.32	0.43	-0.23	0.5	1	0.68	0.51	0.67	0.32	0.5
6-SCC	-0.4	-0.55	0.19	-0.54	-0.57	-0.49	-0.66	-0.49	-0.15	0.07	0.49	-0.55	-0.15	0.23	-0.28	0.1	-0.51	-0.13	0.38	-0.28	0.59	0.68	1	0.5	0.65	0.22	0.57
10-SCC	-0.4	-0.41	0.08	-0.46	-0.43	-0.39	-0.46	-0.49	-0.33	0.27	0.33	-0.32	-0.12	0.28	-0.16	-0.09	-0.47	-0.17	0.42	-0.25	0.16	0.51	0.5	1	0.31	-0.12	0.39
12-SCC	-0.22	-0.38	-0.05	-0.41	-0.45	-0.39	-0.65	-0.57	-0.1	-0.09	0.38	-0.43	-0.24	0.06	-0.49	0.22	-0.33	-0.23	0.3	-0.23	0.5	0.67	0.65	0.31	1	0.45	0.58
4-SCC-2	-0.22	-0.28	-0.21	-0.08	-0.37	-0.3	-0.42	-0.28	0.22	0.08	0.1	-0.2	-0.05	0.05	-0.22	0.07	0.33	-0.37	0.15	0.06	0.29	0.32	0.22	-0.12	0.45	1	0.21
8-SCC	-0.33	-0.39	0.18	-0.5	-0.47	-0.39	-0.69	-0.25	-0.19	0.07	0.45	-0.47	-0.08	0.15	-0.16	0	-0.5	-0.07	0.41	-0.23	0.24	0.5	0.57	0.39	0.58	0.21	1

## Sheet: Human microRNA expression
Groups_miRNA	NS	NS	NS	NS	NS	NS	NS	NS	AK	AK	AK	AK	AK	AK	AK	AK	AK	AK	SCC	SCC	SCC	SCC	SCC	SCC	SCC	SCC	SCC
Sample	1-NS	2-NS	3-NS	4-NS	5-NS	6-NS	10-NS	8-NS	1-AK	2-AK	3-AK	4-AK-1	5-AK	6-AK	10-AK	12-AK	4-AK-2	8-AK	2-SCC	3-SCC	4-SCC-1	5-SCC	6-SCC	10-SCC	12-SCC	4-SCC-2	8-SCC
hsa-mir-193a-5p	0.686971	1.084	-0.139995	0.474738	0.848897	1.084	0.796757	1.01454	0.547241	-1.11623	-1.1754	1.35062	0.279289	-0.0938985	0.951982	-0.244555	1.01454	-0.244555	-1.92024	0.713479	-0.758585	-1.36044	-1.0913	-2.34133	-0.559654	-0.015863	0.214988
hsa-mir-203a	-0.543442	-0.60024	0.434461	-0.901614	-0.266608	-1.70499	-1.21301	-1.11867	-0.87464	0.953323	1.44745	-0.163957	1.04295	0.179557	0.230305	0.230305	-0.402283	-0.942397	-2.29357	-0.122548	0.731528	1.39186	0.953323	0.357142	1.50153	0.62815	1.06609
hsa-let-7g-5p	-0.379863	-0.751011	0.366523	-1.88712	-0.908417	-0.655766	-2.29009	-0.372728	-0.254816	0.0152851	2.41916	0.146239	-0.164021	0.107767	0.248314	0.607693	-1.01562	1.35602	0.184712	-0.254816	-0.254816	-0.0886053	1.72188	0.556716	0.899747	-0.454951	1.10257
hsa-mir-15b-3p	-0.583892	-0.583892	0.817716	-0.583892	-0.583892	-0.583892	-1.61888	-1.52371	-0.583892	-0.583892	1.18093	-0.583892	-0.583892	-0.583892	-0.494126	1.11792	-1.22887	0.705347	-0.583892	-0.583892	0.760351	1.54344	1.91849	1.5153	1.26717	0.127763	0.91787
hsa-mir-6510-3p	-0.00191028	1.47405	0.33071	0.541717	1.13937	1.03584	1.79616	1.57515	-0.149855	-0.113763	-0.435225	1.09895	0.812127	-1.30856	0.643841	-0.684239	0.0845618	-0.0640985	-1.35116	-0.457316	-0.317371	-2.30898	-0.218426	-0.319749	-1.41331	-0.508088	-0.880427
hsa-mir-24-2-5p	0.420805	-1.86037	0.547027	-0.139801	-1.86037	-0.960249	-0.0693392	-1.1021	0.740042	0.699264	0.699264	-1.86037	0.155831	-0.154726	0.839518	-0.757615	-0.651908	-1.0586	0.0207922	0.513128	0.699264	1.62357	1.25792	1.86365	0.352426	-0.0562371	0.0992012
hsa-mir-375	-0.14114	0.983393	0.324793	0.884731	0.526935	-0.00308968	0.736312	1.05531	-0.484543	-0.797088	1.09321	1.33358	0.348581	-0.832979	0.876646	-0.227874	0.695481	0.416659	0.470973	0.243918	-0.538672	-1.76212	-2.19238	-2.7001	-0.409558	-0.18317	0.282181
hsa-mir-4634	0.855615	1.18925	-0.0333864	-1.10761	1.2615	0.381918	1.78166	-1.05604	-0.776941	-0.0406498	-0.944812	1.35439	0.24453	0.658097	0.849295	0.849295	-0.0521826	1.42946	-1.67907	-0.2851	-1.67666	-1.43231	-0.664806	-0.955483	0.255666	-0.104827	-0.30079
hsa-mir-411-5p	-0.355365	-0.355365	-0.355365	-0.355365	-0.355365	-0.355365	-1.0025	-1.10765	-0.355365	-0.355365	-0.355365	-0.355365	-0.355365	-0.355365	-1.06586	1.21987	-0.154976	-0.451429	-0.355365	-0.355365	-0.355365	3.13141	-0.355365	0.0691603	2.30952	1.33711	1.4012
hsa-let-7e-3p	0.98654	1.47481	0.376564	1.1277	0.838508	0.330354	0.585395	0.721857	0.0544515	-2.48373	0.330354	-2.48373	-0.249259	-1.10686	0.082685	-0.657808	1.06792	-1.06745	0.20957	0.856376	0.686494	-0.310948	0.0901189	-1.06377	-0.23409	0.532391	-0.69444
hsa-mir-574-3p	0.73608	1.36725	-0.266374	1.27724	1.36725	1.43396	1.90985	0.705718	0.472575	-1.39983	-1.29064	1.14194	-0.0401482	-0.612885	-0.0969909	-0.796574	0.538416	-0.581978	-1.33055	0.472575	0.180863	-0.814623	-1.21087	-0.418051	-1.0281	-0.581978	-1.13414
hsa-mir-103a-3p	-0.168717	-1.01776	0.306521	-0.648059	-1.24721	-1.41027	-2.30557	-0.406384	0.232249	0.860587	2.01259	-1.65706	0.01533	0.088248	-0.269606	0.971347	-0.490254	0.584381	1.88934	-0.0850952	-0.383165	0.514328	0.733235	0.769017	0.324211	-0.183585	0.971347
hsa-mir-139-3p	1.32427	0.936596	0.00486461	1.11149	0.675576	0.363183	-0.293076	0.905415	1.00208	-0.413064	-0.901651	1.42273	0.077234	-0.240025	0.267074	0.122993	1.38262	-0.452254	-1.87194	0.5865	0.244522	-2.61257	-0.877943	-1.52334	-0.319589	-0.390521	-0.531164
hsa-mir-423-3p	0.0465123	1.01598	-0.0608424	0.0465123	0.564575	0.285234	0.605725	0.605725	0.285234	0.285234	-0.712293	2.11816	0.432095	0.285234	1.2275	-0.46494	1.2275	-0.299476	-0.975162	0.822124	-0.628811	-2.07812	-1.77302	-1.60516	-1.29919	0.837916	-0.794245
hsa-mir-885-5p	0.974988	1.69395	0.473589	0.861876	0.69071	1.02373	0.701107	1.20355	0.515745	-1.67669	1.56299	-1.67669	-0.710441	-0.403045	-0.173701	-0.877083	0.311459	-0.0889724	0.146784	1.18571	-0.740373	-1.56665	-1.09862	-1.01811	-1.01811	-0.361261	0.0635472
hsa-mir-424-3p	0.179779	-1.92938	-0.766238	0.149184	-0.725926	-1.02581	-0.926402	-0.0869822	-0.16514	0.0464492	0.355232	-1.92938	0.244701	0.265124	-0.882806	0.240031	0.877481	-0.539581	2.09276	0.100141	1.0336	1.68738	0.670362	-1.52684	0.774174	0.910617	0.877481
hsa-mir-130b-3p	-0.969082	-0.969082	0.709797	-0.969082	-0.969082	-0.969082	-1.61914	-0.439066	-0.969082	-0.969082	0.741673	-0.969082	-0.969082	0.123055	0.00724285	0.725567	-0.0153654	-0.0780052	2.7901	0.351072	1.58714	0.865413	0.899381	0.598134	0.460896	0.684111	0.32974
hsa-mir-22-5p	0.457691	-1.69553	0.457691	0.52397	-0.0947592	-1.69553	-1.76786	-0.626339	-1.69553	-1.69553	0.737331	0.0911568	0.415771	0.486246	-0.543181	-0.00871428	-0.437847	-0.414349	0.19235	0.457691	1.10254	1.6777	1.16391	1.29196	0.98632	0.0105666	0.622281
hsa-let-7a-3p	0.583965	-1.03795	1.27447	-1.03795	-1.03795	-1.03795	-1.33103	-0.413586	-1.03795	-1.03795	0.426383	-1.03795	0.382117	0.328417	-1.08286	-0.124368	-0.705132	-0.514997	1.02699	-0.229201	0.534192	1.93313	1.09661	1.33633	1.36162	-0.095079	1.47767
hsa-mir-125a-5p	1.32482	0.479468	-0.299749	0.479468	1.32482	1.32482	1.61813	1.045	0.479468	-1.54716	-0.738431	0.479468	0.479468	-0.738431	-0.0425312	-0.87764	1.045	-0.458892	-1.54716	0.479468	0.479468	-0.738431	0.479468	-1.98469	-1.13677	-0.27171	-1.13677
hsa-mir-31-5p	0.213292	-1.99036	-0.268723	-0.877391	-1.31324	-1.90692	-1.22155	-0.814693	1.07245	0.249762	0.391333	-0.438673	0.458485	1.18935	0.573074	-2.0606	0.636764	-0.290576	0.150765	0.563892	0.820427	1.24533	0.854379	0.491661	1.05181	0.609972	0.609972
hsa-mir-452-5p	-1.68782	-1.68782	1.09276	-1.68782	-0.480909	-1.68782	-1.45036	-0.432716	-0.0889126	0.753686	0.570123	0.916013	0.69038	0.062835	0.232822	-0.409388	-0.794986	-0.345579	-0.458988	0.471931	0.471931	1.55303	1.2258	0.944672	0.800761	0.177704	1.24867
hsa-mir-504	0.916033	1.24695	-0.572573	1.1958	1.54085	1.43979	0.775103	0.799927	0.685875	-0.654178	-0.608308	0.458481	0.114289	-1.83651	-1.23601	0.755395	0.42032	-0.369702	-0.280939	0.314731	0.0530487	-1.83468	-0.783174	-1.96678	0.123772	0.197688	-0.895198
hsa-let-7d-3p	0.480877	0.702138	-0.501247	1.16671	0.805563	1.48396	2.35868	0.868749	0.326951	0.955332	-0.747938	-0.110385	-0.110385	0.729574	-0.119732	-0.464172	0.0506606	-0.0578834	0.130192	0.534659	-1.06894	-1.9932	-1.39689	-1.48324	-1.35347	-0.500051	-0.686514
hsa-mir-27b-3p	-0.14504	-1.69105	0.458366	-0.915834	-1.48291	-2.39528	-1.77175	-0.811569	0.976972	0.183315	1.25883	-0.14504	-0.14504	1.25883	0.633372	-0.00630899	0.19598	-0.575911	0.183315	0.976972	0.183315	0.458366	0.183315	1.73321	1.00961	0.19598	0.19598
hsa-mir-30c-2-3p	1.22283	0.722684	0.549369	1.10562	0.575282	0.851085	-0.32454	1.25405	0.00336723	-2.28986	-0.299553	-2.28986	0.255034	-0.970141	0.112658	-0.231507	-0.167939	0.833972	0.334767	0.748772	0.0913093	-0.696469	-0.0730018	-2.39144	0.568954	0.179444	0.325124
hsa-mir-141-5p	-0.363996	-0.363996	-0.363996	-0.363996	-0.363996	-0.363996	-0.740586	-0.243395	-0.363996	-0.363996	-0.363996	-0.363996	-0.363996	-0.363996	0.0690959	-0.913859	-1.23265	-0.354717	3.25363	-0.363996	-0.363996	0.677919	-0.363996	2.64378	0.422066	0.253156	1.62549
hsa-mir-100-5p	0.661396	1.29785	1.05319	0.526365	0.275152	1.05319	0.991522	1.09955	0.661396	-2.04617	0.129717	-0.858129	0.853371	-0.645463	-0.082484	-0.588992	0.0643718	0.815918	-1.57493	0.000248293	0.661396	-0.645463	0.000248293	-2.76348	-0.746964	-0.199004	0.00618374
hsa-mir-3663-3p	1.29442	0.939299	-0.0813549	-0.309419	1.46493	1.02538	1.71099	-0.913921	0.0290976	-1.50331	-1.10209	0.985451	0.678232	0.361322	1.38548	0.294104	-0.154333	1.26767	-1.50331	-0.118689	-0.946469	-1.50331	-0.519772	-0.581788	-0.702268	-0.582833	-0.913515
hsa-mir-652-3p	-0.55339	0.534707	1.45768	0.237704	1.12876	0.597237	1.08675	1.11504	-0.443763	0.764234	-0.00796555	-0.653787	1.78155	0.263171	0.928274	0.220387	-0.907789	0.989362	-1.40683	-0.178418	-0.667803	-1.86812	-1.19547	-1.32433	-1.51521	-0.694927	0.31294
hsa-mir-25-3p	-0.772654	-0.81357	-0.199887	-0.0845917	-0.91629	-1.43086	-1.89512	0.307116	-0.499336	2.28145	0.74402	-2.21066	-0.0415335	0.74402	0.0241479	1.33855	0.0241479	1.16628	1.36045	0.144385	-0.150202	0.487697	-0.150202	0.766478	-0.528368	-0.322224	0.626747
hsa-mir-493-3p	-0.888496	-0.888496	-0.134923	-0.888496	0.81924	-0.888496	-0.85863	-0.85863	-0.888496	-0.888496	1.58782	-0.888496	0.228976	-0.888496	-0.651574	0.23391	-0.584623	-0.85863	1.43453	0.381252	0.851004	2.22557	0.908625	-0.387836	2.06532	0.445641	0.26092
hsa-mir-3621	0.896681	0.731224	0.478268	-0.0247498	1.4093	0.720985	1.78874	-0.515462	0.006258	-2.42005	-0.436752	1.26455	0.541148	0.0873786	0.787065	0.224098	0.217333	1.16064	-1.76921	0.0236618	-0.582139	-1.58482	-0.157572	-1.26665	-0.59531	-0.484404	-0.500221
hsa-mir-421	0.577645	-1.408	0.676809	-1.408	-1.408	-1.408	-1.7116	-0.575915	-1.408	0.905766	0.536984	-1.408	1.19643	0.354754	0.447166	0.0569936	-0.720691	-0.221322	0.652679	-0.160851	0.831298	1.29033	0.9619	0.883131	0.665221	0.76506	1.0362
hsa-mir-4655-3p	0.465457	1.15	0.886579	0.326574	1.78069	0.508021	1.6773	-0.779262	-1.70237	-1.70237	-1.09685	0.795178	1.09922	0.500135	-0.486822	-0.351964	-0.106052	0.361153	-0.109089	-0.158182	-0.863262	-0.759158	-0.968735	1.77468	-0.777458	-0.68414	-0.779262
hsa-mir-762	0.0657796	1.28842	-0.0722009	0.302306	0.893462	0.785993	1.75856	-0.898661	-0.98691	-0.98691	-0.98691	2.43166	-0.98691	1.01591	0.57474	0.613751	-0.0137553	1.43631	-0.98691	0.117312	-0.98691	-0.721959	-0.98691	-0.898661	-0.615326	-0.55372	-0.601552
hsa-mir-151a-3p	-0.112771	-0.737049	0.0119163	-0.374501	-1.62769	-1.5836	-1.20705	-0.113937	-0.1582	-0.403755	0.228465	-2.26425	-0.200298	-0.436166	0.00833262	0.390542	0.594691	-0.113937	1.799	-0.683918	0.375125	2.14648	1.01525	0.773728	1.12874	0.846241	0.698613
hsa-mir-4524a-3p	2.20956	-0.721126	0.572099	-0.721126	1.65676	2.5808	0.295989	2.17966	-0.721126	-0.721126	-0.721126	-0.721126	-0.721126	-0.721126	-0.407703	-0.032488	-0.407703	-0.407703	-0.721126	-0.721126	0.51917	0.0617993	-0.182865	-0.407703	-0.407703	-0.407703	-0.20301
hsa-mir-125b-5p	0.86676	0.86676	0.86676	0.86676	0.86676	0.86676	0.806324	0.554535	0.86676	-0.355226	-0.355226	0.86676	0.86676	-0.355226	-0.014763	-0.588884	0.361106	-0.238065	-0.355226	0.86676	-0.355226	-2.08516	-0.355226	-3.06493	-1.32031	-0.0819255	-0.864167
hsa-mir-133a	0.332159	1.5002	0.669115	0.762976	0.978248	0.870178	0.859158	0.879525	0.325708	-2.47307	-1.10499	0.338609	-0.0929532	-0.247277	-0.870915	-0.0353556	-1.43879	0.434088	-0.919607	-1.2713	0.00577303	1.13401	0.0539895	-2.01971	0.35241	0.879525	0.0982965
hsa-mir-340-5p	0.123022	-1.77373	0.501787	-1.77373	0.327545	-0.623305	-1.31271	-0.345643	-0.0218555	1.34759	-0.103326	-1.77373	0.0430278	0.657774	-0.775063	-0.45648	-0.889686	-0.387652	1.72185	-0.0758077	0.270382	0.84844	0.634569	1.99884	0.857911	-0.0419948	1.02197
hsa-mir-1538	0.728159	2.01052	-0.525151	-0.995105	1.40959	1.04292	1.78046	-1.00619	-0.995105	-0.995105	-0.995105	1.51478	-0.0308953	0.248031	0.707496	0.301346	-0.213692	1.5833	-0.229396	-0.995105	-0.995105	-0.865086	-0.380742	-0.125354	-0.534957	-0.438335	-1.00619
hsa-mir-10b-5p	0.18216	-0.16524	0.662729	-0.816483	-0.464131	-0.0450654	-0.385657	-0.241163	-0.0450654	-2.02614	0.977898	-2.23708	-0.529738	-0.237682	-0.241163	0.0712651	-1.75341	0.0712651	0.773387	-0.816483	0.498571	0.939724	1.34847	1.63526	1.13725	0.0712651	1.63526
hsa-mir-22-3p	-0.330997	-1.04227	-0.0112992	-0.701887	-0.838962	-0.573797	-1.04457	-1.04457	-0.427201	-1.53158	0.249878	-1.04227	0.249878	0.0902313	-0.83919	0.502413	-0.1611	-0.363669	-0.573797	0.0902313	0.911552	2.63647	1.85484	0.328526	1.53295	1.2018	0.878392
hsa-mir-181d	0.220654	-1.76182	0.116433	0.465758	0.239738	-1.76182	-2.10603	0.120516	0.767663	-1.76182	0.390382	-1.76182	0.660882	-0.465803	-0.119307	-0.423406	-0.213771	0.186806	1.5647	0.220654	0.828849	0.588233	0.998902	0.497413	1.09627	0.428041	0.983699
hsa-mir-181c-3p	0.17551	-1.72659	0.17551	0.238678	0.579108	-1.72659	-1.09878	-0.123012	0.663199	-1.72659	0.225159	-1.72659	-0.252809	-0.12188	-0.869823	-0.173545	-0.348406	-0.853087	1.5903	0.497894	0.923054	1.18321	1.27316	0.236692	1.57453	0.62654	0.785135
hsa-mir-31-3p	-0.709107	-0.709107	-0.238833	-0.709107	-0.709107	-0.709107	-1.11654	-0.63685	-0.709107	-0.709107	0.468994	-0.709107	0.43338	1.75049	-0.16039	-1.11654	-0.702807	-0.982046	-0.709107	-0.0584437	1.53541	1.86703	1.33981	1.58285	1.53607	-0.137836	1.01821
hsa-mir-21-5p	-0.85204	-0.905385	-0.449196	-1.25482	0.077098	-0.614467	-1.43723	-1.34551	0.077098	0.772707	-0.108802	-1.16871	-0.150167	1.34306	-0.929717	-0.155616	-0.809397	-0.556939	0.537252	-0.67269	0.623584	1.91983	1.61474	1.37265	1.37265	0.604132	1.09588
hsa-mir-629-5p	-1.41246	-1.41246	0.408251	0.175249	-1.41246	-1.41246	-1.78303	-0.42291	0.0640005	1.63369	0.499358	-1.41246	0.367448	1.11522	0.502373	0.278599	-1.22359	0.397364	0.89779	-0.744285	0.137102	1.45648	0.914583	0.69522	0.568437	0.111218	1.01375
hsa-mir-331-5p	-0.86351	-0.86351	0.729273	-0.86351	-0.86351	-0.86351	-0.871753	-0.871753	-0.86351	-0.86351	1.07074	-0.86351	-0.86351	0.0430453	0.178206	0.0198194	0.206362	0.451083	2.25689	0.324899	1.25834	2.70232	0.57222	0.823025	0.0198194	-0.383789	-0.757159
hsa-mir-3195	0.545125	1.27717	0.241315	0.125197	1.75082	1.15333	1.72498	-0.416126	-0.281495	-1.09087	-0.878089	1.34373	0.427726	-0.116394	0.589179	0.245557	0.0295979	1.25011	-1.65884	-0.0720937	-0.988776	-1.99688	-0.639239	-1.3419	-0.333591	-0.416126	-0.473435
hsa-mir-3196	0.874862	-0.576233	0.487522	-0.576233	2.8353	0.620997	2.22649	-0.100699	-0.576233	-0.576233	-0.576233	1.53403	-0.576233	-0.576233	0.646538	0.109823	-0.0351475	1.19358	-0.576233	-0.576233	-0.576233	-0.576233	-0.576233	-0.460526	-1.20873	-0.679329	-1.1299
hsa-mir-6511b-3p	0.600611	-0.921554	0.549624	1.82829	1.45819	0.793427	1.08528	1.35346	-0.921554	-0.921554	-0.314149	1.95764	-0.921554	-0.921554	-0.0452945	-0.129792	1.36673	-0.297921	-0.921554	0.62163	-0.277359	-0.921554	-0.921554	-0.977545	-0.82154	-0.197618	-1.18123
hsa-mir-95	-0.0409294	-2.45675	-0.197275	0.255198	-1.03934	-2.45675	-1.55098	0.0282489	0.450423	2.32163	0.689675	-0.593996	0.483319	0.33624	-0.409323	0.515074	0.180363	-0.745567	0.450423	0.164724	0.548453	0.587604	0.450423	0.887003	0.0984524	0.773998	0.26967
hsa-mir-3676-5p	-0.944654	-0.944654	0.0834963	-0.944654	-0.944654	-0.944654	-0.621662	-1.91083	-0.944654	1.82233	0.107681	-0.944654	0.942804	-0.944654	0.167788	0.102039	1.0403	-0.364651	0.951306	0.0787079	0.802692	1.05448	0.794032	1.89083	0.868708	0.790507	-1.04333
hsa-mir-664a-3p	1.44131	1.51108	0.455941	1.85814	0.404481	-0.986872	0.641077	1.55598	0.715644	-0.0524801	0.352145	-1.66267	0.144417	-0.954641	-0.458305	-0.112337	0.318211	-0.049127	-0.616976	0.625964	0.854499	-2.0105	-0.879307	-0.882333	-1.37168	-0.507538	-0.334138
hsa-mir-664b-3p	1.52079	0.984613	-0.0800061	1.23036	0.773753	-0.477704	0.323431	0.948955	0.35977	0.975766	-0.0800061	1.06275	-0.409242	-0.525864	0.966015	0.0334665	0.476533	0.0206321	-1.54498	0.829362	0.448897	-2.59872	-1.14495	-1.04005	-1.06917	-0.929185	-1.05522
hsa-mir-320a	0.488844	1.15886	-0.434805	1.52485	0.874947	0.619006	1.52505	0.729777	0.126124	0.126124	0.126124	1.15886	0.126124	-0.117745	-0.0710424	-0.317613	1.32422	-0.958489	-1.38243	0.619006	0.0160582	-2.35021	-1.50154	-0.778422	-1.42867	-0.244503	-0.958489
hsa-mir-197-3p	0.0228987	1.12329	-0.773336	0.633507	1.25844	1.25844	1.80653	0.903708	-0.0330902	0.867894	-1.12617	1.41335	-0.125303	0.773504	-0.201582	-0.873403	0.996927	-0.275171	-0.652031	0.0752926	-0.877974	-2.0656	-1.37297	-0.873403	-0.993217	0.0468373	-0.937364
hsa-mir-218-1-3p	0.239446	1.17961	0.117702	0.935712	1.25534	0.721472	0.545165	1.03415	0.577275	-1.92225	-1.04041	1.03437	0.821887	-0.811445	-0.16799	0.0698392	0.388516	0.354372	-1.05667	0.48933	0.260802	-1.39728	-1.08207	-2.77958	-0.155858	0.168199	0.220371
hsa-mir-374b-5p	-0.968415	-0.968415	1.0899	-0.968415	0.92947	-0.968415	-0.203098	-0.336766	-0.968415	-0.968415	0.526237	-0.968415	0.430665	-0.0724346	-0.726759	-0.0737923	-1.5251	-0.14802	-0.0108177	-0.140195	0.430665	2.1104	1.94293	1.99181	0.362481	-0.713781	0.915113
hsa-mir-486-5p	0.147347	0.539393	0.898958	1.67577	1.29417	1.54779	0.863427	1.32029	-0.165561	-0.451752	-0.192075	0.0266495	-0.310911	-0.471057	-0.515631	1.32029	0.043194	1.32029	-1.61015	0.28018	-0.862555	-0.987098	-1.46388	-1.18654	-1.11873	-0.755246	-1.18654
hsa-mir-34c-5p	-0.218007	1.01748	-0.082233	-2.05123	-0.0610574	-0.600405	-0.9926	-0.433614	0.158032	0.281021	0.287819	-2.05123	0.76173	-0.600405	-0.218805	-1.12802	-1.12802	-0.65163	0.74143	-0.118863	0.956372	2.10746	0.69913	1.66189	0.873657	-0.13744	0.927534
hsa-mir-181a-3p	-0.352514	-3.52	0.148111	-1.12734	-0.876364	0.862151	-1.77985	-0.597539	0.464225	0.253033	0.751806	-0.386806	0.137762	0.892517	-0.220104	-0.0488478	0.731848	-0.441811	0.137762	0.208633	0.862151	0.593015	1.22597	-0.177781	0.921723	0.921723	0.416523
hsa-mir-6087	0.732252	1.3748	-0.108038	-1.0194	0.722331	1.33642	1.52512	0.503033	-1.0194	-1.0194	-1.0194	1.61275	0.174695	0.788546	1.02882	0.236126	-1.02196	1.57671	-1.0194	-1.0194	-1.0194	-1.0194	-0.181925	-1.26843	-0.486362	-0.699497	0.309821
hsa-mir-6089	0.916483	1.78758	-0.0630801	0.402134	1.28331	0.770578	2.32593	-0.947292	-1.08642	-1.08642	-0.777764	1.30557	-0.141186	0.159526	0.799299	-0.133241	0.0886167	1.31971	-1.08642	-0.102724	-1.08642	-1.08642	-0.758556	-0.611579	-0.636078	-0.691866	-0.863267
hsa-mir-224-5p	-0.566924	-1.66048	-0.227876	-0.775087	-1.44674	-1.49156	-2.31854	-0.415495	0.590734	1.33311	-0.0298245	-0.808875	1.00193	1.00193	0.443714	0.0272392	-0.143412	-0.214625	0.0340021	0.188426	0.472401	1.95364	1.12855	0.443714	0.218804	-0.0618619	1.3231
hsa-mir-455-5p	-0.511595	-0.511595	-0.511595	-0.511595	-0.511595	-0.511595	-1.03608	-0.985024	-0.511595	-0.511595	0.553128	-0.511595	-0.511595	-0.511595	-0.86084	0.0181512	-0.751548	-0.717472	-0.511595	0.512911	1.94584	3.17752	0.56463	0.978141	1.5782	0.355343	0.806242
hsa-mir-503-5p	-0.625978	-0.625978	-0.625978	-0.625978	-0.625978	-0.625978	-0.0496259	-0.0496259	-0.625978	-0.625978	-0.625978	-0.625978	-0.625978	-0.625978	-0.0496259	-0.0496259	-0.0496259	-0.0496259	2.69211	-0.625978	1.37427	3.0943	1.4733	-0.0496259	-0.0496259	-0.0496259	-0.0496259
hsa-mir-296-5p	0.618692	1.52295	-0.392609	0.851468	0.999041	0.618692	1.29333	1.06503	-0.0480737	-1.73637	-1.73637	2.0335	-0.122166	-0.0555766	0.37708	-1.05233	0.633533	-0.535717	0.42052	0.205198	-0.623688	-1.16768	-1.37523	0.558543	-0.649638	-1.02742	-0.674693
hsa-mir-3665	-0.697861	-0.697861	0.992922	-0.697861	2.40603	1.36587	2.04066	-0.996824	-0.697861	-0.697861	-0.697861	1.35464	-0.697861	0.170284	1.03329	0.118855	0.251404	1.37237	-0.697861	0.104629	-0.697861	-0.697861	-0.438642	-1.11402	-0.622713	-0.679977	-0.380156
hsa-mir-2110	0.502786	1.45662	-0.566692	1.32719	0.762221	0.217891	0.624231	0.64819	0.67413	0.502786	-0.113387	1.93463	0.132401	-0.076858	0.729218	-0.596788	0.812218	-0.894648	-1.8673	0.614924	-0.619299	-1.78261	-1.30338	-1.58878	-1.25754	-0.172465	-0.099683
hsa-mir-574-5p	1.02471	1.43752	-0.382551	1.76752	0.92297	0.89491	1.59282	0.195538	0.89491	-0.689726	-1.35964	1.51633	-0.0342438	-1.3854	-0.666449	-0.313015	0.528499	-1.08293	-1.10685	-0.280931	0.207037	-0.442577	-0.498201	-1.78809	0.112122	-0.0429017	-1.02137
hsa-mir-944	-0.101152	-0.101152	-0.101152	-0.101152	-0.101152	-0.101152	-1.06042	-1.06042	-0.101152	-0.101152	-0.101152	-0.101152	-0.101152	-0.101152	-1.06042	-1.06042	-1.06042	-0.872337	-0.101152	-0.101152	-0.101152	0.434206	-0.101152	3.2457	1.61637	0.0234264	2.47317
hsa-mir-4443	0.0137747	-3.67694	-0.432152	-0.0260026	-0.17444	-0.0260026	-0.269194	-1.79487	-0.425178	0.384567	0.079597	0.90811	0.834178	0.521843	0.133294	0.628921	0.0158423	0.145794	0.707766	0.626228	-0.0201561	-0.206047	0.097842	1.67496	1.161	0.235449	-1.11818
hsa-mir-582-5p	-0.721442	-0.721442	0.391809	-0.721442	-0.721442	-0.721442	-0.640336	-0.498288	-0.721442	-0.721442	-0.721442	-0.721442	-0.721442	2.37459	-0.428418	-0.977873	-0.186048	-0.40428	1.13989	-0.721442	0.815447	1.81975	1.69128	1.97838	0.537101	-0.0571758	0.380027
hsa-mir-139-5p	1.19899	1.09786	0.00645478	1.15047	0.914577	1.37267	1.4596	0.967971	0.766252	-1.34369	-1.18949	1.15047	0.0801825	-0.460994	-0.121216	-0.520667	0.459251	-0.177041	-1.04578	0.478536	0.248844	-2.00058	-0.558996	-1.65278	-0.576751	-1.12738	-0.576751
hsa-mir-423-5p	-0.0325228	0.795207	-0.441329	0.119587	0.795207	0.429256	0.956307	0.484342	0.223982	0.542776	-1.21919	2.41407	0.336117	0.656961	0.57428	0.0288458	1.3008	-0.304071	-1.27652	0.336117	-0.813345	-1.52818	-1.21919	-2.23704	-0.814052	0.643813	-0.75223
hsa-mir-424-5p	-0.438546	-0.438546	-0.438546	-0.438546	-0.438546	-0.438546	-1.0377	-1.0377	-0.438546	-0.438546	-0.438546	-0.438546	-0.438546	1.3832	-1.0377	-0.245091	-1.0377	-0.451353	-0.438546	-0.438546	1.18274	2.69266	1.52082	1.82935	1.50238	-0.202208	0.639383
hsa-mir-21-3p	-0.864128	-3.23513	0.188255	-0.543275	-0.498181	-0.464043	-0.774356	-0.854391	0.0240447	0.560256	-0.0264768	-0.714382	0.0999025	0.803531	-0.456098	-0.1633	-0.248784	-0.508493	0.980221	-0.757884	0.67424	1.69304	0.929634	1.67715	0.976689	0.673389	0.828574
hsa-mir-328	0.776227	1.30597	-0.134515	1.21758	1.37208	0.919849	1.29969	1.0169	0.205537	-0.191042	-0.596449	1.26652	-0.144766	-0.418417	-0.10826	0.0111372	0.532986	0.146547	-0.690784	0.32722	-0.669566	-2.6563	-1.31964	-1.65433	-1.01456	-0.0313359	-0.76827
hsa-mir-532-3p	0.312086	0.897527	-0.406457	0.46779	0.629081	0.204719	1.16807	0.8105	0.629081	1.68174	-0.288004	1.34314	0.103994	0.161749	0.0223207	-0.769855	0.85946	-0.590056	-2.03864	1.01661	-0.332929	-2.565	-0.453367	-1.16358	-1.30312	0.125758	-0.522629
hsa-mir-3178	0.72355	1.07965	-0.0918385	-0.0292993	1.17633	1.46868	1.2543	0.329065	-1.16899	-1.2227	-0.721065	1.58192	0.00976298	0.584692	0.570912	0.140717	-0.410916	1.79908	-1.35339	-0.352623	-1.13943	-2.09237	-0.111301	-0.770661	-0.476239	-0.797621	0.0197905
hsa-mir-155-5p	-0.755225	-0.0149757	0.0316774	-1.02932	-1.3007	-2.2951	-1.92878	-0.173309	0.346516	1.93082	1.21397	-0.953022	-0.312194	0.810279	0.213309	-0.401353	-1.03032	1.2054	0.668863	0.286233	0.589628	-0.528059	1.09381	0.519191	0.310402	0.519191	0.983073
hsa-mir-383	0.930743	1.1209	-0.718637	0.0270797	0.221605	2.57255	1.28219	1.55231	0.386066	-0.993094	-0.993094	1.47186	-0.142568	-0.317886	-0.892206	-0.588352	-0.434161	1.1376	-0.993094	0.379937	-0.993094	-0.993094	-0.631726	-0.950394	-0.950394	-0.542203	0.0511587
hsa-mir-3656	1.13539	-0.96196	0.969001	-0.96196	2.28157	1.19187	1.79411	0.539031	0.318314	-0.96196	-0.96196	-0.96196	0.789168	-0.202273	0.834482	-0.161394	0.106598	1.18839	-0.96196	0.0229126	-0.96196	-0.96196	-0.39578	-1.33809	-1.08849	-0.416758	0.127633
hsa-mir-451a	0.136735	0.12255	1.98337	1.22399	0.749997	1.35953	0.294719	0.819045	-0.551001	-1.13749	0.866523	-0.802694	-0.564921	-0.502078	-0.625874	1.69566	-1.29973	1.40493	-1.57382	-0.052049	-0.453918	0.277113	-0.604593	0.416671	-0.934839	-1.41546	-0.832375
hsa-mir-30a-3p	1.30205	1.5045	0.459023	1.07382	0.927976	0.587992	-0.326216	1.44062	-0.706643	-0.0923252	-0.364848	-1.75655	0.567366	-1.07416	0.266117	0.105096	-0.0737699	1.39406	-0.955852	0.587992	-0.215491	-1.86957	-0.779526	-2.13013	0.266117	-0.189881	0.0522397
hsa-mir-20a-5p	-0.603705	-0.0576178	0.513972	-1.81293	-0.603705	0.369916	-1.73016	-0.340915	-0.537941	0.937037	1.10755	-1.62792	-0.406452	0.386097	-0.0668341	-0.0668341	-1.62694	-0.0491102	1.60172	-0.526443	-0.496281	0.923374	1.22188	1.9116	0.616689	-0.0279036	0.991853
hsa-mir-486-3p	-1.00589	-1.00589	0.574391	1.96749	1.15846	1.55426	0.642163	1.26633	0.574391	-1.00589	-0.0949797	0.65211	-1.00589	-0.155921	-0.274426	1.57841	-0.33237	1.19068	-1.00589	0.32745	0.155421	-0.90529	-0.630566	-1.34206	-1.29298	-0.853532	-0.730001
hsa-mir-193b-3p	0.0213948	0.511044	-0.462671	0.187713	0.511044	0.511044	1.52418	0.210691	0.0213948	1.31789	-0.965096	1.00773	1.00773	0.511044	0.815648	-1.06317	1.40684	-0.90187	-1.63103	0.754414	-0.597446	0.187713	-2.47951	0.296647	-1.36798	-0.204245	-1.13115
hsa-mir-450a-5p	-0.777903	-0.777903	-0.103276	-0.777903	-0.777903	0.369966	-0.355748	-0.355748	-0.777903	-0.777903	-0.167838	-0.777903	-0.777903	1.02428	-0.355748	-0.355748	-0.355748	-0.355748	1.14291	-0.777903	1.59976	2.88714	1.86264	-0.355748	1.58727	-0.355748	-0.355748
hsa-mir-497-5p	1.64102	1.17222	0.966028	0.775296	0.37835	-0.386996	2.18013	-0.0441972	-0.0730159	-2.03559	-0.0730159	0.486851	-0.29492	-1.31738	1.41851	-0.10532	-0.890304	-0.475976	-1.2709	-0.105788	0.486851	-1.38379	0.209521	0.468293	0.263052	-1.04932	-0.939613
hsa-mir-27b-5p	-0.240158	-2.21369	0.207666	0.131701	-2.21369	-0.0723646	-2.16926	-0.303083	0.0943198	0.675125	0.805004	-2.21369	0.355472	0.947928	0.918638	0.349578	0.539893	-0.0785874	0.496473	0.655795	0.0360968	0.440352	0.668204	0.0333296	0.99649	0.576224	0.576224
hsa-mir-17-5p	-1.37029	-0.59542	0.0821085	-0.111767	-0.954519	-1.32354	-2.2864	-0.351892	-0.294874	1.43026	0.975186	-0.160632	-0.00158371	-0.00158371	0.264658	-0.0619475	-0.450204	-0.399214	2.50734	-0.449015	-0.091281	0.261019	0.558786	2.13696	0.22131	-0.308696	0.775213
hsa-mir-4508	-0.617134	-0.617134	0.730677	0.686322	2.67248	1.52779	0.855328	0.460515	-0.617134	-0.617134	-0.617134	-0.617134	1.21861	-0.617134	0.220954	1.3692	0.0164837	1.44352	-0.617134	-0.617134	-0.617134	-0.617134	-0.617134	-1.5596	-1.2195	-0.702766	-0.314424
hsa-mir-548o-3p	-0.601538	-0.601538	0.464678	-0.601538	-0.601538	-0.601538	-2.17215	0.252481	-0.601538	-0.601538	1.25594	-0.601538	-0.601538	-0.601538	-0.288138	-0.0223053	-0.0695709	-0.409997	2.75102	-0.601538	-0.601538	1.08775	0.792308	0.282871	1.08852	0.166854	2.03821
hsa-mir-145-5p	1.10247	2.15398	0.520441	1.28549	1.28549	0.708365	2.22715	0.722635	1.10247	-0.955323	-1.21607	-0.863549	-0.522069	-0.580669	0.36191	-0.627465	-0.627465	-0.529577	-0.327334	-0.454644	0.0114572	-0.902154	-0.831483	-1.04785	-0.668315	-0.365456	-0.96244

## Sheet: AK-NS
microRNAs	p-value	AK/NS fold change
hsa-mir-31-5p	0.00979298	3.48107
hsa-mir-452-5p	0.00693606	3.32508
hsa-mir-155-5p	0.0137055	3.11619
hsa-mir-629-5p	0.0165821	3.01414
hsa-mir-95	0.0160303	2.96871
hsa-mir-150-3p	0.039216	2.75384
hsa-mir-4443	0.0202738	2.70061
hsa-mir-27b-5p	0.0368544	2.64269
hsa-mir-181a-3p	0.0244333	2.54787
hsa-mir-3676-5p	0.0179772	2.49574
hsa-mir-6724-5p	0.0315547	2.4774
hsa-mir-21-3p	0.0365024	2.45376
hsa-mir-4521	0.0157932	2.408
hsa-mir-4784	0.0190485	2.13302
hsa-mir-4730	0.042594	2.11254
hsa-mir-224-5p	0.000496447	1.98276
hsa-mir-21-5p	0.0487944	1.96331
hsa-mir-17-5p	0.0080247	1.69953
hsa-mir-27b-3p	0.00116861	1.6858
hsa-mir-203a	0.0197564	1.65645
hsa-mir-25-3p	0.0416083	1.63514
hsa-let-7g-5p	0.0128541	1.55428
hsa-mir-589-5p	0.0341575	1.51599
hsa-mir-103a-3p	0.0220052	1.50201
hsa-let-7d-3p	0.013508	0.665569
hsa-mir-874	0.00580904	0.65417
hsa-mir-664a-3p	0.0155803	0.650639
hsa-mir-574-5p	0.0113699	0.643488
hsa-mir-195-5p	0.0276305	0.62318
hsa-mir-143-3p	0.0399783	0.610538
hsa-mir-125a-5p	0.00622875	0.601661
hsa-mir-675-3p	0.0198414	0.578574
hsa-mir-497-5p	0.0151704	0.571211
hsa-mir-4524a-3p	0.00204683	0.550343
hsa-mir-30a-3p	0.0116316	0.549827
hsa-mir-100-5p	0.00715234	0.531387
hsa-mir-139-5p	0.00211864	0.519125
hsa-mir-30a-5p	0.000930145	0.498911
hsa-mir-99a-3p	0.00780984	0.488779
hsa-mir-6511b-3p	0.047007	0.453741
hsa-mir-574-3p	0.00190105	0.447934
hsa-mir-218-1-3p	0.034596	0.445953
hsa-mir-99b-3p	0.0328354	0.445668
hsa-mir-296-5p	0.0313367	0.404351
hsa-mir-328	0.00192298	0.400894
hsa-mir-4655-3p	0.0330687	0.389853
hsa-mir-30c-2-3p	0.00712767	0.384297
hsa-mir-143-5p	0.00724951	0.381167
hsa-mir-145-3p	0.00165099	0.368345
hsa-let-7e-3p	0.00387941	0.35483
hsa-mir-6510-3p	0.00749074	0.353529
hsa-mir-383	0.0375028	0.327938
hsa-mir-451a	0.0363694	0.312114
hsa-mir-885-5p	0.00348241	0.307431
hsa-mir-504	0.00726576	0.299084
hsa-mir-145-5p	6.14579e-05	0.278807
hsa-mir-486-5p	0.00450502	0.250414
hsa-mir-133a	0.00122347	0.215593

## Sheet: SCC-NS
microRNAs	p-value	NS/SCC fold change
hsa-mir-21-3p	0.000897951	6.70543
hsa-mir-31-5p	1.47673e-05	6.05486
hsa-mir-452-5p	0.000637136	5.9121
hsa-mir-21-5p	5.66962e-05	5.91182
hsa-mir-142-5p	0.00262676	4.65516
hsa-mir-31-3p	0.00032877	4.58038
hsa-mir-196a-5p	0.00811476	4.34915
hsa-mir-3676-5p	0.000275053	4.28922
hsa-mir-24-2-5p	0.00494619	4.2037
hsa-mir-629-5p	0.000997892	4.19499
hsa-mir-22-5p	0.0031102	3.85139
hsa-mir-424-3p	0.00624863	3.7694
hsa-mir-155-5p	0.000688189	3.71562
hsa-mir-421	0.00034811	3.64469
hsa-mir-340-5p	0.00288511	3.58572
hsa-mir-192-5p	0.0111113	3.44737
hsa-mir-181a-3p	0.0066897	3.4264
hsa-mir-95	0.00226689	3.37309
hsa-mir-27b-5p	0.00324464	3.32121
hsa-mir-455-5p	0.000571026	3.19929
hsa-mir-431-5p	0.00120713	3.17326
hsa-let-7a-3p	0.00284024	3.16169
hsa-mir-424-5p	0.00194259	3.12309
hsa-mir-323b-3p	0.00924438	3.09697
hsa-mir-34c-5p	0.00477704	3.09359
hsa-mir-146b-5p	0.0028478	3.00659
hsa-mir-130b-3p	0.000231583	2.97077
hsa-mir-493-5p	0.00588982	2.90991
hsa-mir-331-5p	0.00643367	2.87469
hsa-mir-16-2-3p	0.0197199	2.84654
hsa-mir-15a-5p	0.00193087	2.81666
hsa-mir-493-3p	0.0011094	2.81558
hsa-mir-181d	0.00357068	2.77551
hsa-mir-4443	0.0433437	2.76917
hsa-mir-374b-5p	0.0376241	2.59123
hsa-mir-450a-5p	0.0199324	2.55307
hsa-mir-1303	0.0230907	2.54727
hsa-mir-132-5p	0.0117396	2.48649
hsa-mir-503-5p	0.0140978	2.47021
hsa-mir-193a-3p	0.01961	2.44252
hsa-mir-340-3p	0.0160682	2.42932
hsa-mir-329	0.00524957	2.42804
hsa-mir-181c-3p	0.00120741	2.36502
hsa-mir-582-5p	0.00117492	2.36082
hsa-mir-758-3p	0.046131	2.31549
hsa-mir-224-5p	0.000128861	2.30274
hsa-mir-660-5p	0.0456957	2.2829
hsa-mir-1301	0.0236099	2.28135
hsa-mir-30c-1-3p	0.00633314	2.27454
hsa-mir-210	0.000293305	2.26855
hsa-mir-15b-3p	0.00349172	2.25318
hsa-mir-17-5p	0.00495693	2.21151
hsa-mir-187-3p	0.0370712	2.1871
hsa-mir-500a-5p	0.0306079	2.18093
hsa-mir-654-5p	0.0203321	2.16517
hsa-mir-22-3p	0.000347851	2.1446
hsa-mir-20a-5p	0.0112842	2.13992
hsa-mir-200a-5p	0.0317104	2.12079
hsa-mir-16-5p	0.000822921	2.10608
hsa-mir-151a-3p	0.000485455	2.07618
hsa-mir-429	0.0319419	2.05128
hsa-mir-141-5p	0.0193796	2.02483
hsa-mir-17-3p	0.00812592	1.99695
hsa-mir-106b-5p	0.0154104	1.97487
hsa-mir-203a	0.0196546	1.95448
hsa-mir-130b-5p	0.0133205	1.94763
hsa-mir-1285-3p	0.0174336	1.94052
hsa-mir-146a-5p	0.0145168	1.93948
hsa-mir-200c-5p	0.0116016	1.93417
hsa-mir-10b-3p	0.0357458	1.91678
hsa-mir-411-5p	0.0179828	1.89379
hsa-mir-708-5p	0.0152661	1.87329
hsa-mir-27a-3p	0.00979866	1.81841
hsa-mir-27b-3p	0.000392569	1.81452
hsa-mir-24-3p	0.00308432	1.79817
hsa-let-7f-5p	0.0142684	1.78041
hsa-let-7i-5p	0.00121925	1.76246
hsa-mir-10b-5p	0.0086632	1.74894
hsa-mir-28-5p	0.000982842	1.71835
hsa-mir-548o-3p	0.0133295	1.70794
hsa-mir-548av-3p	0.0135844	1.70518
hsa-mir-532-5p	0.00100286	1.66262
hsa-mir-103a-3p	0.00202486	1.66065
hsa-mir-598	0.0342029	1.6603
hsa-mir-495-3p	0.0370084	1.65192
hsa-mir-2277-5p	0.0375121	1.63703
hsa-mir-944	0.0294471	1.60677
hsa-mir-454-5p	0.00496584	1.58451
hsa-mir-93-5p	0.0163572	1.5756
hsa-let-7g-5p	0.00594311	1.57289
hsa-mir-769-5p	0.0288648	1.55866
hsa-mir-23a-3p	0.0355274	1.55831
hsa-mir-25-3p	0.00869343	1.55631
hsa-mir-181b-5p	0.000200432	1.52426
hsa-mir-221-3p	0.00135971	1.51728
hsa-let-7a-5p	0.00983071	1.51725
hsa-mir-889	0.0181056	1.50695
hsa-mir-140-3p	0.0103654	0.660297
hsa-mir-744-5p	0.0370839	0.652449
hsa-mir-1226-3p	0.0373055	0.631249
hsa-mir-491-5p	0.0096735	0.630793
hsa-mir-193b-3p	0.0224484	0.625816
hsa-mir-4524a-3p	0.0143245	0.613291
hsa-let-7b-3p	0.00830324	0.586877
hsa-mir-574-5p	0.000510944	0.579906
hsa-let-7c	0.0436814	0.57551
hsa-let-7e-3p	0.00819088	0.567157
hsa-mir-146b-3p	0.0121315	0.564317
hsa-mir-497-5p	0.00818515	0.562252
hsa-mir-664a-3p	0.00570624	0.552713
hsa-mir-423-5p	0.00320605	0.53399
hsa-mir-3158-3p	0.012305	0.527772
hsa-mir-423-3p	0.00719409	0.525941
hsa-mir-30c-2-3p	0.0410391	0.523217
hsa-mir-4330	0.0149021	0.511185
hsa-mir-125a-5p	0.0016489	0.499246
hsa-mir-193a-5p	0.00115803	0.497905
hsa-mir-320a	0.00049864	0.493162
hsa-mir-532-3p	0.00700766	0.483251
hsa-mir-365a-5p	0.0332158	0.466797
hsa-mir-320b	0.0271384	0.446479
hsa-mir-433	0.0146977	0.437003
hsa-mir-30a-3p	0.00202245	0.435293
hsa-let-7d-3p	0.000425791	0.435157
hsa-mir-338-5p	0.0136689	0.432581
hsa-mir-125b-5p	0.00115213	0.431953
hsa-mir-100-5p	0.00175726	0.412838
hsa-mir-378a-5p	0.00731592	0.405353
hsa-mir-664b-3p	0.00233924	0.401877
hsa-mir-2110	0.00099622	0.398184
hsa-mir-5787	0.0248166	0.392031
hsa-mir-4497	0.00250374	0.38671
hsa-mir-149-5p	0.000831378	0.386165
hsa-mir-197-3p	0.00038045	0.380656
hsa-mir-3605-3p	0.000749246	0.373731
hsa-mir-4739	0.00963202	0.369122
hsa-mir-4732-3p	0.01413	0.367673
hsa-mir-139-5p	6.04494e-05	0.365073
hsa-mir-3665	0.0443526	0.364996
hsa-mir-1538	0.0149619	0.357917
hsa-mir-4655-3p	0.0152536	0.355387
hsa-mir-574-3p	6.5203e-05	0.355193
hsa-mir-1908	0.009407	0.334109
hsa-mir-139-3p	0.00312172	0.333407
hsa-mir-296-5p	0.000922128	0.323632
hsa-mir-4634	0.017307	0.320977
hsa-mir-133a	0.0149613	0.311431
hsa-mir-214-3p	0.00342828	0.309247
hsa-mir-375	0.00997321	0.30901
hsa-mir-718	0.00485413	0.303036
hsa-mir-762	0.00128402	0.299517
hsa-mir-6511b-3p	0.000686812	0.298671
hsa-mir-652-3p	0.000147213	0.294609
hsa-mir-218-1-3p	0.00470828	0.266985
hsa-mir-885-5p	0.000466967	0.263157
hsa-mir-3196	0.00420174	0.262034
hsa-mir-145-5p	1.79204e-06	0.245186
hsa-mir-3663-3p	0.000916051	0.230559
hsa-mir-1247-5p	0.00943822	0.220917
hsa-mir-6087	0.00118411	0.215327
hsa-mir-504	0.00139909	0.209758
hsa-mir-383	0.0014034	0.191333
hsa-mir-451a	0.000671329	0.189547
hsa-mir-3178	0.000184178	0.188133
hsa-mir-486-3p	0.00638097	0.186106
hsa-mir-3656	0.00519252	0.178283
hsa-mir-6511a-3p	0.00445372	0.17674
hsa-mir-4508	0.00152859	0.175148
hsa-mir-3195	0.000249388	0.17324
hsa-mir-3621	0.000508429	0.163328
hsa-mir-6089	0.000554662	0.161088
hsa-mir-6510-3p	4.57554e-05	0.145481
hsa-mir-328	7.04489e-05	0.143608
hsa-mir-4532	0.000277444	0.143507
hsa-mir-486-5p	1.19935e-06	0.0565646

## Sheet: SCC-AK
microRNAs	p-value	SCC/AK fold change
hsa-mir-34c-5p	0.00260392	3.09697
hsa-mir-22-5p	0.00310204	3.0255
hsa-mir-21-5p	0.00619596	3.01116
hsa-let-7a-3p	0.000395946	3.00354
hsa-mir-31-3p	0.0152438	2.97198
hsa-mir-374b-5p	0.00719144	2.96368
hsa-mir-455-5p	0.000825636	2.77702
hsa-mir-21-3p	0.00393819	2.73272
hsa-mir-424-5p	0.00661446	2.62511
hsa-mir-340-5p	0.0110919	2.55851
hsa-mir-381-3p	0.0316406	2.4948
hsa-mir-181c-3p	0.000125553	2.48417
hsa-mir-24-2-5p	0.0412957	2.47451
hsa-mir-10a-5p	0.0188531	2.4295
hsa-mir-493-3p	0.00426465	2.42561
hsa-mir-450a-5p	0.0176404	2.41014
hsa-mir-424-3p	0.0496662	2.34468
hsa-mir-503-5p	0.010015	2.33118
hsa-mir-675-3p	0.0436331	2.32477
hsa-mir-369-5p	0.0107012	2.28168
hsa-mir-10b-5p	0.00491758	2.2533
hsa-mir-181d	0.00412871	2.24182
hsa-mir-665	0.0273149	2.17755
hsa-mir-34c-3p	0.0040764	2.12188
hsa-mir-130b-3p	0.0027189	2.11712
hsa-mir-143-3p	0.0227188	2.10966
hsa-mir-141-5p	0.00803859	2.10055
hsa-mir-99b-3p	0.0282862	2.07991
hsa-mir-582-5p	0.0156001	2.05838
hsa-mir-331-5p	0.0499417	1.95776
hsa-mir-454-3p	0.0119228	1.92187
hsa-mir-421	0.0268743	1.90011
hsa-mir-744-3p	0.000255311	1.87152
hsa-mir-181c-5p	0.0357645	1.8576
hsa-mir-3182	0.049852	1.81812
hsa-mir-22-3p	0.00273366	1.8124
hsa-mir-126-3p	0.0253386	1.80787
hsa-mir-411-3p	0.0449299	1.78943
hsa-mir-6499-5p	0.0156702	1.78684
hsa-mir-136-3p	0.0115063	1.75425
hsa-mir-20a-5p	0.0471303	1.73439
hsa-mir-18a-5p	0.045243	1.72634
hsa-mir-15b-3p	0.0345523	1.7008
hsa-mir-944	0.00919257	1.69092
hsa-mir-218-5p	0.0244168	1.68146
hsa-mir-151a-3p	0.00656814	1.66967
hsa-mir-411-5p	0.0416898	1.65515
hsa-mir-152	0.0197881	1.63345
hsa-mir-7-1-3p	0.00569608	1.61197
hsa-mir-30a-5p	0.0278766	1.59693
hsa-mir-30e-5p	0.0304551	1.59602
hsa-mir-379-5p	0.0349261	1.55018
hsa-mir-548o-3p	0.0202786	1.5123
hsa-mir-135b-5p	0.0265708	1.50286
hsa-mir-193a-5p	0.0467613	0.656721
hsa-mir-330-3p	0.0467154	0.656141
hsa-let-7d-3p	0.00880216	0.653811
hsa-mir-320a	0.0103716	0.648439
hsa-mir-193b-3p	0.0456309	0.642879
hsa-mir-4258	0.0170453	0.640003
hsa-mir-125b-5p	0.0355176	0.61918
hsa-mir-197-3p	0.011197	0.555473
hsa-mir-532-3p	0.0204344	0.538316
hsa-mir-1538	0.0463518	0.527392
hsa-mir-423-5p	0.00695113	0.516132
hsa-mir-423-3p	0.0103521	0.512354
hsa-mir-664b-3p	0.00546508	0.497881
hsa-mir-3665	0.0281316	0.493849
hsa-mir-3196	0.0150253	0.489364
hsa-mir-2110	0.00593864	0.480857
hsa-mir-139-3p	0.0244186	0.453043
hsa-mir-3656	0.0484341	0.445289
hsa-mir-1915-3p	0.0357707	0.420357
hsa-mir-6510-3p	0.0185417	0.411512
hsa-mir-4492	0.0472113	0.40989
hsa-mir-375	0.0417196	0.406553
hsa-mir-762	0.0457441	0.405805
hsa-mir-652-3p	0.00281615	0.398371
hsa-mir-6089	0.0187538	0.390068
hsa-mir-6087	0.0497946	0.380913
hsa-mir-211-5p	0.0209553	0.37881
hsa-mir-3178	0.0408409	0.372091
hsa-mir-486-3p	0.030551	0.362237
hsa-mir-328	0.00680228	0.358218
hsa-mir-4508	0.0141912	0.352941
hsa-mir-3663-3p	0.00832245	0.350581
hsa-mir-3195	0.00732204	0.340723
hsa-mir-4634	0.00581803	0.337633
hsa-mir-3621	0.0361954	0.321087
hsa-mir-486-5p	0.00204383	0.225884
