# Supplementary material for: Cross-species identification of genomic drivers of squamous cell carcinoma development across preneoplastic intermediates
Source: Nat Commun. 2016 Aug 30;7:12601. doi: 10.1038/ncomms12601 (PMC5013636; doi:10.1038/ncomms12601)
Supplement: Supplementary Data 8 — Differentially-expressed microRNAs in mouse samples. The underlying data for the correlation matrix, differentially expressed microRNAs across all samples, and individual signatures in pairwise comparisons are included as separate sheets. [file ncomms12601-s9.xlsx]

## Sheet: Mouse microRNA correlation
Supplementary Data 8: Differentially-expressed microRNAs in mouse samples.
Groups	CHR	CHR	CHR	CHR	CHR	CHR	PAP	PAP	PAP	PAP	PAP	PAP	SCC	SCC	SCC	SCC	SCC	SCC
Sample	HR10_CHR	HR2_CHR	HR9_CHR	HR3_CHR	HR7_CHR	HR8_CHR	HR7_PAP	HR10_PAP	HR2_PAP	HR3_PAP	HR8_PAP	HR9_PAP	HR8_SCC	HR3_SCC	HR7_SCC	HR2_SCC	HR9_SCC	HR10_SCC
HR10_CHR	1	0.4808	0.512981	0.505276	0.529394	0.511163	-0.325758	-0.45242	-0.325852	-0.334687	0.0317878	-0.268221	-0.204318	-0.356543	-0.121577	-0.215138	-0.253432	-0.550236
HR2_CHR	0.4808	1	0.455153	0.706914	0.601191	0.733869	-0.256613	-0.486118	-0.193605	-0.133502	0.260708	-0.10467	-0.504847	-0.534633	-0.387735	-0.480074	-0.356056	-0.560357
HR9_CHR	0.512981	0.455153	1	0.56276	0.547385	0.634313	-0.46867	-0.627762	-0.423457	-0.531147	-0.274831	-0.419817	0.0804298	-0.0313812	0.138852	-0.0356103	-0.243363	-0.599283
HR3_CHR	0.505276	0.706914	0.56276	1	0.684028	0.744584	-0.350285	-0.525575	-0.319196	-0.266671	0.0587675	-0.210817	-0.335611	-0.466826	-0.195744	-0.4456	-0.277738	-0.638086
HR7_CHR	0.529394	0.601191	0.547385	0.684028	1	0.695997	-0.337567	-0.538633	-0.394889	-0.332247	0.0222547	-0.140216	-0.297732	-0.42352	-0.115463	-0.377639	-0.289167	-0.661904
HR8_CHR	0.511163	0.733869	0.634313	0.744584	0.695997	1	-0.413473	-0.595077	-0.394829	-0.394468	0.0101933	-0.202408	-0.256723	-0.380292	-0.0841607	-0.361227	-0.317349	-0.638426
HR7_PAP	-0.325758	-0.256613	-0.46867	-0.350285	-0.337567	-0.413473	1	0.322969	0.233616	0.404218	0.308575	0.301072	-0.168803	-0.150642	-0.315002	-0.122207	-0.0262863	0.244156
HR10_PAP	-0.45242	-0.486118	-0.627762	-0.525575	-0.538633	-0.595077	0.322969	1	0.254946	0.384514	0.123497	0.217483	-0.119931	-0.0133618	-0.187096	0.0258492	0.0815861	0.613831
HR2_PAP	-0.325852	-0.193605	-0.423457	-0.319196	-0.394889	-0.394829	0.233616	0.254946	1	0.443741	0.120875	0.190761	-0.131084	-0.0346662	-0.226465	-0.0906659	-0.0257432	0.386637
HR3_PAP	-0.334687	-0.133502	-0.531147	-0.266671	-0.332247	-0.394468	0.404218	0.384514	0.443741	1	0.424197	0.298107	-0.36399	-0.305822	-0.425661	-0.287075	-0.0980531	0.431278
HR8_PAP	0.0317878	0.260708	-0.274831	0.0587675	0.0222547	0.0101933	0.308575	0.123497	0.120875	0.424197	1	0.287863	-0.61731	-0.587804	-0.505759	-0.56857	-0.0569671	0.0300079
HR9_PAP	-0.268221	-0.10467	-0.419817	-0.210817	-0.140216	-0.202408	0.301072	0.217483	0.190761	0.298107	0.287863	1	-0.286485	-0.253636	-0.250859	-0.281114	-0.0416291	0.189858
HR8_SCC	-0.204318	-0.504847	0.0804298	-0.335611	-0.297732	-0.256723	-0.168803	-0.119931	-0.131084	-0.36399	-0.61731	-0.286485	1	0.721135	0.506221	0.616921	0.261781	0.0695303
HR3_SCC	-0.356543	-0.534633	-0.0313812	-0.466826	-0.42352	-0.380292	-0.150642	-0.0133618	-0.0346662	-0.305822	-0.587804	-0.253636	0.721135	1	0.549838	0.731151	0.172145	0.242226
HR7_SCC	-0.121577	-0.387735	0.138852	-0.195744	-0.115463	-0.0841607	-0.315002	-0.187096	-0.226465	-0.425661	-0.505759	-0.250859	0.506221	0.549838	1	0.507245	0.306496	-0.0876041
HR2_SCC	-0.215138	-0.480074	-0.0356103	-0.4456	-0.377639	-0.361227	-0.122207	0.0258492	-0.0906659	-0.287075	-0.56857	-0.281114	0.616921	0.731151	0.507245	1	0.159986	0.124466
HR9_SCC	-0.253432	-0.356056	-0.243363	-0.277738	-0.289167	-0.317349	-0.0262863	0.0815861	-0.0257432	-0.0980531	-0.0569671	-0.0416291	0.261781	0.172145	0.306496	0.159986	1	0.0792956
HR10_SCC	-0.550236	-0.560357	-0.599283	-0.638086	-0.661904	-0.638426	0.244156	0.613831	0.386637	0.431278	0.0300079	0.189858	0.0695303	0.242226	-0.0876041	0.124466	0.0792956	1

## Sheet: Mouse microRNA expression
Groups	CHR	CHR	CHR	CHR	CHR	CHR	PAP	PAP	PAP	PAP	PAP	PAP	SCC	SCC	SCC	SCC	SCC	SCC
Experiments	HR10_CHR	HR2_CHR	HR9_CHR	HR3_CHR	HR7_CHR	HR8_CHR	HR7_PAP	HR10_PAP	HR2_PAP	HR3_PAP	HR8_PAP	HR9_PAP	HR8_SCC	HR3_SCC	HR7_SCC	HR2_SCC	HR9_SCC	HR10_SCC
mmu-miR-141-3p	0.0321057	-1.29041	-1.13999	-1.71648	-0.681284	-0.749451	0.900392	1.49497	-0.167395	0.337746	0.337746	-0.472554	0.0631303	1.40604	-0.486717	1.22377	-0.643295	1.55168
mmu-miR-1843a-5p	-0.709046	-0.0276493	0.699092	-0.709046	-0.709046	-0.114507	-0.709046	-0.709046	-0.709046	-0.709046	-0.709046	-0.709046	2.26994	1.27025	-0.466254	2.11805	-0.0729624	0.705451
mmu-miR-1249-3p	1.55482	0.996486	0.942684	1.10555	1.40845	0.782954	-0.352187	-2.37511	-0.403808	-0.482951	0.538424	-0.252926	-0.429106	-0.955189	-0.429106	-0.59914	-0.228393	-0.82145
mmu-miR-149-5p	0.455964	0.085244	-0.877691	0.455964	0.938029	0.620174	1.19632	0.041161	-0.710543	0.809862	1.97051	0.620174	-0.745166	-1.44531	-0.675921	-1.44531	-1.55625	0.262787
mmu-miR-125a-5p	2.06681	0.728024	0.728024	0.976159	1.21126	0.728024	-1.0056	-0.653528	0.459281	-0.888899	0.728024	-0.888899	-1.0056	-0.653528	-0.888899	-0.653528	0.459281	-1.44641
mmu-miR-138-5p	-0.879456	-1.13648	-0.924396	-1.88456	-1.88456	-0.634818	0.63796	1.62074	0.146326	0.81821	0.296709	0.400473	0.241631	0.124918	0.408598	0.943135	0.762434	0.943135
mmu-let-7i-3p	2.14254	0.589469	-0.310631	1.30596	1.57036	0.116557	-0.790173	-0.790173	-0.790173	-0.790173	-0.790173	1.57036	-0.790173	-0.730202	-0.18462	0.0708822	-0.609466	-0.790173
mmu-miR-150-5p	1.35458	1.11624	0.592276	1.25603	1.21595	1.21595	-0.156271	-1.90912	-1.0287	-0.082635	-0.134054	-0.656897	-0.300443	-1.32981	0.259204	-1.16443	0.394465	-0.642332
mmu-miR-20a-5p	-0.867051	-1.10376	-0.795018	-1.10376	-1.10376	-1.10376	-1.10376	1.2103	-1.10376	0.409095	0.916841	0.663355	0.720024	1.2103	0.065304	0.643083	1.2103	1.23602
mmu-miR-141-5p	-1.11969	-0.910958	-0.782283	-1.11969	-1.11969	-0.481709	-1.11969	1.40925	0.027754	0.773177	1.2213	-1.11969	0.482214	0.125979	0.15793	0.705732	1.2213	1.64878
mmu-miR-224-5p	-0.503383	-0.601077	-0.601077	-0.601077	-0.601077	0.106912	-0.601077	-0.601077	-0.601077	-0.601077	0.465643	-0.601077	0.336185	2.52255	1.43379	-0.402994	-0.601077	2.05207
mmu-miR-92a-1-5p	-1.29386	-0.555936	-0.877218	-0.797483	-1.9513	-0.920166	0.853913	1.39411	0.288804	-0.492406	0.112628	0.653005	0.817325	0.609561	-0.534172	-0.169746	1.61512	1.24782
mmu-miR-204-5p	1.24869	1.13033	1.10459	1.2722	1.19703	1.29654	-1.11146	-1.11146	-0.0022099	-1.11146	-0.577017	-1.11146	0.743812	-0.212302	-0.468546	-0.278237	-0.897595	-1.11146
mmu-miR-18a-5p	-0.434288	-0.434288	-0.434288	-0.434288	-0.434288	-0.434288	-0.434288	-0.434288	-0.434288	-0.434288	-0.434288	-0.434288	1.92869	-0.0656843	0.566169	-0.0242406	3.24081	-0.434288
mmu-miR-335-3p	-1.02265	-1.09841	-1.09841	-1.09841	-1.09841	-1.09841	-1.09841	1.39991	0.293626	0.991998	-0.622419	0.520185	0.572092	1.34495	1.14656	0.348557	0.538229	1.07943
mmu-miR-429-3p	-0.562397	-0.964804	-0.316545	-2.30255	-0.722397	-0.883122	0.92027	1.56779	0.30922	1.62793	-0.0142991	0.182528	-0.672026	0.683249	-0.287249	0.683249	-0.403873	1.15502
mmu-miR-30e-5p	-0.954739	-1.98298	0.0190484	-1.27052	-1.11115	-0.681836	0.0968113	1.01971	-0.954739	0.46127	0.316253	-0.150622	1.1122	1.70377	0.0968113	0.316253	0.553739	1.41073
mmu-miR-200a-5p	-1.01032	-0.810519	-0.611085	-1.61885	-1.61885	-0.268586	1.45339	1.54694	0.259939	0.593111	0.0851815	0.661873	0.0321722	-0.961306	-0.462944	0.294799	1.02492	1.41015
mmu-miR-326-3p	0.685399	0.392586	0.971761	1.38563	1.91025	0.685399	0.919654	-1.30453	-1.30453	0.28987	0.28987	-1.30453	0.0259013	-0.932193	-0.407786	-0.636647	-0.361598	-1.30453
mmu-miR-1983	-0.937801	-0.722427	-0.937801	-0.937801	-0.937801	-0.937801	-0.937801	-0.937801	0.775909	1.71721	1.20256	1.51776	0.715046	-0.242149	-0.295111	-0.146485	1.37979	0.662494
mmu-miR-1843b-3p	1.15229	1.74151	1.35394	1.17998	1.15229	1.1123	-0.613447	-0.409287	-0.628374	-0.581622	0.222199	-0.613447	-0.505182	-0.827354	-0.707067	-0.360945	-1.23959	-1.42819
mmu-miR-128-3p	0.972938	0.913447	0.643725	1.02564	0.194089	0.694129	-0.116008	-3.30693	0.0525555	0.0404029	-0.361631	-1.0895	0.0196685	0.219917	0.313759	0.115699	-0.77674	0.444829
mmu-miR-342-3p	1.37026	0.526132	0.939636	1.16582	1.16582	0.498586	-0.933678	-3.02068	-0.0689417	0.113345	0.113345	-0.0812821	0.013046	-0.515881	0.013046	-0.560214	-0.135133	-0.60323
mmu-miR-664-3p	1.48753	0.923182	0.54378	0.807614	1.16492	0.366324	0.42804	0.345967	-0.630127	0.497393	0.452398	-0.283399	-0.679308	-2.31409	-0.49674	0.0232567	-1.91983	-0.716907
mmu-miR-219-1-3p	-0.113956	1.03102	0.742849	2.47642	-0.689407	1.86216	-0.689407	-0.689407	-0.689407	-0.689407	0.856592	-0.689407	-0.689407	-0.57454	-0.689407	-0.500344	0.424457	-0.689407
mmu-miR-22-3p	-0.170313	-1.33735	0.344787	-0.882753	-0.585373	-0.4728	-0.4728	-0.170313	-0.257196	-0.735484	-1.24776	-0.585373	1.03346	2.03017	1.21819	1.73025	-0.4728	1.03346
mmu-miR-96-5p	0.774967	-0.704886	-0.704886	-0.704886	-0.704886	-0.704886	-0.704886	-0.704886	-0.704886	-0.704886	0.102113	-0.704886	1.38441	1.9015	-0.704886	1.71256	0.349801	1.5284
mmu-miR-193b-3p	0.900193	0.965696	-0.0211793	0.411423	0.932944	0.742104	0.617277	-0.489547	-0.510849	0.683058	1.48371	0.155395	-1.37149	-1.6699	-2.08839	-0.914245	-0.237628	0.411423
mmu-miR-339-5p	0.808041	0.446393	0.724525	1.01662	1.42759	0.707242	-2.01822	0.308724	-2.01822	-0.18428	0.529119	-0.489989	0.320653	-1.39786	0.388715	-0.195719	0.498706	-0.872046
mmu-miR-351-5p	0.53824	0.620609	2.15166	0.620609	1.39218	0.405759	-1.21967	-2.17363	-0.118366	-0.426143	0.53824	0.111935	-0.0844426	-0.501563	-0.152289	-0.501563	0.187284	-1.38885
mmu-miR-126-3p	0.0327303	-1.44087	-0.0498201	-0.334029	-0.314698	-0.587429	-1.31952	-0.212286	-0.170202	-0.604578	-1.64563	-0.00862871	1.64222	1.83199	1.3942	0.739469	0.0853957	0.961674
mmu-miR-423-5p	-0.0378308	1.72947	0.357212	0.499408	-0.18864	0.499408	0.124046	-0.941742	0.920673	1.07877	1.07877	0.499408	-1.75839	-0.501179	-1.35537	-1.86005	0.357212	-0.501179
mmu-miR-139-5p	0.479226	0.624444	0.592016	0.871499	0.925508	0.746241	-2.01066	-2.01066	0.811115	0.121671	0.430979	-2.01066	0.100424	-0.280066	0.746241	-0.329316	0.317326	-0.125327
mmu-miR-700-5p	0.822256	0.602446	0.83681	0.785193	1.32965	0.247607	0.596111	-1.48478	0.272406	-1.48478	0.765497	-1.48478	0.265003	-1.1596	0.662406	-0.792844	0.706199	-1.48478
mmu-miR-484	1.84998	1.33966	0.43496	1.15073	0.0420569	0.190244	0.267743	-0.437318	-0.250267	0.267743	1.33966	-0.437318	-1.56029	-1.45703	-1.36563	-0.770568	-0.872087	0.267743
mmu-miR-210-3p	-1.37973	-1.14244	-1.27239	-0.854684	-1.6946	-1.20694	1.03806	1.42878	0.249531	0.823477	0.772715	1.03806	-0.0752557	0.297198	0.0862296	0.412856	0.412856	1.06629
mmu-miR-532-3p	1.39733	1.12012	0.193929	1.2432	1.31038	0.518613	0.0438656	-0.178355	-0.55284	-0.361925	0.741981	0.262215	-0.651935	-1.97022	0.29891	-1.68296	-0.41613	-1.31618
mmu-miR-142-5p	0.737437	-1.40271	0.481413	-0.660099	0.0436571	-0.0163158	-0.968655	-0.6783	-0.213829	-1.18437	-1.6012	-0.90869	1.55446	1.34642	1.2934	0.984119	0.596636	0.596636
mmu-miR-148b-5p	-0.824033	-0.923285	0.720527	0.236418	-0.923285	-0.355063	-0.923285	-0.923285	0.941379	-0.923285	-0.923285	-0.923285	0.522542	1.65172	0.965903	-0.44153	1.50133	1.54381
mmu-miR-486-5p	0.0198711	0.914334	0.0198711	0.291497	-0.170971	0.291497	-0.170971	0.914334	1.27577	1.27577	0.291497	0.914334	-1.80776	-1.92671	-1.0608	-0.925098	-1.0608	0.914334
mmu-let-7d-3p	-0.4963	1.13486	0.323749	1.29041	1.29041	0.580862	-0.679571	-0.861744	-0.116052	1.29041	1.29041	0.323749	-1.80292	-1.13136	-0.584798	-1.44375	-0.204176	-0.204176
mmu-miR-126-5p	0.574457	-0.673646	0.235939	-0.896153	0.378078	-0.44189	-2.28327	0.0952196	-0.782773	-0.960234	-0.896153	-0.202046	1.29628	1.95275	0.818803	0.931496	0.320498	0.532653
mmu-miR-205-3p	-1.34165	-1.32952	-0.766125	-1.4274	-1.74607	-0.330509	1.36455	0.574041	0.058869	0.607402	0.213295	0.338083	1.18505	0.263783	0.184882	0.537031	-0.148554	1.76285
mmu-miR-300-3p	-0.538226	0.437579	-0.538226	-0.538226	-0.538226	-0.538226	-0.538226	-0.538226	-0.538226	-0.538226	-0.538226	-0.538226	-0.538226	2.0206	1.65244	2.45898	0.427345	-0.538226
mmu-miR-5107-3p	0.84507	1.02881	0.892394	1.15546	2.18956	1.11497	-0.945371	-0.945371	-0.945371	-0.945371	-0.507305	-0.945371	-0.945371	-0.574805	0.368213	-0.8789	-0.296602	0.335362
mmu-miR-210-5p	-1.19965	-0.686889	-1.44914	-0.869071	-1.00082	-0.266738	1.18453	0.612888	1.08109	-0.0744741	1.79142	1.25453	-0.746442	-0.869071	-0.577348	0.0177736	1.18453	0.612888
mmu-miR-34c-3p	-0.613607	0.604689	0.876719	1.96705	2.12865	1.26926	-0.821512	-0.821512	-0.821512	-0.821512	-0.422963	-0.821512	0.672179	-0.170632	-0.314253	-0.757052	-0.310973	-0.821512
mmu-miR-27a-3p	-0.171867	-0.802804	-0.98444	-1.4788	-0.380227	-1.41695	0.933105	1.91727	0.413772	0.413772	0.109039	-0.591919	-0.269556	0.848634	-0.98444	1.70837	-0.269556	1.0066
mmu-miR-330-3p	1.29835	1.09783	0.838268	1.15407	0.903175	0.689841	-1.1484	-1.1484	-1.1484	-1.1484	1.1395	0.512946	-1.1484	-1.00035	-0.613026	-0.994389	0.304689	0.411107
mmu-let-7f-5p	-0.968514	-0.241371	-0.46202	-0.241371	-0.841074	-0.371718	0.020653	-0.241371	0.837657	-0.117102	-1.7039	-1.29839	1.10224	1.92101	0.29392	1.10224	-0.532494	1.74161
mmu-miR-582-3p	-0.0704468	-1.64794	-0.291602	-1.43448	-0.899483	-1.61855	1.0913	0.373915	0.712722	-0.244595	-0.89292	-0.0594937	0.571461	0.941582	1.22831	1.04065	1.46121	-0.261641
mmu-miR-5107-5p	-0.0218872	1.90679	0.614645	1.738	1.96173	1.12637	-0.69033	-0.69033	-0.69033	-0.69033	-0.69033	-0.69033	-0.69033	-0.69033	-0.36984	-0.642031	-0.100809	-0.69033
mmu-miR-1981-3p	1.63462	1.14451	1.36505	0.931	1.46523	0.867352	-1.01272	-1.01272	-1.01272	-1.01272	-0.666458	-1.01272	-1.01272	-0.516336	-0.0739047	0.289116	-0.611587	0.247724
mmu-miR-3107-5p	0.0198711	0.914334	0.0198711	0.291497	-0.170971	0.291497	-0.170971	0.914334	1.27577	1.27577	0.291497	0.914334	-1.80776	-1.92671	-1.0608	-0.925098	-1.0608	0.914334
mmu-miR-667-3p	0.0110602	1.79951	2.19585	1.35729	-0.651528	1.17404	-0.651528	-0.651528	-0.651528	-0.651528	0.967241	-0.651528	-0.651528	-0.651528	-0.651528	-0.338171	-0.651528	-0.651528
mmu-miR-378c	-0.346325	1.33182	0.866831	1.45508	1.2406	1.37212	0.571366	0.375613	-0.587122	0.0523008	-0.380759	-1.14351	0.0523008	-0.430769	-0.518292	-0.492646	-1.65809	-1.76051
mmu-miR-218-1-3p	1.0233	1.25014	0.971207	1.20026	0.780048	1.67776	-1.04495	-1.04495	-1.04495	-1.04495	-1.04495	-1.04495	0.210524	-0.134917	0.358908	0.600141	-0.622705	-1.04495
mmu-miR-26b-5p	-1.07958	-1.74277	-0.391094	-0.644629	-0.967934	-0.863988	0.24688	1.93062	0.737006	-0.277402	-1.23343	-0.391094	1.22198	1.09689	0.24688	0.781907	0.340962	0.988794
mmu-miR-93-5p	-1.66158	-0.793112	-1.19897	-0.919365	-1.47863	-0.793112	0.449263	1.75312	1.36709	1.06393	0.137877	0.293102	0.213649	0.293102	-0.290737	0.213649	-0.0163471	1.36709
mmu-miR-148a-3p	-1.89455	-0.540125	0.296288	-0.0469165	-0.126793	-0.0469165	-0.830778	-0.902065	-0.46297	-0.296496	-1.07861	-0.126793	1.33422	1.87076	1.42534	1.00181	1.11224	-0.687653
mmu-miR-181a-2-3p	1.18792	1.56843	1.20639	1.05881	0.679592	1.08174	0.0869143	-1.81513	0.263476	-1.81513	-0.17835	-0.17835	-0.0173777	-0.674572	-0.525577	-0.403116	-0.505394	-1.02028
mmu-miR-744-5p	0.203554	1.16644	0.60174	0.405554	1.02585	0.934613	0.405554	-0.865079	-0.282276	0.934613	1.32672	-0.104766	-0.865079	-1.84841	-1.3815	-1.84841	0.0954387	0.0954387
mmu-miR-31-3p	-0.988566	-1.10936	-0.809892	-1.10936	-1.10936	-1.10936	1.35715	1.53626	0.985626	0.659636	-0.0909522	-1.10936	0.452582	0.676767	-0.7312	1.01341	0.376864	1.1091
mmu-miR-92b-3p	1.26449	1.21082	0.721328	0.687681	1.09496	0.616823	-0.0584313	-3.01338	0.355675	-0.7664	0.197525	-0.344629	-0.37734	-0.285714	0.0333856	-0.304388	0.0111024	-1.04351
mmu-miR-1247-5p	1.39543	0.529767	0.800073	0.936642	1.30797	0.611926	-1.27248	-1.27248	-1.27248	-1.27248	-0.208122	-1.27248	0.272736	0.370913	0.948026	0.529767	0.139755	-1.27248
mmu-miR-6406	-0.41054	0.913649	-0.105595	0.646345	1.19712	-0.287535	1.26444	-1.36902	-0.191003	1.69123	1.07426	0.613638	-1.36902	-1.1602	-1.02811	-1.3288	0.145133	-0.295999
mmu-miR-17-5p	-0.554883	-1.84884	-0.98268	-1.27914	-1.68544	-0.941367	1.17104	1.09043	0.0303389	0.36619	0.157006	0.60829	0.60829	0.851109	0.0570768	0.0303389	1.33444	0.987804
mmu-miR-125b-5p	2.41867	0.791604	0.320217	0.125175	0.125175	0.320217	0.125175	-0.186555	0.125175	0.320217	0.320217	0.791604	-1.39024	-2.41781	-0.832841	0.320217	-0.638108	-0.638108
mmu-miR-21a-5p	-1.05266	-1.68705	-0.403562	-1.13305	-0.967504	-0.461192	0.141179	1.09746	-0.192994	-0.80315	-0.561985	-0.561985	1.38318	1.64848	0.922421	0.922421	0.612547	1.09746
mmu-miR-186-5p	-0.669803	-1.62686	-0.731753	-0.988959	-1.15352	-1.41482	-0.31084	0.788357	0.436426	1.52059	-0.226918	-0.669803	1.42303	1.08577	0.749087	0.622319	0.0819346	1.08577
mmu-miR-31-5p	-1.68235	-0.563639	-1.04314	-1.26865	-1.58237	-1.23337	0.688378	0.760889	1.27885	1.18087	0.688378	0.00730567	0.324461	1.0217	-0.411652	0.688378	0.324461	0.821504
mmu-miR-28c	-0.720163	-1.27249	-0.480706	-0.207366	-1.91337	-1.67911	1.41863	0.636077	0.332585	1.01306	-0.279878	-0.690387	0.971667	1.41863	-0.139484	0.798009	0.209666	0.58463
mmu-miR-328-3p	1.03166	1.36524	0.456706	1.22064	1.46866	0.657428	0.200706	-0.0372729	-0.641665	-0.176422	1.36524	-0.491374	-1.18325	-1.35476	-1.02742	-1.25445	-0.958011	-0.641665
mmu-miR-1198-5p	0.368987	0.806507	0.0756946	0.689383	0.368987	-0.242819	0.806507	0.565005	0.146357	0.806507	1.91967	-0.0672392	-1.58719	-1.97417	-0.911337	-1.70016	-0.217051	0.146357
mmu-miR-511-5p	1.53527	0.317176	1.34903	0.670592	1.37575	1.46345	-0.953196	-0.953196	0.230801	-0.953196	-0.953196	-0.953196	-0.176605	-0.697433	1.07356	-0.87225	-0.550162	-0.953196
mmu-miR-28a-3p	-1.40101	-0.661409	-1.1782	-0.485521	-1.36569	-0.730037	1.1941	0.495525	-0.170886	1.88775	1.8034	0.0806142	0.218693	0.185874	-0.426948	-0.661409	0.0533311	1.16182
mmu-miR-1306-5p	1.23713	1.50478	-0.290232	1.01101	1.48837	0.273734	-1.01188	-1.01188	0.334733	-1.01188	1.32444	-1.01188	-1.01188	-0.609394	-0.427484	-0.668878	0.893044	-1.01188
mmu-miR-1943-5p	1.34203	1.19731	0.664022	1.30501	0.840398	0.259347	-1.28761	-1.28761	0.99186	0.309015	0.685622	-1.28761	-1.28761	-0.0538126	-0.0538126	-1.00034	-0.0486021	-1.28761
mmu-miR-320-3p	0.238426	1.52427	-0.377405	1.17254	0.965234	0.751787	0.84603	0.238426	-0.459045	-0.112197	1.52427	-0.286183	-1.57814	-1.7371	-1.37307	-0.459045	-0.112197	-0.766597
mmu-miR-34b-3p	0.502769	1.77941	0.844253	1.52937	1.35803	1.49289	-0.964008	-0.964008	-0.964008	-0.964008	-0.0995762	-0.964008	-0.0264097	-0.194845	-0.786185	-0.197894	-0.417766	-0.964008
mmu-miR-27b-3p	-1.36831	-0.87331	-0.87331	-0.87331	-0.87331	-0.87331	1.68534	0.199453	1.0966	0.76919	-0.219175	-0.030376	0.454823	0.76919	-0.586556	1.0966	-1.18557	1.68534
mmu-miR-182-5p	-1.0608	-1.0608	-1.0608	-1.0608	-1.95979	-1.18965	1.40305	0.985239	0.768249	0.768249	0.0530467	0.291199	0.768249	0.985239	0.291199	-0.457548	0.768249	0.768249
mmu-miR-98-5p	-0.428829	-0.524513	-0.532377	-0.428829	-2.93431	-0.878726	0.13666	1.6347	-0.0972602	0.455665	-0.412156	-0.013879	0.893652	0.510147	0.185757	0.510147	0.510147	1.414
mmu-miR-200b-3p	0.447495	-0.438951	-0.193792	-1.6789	-2.72807	-1.11882	1.06823	0.447495	0.161683	1.06823	0.253457	0.253457	-0.357442	0.253457	0.349688	0.349688	1.28329	0.579817
mmu-miR-451a	-0.379515	-1.0488	-0.914599	-1.39045	-1.94294	-0.992808	-0.0355608	1.54369	0.9603	1.28778	-0.25754	0.730567	0.0606546	0.227265	0.190098	0.649986	-0.145994	1.45786
mmu-miR-361-3p	-0.125153	1.05013	0.2345	1.17051	-0.592286	0.321152	0.735588	-1.68907	0.93704	1.72562	0.82778	0.478187	-1.63638	-0.952986	-0.0284849	-1.0192	-0.417752	-1.0192
mmu-miR-28a-5p	-0.720163	-1.27249	-0.480706	-0.207366	-1.91337	-1.67911	1.41863	0.636077	0.332585	1.01306	-0.279878	-0.690387	0.971667	1.41863	-0.139484	0.798009	0.209666	0.58463
mmu-miR-26a-5p	0.255805	-2.51138	-0.0042706	-0.51035	-0.51035	-0.258496	-0.51035	0.924181	-0.905361	-0.0042706	-1.58724	-0.0042706	1.35723	0.572402	0.924181	0.924181	0.924181	0.924181
mmu-miR-99b-5p	1.50219	0.826366	-0.270261	0.557448	0.826366	0.116611	0.116611	0.315426	0.315426	-0.0777316	1.82054	-0.270261	-1.54617	-1.54617	-0.721949	-0.721949	0.557448	-1.79995
mmu-miR-322-5p	-0.0526574	-0.89956	0.871471	-1.13372	-1.13372	-0.471372	-1.13372	-1.13372	0.28093	0.721019	-0.655747	-1.13372	1.42172	1.90298	1.06263	0.866325	0.176505	0.444366
mmu-miR-192-5p	-0.722555	-1.94685	-0.146204	-1.1265	-0.40759	-1.10707	0.472266	0.557872	0.795175	-0.94034	-1.18197	-0.30943	1.05421	1.47377	0.725496	0.877755	0.877755	1.05421
mmu-miR-350-5p	0.4007	1.12376	1.24659	1.36502	0.427847	0.471986	-1.70193	-1.70193	0.343881	1.0501	-0.23055	-1.70193	-0.448108	-0.718494	0.889558	-0.448108	-0.263797	-0.104596
mmu-miR-25-3p	-1.39889	-0.261198	-0.714242	-1.02299	-1.60494	-1.10012	0.330802	1.42469	1.42469	1.55606	-0.453327	0.631686	-0.453327	-0.0718522	-0.0718522	-0.0718522	0.431974	1.42469
mmu-miR-145a-5p	1.98292	0.840795	0.80133	0.998764	0.96351	0.578095	-1.39213	-1.32859	-0.562291	-1.45806	-0.26316	-0.179565	0.296282	-0.179565	0.296282	-0.0405994	0.344249	-1.69827
mmu-miR-125b-1-3p	-1.96132	-0.640429	-0.334939	-0.65587	-1.91097	-0.619379	1.59798	0.987114	0.180456	0.531916	0.24064	0.458318	-0.532529	-0.298139	-0.0245683	0.648152	0.648152	1.68541
mmu-miR-15a-5p	-0.0705527	-1.00763	-0.577671	-0.499616	-2.66834	-0.123428	0.329629	0.618894	-0.00631712	-0.0775654	-0.96542	-0.509437	0.993838	1.26743	0.782052	1.26743	-0.0775654	1.32427
mmu-miR-222-3p	1.24846	1.24846	1.24846	1.06106	1.52841	0.625341	-0.774558	-1.70534	-0.119636	-1.12563	-0.365454	-0.119636	-0.250587	-0.774558	0.126298	-1.35428	0.421528	-0.91834

## Sheet: PAP-vs-CHR
microRNA	p-value PAP vs CHR	fold change PAP-over-CHR
mmu-mir-6240	0.000129942	176.168
mmu-mir-5109	0.00076832	77.2678
mmu-mir-451a	0.000530532	27.4679
mmu-mir-6243	0.0021523	15.5001
mmu-mir-138-5p	0.000116613	14.9176
mmu-mir-31-5p	1.08083e-05	9.24331
mmu-mir-210-3p	6.60404e-07	8.97308
mmu-mir-31-3p	0.00304125	6.28309
mmu-mir-200a-5p	0.000361898	5.70912
mmu-mir-5617-3p	0.00889671	5.6419
mmu-mir-6538	0.0203119	5.29878
mmu-mir-335-3p	0.00643452	5.08415
mmu-mir-17-5p	7.73083e-05	4.98357
mmu-mir-3096a-5p	0.0435518	4.94264
mmu-mir-205-3p	0.000137348	4.57471
mmu-mir-1983	0.0140926	4.24051
mmu-mir-210-5p	0.000117232	3.94289
mmu-mir-183-3p	0.0174252	3.80338
mmu-mir-98-5p	0.0321088	3.75042
mmu-mir-20a-5p	0.0185854	3.72931
mmu-mir-429-3p	0.00176731	3.65899
mmu-mir-182-5p	1.32281e-05	3.38198
mmu-mir-92a-1-5p	0.000989215	3.25753
mmu-mir-141-5p	0.0388689	3.14539
mmu-mir-141-3p	0.00582197	2.99747
mmu-mir-125b-1-3p	0.000982756	2.91801
mmu-mir-93-5p	6.77978e-05	2.91796
mmu-mir-28a-3p	0.000824224	2.79644
mmu-mir-18a-3p	0.00752861	2.76132
mmu-mir-25-3p	0.000688878	2.64636
mmu-mir-106b-3p	0.000242457	2.63831
mmu-mir-200b-5p	0.00574291	2.36478
mmu-mir-200c-3p	0.000510108	2.35885
mmu-mir-582-3p	0.0169083	2.30756
mmu-mir-21a-5p	0.0411757	2.2265
mmu-mir-92a-3p	0.00100862	2.19402
mmu-mir-183-5p	0.0163241	2.10893
mmu-mir-27b-3p	0.000566548	2.07726
mmu-mir-27a-5p	0.0323602	2.07023
mmu-mir-331-3p	0.0135137	2.04386
mmu-mir-200b-3p	0.0130773	1.94543
mmu-mir-27a-3p	0.00618606	1.93022
mmu-mir-186-5p	0.00417837	1.87675
mmu-mir-24-3p	0.0127691	1.7822
mmu-mir-30e-5p	0.0145012	1.77087
mmu-mir-28c	0.00676327	1.76787
mmu-mir-28a-5p	0.00676327	1.76787
mmu-mir-26b-5p	0.0429544	1.59613
mmu-mir-15b-5p	0.000924229	1.5736
mmu-mir-29a-3p	0.0166842	0.663074
mmu-mir-146b-3p	0.0460932	0.610706
mmu-mir-219-1-3p	0.0370554	0.609936
mmu-mir-667-3p	0.0255827	0.580491
mmu-mir-378c	0.0120671	0.545707
mmu-mir-532-3p	0.00558034	0.544043
mmu-mir-146b-5p	0.0146409	0.523179
mmu-mir-664-3p	0.0151623	0.503037
mmu-mir-221-5p	0.0137073	0.488704
mmu-mir-338-3p	0.0120806	0.465067
mmu-mir-874-3p	0.0310411	0.459827
mmu-mir-328-3p	0.0141597	0.443234
mmu-mir-125a-5p	0.00332201	0.43266
mmu-mir-184-3p	0.0430177	0.423536
mmu-mir-351-5p	0.0120239	0.416549
mmu-mir-196b-5p	0.040672	0.398706
mmu-let-7i-3p	0.0389524	0.392823
mmu-mir-1306-5p	0.0307933	0.38842
mmu-mir-181b-5p	0.010978	0.387001
mmu-mir-199b-3p	0.0108583	0.358081
mmu-mir-199a-3p	0.0108583	0.358081
mmu-mir-143-3p	0.00342708	0.346053
mmu-mir-146a-5p	0.00470985	0.314108
mmu-mir-222-3p	6.63017e-05	0.3138
mmu-mir-214-5p	0.0135206	0.310296
mmu-mir-10b-5p	0.00288118	0.307932
mmu-mir-350-5p	0.0178818	0.303347
mmu-mir-34c-3p	0.00152017	0.301075
mmu-mir-181a-1-3p	0.01382	0.285856
mmu-mir-125b-2-3p	0.0449439	0.285424
mmu-mir-1943-5p	0.02599	0.267021
mmu-mir-339-3p	0.0107834	0.265098
mmu-mir-128-3p	0.0182546	0.254408
mmu-mir-181a-5p	0.00754267	0.247598
mmu-mir-700-5p	0.0273052	0.245185
mmu-mir-326-3p	0.0138067	0.224919
mmu-mir-199a-5p	0.0485658	0.214782
mmu-mir-195a-5p	0.0039821	0.213683
mmu-mir-511-5p	6.11214e-05	0.204161
mmu-mir-339-5p	0.010538	0.188802
mmu-mir-497-5p	0.0132155	0.184184
mmu-mir-1843b-5p	5.36862e-05	0.180379
mmu-mir-150-5p	0.000193972	0.16217
mmu-mir-1843b-3p	1.2681e-06	0.158563
mmu-mir-195a-3p	1.02533e-05	0.145077
mmu-mir-145a-5p	0.000130749	0.140939
mmu-mir-196a-5p	0.000214455	0.13618
mmu-mir-5107-5p	0.000162697	0.13209
mmu-mir-133b-3p	1.90589e-07	0.130617
mmu-mir-218-1-3p	8.19913e-09	0.129717
mmu-mir-5107-3p	2.26506e-06	0.126846
mmu-mir-669o-3p	3.44078e-06	0.121538
mmu-mir-669a-3p	3.44078e-06	0.121538
mmu-mir-92b-3p	0.0146596	0.120266
mmu-mir-330-3p	0.00647102	0.113308
mmu-mir-139-5p	0.0248334	0.111715
mmu-mir-206-3p	5.26034e-06	0.10765
mmu-mir-1249-3p	0.00217825	0.103045
mmu-mir-1247-5p	4.95824e-06	0.0946097
mmu-mir-342-3p	0.0123302	0.0790201
mmu-mir-34b-3p	6.78877e-06	0.0757783
mmu-mir-1981-3p	1.93376e-08	0.0636579
mmu-mir-181a-2-3p	0.00161002	0.0619137
mmu-mir-204-5p	8.5075e-07	0.0233403
mmu-mir-133a-3p	4.10458e-05	0.000946685

## Sheet: SCC-vs-CHR
microRNA	p-value SCC vs CHR	fold change SCC/CHR
mmu-mir-451a	0.000749211	15.9437
mmu-mir-138-5p	4.68129e-05	13.2422
mmu-mir-335-3p	3.79331e-07	10.4513
mmu-mir-20a-5p	2.91229e-06	7.99088
mmu-mir-21a-5p	8.09741e-06	7.68821
mmu-mir-31-5p	8.00621e-05	6.57357
mmu-mir-21a-3p	1.55712e-05	6.54829
mmu-mir-106b-5p	1.72228e-05	6.03781
mmu-mir-31-3p	0.000250593	5.77328
mmu-mir-98-5p	0.00403847	5.66648
mmu-mir-141-5p	0.000112693	5.37941
mmu-mir-17-5p	8.05504e-05	5.32793
mmu-mir-210-3p	8.73573e-06	5.25096
mmu-mir-205-3p	0.000549386	5.02906
mmu-mir-434-5p	0.0158254	4.95338
mmu-mir-421-3p	0.00612129	4.93198
mmu-mir-200a-3p	0.0200961	4.04497
mmu-mir-15a-5p	0.0030205	3.96241
mmu-mir-322-5p	0.00539493	3.74484
mmu-mir-582-3p	0.000669192	3.7359
mmu-mir-92a-1-5p	0.00169473	3.59843
mmu-mir-22-3p	0.0035491	3.50223
mmu-mir-1983	0.00120917	3.44158
mmu-mir-126-5p	0.00914428	3.3511
mmu-mir-411-5p	0.0117986	3.34549
mmu-mir-200a-5p	0.0174303	3.32924
mmu-mir-141-3p	0.0123192	3.29321
mmu-mir-340-5p	0.0112453	3.19836
mmu-mir-19b-3p	0.00740378	3.18742
mmu-mir-872-3p	0.00223156	3.16248
mmu-mir-708-5p	0.013055	3.11366
mmu-mir-182-5p	5.41868e-05	3.00052
mmu-mir-142-5p	0.00763419	2.88066
mmu-mir-410-3p	0.0300672	2.76448
mmu-mir-300-3p	0.0440381	2.74888
mmu-mir-192-5p	4.53599e-05	2.72983
mmu-mir-345-5p	0.0190957	2.71466
mmu-mir-126-3p	0.00106012	2.63559
mmu-mir-224-5p	0.0320456	2.59347
mmu-mir-30e-5p	0.000576701	2.56829
mmu-mir-16-5p	0.00102212	2.536
mmu-mir-186-5p	1.30307e-05	2.46344
mmu-mir-148b-5p	0.0132735	2.45996
mmu-mir-125b-1-3p	0.0111775	2.3941
mmu-mir-429-3p	0.0197167	2.37849
mmu-mir-872-5p	0.0355524	2.34075
mmu-mir-130a-3p	0.00141419	2.33537
mmu-mir-93-5p	0.000394396	2.17187
mmu-mir-15b-3p	0.0300563	2.13043
mmu-mir-24-2-5p	0.0263391	2.12618
mmu-mir-26b-5p	4.135e-05	2.06111
mmu-mir-148a-3p	0.0155823	2.04298
mmu-mir-1843a-5p	0.0373878	2.04185
mmu-mir-96-5p	0.0112305	2.03668
mmu-mir-148a-5p	0.0433049	2.02009
mmu-mir-28c	0.000849241	1.93921
mmu-mir-28a-5p	0.000849241	1.93921
mmu-mir-25-3p	0.00462277	1.90404
mmu-mir-27b-3p	0.0138358	1.87901
mmu-let-7f-5p	0.00427894	1.87687
mmu-mir-210-5p	0.0476767	1.85394
mmu-mir-200b-3p	0.0243103	1.83406
mmu-mir-28a-3p	0.00594282	1.80026
mmu-mir-27a-3p	0.0261551	1.76391
mmu-mir-26a-5p	0.00428066	1.69324
mmu-let-7g-5p	0.0040522	1.5854
mmu-mir-18a-5p	0.0495662	1.55588
mmu-let-7i-5p	0.00516595	1.51906
mmu-mir-103-3p	0.00115269	1.5034
mmu-mir-361-3p	0.00770423	0.625029
mmu-mir-219-1-3p	0.02661	0.605061
mmu-mir-674-3p	0.00300112	0.591875
mmu-mir-99a-5p	0.0450601	0.575005
mmu-mir-30a-3p	0.00439703	0.55913
mmu-mir-378a-5p	0.00715194	0.551568
mmu-mir-128-3p	0.0103657	0.543692
mmu-mir-667-3p	0.00544602	0.532212
mmu-mir-125b-5p	0.0109703	0.517949
mmu-mir-100-5p	0.0283741	0.508552
mmu-let-7e-3p	0.0270558	0.503873
mmu-mir-1198-5p	0.00491106	0.500924
mmu-mir-423-5p	0.0103894	0.500646
mmu-mir-99b-5p	0.00514033	0.495666
mmu-mir-615-3p	0.000275753	0.494599
mmu-let-7d-3p	0.00253301	0.483107
mmu-mir-378a-3p	0.000376366	0.47621
mmu-mir-149-5p	0.0102025	0.452422
mmu-mir-351-5p	0.00341189	0.452231
mmu-mir-350-5p	0.00608829	0.442916
mmu-mir-320-3p	0.00126909	0.437621
mmu-mir-365-1-5p	0.0381234	0.429105
mmu-mir-324-3p	0.046969	0.428291
mmu-mir-193b-5p	0.0247859	0.426659
mmu-mir-744-5p	0.00170678	0.425126
mmu-mir-486-5p	0.0217168	0.413509
mmu-mir-3107-5p	0.0217168	0.413509
mmu-mir-34c-3p	0.0174418	0.412728
mmu-mir-1247-5p	0.0490361	0.410152
mmu-mir-676-3p	0.0368242	0.40725
mmu-mir-484	0.00126581	0.402598
mmu-mir-378c	0.00141434	0.396931
mmu-mir-139-5p	0.0057348	0.391624
mmu-mir-181c-3p	0.0303009	0.371875
mmu-mir-1306-5p	0.00881724	0.367389
mmu-mir-222-3p	0.000316102	0.365137
mmu-mir-193b-3p	0.00269009	0.364097
mmu-let-7b-3p	0.0023475	0.364034
mmu-let-7i-3p	0.00621068	0.363235
mmu-mir-125a-5p	0.000370573	0.358871
mmu-mir-501-3p	0.0018129	0.353831
mmu-mir-6406	0.0112343	0.313465
mmu-mir-218-1-3p	0.00132766	0.310857
mmu-mir-339-5p	0.0113796	0.306419
mmu-mir-532-3p	0.000748507	0.300191
mmu-mir-700-5p	0.0285118	0.297081
mmu-mir-671-3p	2.71128e-07	0.296355
mmu-mir-145a-5p	0.010123	0.291146
mmu-mir-511-5p	0.00250638	0.284915
mmu-mir-211-5p	0.0244927	0.271312
mmu-mir-574-3p	9.3999e-05	0.255762
mmu-mir-652-3p	0.000691348	0.239865
mmu-mir-5107-3p	0.000592822	0.217067
mmu-mir-3102-3p	0.000110136	0.207563
mmu-mir-150-5p	0.00047393	0.198272
mmu-mir-1943-5p	0.000541534	0.192478
mmu-mir-326-3p	0.000292098	0.181866
mmu-mir-328-3p	7.70568e-07	0.179644
mmu-mir-92b-3p	8.31142e-05	0.176185
mmu-mir-664-3p	0.000834623	0.174342
mmu-mir-5107-5p	0.000448882	0.156436
mmu-mir-1981-3p	0.000106937	0.148869
mmu-mir-342-3p	6.55098e-05	0.13774
mmu-mir-34b-3p	4.74092e-05	0.122988
mmu-mir-486-3p	0.00403284	0.120732
mmu-mir-330-3p	0.000498996	0.110597
mmu-mir-3107-3p	0.00293927	0.10948
mmu-mir-1843b-3p	7.53297e-07	0.102494
mmu-mir-1249-3p	1.04953e-06	0.0999946
mmu-mir-181a-2-3p	3.11324e-06	0.0705724
mmu-mir-204-5p	0.000149264	0.055013

## Sheet: SCC-vs-PAP
microRNA	p-value SCC vs PAP	fold change SCC/PAP
mmu-mir-133a-3p	0.00773912	113.121
mmu-mir-669o-3p	0.000903599	8.45682
mmu-mir-669a-3p	0.000903599	8.45682
mmu-mir-126-5p	0.00133339	7.17931
mmu-mir-199a-5p	0.0409222	6.8323
mmu-mir-206-3p	0.00444042	6.15619
mmu-mir-199b-3p	0.00302183	6.15412
mmu-mir-199a-3p	0.00302183	6.15412
mmu-mir-142-5p	1.34523e-05	5.78607
mmu-mir-133b-3p	0.00263658	5.73253
mmu-mir-195a-5p	0.0143142	5.46833
mmu-mir-497-5p	0.0236519	5.3624
mmu-mir-10b-5p	0.000231366	5.27157
mmu-mir-214-5p	0.0312314	4.51104
mmu-mir-195a-3p	0.00737551	4.4017
mmu-mir-34a-5p	0.00338795	4.39612
mmu-mir-1247-5p	0.00540411	4.3352
mmu-mir-34c-5p	0.0246297	4.15745
mmu-mir-1843b-5p	0.00481557	4.11607
mmu-mir-10a-5p	0.0356632	4.10787
mmu-mir-143-3p	0.00769949	3.94477
mmu-mir-322-5p	0.00543528	3.88115
mmu-mir-22-3p	0.00152439	3.67184
mmu-mir-21a-5p	0.00306924	3.45304
mmu-mir-340-3p	0.00595329	3.38739
mmu-mir-199b-5p	0.00514329	3.127
mmu-mir-300-3p	0.0219265	3.12282
mmu-mir-134-5p	0.00673087	3.0186
mmu-mir-126-3p	0.000926876	3.0054
mmu-mir-146a-5p	0.0170314	2.99863
mmu-mir-148b-5p	0.00609449	2.96011
mmu-mir-181a-1-3p	0.0418402	2.69619
mmu-mir-337-5p	0.0314963	2.69053
mmu-mir-1843a-5p	0.00438758	2.64579
mmu-mir-224-5p	0.0414324	2.51542
mmu-mir-218-1-3p	0.0043079	2.39643
mmu-mir-1981-3p	0.0117448	2.33857
mmu-mir-148a-3p	0.00199994	2.28885
mmu-mir-15a-5p	0.00912683	2.24431
mmu-mir-145a-3p	0.0215173	2.22015
mmu-mir-96-5p	0.00413441	2.14893
mmu-mir-101a-3p	0.0476498	1.88036
mmu-mir-101c	0.0476498	1.88036
mmu-mir-301a-3p	0.0352991	1.85184
mmu-mir-152-3p	0.0494586	1.83788
mmu-let-7f-5p	0.0295363	1.79455
mmu-mir-192-5p	0.0109429	1.78857
mmu-mir-26a-5p	0.00568517	1.55773
mmu-mir-18a-5p	0.0495662	1.55588
mmu-mir-15b-5p	0.00293503	0.658276
mmu-mir-125b-5p	0.0136028	0.618073
mmu-let-7d-3p	0.0408379	0.602241
mmu-mir-361-3p	0.02745	0.586863
mmu-mir-210-3p	0.042679	0.58519
mmu-mir-484	0.0199117	0.576941
mmu-mir-532-3p	0.0380537	0.551778
mmu-mir-99b-5p	0.0174379	0.548138
mmu-mir-744-5p	0.0359292	0.544666
mmu-mir-320-3p	0.0101263	0.535824
mmu-mir-423-5p	0.0150354	0.504711
mmu-let-7b-5p	0.00306083	0.488532
mmu-mir-210-5p	0.0349135	0.470198
mmu-mir-200b-5p	0.046838	0.457434
mmu-mir-106b-3p	0.0141728	0.454012
mmu-mir-193b-3p	0.0247693	0.447095
mmu-mir-1198-5p	0.00325878	0.420282
mmu-mir-328-3p	0.00523249	0.405302
mmu-mir-331-3p	0.0196523	0.401794
mmu-mir-200c-3p	0.001013	0.365432
mmu-mir-149-5p	0.00732601	0.354108
mmu-mir-664-3p	0.0196582	0.346579
mmu-mir-486-5p	0.00472273	0.282017
mmu-mir-3107-5p	0.00472273	0.282017
mmu-mir-6406	0.0272924	0.259861
mmu-mir-6243	0.0473404	0.152048
mmu-mir-5109	0.0423871	0.0597954
mmu-mir-6240	0.0164551	0.0538641
