# Supplementary material for: Cross-species identification of genomic drivers of squamous cell carcinoma development across preneoplastic intermediates
Source: Nat Commun. 2016 Aug 30;7:12601. doi: 10.1038/ncomms12601 (PMC5013636; doi:10.1038/ncomms12601)
Supplement: Supplementary Data 9 — Significant microRNA-mRNA functional pairs. [file ncomms12601-s10.xlsx]

## Sheet: miRNA UP, gene DOWN
Supplementary Data 9: Significant microRNA-mRNA functional pairs
microRNA	Gene	AK-NS miRNA-mRNA enrichment, -log10(q-value)	SCC-AK miRNA-mRNA enrichment, -log10(q-value)	SCC-NS miRNA-mRNA enrichment, -log10(q-value)	PAP-CHR miRNA-mRNA enrichment, -log10(q-value)	SCC-CHR miRNA-mRNA enrichment, -log10(q-value)	SCC-PAP miRNA-mRNA enrichment, -log10(q-value)	microRNA AK-over-NS log2(fold-change)	microRNA SCC-over-AK log2(fold-change)	microRNA SCC-over-NS log2(fold-change)	microRNA PAP-over-CHR log2(fold-change)	microRNA SCC-over-CHR log2(fold-change)	microRNA SCC-over-PAP log2(fold-change)	mRNA AK-over-NS log2(fold-change)	mRNA SCC-over-AK log2(fold-change)	mRNA SCC-over-NS log2(fold-change)	mRNA PAP-over-CHR log2(fold-change)	mRNA SCC-over-CHR log2(fold-change)	mRNA SCC-over-PAP log2(fold-change)
let-7f-5p	CPEB4			20		20				0.832208		0.908329	0.83996			-0.653038	-0.95941	-0.824188
let-7g-5p	CPEB4			20		20		0.63625		0.653421		0.664851				-0.653038	-0.95941	-0.824188
let-7i-5p	CPEB4			20		20				0.81759		0.603179				-0.653038	-0.95941	-0.824188
let-7f-5p	CPEB3			20		20	10.2925			0.832208		0.908329	0.83996	-0.545899		-0.93352		-0.694788	-0.602883
let-7g-5p	CPEB3	17.8972		20		20		0.63625		0.653421		0.664851		-0.545899		-0.93352		-0.694788	-0.602883
let-7i-5p	CPEB3			20		20				0.81759		0.603179		-0.545899		-0.93352		-0.694788	-0.602883
let-7f-5p	SECISBP2L			20		20				0.832208		0.908329	0.83996			-0.58805	-1.26331	-1.0982
let-7g-5p	SECISBP2L			20		20		0.63625		0.653421		0.664851				-0.58805	-1.26331	-1.0982
let-7i-5p	SECISBP2L			20		20				0.81759		0.603179				-0.58805	-1.26331	-1.0982
let-7f-5p	DMD			20		20				0.832208		0.908329	0.83996	-1.2116		-1.36406	-2.36304	-1.14401	1.21889
let-7g-5p	DMD	17.8972		20		20		0.63625		0.653421		0.664851		-1.2116		-1.36406	-2.36304	-1.14401	1.21889
let-7i-5p	DMD			20		20				0.81759		0.603179		-1.2116		-1.36406	-2.36304	-1.14401	1.21889
let-7f-5p	GAB2			20		20				0.832208		0.908329	0.83996	-0.525562		-0.433584	-1.75029	-0.824955	0.925442
let-7g-5p	GAB2	17.8972		20		20		0.63625		0.653421		0.664851		-0.525562		-0.433584	-1.75029	-0.824955	0.925442
let-7i-5p	GAB2			20		20				0.81759		0.603179		-0.525562		-0.433584	-1.75029	-0.824955	0.925442
let-7f-5p	NTRK3			20		20				0.832208		0.908329	0.83996	-1.36075		-1.37414	-1.3288	-0.979373	0.349512
let-7g-5p	NTRK3	17.8972		20		20		0.63625		0.653421		0.664851		-1.36075		-1.37414	-1.3288	-0.979373	0.349512
let-7i-5p	NTRK3			20		20				0.81759		0.603179		-1.36075		-1.37414	-1.3288	-0.979373	0.349512
let-7f-5p	ARHGAP20			20		20				0.832208		0.908329	0.83996	-0.968345		-1.19284	-1.06115	-0.511074	0.549993
let-7g-5p	ARHGAP20	17.8972		20		20		0.63625		0.653421		0.664851		-0.968345		-1.19284	-1.06115	-0.511074	0.549993
let-7i-5p	ARHGAP20			20		20				0.81759		0.603179		-0.968345		-1.19284	-1.06115	-0.511074	0.549993
let-7f-5p	BTG2			20		20				0.832208		0.908329	0.83996	-0.629984		-0.822758	-0.401548	-0.518288
let-7g-5p	BTG2	17.8972		20		20		0.63625		0.653421		0.664851		-0.629984		-0.822758	-0.401548	-0.518288
let-7i-5p	BTG2			20		20				0.81759		0.603179		-0.629984		-0.822758	-0.401548	-0.518288
let-7f-5p	NOVA1			20		20				0.832208		0.908329	0.83996			-0.881185	-2.60239	-1.5492	1.05329
let-7g-5p	NOVA1			20		20		0.63625		0.653421		0.664851				-0.881185	-2.60239	-1.5492	1.05329
let-7i-5p	NOVA1			20		20				0.81759		0.603179				-0.881185	-2.60239	-1.5492	1.05329
let-7f-5p	CD200R1			20		20				0.832208		0.908329	0.83996			-0.431663	-2.41469	-1.42043	0.994338
let-7g-5p	CD200R1			20		20		0.63625		0.653421		0.664851				-0.431663	-2.41469	-1.42043	0.994338
let-7i-5p	CD200R1			20		20				0.81759		0.603179				-0.431663	-2.41469	-1.42043	0.994338
let-7f-5p	SCARA3			20		20				0.832208		0.908329	0.83996			-0.845587	-2.72515	-1.052	1.67316
let-7g-5p	SCARA3			20		20		0.63625		0.653421		0.664851				-0.845587	-2.72515	-1.052	1.67316
let-7i-5p	SCARA3			20		20				0.81759		0.603179				-0.845587	-2.72515	-1.052	1.67316
let-7f-5p	SPEG			20		20				0.832208		0.908329	0.83996	-1.1292		-0.620046	-1.58042	-0.760969	0.819434
let-7g-5p	SPEG	17.8972		20		20		0.63625		0.653421		0.664851		-1.1292		-0.620046	-1.58042	-0.760969	0.819434
let-7i-5p	SPEG			20		20				0.81759		0.603179		-1.1292		-0.620046	-1.58042	-0.760969	0.819434
let-7f-5p	INSR			20		20				0.832208		0.908329	0.83996	-0.672892		-0.791396	-0.501111	-0.543509
let-7g-5p	INSR	17.8972		20		20		0.63625		0.653421		0.664851		-0.672892		-0.791396	-0.501111	-0.543509
let-7i-5p	INSR			20		20				0.81759		0.603179		-0.672892		-0.791396	-0.501111	-0.543509
let-7f-5p	MFAP3L			20		20	10.2925			0.832208		0.908329	0.83996			-0.637572		-0.534705	-0.630806
let-7g-5p	MFAP3L			20		20		0.63625		0.653421		0.664851				-0.637572		-0.534705	-0.630806
let-7i-5p	MFAP3L			20		20				0.81759		0.603179				-0.637572		-0.534705	-0.630806
let-7f-5p	FBXO32			20		20				0.832208		0.908329	0.83996			-0.776845	-2.23233	-1.80793
let-7g-5p	FBXO32			20		20		0.63625		0.653421		0.664851				-0.776845	-2.23233	-1.80793
let-7i-5p	FBXO32			20		20				0.81759		0.603179				-0.776845	-2.23233	-1.80793
let-7f-5p	LIPH			20		20				0.832208		0.908329	0.83996			-0.768145	-1.18097	-1.33388
let-7g-5p	LIPH			20		20		0.63625		0.653421		0.664851				-0.768145	-1.18097	-1.33388
let-7i-5p	LIPH			20		20				0.81759		0.603179				-0.768145	-1.18097	-1.33388
let-7f-5p	STAB2			20		20				0.832208		0.908329	0.83996	-0.703849		-0.668384	-0.934362	-0.818579
let-7g-5p	STAB2	17.8972		20		20		0.63625		0.653421		0.664851		-0.703849		-0.668384	-0.934362	-0.818579
let-7i-5p	STAB2			20		20				0.81759		0.603179		-0.703849		-0.668384	-0.934362	-0.818579
let-7f-5p	SPATA13			20		20				0.832208		0.908329	0.83996			-0.370261	-1.029	-0.476338	0.552629
let-7g-5p	SPATA13			20		20		0.63625		0.653421		0.664851				-0.370261	-1.029	-0.476338	0.552629
let-7i-5p	SPATA13			20		20				0.81759		0.603179				-0.370261	-1.029	-0.476338	0.552629
let-7f-5p	DAGLA			20		20				0.832208		0.908329	0.83996	-0.511058		-0.34237	-1.25767	-0.431871	0.82587
let-7g-5p	DAGLA	17.8972		20		20		0.63625		0.653421		0.664851		-0.511058		-0.34237	-1.25767	-0.431871	0.82587
let-7i-5p	DAGLA			20		20				0.81759		0.603179		-0.511058		-0.34237	-1.25767	-0.431871	0.82587
let-7f-5p	RRAGD			20		20				0.832208		0.908329	0.83996	-0.517822		-0.397155	-3.01181	-1.91866	1.0932
let-7g-5p	RRAGD	17.8972		20		20		0.63625		0.653421		0.664851		-0.517822		-0.397155	-3.01181	-1.91866	1.0932
let-7i-5p	RRAGD			20		20				0.81759		0.603179		-0.517822		-0.397155	-3.01181	-1.91866	1.0932
let-7f-5p	ZBTB10			20		20				0.832208		0.908329	0.83996	-0.637295		-0.455103	-0.982542	-0.498994	0.483606
let-7g-5p	ZBTB10	17.8972		20		20		0.63625		0.653421		0.664851		-0.637295		-0.455103	-0.982542	-0.498994	0.483606
let-7i-5p	ZBTB10			20		20				0.81759		0.603179		-0.637295		-0.455103	-0.982542	-0.498994	0.483606
let-7f-5p	RORC			20		20				0.832208		0.908329	0.83996			-0.942594	-1.23051	-0.965503
let-7g-5p	RORC			20		20		0.63625		0.653421		0.664851				-0.942594	-1.23051	-0.965503
let-7i-5p	RORC			20		20				0.81759		0.603179				-0.942594	-1.23051	-0.965503
let-7f-5p	UTRN			20		20				0.832208		0.908329	0.83996			-0.413507		-0.326624
let-7g-5p	UTRN			20		20		0.63625		0.653421		0.664851				-0.413507		-0.326624
let-7i-5p	UTRN			20		20				0.81759		0.603179				-0.413507		-0.326624
let-7f-5p	ACVR2A			20		20				0.832208		0.908329	0.83996			-0.499383	-0.356581	-0.536796
let-7g-5p	ACVR2A			20		20		0.63625		0.653421		0.664851				-0.499383	-0.356581	-0.536796
let-7i-5p	ACVR2A			20		20				0.81759		0.603179				-0.499383	-0.356581	-0.536796
let-7f-5p	RGS6			20		20				0.832208		0.908329	0.83996	-0.792469		-0.567453	-1.13382	-0.982221
let-7g-5p	RGS6	17.8972		20		20		0.63625		0.653421		0.664851		-0.792469		-0.567453	-1.13382	-0.982221
let-7i-5p	RGS6			20		20				0.81759		0.603179		-0.792469		-0.567453	-1.13382	-0.982221
let-7f-5p	TRHDE			20		20				0.832208		0.908329	0.83996			-1.05195	-1.29709	-1.07795
let-7g-5p	TRHDE			20		20		0.63625		0.653421		0.664851				-1.05195	-1.29709	-1.07795
let-7i-5p	TRHDE			20		20				0.81759		0.603179				-1.05195	-1.29709	-1.07795
let-7f-5p	FZD4			20		20				0.832208		0.908329	0.83996	-0.704867		-0.896672	-1.61251	-1.23684	0.37555
let-7g-5p	FZD4	17.8972		20		20		0.63625		0.653421		0.664851		-0.704867		-0.896672	-1.61251	-1.23684	0.37555
let-7i-5p	FZD4			20		20				0.81759		0.603179		-0.704867		-0.896672	-1.61251	-1.23684	0.37555
let-7f-5p	EEF2K			20		20	10.2925			0.832208		0.908329	0.83996			-0.452873		-0.600337	-0.602436
let-7g-5p	EEF2K			20		20		0.63625		0.653421		0.664851				-0.452873		-0.600337	-0.602436
let-7i-5p	EEF2K			20		20				0.81759		0.603179				-0.452873		-0.600337	-0.602436
let-7f-5p	NCOA1			20		20				0.832208		0.908329	0.83996			-0.438154	-0.409494	-0.539939
let-7g-5p	NCOA1			20		20		0.63625		0.653421		0.664851				-0.438154	-0.409494	-0.539939
let-7i-5p	NCOA1			20		20				0.81759		0.603179				-0.438154	-0.409494	-0.539939
let-7f-5p	THRSP			20		20				0.832208		0.908329	0.83996			-0.618384	-2.96989	-2.55639	0.413208
let-7g-5p	THRSP			20		20		0.63625		0.653421		0.664851				-0.618384	-2.96989	-2.55639	0.413208
let-7i-5p	THRSP			20		20				0.81759		0.603179				-0.618384	-2.96989	-2.55639	0.413208
let-7f-5p	DTX4			20		20				0.832208		0.908329	0.83996			-0.696374	-2.50277	-1.08436	1.41827
let-7g-5p	DTX4			20		20		0.63625		0.653421		0.664851				-0.696374	-2.50277	-1.08436	1.41827
let-7i-5p	DTX4			20		20				0.81759		0.603179				-0.696374	-2.50277	-1.08436	1.41827
let-7f-5p	CRY2			20		20				0.832208		0.908329	0.83996	-0.722669		-0.94198		-0.457593
let-7g-5p	CRY2	17.8972		20		20		0.63625		0.653421		0.664851		-0.722669		-0.94198		-0.457593
let-7i-5p	CRY2			20		20				0.81759		0.603179		-0.722669		-0.94198		-0.457593
let-7f-5p	GHR			20		20				0.832208		0.908329	0.83996	-1.05363		-0.955179	-0.891978	-1.04543
let-7g-5p	GHR	17.8972		20		20		0.63625		0.653421		0.664851		-1.05363		-0.955179	-0.891978	-1.04543
let-7i-5p	GHR			20		20				0.81759		0.603179		-1.05363		-0.955179	-0.891978	-1.04543
let-7f-5p	CGNL1			20		20				0.832208		0.908329	0.83996	-0.841804		-1.08847	-1.32087	-0.80768	0.51306
let-7g-5p	CGNL1	17.8972		20		20		0.63625		0.653421		0.664851		-0.841804		-1.08847	-1.32087	-0.80768	0.51306
let-7i-5p	CGNL1			20		20				0.81759		0.603179		-0.841804		-1.08847	-1.32087	-0.80768	0.51306
let-7f-5p	SLC4A4			20		20				0.832208		0.908329	0.83996			-0.556218	-2.34437	-1.62282	0.721337
let-7g-5p	SLC4A4			20		20		0.63625		0.653421		0.664851				-0.556218	-2.34437	-1.62282	0.721337
let-7i-5p	SLC4A4			20		20				0.81759		0.603179				-0.556218	-2.34437	-1.62282	0.721337
let-7f-5p	NOS1			20		20				0.832208		0.908329	0.83996			-0.572226	-2.35121	-1.55385	0.797366
let-7g-5p	NOS1			20		20		0.63625		0.653421		0.664851				-0.572226	-2.35121	-1.55385	0.797366
let-7i-5p	NOS1			20		20				0.81759		0.603179				-0.572226	-2.35121	-1.55385	0.797366
let-7f-5p	DLC1			20		20				0.832208		0.908329	0.83996	-1.09291		-0.758613	-1.13311	-0.664745	0.468313
let-7g-5p	DLC1	17.8972		20		20		0.63625		0.653421		0.664851		-1.09291		-0.758613	-1.13311	-0.664745	0.468313
let-7i-5p	DLC1			20		20				0.81759		0.603179		-1.09291		-0.758613	-1.13311	-0.664745	0.468313
let-7f-5p	PCDH19			20		20				0.832208		0.908329	0.83996			-0.798078	-1.43411	-0.670245	0.763821
let-7g-5p	PCDH19			20		20		0.63625		0.653421		0.664851				-0.798078	-1.43411	-0.670245	0.763821
let-7i-5p	PCDH19			20		20				0.81759		0.603179				-0.798078	-1.43411	-0.670245	0.763821
let-7f-5p	SLC31A1			20		20				0.832208		0.908329	0.83996			-0.504635		-0.413499
let-7g-5p	SLC31A1			20		20		0.63625		0.653421		0.664851				-0.504635		-0.413499
let-7i-5p	SLC31A1			20		20				0.81759		0.603179				-0.504635		-0.413499
let-7f-5p	EGR3			20		20	10.2925			0.832208		0.908329	0.83996			-0.890293	-0.527642	-1.01304	-0.485268
let-7g-5p	EGR3			20		20		0.63625		0.653421		0.664851				-0.890293	-0.527642	-1.01304	-0.485268
let-7i-5p	EGR3			20		20				0.81759		0.603179				-0.890293	-0.527642	-1.01304	-0.485268
let-7f-5p	LRIG3			20		20				0.832208		0.908329	0.83996			-0.435343	-0.829877	-1.20257
let-7g-5p	LRIG3			20		20		0.63625		0.653421		0.664851				-0.435343	-0.829877	-1.20257
let-7i-5p	LRIG3			20		20				0.81759		0.603179				-0.435343	-0.829877	-1.20257
let-7f-5p	LRIG1			20		20				0.832208		0.908329	0.83996			-0.641395	-1.18921	-1.09912
let-7g-5p	LRIG1			20		20		0.63625		0.653421		0.664851				-0.641395	-1.18921	-1.09912
let-7i-5p	LRIG1			20		20				0.81759		0.603179				-0.641395	-1.18921	-1.09912
let-7f-5p	PGRMC1			20		20				0.832208		0.908329	0.83996			-0.761293	-0.323406	-0.381385
let-7g-5p	PGRMC1			20		20		0.63625		0.653421		0.664851				-0.761293	-0.323406	-0.381385
let-7i-5p	PGRMC1			20		20				0.81759		0.603179				-0.761293	-0.323406	-0.381385
let-7f-5p	MTUS1			20		20				0.832208		0.908329	0.83996	-0.480083		-0.521941	-1.54467	-1.24811
let-7g-5p	MTUS1	17.8972		20		20		0.63625		0.653421		0.664851		-0.480083		-0.521941	-1.54467	-1.24811
let-7i-5p	MTUS1			20		20				0.81759		0.603179		-0.480083		-0.521941	-1.54467	-1.24811
let-7f-5p	STARD9			20		20				0.832208		0.908329	0.83996	-0.478981		-0.514907	-2.14752	-1.03032	1.11724
let-7g-5p	STARD9	17.8972		20		20		0.63625		0.653421		0.664851		-0.478981		-0.514907	-2.14752	-1.03032	1.11724
let-7i-5p	STARD9			20		20				0.81759		0.603179		-0.478981		-0.514907	-2.14752	-1.03032	1.11724
let-7f-5p	FREM2			20		20				0.832208		0.908329	0.83996			-0.606284	-0.726793	-1.32699
let-7g-5p	FREM2			20		20		0.63625		0.653421		0.664851				-0.606284	-0.726793	-1.32699
let-7i-5p	FREM2			20		20				0.81759		0.603179				-0.606284	-0.726793	-1.32699
let-7f-5p	LGR4			20		20				0.832208		0.908329	0.83996			-0.598126	-0.362858	-0.642955
let-7g-5p	LGR4			20		20		0.63625		0.653421		0.664851				-0.598126	-0.362858	-0.642955
let-7i-5p	LGR4			20		20				0.81759		0.603179				-0.598126	-0.362858	-0.642955
let-7f-5p	SRGAP1			20		20				0.832208		0.908329	0.83996	-0.689942		-0.425811	-0.983757	-0.648146
let-7g-5p	SRGAP1	17.8972		20		20		0.63625		0.653421		0.664851		-0.689942		-0.425811	-0.983757	-0.648146
let-7i-5p	SRGAP1			20		20				0.81759		0.603179		-0.689942		-0.425811	-0.983757	-0.648146
let-7f-5p	GAS7			20		20				0.832208		0.908329	0.83996			-0.467002	-1.74332	-1.17202	0.571372
let-7g-5p	GAS7			20		20		0.63625		0.653421		0.664851				-0.467002	-1.74332	-1.17202	0.571372
let-7i-5p	GAS7			20		20				0.81759		0.603179				-0.467002	-1.74332	-1.17202	0.571372
let-7f-5p	TMEM135			20		20				0.832208		0.908329	0.83996			-0.628058		-0.427983
let-7g-5p	TMEM135			20		20		0.63625		0.653421		0.664851				-0.628058		-0.427983
let-7i-5p	TMEM135			20		20				0.81759		0.603179				-0.628058		-0.427983
let-7f-5p	TGFBR3			20		20				0.832208		0.908329	0.83996	-0.71651		-1.16841	-1.80157	-1.0625	0.738951
let-7g-5p	TGFBR3	17.8972		20		20		0.63625		0.653421		0.664851		-0.71651		-1.16841	-1.80157	-1.0625	0.738951
let-7i-5p	TGFBR3			20		20				0.81759		0.603179		-0.71651		-1.16841	-1.80157	-1.0625	0.738951
let-7f-5p	AMOT			20		20				0.832208		0.908329	0.83996	-0.784232		-0.610343	-1.95577	-1.01304	0.942861
let-7g-5p	AMOT	17.8972		20		20		0.63625		0.653421		0.664851		-0.784232		-0.610343	-1.95577	-1.01304	0.942861
let-7i-5p	AMOT			20		20				0.81759		0.603179		-0.784232		-0.610343	-1.95577	-1.01304	0.942861
let-7f-5p	CD200			20		20				0.832208		0.908329	0.83996			-0.542344	-1.1159	-0.817054
let-7g-5p	CD200			20		20		0.63625		0.653421		0.664851				-0.542344	-1.1159	-0.817054
let-7i-5p	CD200			20		20				0.81759		0.603179				-0.542344	-1.1159	-0.817054
let-7f-5p	LOXL4			20		20				0.832208		0.908329	0.83996	-0.613908		-0.563866	-1.30575	-0.456405	0.849295
let-7g-5p	LOXL4	17.8972		20		20		0.63625		0.653421		0.664851		-0.613908		-0.563866	-1.30575	-0.456405	0.849295
let-7i-5p	LOXL4			20		20				0.81759		0.603179		-0.613908		-0.563866	-1.30575	-0.456405	0.849295
let-7f-5p	MFSD4			20		20				0.832208		0.908329	0.83996	-0.633795		-0.876794	-1.06071	-0.77967
let-7g-5p	MFSD4	17.8972		20		20		0.63625		0.653421		0.664851		-0.633795		-0.876794	-1.06071	-0.77967
let-7i-5p	MFSD4			20		20				0.81759		0.603179		-0.633795		-0.876794	-1.06071	-0.77967
let-7f-5p	PPARGC1B			20		20	10.2925			0.832208		0.908329	0.83996			-0.676585		-0.704865	-0.477874
let-7g-5p	PPARGC1B			20		20		0.63625		0.653421		0.664851				-0.676585		-0.704865	-0.477874
let-7i-5p	PPARGC1B			20		20				0.81759		0.603179				-0.676585		-0.704865	-0.477874
let-7f-5p	GAN			20		20				0.832208		0.908329	0.83996			-0.475279	-0.945397	-1.08896
let-7g-5p	GAN			20		20		0.63625		0.653421		0.664851				-0.475279	-0.945397	-1.08896
let-7i-5p	GAN			20		20				0.81759		0.603179				-0.475279	-0.945397	-1.08896
let-7f-5p	XYLT1			20		20				0.832208		0.908329	0.83996	-0.416966		-0.466712	-1.04283	-0.84996
let-7g-5p	XYLT1	17.8972		20		20		0.63625		0.653421		0.664851		-0.416966		-0.466712	-1.04283	-0.84996
let-7i-5p	XYLT1			20		20				0.81759		0.603179		-0.416966		-0.466712	-1.04283	-0.84996
let-7f-5p	ANKRD33B			20		20				0.832208		0.908329	0.83996	-0.589001		-0.833774	-0.586597	-0.593137
let-7g-5p	ANKRD33B	17.8972		20		20		0.63625		0.653421		0.664851		-0.589001		-0.833774	-0.586597	-0.593137
let-7i-5p	ANKRD33B			20		20				0.81759		0.603179		-0.589001		-0.833774	-0.586597	-0.593137
let-7f-5p	MYRIP			20		20				0.832208		0.908329	0.83996			-0.632286	-1.04126	-0.521598	0.519753
let-7g-5p	MYRIP			20		20		0.63625		0.653421		0.664851				-0.632286	-1.04126	-0.521598	0.519753
let-7i-5p	MYRIP			20		20				0.81759		0.603179				-0.632286	-1.04126	-0.521598	0.519753
let-7f-5p	SLC25A4			20		20				0.832208		0.908329	0.83996	-0.50697		-0.524968	-0.68381	-0.521391
let-7g-5p	SLC25A4	17.8972		20		20		0.63625		0.653421		0.664851		-0.50697		-0.524968	-0.68381	-0.521391
let-7i-5p	SLC25A4			20		20				0.81759		0.603179		-0.50697		-0.524968	-0.68381	-0.521391
let-7f-5p	SESTD1			20		20				0.832208		0.908329	0.83996	-0.34975		-0.367432	-1.12527	-0.608232	0.51703
let-7g-5p	SESTD1	17.8972		20		20		0.63625		0.653421		0.664851		-0.34975		-0.367432	-1.12527	-0.608232	0.51703
let-7i-5p	SESTD1			20		20				0.81759		0.603179		-0.34975		-0.367432	-1.12527	-0.608232	0.51703
let-7f-5p	PPARGC1A			20		20				0.832208		0.908329	0.83996	-1.20528		-1.53297	-1.33751	-1.03623
let-7g-5p	PPARGC1A	17.8972		20		20		0.63625		0.653421		0.664851		-1.20528		-1.53297	-1.33751	-1.03623
let-7i-5p	PPARGC1A			20		20				0.81759		0.603179		-1.20528		-1.53297	-1.33751	-1.03623
let-7f-5p	ADAMTS15			20		20				0.832208		0.908329	0.83996			-0.625319	-2.57255	-1.10439	1.46811
let-7g-5p	ADAMTS15			20		20		0.63625		0.653421		0.664851				-0.625319	-2.57255	-1.10439	1.46811
let-7i-5p	ADAMTS15			20		20				0.81759		0.603179				-0.625319	-2.57255	-1.10439	1.46811
let-7f-5p	TMPRSS2			20		20				0.832208		0.908329	0.83996	-1.39228		-1.25129		-0.352179
let-7g-5p	TMPRSS2	17.8972		20		20		0.63625		0.653421		0.664851		-1.39228		-1.25129		-0.352179
let-7i-5p	TMPRSS2			20		20				0.81759		0.603179		-1.39228		-1.25129		-0.352179
let-7f-5p	APBA1			20		20				0.832208		0.908329	0.83996	-0.682396		-0.636758	-1.50918	-0.680151	0.829057
let-7g-5p	APBA1	17.8972		20		20		0.63625		0.653421		0.664851		-0.682396		-0.636758	-1.50918	-0.680151	0.829057
let-7i-5p	APBA1			20		20				0.81759		0.603179		-0.682396		-0.636758	-1.50918	-0.680151	0.829057
let-7f-5p	PPARA			20		20				0.832208		0.908329	0.83996			-0.804533	-1.44365	-1.25429
let-7g-5p	PPARA			20		20		0.63625		0.653421		0.664851				-0.804533	-1.44365	-1.25429
let-7i-5p	PPARA			20		20				0.81759		0.603179				-0.804533	-1.44365	-1.25429
let-7f-5p	SLC46A3			20		20				0.832208		0.908329	0.83996			-0.83446	-1.23287	-1.32121
let-7g-5p	SLC46A3			20		20		0.63625		0.653421		0.664851				-0.83446	-1.23287	-1.32121
let-7i-5p	SLC46A3			20		20				0.81759		0.603179				-0.83446	-1.23287	-1.32121
let-7f-5p	IDH2			20		20				0.832208		0.908329	0.83996			-0.361757		-0.342451
let-7g-5p	IDH2			20		20		0.63625		0.653421		0.664851				-0.361757		-0.342451
let-7i-5p	IDH2			20		20				0.81759		0.603179				-0.361757		-0.342451
let-7f-5p	ELOVL4			20		20				0.832208		0.908329	0.83996			-0.793255	-1.28768	-1.66933
let-7g-5p	ELOVL4			20		20		0.63625		0.653421		0.664851				-0.793255	-1.28768	-1.66933
let-7i-5p	ELOVL4			20		20				0.81759		0.603179				-0.793255	-1.28768	-1.66933
let-7f-5p	DUSP1			20		20	10.2925			0.832208		0.908329	0.83996	-0.927455		-1.07943		-0.378569	-0.552208
let-7g-5p	DUSP1	17.8972		20		20		0.63625		0.653421		0.664851		-0.927455		-1.07943		-0.378569	-0.552208
let-7i-5p	DUSP1			20		20				0.81759		0.603179		-0.927455		-1.07943		-0.378569	-0.552208
let-7f-5p	SCN4B			20		20				0.832208		0.908329	0.83996	-0.373446		-0.408623	-2.58731	-1.87832	0.70885
let-7g-5p	SCN4B	17.8972		20		20		0.63625		0.653421		0.664851		-0.373446		-0.408623	-2.58731	-1.87832	0.70885
let-7i-5p	SCN4B			20		20				0.81759		0.603179		-0.373446		-0.408623	-2.58731	-1.87832	0.70885
let-7f-5p	ACTA1			20		20				0.832208		0.908329	0.83996	-0.884843		-0.56062	-3.1266	-1.45759	1.6689
let-7g-5p	ACTA1	17.8972		20		20		0.63625		0.653421		0.664851		-0.884843		-0.56062	-3.1266	-1.45759	1.6689
let-7i-5p	ACTA1			20		20				0.81759		0.603179		-0.884843		-0.56062	-3.1266	-1.45759	1.6689
let-7f-5p	ACER2			20		20				0.832208		0.908329	0.83996			-0.471905	-0.528128	-1.02122
let-7g-5p	ACER2			20		20		0.63625		0.653421		0.664851				-0.471905	-0.528128	-1.02122
let-7i-5p	ACER2			20		20				0.81759		0.603179				-0.471905	-0.528128	-1.02122
let-7f-5p	VGLL3			20		20				0.832208		0.908329	0.83996	-1.473		-1.12485	-1.38034	-0.997405
let-7g-5p	VGLL3	17.8972		20		20		0.63625		0.653421		0.664851		-1.473		-1.12485	-1.38034	-0.997405
let-7i-5p	VGLL3			20		20				0.81759		0.603179		-1.473		-1.12485	-1.38034	-0.997405
let-7f-5p	EZH1			20		20				0.832208		0.908329	0.83996			-0.378507	-0.345211	-0.390812
let-7g-5p	EZH1			20		20		0.63625		0.653421		0.664851				-0.378507	-0.345211	-0.390812
let-7i-5p	EZH1			20		20				0.81759		0.603179				-0.378507	-0.345211	-0.390812
let-7f-5p	DUSP16			20		20	10.2925			0.832208		0.908329	0.83996			-0.544191		-0.542248	-0.396881
let-7g-5p	DUSP16			20		20		0.63625		0.653421		0.664851				-0.544191		-0.542248	-0.396881
let-7i-5p	DUSP16			20		20				0.81759		0.603179				-0.544191		-0.542248	-0.396881
let-7f-5p	GK5			20		20				0.832208		0.908329	0.83996			-0.91463	-0.811697	-0.90644
let-7g-5p	GK5			20		20		0.63625		0.653421		0.664851				-0.91463	-0.811697	-0.90644
let-7i-5p	GK5			20		20				0.81759		0.603179				-0.91463	-0.811697	-0.90644
let-7f-5p	SLC2A12			20		20	10.2925			0.832208		0.908329	0.83996			-0.418308		-1.30543	-1.08731
let-7g-5p	SLC2A12			20		20		0.63625		0.653421		0.664851				-0.418308		-1.30543	-1.08731
let-7i-5p	SLC2A12			20		20				0.81759		0.603179				-0.418308		-1.30543	-1.08731
let-7f-5p	KLF9			20		20				0.832208		0.908329	0.83996	-0.654703		-0.683391	-1.47912	-1.02621	0.452877
let-7g-5p	KLF9	17.8972		20		20		0.63625		0.653421		0.664851		-0.654703		-0.683391	-1.47912	-1.02621	0.452877
let-7i-5p	KLF9			20		20				0.81759		0.603179		-0.654703		-0.683391	-1.47912	-1.02621	0.452877
let-7f-5p	BTBD9			20		20				0.832208		0.908329	0.83996			-0.328482		-0.407938
let-7g-5p	BTBD9			20		20		0.63625		0.653421		0.664851				-0.328482		-0.407938
let-7i-5p	BTBD9			20		20				0.81759		0.603179				-0.328482		-0.407938
miR-141-5p	CPEB4			20	20	20			1.07077	1.0178	1.65324	2.42745				-0.653038	-0.95941	-0.824188
miR-200a-5p	CPEB4			20	20	20				1.0846	2.51327	1.73519				-0.653038	-0.95941	-0.824188
miR-141-5p	CLIC5			20	20	20			1.07077	1.0178	1.65324	2.42745				-0.37137	-2.58082	-1.09357	1.48725
miR-200a-5p	CLIC5			20	20	20				1.0846	2.51327	1.73519				-0.37137	-2.58082	-1.09357	1.48725
miR-141-5p	PTPN14			20	20	20			1.07077	1.0178	1.65324	2.42745				-0.398082	-0.853002	-0.838564
miR-200a-5p	PTPN14			20	20	20				1.0846	2.51327	1.73519				-0.398082	-0.853002	-0.838564
miR-141-5p	GCNT2			20		20			1.07077	1.0178	1.65324	2.42745		-0.724763		-1.09282		-0.57626	-0.489434
miR-200a-5p	GCNT2			20		20				1.0846	2.51327	1.73519		-0.724763		-1.09282		-0.57626	-0.489434
miR-141-5p	RHPN2			20	20	20			1.07077	1.0178	1.65324	2.42745		-1.43686		-0.974488	-0.567738	-0.400873
miR-200a-5p	RHPN2			20	20	20				1.0846	2.51327	1.73519		-1.43686		-0.974488	-0.567738	-0.400873
miR-141-5p	AKAP2			20	20	20			1.07077	1.0178	1.65324	2.42745		-0.811194		-0.552179	-1.38502	-0.763416	0.621709
miR-200a-5p	AKAP2			20	20	20				1.0846	2.51327	1.73519		-0.811194		-0.552179	-1.38502	-0.763416	0.621709
miR-141-5p	SORBS2			20	20	20			1.07077	1.0178	1.65324	2.42745		-1.27572		-1.42036	-1.15433	-0.329522	0.824876
miR-200a-5p	SORBS2			20	20	20				1.0846	2.51327	1.73519		-1.27572		-1.42036	-1.15433	-0.329522	0.824876
miR-141-5p	TFAP2B			20	20	20			1.07077	1.0178	1.65324	2.42745				-0.842132	-0.801105	-0.966912
miR-200a-5p	TFAP2B			20	20	20				1.0846	2.51327	1.73519				-0.842132	-0.801105	-0.966912
miR-141-5p	NRXN1			20	20	20			1.07077	1.0178	1.65324	2.42745		-1.18608		-0.668612	-0.903484	-0.70228
miR-200a-5p	NRXN1			20	20	20				1.0846	2.51327	1.73519		-1.18608		-0.668612	-0.903484	-0.70228
miR-141-5p	LONRF2			20	20	20			1.07077	1.0178	1.65324	2.42745				-0.968474	-0.798762	-0.620601
miR-200a-5p	LONRF2			20	20	20				1.0846	2.51327	1.73519				-0.968474	-0.798762	-0.620601
miR-141-5p	RORA			20	20	20			1.07077	1.0178	1.65324	2.42745				-0.812856	-0.775977	-1.10315
miR-200a-5p	RORA			20	20	20				1.0846	2.51327	1.73519				-0.812856	-0.775977	-1.10315
miR-141-5p	KCTD12			20	20	20			1.07077	1.0178	1.65324	2.42745				-0.50346	-1.01919	-0.526992
miR-200a-5p	KCTD12			20	20	20				1.0846	2.51327	1.73519				-0.50346	-1.01919	-0.526992
miR-141-5p	PDCD4			20	20	20			1.07077	1.0178	1.65324	2.42745				-0.580775	-0.653322	-0.613962
miR-200a-5p	PDCD4			20	20	20				1.0846	2.51327	1.73519				-0.580775	-0.653322	-0.613962
miR-141-5p	TMEM56			20	20	20			1.07077	1.0178	1.65324	2.42745				-0.935134	-3.36449	-3.05529
miR-200a-5p	TMEM56			20	20	20				1.0846	2.51327	1.73519				-0.935134	-3.36449	-3.05529
miR-141-5p	CDON			20	20	20			1.07077	1.0178	1.65324	2.42745				-0.840948	-1.04742	-0.47333	0.574177
miR-200a-5p	CDON			20	20	20				1.0846	2.51327	1.73519				-0.840948	-1.04742	-0.47333	0.574177
miR-141-5p	ARHGAP24			20	20	20			1.07077	1.0178	1.65324	2.42745				-0.368278	-1.06443	-0.926043
miR-200a-5p	ARHGAP24			20	20	20				1.0846	2.51327	1.73519				-0.368278	-1.06443	-0.926043
miR-141-5p	TRHDE			20	20	20			1.07077	1.0178	1.65324	2.42745				-1.05195	-1.29709	-1.07795
miR-200a-5p	TRHDE			20	20	20				1.0846	2.51327	1.73519				-1.05195	-1.29709	-1.07795
miR-141-5p	FZD4			20	20	20			1.07077	1.0178	1.65324	2.42745		-0.704867		-0.896672	-1.61251	-1.23684	0.37555
miR-200a-5p	FZD4			20	20	20				1.0846	2.51327	1.73519		-0.704867		-0.896672	-1.61251	-1.23684	0.37555
miR-141-5p	PCDH9			20	20	20			1.07077	1.0178	1.65324	2.42745		-1.00109		-0.689194	-0.830863	-0.741783
miR-200a-5p	PCDH9			20	20	20				1.0846	2.51327	1.73519		-1.00109		-0.689194	-0.830863	-0.741783
miR-141-5p	AFF1			20	20	20			1.07077	1.0178	1.65324	2.42745				-0.350714	-0.385055	-0.401063
miR-200a-5p	AFF1			20	20	20				1.0846	2.51327	1.73519				-0.350714	-0.385055	-0.401063
miR-141-5p	SYNPO2			20	20	20			1.07077	1.0178	1.65324	2.42745		-1.0077		-0.704984	-2.70515	-1.31079	1.39444
miR-200a-5p	SYNPO2			20	20	20				1.0846	2.51327	1.73519		-1.0077		-0.704984	-2.70515	-1.31079	1.39444
miR-141-5p	PLCB4			20	20	20			1.07077	1.0178	1.65324	2.42745		-1.01438		-0.992759	-0.542523	-0.491267
miR-200a-5p	PLCB4			20	20	20				1.0846	2.51327	1.73519		-1.01438		-0.992759	-0.542523	-0.491267
miR-141-5p	RBM24			20	20	20			1.07077	1.0178	1.65324	2.42745		-1.12412		-1.13495	-1.915	-0.961283	0.953645
miR-200a-5p	RBM24			20	20	20				1.0846	2.51327	1.73519		-1.12412		-1.13495	-1.915	-0.961283	0.953645
miR-141-5p	SCN7A			20	20	20			1.07077	1.0178	1.65324	2.42745		-1.42367		-1.701	-3.39681	-1.69152	1.70514
miR-200a-5p	SCN7A			20	20	20				1.0846	2.51327	1.73519		-1.42367		-1.701	-3.39681	-1.69152	1.70514
miR-141-5p	ESRRG			20	20	20			1.07077	1.0178	1.65324	2.42745		-1.24734		-1.06889	-0.626896	-0.335153
miR-200a-5p	ESRRG			20	20	20				1.0846	2.51327	1.73519		-1.24734		-1.06889	-0.626896	-0.335153
miR-141-5p	RTN4RL1			20	20	20			1.07077	1.0178	1.65324	2.42745		-0.49712		-0.804522	-0.612767	-0.344282
miR-200a-5p	RTN4RL1			20	20	20				1.0846	2.51327	1.73519		-0.49712		-0.804522	-0.612767	-0.344282
miR-141-5p	DLC1			20	20	20			1.07077	1.0178	1.65324	2.42745		-1.09291		-0.758613	-1.13311	-0.664745	0.468313
miR-200a-5p	DLC1			20	20	20				1.0846	2.51327	1.73519		-1.09291		-0.758613	-1.13311	-0.664745	0.468313
miR-141-5p	PCDH19			20	20	20			1.07077	1.0178	1.65324	2.42745				-0.798078	-1.43411	-0.670245	0.763821
miR-200a-5p	PCDH19			20	20	20				1.0846	2.51327	1.73519				-0.798078	-1.43411	-0.670245	0.763821
miR-141-5p	ST3GAL5			20	20	20			1.07077	1.0178	1.65324	2.42745		-0.490985		-0.662248	-0.702882	-0.651314
miR-200a-5p	ST3GAL5			20	20	20				1.0846	2.51327	1.73519		-0.490985		-0.662248	-0.702882	-0.651314
miR-141-5p	SLC16A7			20	20	20			1.07077	1.0178	1.65324	2.42745				-0.818248	-1.95023	-1.44144	0.508902
miR-200a-5p	SLC16A7			20	20	20				1.0846	2.51327	1.73519				-0.818248	-1.95023	-1.44144	0.508902
miR-141-5p	RBM47			20	20	20			1.07077	1.0178	1.65324	2.42745				-0.802936	-0.367788	-0.390434
miR-200a-5p	RBM47			20	20	20				1.0846	2.51327	1.73519				-0.802936	-0.367788	-0.390434
miR-141-5p	EGR2			20	20	20			1.07077	1.0178	1.65324	2.42745				-0.983996	-2.13708	-1.88151
miR-200a-5p	EGR2			20	20	20				1.0846	2.51327	1.73519				-0.983996	-2.13708	-1.88151
miR-141-5p	MEGF9			20		20			1.07077	1.0178	1.65324	2.42745				-0.681766		-0.576906
miR-200a-5p	MEGF9			20		20				1.0846	2.51327	1.73519				-0.681766		-0.576906
miR-141-5p	PGRMC2			20	20	20			1.07077	1.0178	1.65324	2.42745				-0.673509	-0.364076	-0.626602
miR-200a-5p	PGRMC2			20	20	20				1.0846	2.51327	1.73519				-0.673509	-0.364076	-0.626602
miR-141-5p	PGRMC1			20	20	20			1.07077	1.0178	1.65324	2.42745				-0.761293	-0.323406	-0.381385
miR-200a-5p	PGRMC1			20	20	20				1.0846	2.51327	1.73519				-0.761293	-0.323406	-0.381385
miR-141-5p	CXCL12			20	20	20			1.07077	1.0178	1.65324	2.42745				-0.748601	-3.336	-1.76317	1.57284
miR-200a-5p	CXCL12			20	20	20				1.0846	2.51327	1.73519				-0.748601	-3.336	-1.76317	1.57284
miR-141-5p	OSBPL6			20	20	20			1.07077	1.0178	1.65324	2.42745				-0.495059	-0.728434	-0.512308
miR-200a-5p	OSBPL6			20	20	20				1.0846	2.51327	1.73519				-0.495059	-0.728434	-0.512308
miR-141-5p	PDZD2			20	20	20			1.07077	1.0178	1.65324	2.42745				-0.846262	-0.352333	-0.794607	-0.442173
miR-200a-5p	PDZD2			20	20	20				1.0846	2.51327	1.73519				-0.846262	-0.352333	-0.794607	-0.442173
miR-141-5p	TNS1			20	20	20			1.07077	1.0178	1.65324	2.42745		-1.08247		-1.02011	-2.26892	-1.39707	0.871953
miR-200a-5p	TNS1			20	20	20				1.0846	2.51327	1.73519		-1.08247		-1.02011	-2.26892	-1.39707	0.871953
miR-141-5p	GPRC5C			20	20	20			1.07077	1.0178	1.65324	2.42745		-0.58651		-0.711931	-2.70758	-1.15168	1.55599
miR-200a-5p	GPRC5C			20	20	20				1.0846	2.51327	1.73519		-0.58651		-0.711931	-2.70758	-1.15168	1.55599
miR-141-5p	TRIM2			20	20	20			1.07077	1.0178	1.65324	2.42745				-0.546693	-1.51831	-1.13606
miR-200a-5p	TRIM2			20	20	20				1.0846	2.51327	1.73519				-0.546693	-1.51831	-1.13606
miR-141-5p	TMEM135			20		20			1.07077	1.0178	1.65324	2.42745				-0.628058		-0.427983
miR-200a-5p	TMEM135			20		20				1.0846	2.51327	1.73519				-0.628058		-0.427983
miR-141-5p	ZBTB20			20	20	20			1.07077	1.0178	1.65324	2.42745		-0.47508		-0.46879	-2.1924	-1.32952	0.862763
miR-200a-5p	ZBTB20			20	20	20				1.0846	2.51327	1.73519		-0.47508		-0.46879	-2.1924	-1.32952	0.862763
miR-141-5p	JMJD1C			20		20			1.07077	1.0178	1.65324	2.42745		-0.360339		-0.415119		-0.429731
miR-200a-5p	JMJD1C			20		20				1.0846	2.51327	1.73519		-0.360339		-0.415119		-0.429731
miR-141-5p	CDC14A			20	20	20			1.07077	1.0178	1.65324	2.42745				-0.43922	-0.533492	-0.354022
miR-200a-5p	CDC14A			20	20	20				1.0846	2.51327	1.73519				-0.43922	-0.533492	-0.354022
miR-141-5p	GATA6			20	20	20			1.07077	1.0178	1.65324	2.42745				-0.93106	-1.06401	-1.13163
miR-200a-5p	GATA6			20	20	20				1.0846	2.51327	1.73519				-0.93106	-1.06401	-1.13163
miR-141-5p	TMTC1			20	20	20			1.07077	1.0178	1.65324	2.42745		-0.758268		-0.53989	-1.96866	-1.20124	0.767399
miR-200a-5p	TMTC1			20	20	20				1.0846	2.51327	1.73519		-0.758268		-0.53989	-1.96866	-1.20124	0.767399
miR-141-5p	GPD1			20	20	20			1.07077	1.0178	1.65324	2.42745				-1.13242	-3.4237	-2.49005	0.933677
miR-200a-5p	GPD1			20	20	20				1.0846	2.51327	1.73519				-1.13242	-3.4237	-2.49005	0.933677
miR-141-5p	ITSN1			20	20	20			1.07077	1.0178	1.65324	2.42745		-0.576767		-0.322921	-1.53832	-0.994241	0.544208
miR-200a-5p	ITSN1			20	20	20				1.0846	2.51327	1.73519		-0.576767		-0.322921	-1.53832	-0.994241	0.544208
miR-141-5p	FOXC1			20	20	20			1.07077	1.0178	1.65324	2.42745				-0.771486	-1.27565	-1.04633
miR-200a-5p	FOXC1			20	20	20				1.0846	2.51327	1.73519				-0.771486	-1.27565	-1.04633
miR-141-5p	MYRIP			20	20	20			1.07077	1.0178	1.65324	2.42745				-0.632286	-1.04126	-0.521598	0.519753
miR-200a-5p	MYRIP			20	20	20				1.0846	2.51327	1.73519				-0.632286	-1.04126	-0.521598	0.519753
miR-141-5p	HMGCS1			20		20			1.07077	1.0178	1.65324	2.42745				-1.18282		-0.514161
miR-200a-5p	HMGCS1			20		20				1.0846	2.51327	1.73519				-1.18282		-0.514161
miR-141-5p	PPARA			20	20	20			1.07077	1.0178	1.65324	2.42745				-0.804533	-1.44365	-1.25429
miR-200a-5p	PPARA			20	20	20				1.0846	2.51327	1.73519				-0.804533	-1.44365	-1.25429
miR-141-5p	RIMS1			20	20	20			1.07077	1.0178	1.65324	2.42745		-1.98682		-1.8899	-1.56452	-1.42043
miR-200a-5p	RIMS1			20	20	20				1.0846	2.51327	1.73519		-1.98682		-1.8899	-1.56452	-1.42043
miR-141-5p	SEMA6A			20	20	20			1.07077	1.0178	1.65324	2.42745		-0.495383		-0.56308	-2.04287	-1.63129
miR-200a-5p	SEMA6A			20	20	20				1.0846	2.51327	1.73519		-0.495383		-0.56308	-2.04287	-1.63129
miR-141-5p	ADD3			20	20	20			1.07077	1.0178	1.65324	2.42745		-0.43743		-0.737118	-1.13594	-0.879117
miR-200a-5p	ADD3			20	20	20				1.0846	2.51327	1.73519		-0.43743		-0.737118	-1.13594	-0.879117
miR-141-5p	SIK1			20	20	20			1.07077	1.0178	1.65324	2.42745		-1.09174		-1.40095	-0.488338	-0.638007
miR-200a-5p	SIK1			20	20	20				1.0846	2.51327	1.73519		-1.09174		-1.40095	-0.488338	-0.638007
miR-141-5p	TNRC6C			20		20			1.07077	1.0178	1.65324	2.42745		-0.383056		-0.604479		-0.356975
miR-200a-5p	TNRC6C			20		20				1.0846	2.51327	1.73519		-0.383056		-0.604479		-0.356975
miR-141-5p	VGLL3			20	20	20			1.07077	1.0178	1.65324	2.42745		-1.473		-1.12485	-1.38034	-0.997405
miR-200a-5p	VGLL3			20	20	20				1.0846	2.51327	1.73519		-1.473		-1.12485	-1.38034	-0.997405
miR-141-5p	CADM2			20	20	20			1.07077	1.0178	1.65324	2.42745		-1.32843		-1.02806	-1.5075	-0.821636	0.68583
miR-200a-5p	CADM2			20	20	20				1.0846	2.51327	1.73519		-1.32843		-1.02806	-1.5075	-0.821636	0.68583
miR-141-5p	NECAB1			20	20	20			1.07077	1.0178	1.65324	2.42745		-0.6135		-0.59798	-1.0732	-1.02386
miR-200a-5p	NECAB1			20	20	20				1.0846	2.51327	1.73519		-0.6135		-0.59798	-1.0732	-1.02386
miR-141-5p	NR3C1			20	20	20			1.07077	1.0178	1.65324	2.42745				-0.336154	-0.388143	-0.552791
miR-200a-5p	NR3C1			20	20	20				1.0846	2.51327	1.73519				-0.336154	-0.388143	-0.552791
miR-141-5p	SLC14A1			20	20	20			1.07077	1.0178	1.65324	2.42745		-1.31238		-1.60354	-0.609756	-0.40947
miR-200a-5p	SLC14A1			20	20	20				1.0846	2.51327	1.73519		-1.31238		-1.60354	-0.609756	-0.40947
miR-141-5p	NFIA			20		20			1.07077	1.0178	1.65324	2.42745		-0.608151		-0.932041		-0.399921
miR-200a-5p	NFIA			20		20				1.0846	2.51327	1.73519		-0.608151		-0.932041		-0.399921
miR-15a-5p	MCF2L			20		20				1.49399		1.98638	1.1635	-0.673579		-0.898664	-0.775757	-1.04513
miR-16-5p	MCF2L			20		20				1.07456		1.34255		-0.673579		-0.898664	-0.775757	-1.04513
miR-15b-3p	MCF2L			20		20			0.766214	1.17196		1.09115		-0.673579		-0.898664	-0.775757	-1.04513
miR-15a-5p	CPEB3			20		20	15.1908			1.49399		1.98638	1.1635	-0.545899		-0.93352		-0.694788	-0.602883
miR-16-5p	CPEB3			20		20				1.07456		1.34255		-0.545899		-0.93352		-0.694788	-0.602883
miR-15b-3p	CPEB3			20		20			0.766214	1.17196		1.09115		-0.545899		-0.93352		-0.694788	-0.602883
miR-15a-5p	CREB5			20		20				1.49399		1.98638	1.1635	-1.00984		-0.892944	-0.669683	-0.405834
miR-16-5p	CREB5			20		20				1.07456		1.34255		-1.00984		-0.892944	-0.669683	-0.405834
miR-15b-3p	CREB5			20		20			0.766214	1.17196		1.09115		-1.00984		-0.892944	-0.669683	-0.405834
miR-15a-5p	PTCH2			20		20				1.49399		1.98638	1.1635			-0.61358	-0.713431	-0.571536
miR-16-5p	PTCH2			20		20				1.07456		1.34255				-0.61358	-0.713431	-0.571536
miR-15b-3p	PTCH2			20		20			0.766214	1.17196		1.09115				-0.61358	-0.713431	-0.571536
miR-15a-5p	PDK4			20		20				1.49399		1.98638	1.1635	-1.24813		-1.67638	-2.58215	-1.82062	0.761655
miR-16-5p	PDK4			20		20				1.07456		1.34255		-1.24813		-1.67638	-2.58215	-1.82062	0.761655
miR-15b-3p	PDK4			20		20			0.766214	1.17196		1.09115		-1.24813		-1.67638	-2.58215	-1.82062	0.761655
miR-15a-5p	ARHGAP20			20		20				1.49399		1.98638	1.1635	-0.968345		-1.19284	-1.06115	-0.511074	0.549993
miR-16-5p	ARHGAP20			20		20				1.07456		1.34255		-0.968345		-1.19284	-1.06115	-0.511074	0.549993
miR-15b-3p	ARHGAP20			20		20			0.766214	1.17196		1.09115		-0.968345		-1.19284	-1.06115	-0.511074	0.549993
miR-15a-5p	ARHGAP26			20		20				1.49399		1.98638	1.1635	-0.406903		-0.464458	-1.1603	-0.625267	0.535085
miR-16-5p	ARHGAP26			20		20				1.07456		1.34255		-0.406903		-0.464458	-1.1603	-0.625267	0.535085
miR-15b-3p	ARHGAP26			20		20			0.766214	1.17196		1.09115		-0.406903		-0.464458	-1.1603	-0.625267	0.535085
miR-15a-5p	PLSCR4			20		20				1.49399		1.98638	1.1635	-0.574586		-0.719584	-1.11417	-0.500422	0.613752
miR-16-5p	PLSCR4			20		20				1.07456		1.34255		-0.574586		-0.719584	-1.11417	-0.500422	0.613752
miR-15b-3p	PLSCR4			20		20			0.766214	1.17196		1.09115		-0.574586		-0.719584	-1.11417	-0.500422	0.613752
miR-15a-5p	BTG2			20		20				1.49399		1.98638	1.1635	-0.629984		-0.822758	-0.401548	-0.518288
miR-16-5p	BTG2			20		20				1.07456		1.34255		-0.629984		-0.822758	-0.401548	-0.518288
miR-15b-3p	BTG2			20		20			0.766214	1.17196		1.09115		-0.629984		-0.822758	-0.401548	-0.518288
miR-15a-5p	SORT1			20		20				1.49399		1.98638	1.1635			-0.459697	-1.43247	-1.63891
miR-16-5p	SORT1			20		20				1.07456		1.34255				-0.459697	-1.43247	-1.63891
miR-15b-3p	SORT1			20		20			0.766214	1.17196		1.09115				-0.459697	-1.43247	-1.63891
miR-15a-5p	ACOX1			20		20				1.49399		1.98638	1.1635			-0.345953	-0.824629	-0.999711
miR-16-5p	ACOX1			20		20				1.07456		1.34255				-0.345953	-0.824629	-0.999711
miR-15b-3p	ACOX1			20		20			0.766214	1.17196		1.09115				-0.345953	-0.824629	-0.999711
miR-15a-5p	RECK			20		20				1.49399		1.98638	1.1635	-0.642356		-0.822618	-2.01867	-1.00405	1.01459
miR-16-5p	RECK			20		20				1.07456		1.34255		-0.642356		-0.822618	-2.01867	-1.00405	1.01459
miR-15b-3p	RECK			20		20			0.766214	1.17196		1.09115		-0.642356		-0.822618	-2.01867	-1.00405	1.01459
miR-15a-5p	INSR			20		20				1.49399		1.98638	1.1635	-0.672892		-0.791396	-0.501111	-0.543509
miR-16-5p	INSR			20		20				1.07456		1.34255		-0.672892		-0.791396	-0.501111	-0.543509
miR-15b-3p	INSR			20		20			0.766214	1.17196		1.09115		-0.672892		-0.791396	-0.501111	-0.543509
miR-15a-5p	BAIAP2			20		20				1.49399		1.98638	1.1635			-0.509348	-0.614275	-0.634643
miR-16-5p	BAIAP2			20		20				1.07456		1.34255				-0.509348	-0.614275	-0.634643
miR-15b-3p	BAIAP2			20		20			0.766214	1.17196		1.09115				-0.509348	-0.614275	-0.634643
miR-15a-5p	RAPGEFL1			20		20	15.1908			1.49399		1.98638	1.1635			-0.612728		-0.484388	-0.703947
miR-16-5p	RAPGEFL1			20		20				1.07456		1.34255				-0.612728		-0.484388	-0.703947
miR-15b-3p	RAPGEFL1			20		20			0.766214	1.17196		1.09115				-0.612728		-0.484388	-0.703947
miR-15a-5p	G0S2			20		20				1.49399		1.98638	1.1635			-0.676181		-0.70463
miR-16-5p	G0S2			20		20				1.07456		1.34255				-0.676181		-0.70463
miR-15b-3p	G0S2			20		20			0.766214	1.17196		1.09115				-0.676181		-0.70463
miR-15a-5p	SVEP1			20		20				1.49399		1.98638	1.1635	-0.767769		-1.05699	-2.15225	-0.83908	1.31312
miR-16-5p	SVEP1			20		20				1.07456		1.34255		-0.767769		-1.05699	-2.15225	-0.83908	1.31312
miR-15b-3p	SVEP1			20		20			0.766214	1.17196		1.09115		-0.767769		-1.05699	-2.15225	-0.83908	1.31312
miR-15a-5p	BCL2			20		20				1.49399		1.98638	1.1635			-0.730088	-0.79886	-0.495125
miR-16-5p	BCL2			20		20				1.07456		1.34255				-0.730088	-0.79886	-0.495125
miR-15b-3p	BCL2			20		20			0.766214	1.17196		1.09115				-0.730088	-0.79886	-0.495125
miR-15a-5p	LATS2			20		20				1.49399		1.98638	1.1635	-0.886999		-0.676649	-0.950354	-0.393653	0.556667
miR-16-5p	LATS2			20		20				1.07456		1.34255		-0.886999		-0.676649	-0.950354	-0.393653	0.556667
miR-15b-3p	LATS2			20		20			0.766214	1.17196		1.09115		-0.886999		-0.676649	-0.950354	-0.393653	0.556667
miR-15a-5p	FGF7			20		20				1.49399		1.98638	1.1635	-0.9107		-0.666212	-2.04989	-0.509225	1.54059
miR-16-5p	FGF7			20		20				1.07456		1.34255		-0.9107		-0.666212	-2.04989	-0.509225	1.54059
miR-15b-3p	FGF7			20		20			0.766214	1.17196		1.09115		-0.9107		-0.666212	-2.04989	-0.509225	1.54059
miR-15a-5p	AGPAT3			20		20				1.49399		1.98638	1.1635			-1.01815		-0.3709
miR-16-5p	AGPAT3			20		20				1.07456		1.34255				-1.01815		-0.3709
miR-15b-3p	AGPAT3			20		20			0.766214	1.17196		1.09115				-1.01815		-0.3709
miR-15a-5p	RASGEF1B			20		20				1.49399		1.98638	1.1635			-0.534446	-1.07017	-1.18442
miR-16-5p	RASGEF1B			20		20				1.07456		1.34255				-0.534446	-1.07017	-1.18442
miR-15b-3p	RASGEF1B			20		20			0.766214	1.17196		1.09115				-0.534446	-1.07017	-1.18442
miR-15a-5p	KY			20		20				1.49399		1.98638	1.1635	-0.616452		-1.09911	-1.72432	-1.5999
miR-16-5p	KY			20		20				1.07456		1.34255		-0.616452		-1.09911	-1.72432	-1.5999
miR-15b-3p	KY			20		20			0.766214	1.17196		1.09115		-0.616452		-1.09911	-1.72432	-1.5999
miR-15a-5p	NOTCH2			20		20				1.49399		1.98638	1.1635			-0.534598	-0.439313	-0.619936
miR-16-5p	NOTCH2			20		20				1.07456		1.34255				-0.534598	-0.439313	-0.619936
miR-15b-3p	NOTCH2			20		20			0.766214	1.17196		1.09115				-0.534598	-0.439313	-0.619936
miR-15a-5p	RORA			20		20				1.49399		1.98638	1.1635			-0.812856	-0.775977	-1.10315
miR-16-5p	RORA			20		20				1.07456		1.34255				-0.812856	-0.775977	-1.10315
miR-15b-3p	RORA			20		20			0.766214	1.17196		1.09115				-0.812856	-0.775977	-1.10315
miR-15a-5p	ALAD			20		20				1.49399		1.98638	1.1635			-0.327623	-0.917071	-0.760724
miR-16-5p	ALAD			20		20				1.07456		1.34255				-0.327623	-0.917071	-0.760724
miR-15b-3p	ALAD			20		20			0.766214	1.17196		1.09115				-0.327623	-0.917071	-0.760724
miR-15a-5p	PDCD4			20		20				1.49399		1.98638	1.1635			-0.580775	-0.653322	-0.613962
miR-16-5p	PDCD4			20		20				1.07456		1.34255				-0.580775	-0.653322	-0.613962
miR-15b-3p	PDCD4			20		20			0.766214	1.17196		1.09115				-0.580775	-0.653322	-0.613962
miR-15a-5p	ACVR2A			20		20				1.49399		1.98638	1.1635			-0.499383	-0.356581	-0.536796
miR-16-5p	ACVR2A			20		20				1.07456		1.34255				-0.499383	-0.356581	-0.536796
miR-15b-3p	ACVR2A			20		20			0.766214	1.17196		1.09115				-0.499383	-0.356581	-0.536796
miR-15a-5p	MEOX2			20		20				1.49399		1.98638	1.1635			-0.780734	-1.38775	-0.717857	0.669901
miR-16-5p	MEOX2			20		20				1.07456		1.34255				-0.780734	-1.38775	-0.717857	0.669901
miR-15b-3p	MEOX2			20		20			0.766214	1.17196		1.09115				-0.780734	-1.38775	-0.717857	0.669901
miR-15a-5p	FZD4			20		20				1.49399		1.98638	1.1635	-0.704867		-0.896672	-1.61251	-1.23684	0.37555
miR-16-5p	FZD4			20		20				1.07456		1.34255		-0.704867		-0.896672	-1.61251	-1.23684	0.37555
miR-15b-3p	FZD4			20		20			0.766214	1.17196		1.09115		-0.704867		-0.896672	-1.61251	-1.23684	0.37555
miR-15a-5p	CACNB1			20		20				1.49399		1.98638	1.1635			-0.596017	-1.70085	-0.886033	0.814847
miR-16-5p	CACNB1			20		20				1.07456		1.34255				-0.596017	-1.70085	-0.886033	0.814847
miR-15b-3p	CACNB1			20		20			0.766214	1.17196		1.09115				-0.596017	-1.70085	-0.886033	0.814847
miR-15a-5p	TACC1			20		20				1.49399		1.98638	1.1635	-0.667897		-0.72519	-1.90755	-0.879117	1.02853
miR-16-5p	TACC1			20		20				1.07456		1.34255		-0.667897		-0.72519	-1.90755	-0.879117	1.02853
miR-15b-3p	TACC1			20		20			0.766214	1.17196		1.09115		-0.667897		-0.72519	-1.90755	-0.879117	1.02853
miR-15a-5p	PCDH9			20		20				1.49399		1.98638	1.1635	-1.00109		-0.689194	-0.830863	-0.741783
miR-16-5p	PCDH9			20		20				1.07456		1.34255		-1.00109		-0.689194	-0.830863	-0.741783
miR-15b-3p	PCDH9			20		20			0.766214	1.17196		1.09115		-1.00109		-0.689194	-0.830863	-0.741783
miR-15a-5p	PPAP2A			20		20				1.49399		1.98638	1.1635	-0.471447		-0.663987	-0.931918	-0.354022	0.577858
miR-16-5p	PPAP2A			20		20				1.07456		1.34255		-0.471447		-0.663987	-0.931918	-0.354022	0.577858
miR-15b-3p	PPAP2A			20		20			0.766214	1.17196		1.09115		-0.471447		-0.663987	-0.931918	-0.354022	0.577858
miR-15a-5p	KDSR			20		20	15.1908			1.49399		1.98638	1.1635			-0.365717	-0.343556	-0.759991	-0.416431
miR-16-5p	KDSR			20		20				1.07456		1.34255				-0.365717	-0.343556	-0.759991	-0.416431
miR-15b-3p	KDSR			20		20			0.766214	1.17196		1.09115				-0.365717	-0.343556	-0.759991	-0.416431
miR-15a-5p	TSC22D3			20		20				1.49399		1.98638	1.1635			-0.695025	-1.88338	-1.60077
miR-16-5p	TSC22D3			20		20				1.07456		1.34255				-0.695025	-1.88338	-1.60077
miR-15b-3p	TSC22D3			20		20			0.766214	1.17196		1.09115				-0.695025	-1.88338	-1.60077
miR-15a-5p	ADAMTSL3			20		20				1.49399		1.98638	1.1635			-0.719573	-1.3664	-1.3555
miR-16-5p	ADAMTSL3			20		20				1.07456		1.34255				-0.719573	-1.3664	-1.3555
miR-15b-3p	ADAMTSL3			20		20			0.766214	1.17196		1.09115				-0.719573	-1.3664	-1.3555
miR-15a-5p	PAQR3			20		20	15.1908			1.49399		1.98638	1.1635			-0.360161		-0.398399	-0.425005
miR-16-5p	PAQR3			20		20				1.07456		1.34255				-0.360161		-0.398399	-0.425005
miR-15b-3p	PAQR3			20		20			0.766214	1.17196		1.09115				-0.360161		-0.398399	-0.425005
miR-15a-5p	FADS6			20		20				1.49399		1.98638	1.1635			-0.664865	-0.781338	-0.7051
miR-16-5p	FADS6			20		20				1.07456		1.34255				-0.664865	-0.781338	-0.7051
miR-15b-3p	FADS6			20		20			0.766214	1.17196		1.09115				-0.664865	-0.781338	-0.7051
miR-15a-5p	SGK1			20		20				1.49399		1.98638	1.1635	-0.678619		-0.708864	-0.423058	-0.552579
miR-16-5p	SGK1			20		20				1.07456		1.34255		-0.678619		-0.708864	-0.423058	-0.552579
miR-15b-3p	SGK1			20		20			0.766214	1.17196		1.09115		-0.678619		-0.708864	-0.423058	-0.552579
miR-15a-5p	GHR			20		20				1.49399		1.98638	1.1635	-1.05363		-0.955179	-0.891978	-1.04543
miR-16-5p	GHR			20		20				1.07456		1.34255		-1.05363		-0.955179	-0.891978	-1.04543
miR-15b-3p	GHR			20		20			0.766214	1.17196		1.09115		-1.05363		-0.955179	-0.891978	-1.04543
miR-15a-5p	RBM24			20		20				1.49399		1.98638	1.1635	-1.12412		-1.13495	-1.915	-0.961283	0.953645
miR-16-5p	RBM24			20		20				1.07456		1.34255		-1.12412		-1.13495	-1.915	-0.961283	0.953645
miR-15b-3p	RBM24			20		20			0.766214	1.17196		1.09115		-1.12412		-1.13495	-1.915	-0.961283	0.953645
miR-15a-5p	SEMA3A			20		20				1.49399		1.98638	1.1635	-1.37202		-1.0723	-1.23094	-0.59706	0.633908
miR-16-5p	SEMA3A			20		20				1.07456		1.34255		-1.37202		-1.0723	-1.23094	-0.59706	0.633908
miR-15b-3p	SEMA3A			20		20			0.766214	1.17196		1.09115		-1.37202		-1.0723	-1.23094	-0.59706	0.633908
miR-15a-5p	SEMA3D			20		20				1.49399		1.98638	1.1635			-0.825229	-1.91452	-1.58381
miR-16-5p	SEMA3D			20		20				1.07456		1.34255				-0.825229	-1.91452	-1.58381
miR-15b-3p	SEMA3D			20		20			0.766214	1.17196		1.09115				-0.825229	-1.91452	-1.58381
miR-15a-5p	TLCD2			20		20				1.49399		1.98638	1.1635			-0.56081	-1.56557	-1.44418
miR-16-5p	TLCD2			20		20				1.07456		1.34255				-0.56081	-1.56557	-1.44418
miR-15b-3p	TLCD2			20		20			0.766214	1.17196		1.09115				-0.56081	-1.56557	-1.44418
miR-15a-5p	SLC4A4			20		20				1.49399		1.98638	1.1635			-0.556218	-2.34437	-1.62282	0.721337
miR-16-5p	SLC4A4			20		20				1.07456		1.34255				-0.556218	-2.34437	-1.62282	0.721337
miR-15b-3p	SLC4A4			20		20			0.766214	1.17196		1.09115				-0.556218	-2.34437	-1.62282	0.721337
miR-15a-5p	NOS1			20		20				1.49399		1.98638	1.1635			-0.572226	-2.35121	-1.55385	0.797366
miR-16-5p	NOS1			20		20				1.07456		1.34255				-0.572226	-2.35121	-1.55385	0.797366
miR-15b-3p	NOS1			20		20			0.766214	1.17196		1.09115				-0.572226	-2.35121	-1.55385	0.797366
miR-15a-5p	PPAP2B			20		20				1.49399		1.98638	1.1635	-0.658398		-0.670121	-1.75294	-1.3629
miR-16-5p	PPAP2B			20		20				1.07456		1.34255		-0.658398		-0.670121	-1.75294	-1.3629
miR-15b-3p	PPAP2B			20		20			0.766214	1.17196		1.09115		-0.658398		-0.670121	-1.75294	-1.3629
miR-15a-5p	SLC11A2			20		20				1.49399		1.98638	1.1635			-0.361019	-0.717814	-0.59706
miR-16-5p	SLC11A2			20		20				1.07456		1.34255				-0.361019	-0.717814	-0.59706
miR-15b-3p	SLC11A2			20		20			0.766214	1.17196		1.09115				-0.361019	-0.717814	-0.59706
miR-15a-5p	FASN			20		20				1.49399		1.98638	1.1635			-1.03594	-0.585496	-0.658356
miR-16-5p	FASN			20		20				1.07456		1.34255				-1.03594	-0.585496	-0.658356
miR-15b-3p	FASN			20		20			0.766214	1.17196		1.09115				-1.03594	-0.585496	-0.658356
miR-15a-5p	GABARAPL1			20		20				1.49399		1.98638	1.1635	-0.798001		-0.801658	-1.26903	-1.31366
miR-16-5p	GABARAPL1			20		20				1.07456		1.34255		-0.798001		-0.801658	-1.26903	-1.31366
miR-15b-3p	GABARAPL1			20		20			0.766214	1.17196		1.09115		-0.798001		-0.801658	-1.26903	-1.31366
miR-15a-5p	CHAC1			20		20				1.49399		1.98638	1.1635			-0.822574	-0.322658	-0.463947
miR-16-5p	CHAC1			20		20				1.07456		1.34255				-0.822574	-0.322658	-0.463947
miR-15b-3p	CHAC1			20		20			0.766214	1.17196		1.09115				-0.822574	-0.322658	-0.463947
miR-15a-5p	ESRRG			20		20				1.49399		1.98638	1.1635	-1.24734		-1.06889	-0.626896	-0.335153
miR-16-5p	ESRRG			20		20				1.07456		1.34255		-1.24734		-1.06889	-0.626896	-0.335153
miR-15b-3p	ESRRG			20		20			0.766214	1.17196		1.09115		-1.24734		-1.06889	-0.626896	-0.335153
miR-15a-5p	PIK3R1			20		20				1.49399		1.98638	1.1635			-0.362784	-0.998577	-0.927414
miR-16-5p	PIK3R1			20		20				1.07456		1.34255				-0.362784	-0.998577	-0.927414
miR-15b-3p	PIK3R1			20		20			0.766214	1.17196		1.09115				-0.362784	-0.998577	-0.927414
miR-15a-5p	KSR1			20		20				1.49399		1.98638	1.1635	-0.672953		-0.55125	-0.506486	-0.675996
miR-16-5p	KSR1			20		20				1.07456		1.34255		-0.672953		-0.55125	-0.506486	-0.675996
miR-15b-3p	KSR1			20		20			0.766214	1.17196		1.09115		-0.672953		-0.55125	-0.506486	-0.675996
miR-15a-5p	RELN			20		20				1.49399		1.98638	1.1635	-0.980423		-1.0592		-0.986788
miR-16-5p	RELN			20		20				1.07456		1.34255		-0.980423		-1.0592		-0.986788
miR-15b-3p	RELN			20		20			0.766214	1.17196		1.09115		-0.980423		-1.0592		-0.986788
miR-15a-5p	PPM1H			20		20				1.49399		1.98638	1.1635	-0.391132		-0.385111	-1.73368	-0.961283	0.772438
miR-16-5p	PPM1H			20		20				1.07456		1.34255		-0.391132		-0.385111	-1.73368	-0.961283	0.772438
miR-15b-3p	PPM1H			20		20			0.766214	1.17196		1.09115		-0.391132		-0.385111	-1.73368	-0.961283	0.772438
miR-15a-5p	LRIG1			20		20				1.49399		1.98638	1.1635			-0.641395	-1.18921	-1.09912
miR-16-5p	LRIG1			20		20				1.07456		1.34255				-0.641395	-1.18921	-1.09912
miR-15b-3p	LRIG1			20		20			0.766214	1.17196		1.09115				-0.641395	-1.18921	-1.09912
miR-15a-5p	SNCG			20		20				1.49399		1.98638	1.1635	-0.77199		-0.616448	-1.22336	-0.612417	0.610973
miR-16-5p	SNCG			20		20				1.07456		1.34255		-0.77199		-0.616448	-1.22336	-0.612417	0.610973
miR-15b-3p	SNCG			20		20			0.766214	1.17196		1.09115		-0.77199		-0.616448	-1.22336	-0.612417	0.610973
miR-15a-5p	FRY			20		20				1.49399		1.98638	1.1635	-0.482372		-0.915901	-0.891192	-1.11716
miR-16-5p	FRY			20		20				1.07456		1.34255		-0.482372		-0.915901	-0.891192	-1.11716
miR-15b-3p	FRY			20		20			0.766214	1.17196		1.09115		-0.482372		-0.915901	-0.891192	-1.11716
miR-15a-5p	PID1			20		20				1.49399		1.98638	1.1635	-0.628272		-0.733568	-2.08854	-1.16133	0.927349
miR-16-5p	PID1			20		20				1.07456		1.34255		-0.628272		-0.733568	-2.08854	-1.16133	0.927349
miR-15b-3p	PID1			20		20			0.766214	1.17196		1.09115		-0.628272		-0.733568	-2.08854	-1.16133	0.927349
miR-15a-5p	CCDC64			20		20	15.1908			1.49399		1.98638	1.1635			-0.462762	-0.412176	-0.986502	-0.574388
miR-16-5p	CCDC64			20		20				1.07456		1.34255				-0.462762	-0.412176	-0.986502	-0.574388
miR-15b-3p	CCDC64			20		20			0.766214	1.17196		1.09115				-0.462762	-0.412176	-0.986502	-0.574388
miR-15a-5p	ZBTB44			20		20				1.49399		1.98638	1.1635			-0.528482	-0.342959	-0.378194
miR-16-5p	ZBTB44			20		20				1.07456		1.34255				-0.528482	-0.342959	-0.378194
miR-15b-3p	ZBTB44			20		20			0.766214	1.17196		1.09115				-0.528482	-0.342959	-0.378194
miR-15a-5p	HPSE2			20		20				1.49399		1.98638	1.1635	-0.692435		-1.12008	-1.3664	-0.95009	0.416233
miR-16-5p	HPSE2			20		20				1.07456		1.34255		-0.692435		-1.12008	-1.3664	-0.95009	0.416233
miR-15b-3p	HPSE2			20		20			0.766214	1.17196		1.09115		-0.692435		-1.12008	-1.3664	-0.95009	0.416233
miR-15a-5p	SLC43A1			20		20				1.49399		1.98638	1.1635			-0.683348	-0.980641	-0.601212	0.379521
miR-16-5p	SLC43A1			20		20				1.07456		1.34255				-0.683348	-0.980641	-0.601212	0.379521
miR-15b-3p	SLC43A1			20		20			0.766214	1.17196		1.09115				-0.683348	-0.980641	-0.601212	0.379521
miR-15a-5p	LMOD1			20		20				1.49399		1.98638	1.1635	-1.40539		-1.13783	-0.952455	-0.72547
miR-16-5p	LMOD1			20		20				1.07456		1.34255		-1.40539		-1.13783	-0.952455	-0.72547
miR-15b-3p	LMOD1			20		20			0.766214	1.17196		1.09115		-1.40539		-1.13783	-0.952455	-0.72547
miR-15a-5p	TRIM2			20		20				1.49399		1.98638	1.1635			-0.546693	-1.51831	-1.13606
miR-16-5p	TRIM2			20		20				1.07456		1.34255				-0.546693	-1.51831	-1.13606
miR-15b-3p	TRIM2			20		20			0.766214	1.17196		1.09115				-0.546693	-1.51831	-1.13606
miR-15a-5p	TMEM135			20		20				1.49399		1.98638	1.1635			-0.628058		-0.427983
miR-16-5p	TMEM135			20		20				1.07456		1.34255				-0.628058		-0.427983
miR-15b-3p	TMEM135			20		20			0.766214	1.17196		1.09115				-0.628058		-0.427983
miR-15a-5p	UNC80			20		20				1.49399		1.98638	1.1635	-0.780999		-0.662791	-0.660246	-0.782149
miR-16-5p	UNC80			20		20				1.07456		1.34255		-0.780999		-0.662791	-0.660246	-0.782149
miR-15b-3p	UNC80			20		20			0.766214	1.17196		1.09115		-0.780999		-0.662791	-0.660246	-0.782149
miR-15a-5p	TGFBR3			20		20				1.49399		1.98638	1.1635	-0.71651		-1.16841	-1.80157	-1.0625	0.738951
miR-16-5p	TGFBR3			20		20				1.07456		1.34255		-0.71651		-1.16841	-1.80157	-1.0625	0.738951
miR-15b-3p	TGFBR3			20		20			0.766214	1.17196		1.09115		-0.71651		-1.16841	-1.80157	-1.0625	0.738951
miR-15a-5p	PANK1			20		20				1.49399		1.98638	1.1635			-0.800393	-1.32423	-1.48076
miR-16-5p	PANK1			20		20				1.07456		1.34255				-0.800393	-1.32423	-1.48076
miR-15b-3p	PANK1			20		20			0.766214	1.17196		1.09115				-0.800393	-1.32423	-1.48076
miR-15a-5p	AMOT			20		20				1.49399		1.98638	1.1635	-0.784232		-0.610343	-1.95577	-1.01304	0.942861
miR-16-5p	AMOT			20		20				1.07456		1.34255		-0.784232		-0.610343	-1.95577	-1.01304	0.942861
miR-15b-3p	AMOT			20		20			0.766214	1.17196		1.09115		-0.784232		-0.610343	-1.95577	-1.01304	0.942861
miR-15a-5p	CBX4			20		20				1.49399		1.98638	1.1635			-0.507479	-0.342927	-0.358084
miR-16-5p	CBX4			20		20				1.07456		1.34255				-0.507479	-0.342927	-0.358084
miR-15b-3p	CBX4			20		20			0.766214	1.17196		1.09115				-0.507479	-0.342927	-0.358084
miR-15a-5p	AATK			20		20				1.49399		1.98638	1.1635	-0.49805		-0.392703	-1.46001	-0.805913	0.654061
miR-16-5p	AATK			20		20				1.07456		1.34255		-0.49805		-0.392703	-1.46001	-0.805913	0.654061
miR-15b-3p	AATK			20		20			0.766214	1.17196		1.09115		-0.49805		-0.392703	-1.46001	-0.805913	0.654061
miR-15a-5p	GAN			20		20				1.49399		1.98638	1.1635			-0.475279	-0.945397	-1.08896
miR-16-5p	GAN			20		20				1.07456		1.34255				-0.475279	-0.945397	-1.08896
miR-15b-3p	GAN			20		20			0.766214	1.17196		1.09115				-0.475279	-0.945397	-1.08896
miR-15a-5p	ANKRD33B			20		20				1.49399		1.98638	1.1635	-0.589001		-0.833774	-0.586597	-0.593137
miR-16-5p	ANKRD33B			20		20				1.07456		1.34255		-0.589001		-0.833774	-0.586597	-0.593137
miR-15b-3p	ANKRD33B			20		20			0.766214	1.17196		1.09115		-0.589001		-0.833774	-0.586597	-0.593137
miR-15a-5p	SESN1			20		20				1.49399		1.98638	1.1635			-0.504871	-0.917608	-0.914303
miR-16-5p	SESN1			20		20				1.07456		1.34255				-0.504871	-0.917608	-0.914303
miR-15b-3p	SESN1			20		20			0.766214	1.17196		1.09115				-0.504871	-0.917608	-0.914303
miR-15a-5p	MYRIP			20		20				1.49399		1.98638	1.1635			-0.632286	-1.04126	-0.521598	0.519753
miR-16-5p	MYRIP			20		20				1.07456		1.34255				-0.632286	-1.04126	-0.521598	0.519753
miR-15b-3p	MYRIP			20		20			0.766214	1.17196		1.09115				-0.632286	-1.04126	-0.521598	0.519753
miR-15a-5p	PRELP			20		20				1.49399		1.98638	1.1635	-0.938508		-0.71809	-2.48815	-1.27823	1.20978
miR-16-5p	PRELP			20		20				1.07456		1.34255		-0.938508		-0.71809	-2.48815	-1.27823	1.20978
miR-15b-3p	PRELP			20		20			0.766214	1.17196		1.09115		-0.938508		-0.71809	-2.48815	-1.27823	1.20978
miR-15a-5p	SESTD1			20		20				1.49399		1.98638	1.1635	-0.34975		-0.367432	-1.12527	-0.608232	0.51703
miR-16-5p	SESTD1			20		20				1.07456		1.34255		-0.34975		-0.367432	-1.12527	-0.608232	0.51703
miR-15b-3p	SESTD1			20		20			0.766214	1.17196		1.09115		-0.34975		-0.367432	-1.12527	-0.608232	0.51703
miR-15a-5p	ACSL1			20		20				1.49399		1.98638	1.1635			-1.2544	-0.909723	-1.19001
miR-16-5p	ACSL1			20		20				1.07456		1.34255				-1.2544	-0.909723	-1.19001
miR-15b-3p	ACSL1			20		20			0.766214	1.17196		1.09115				-1.2544	-0.909723	-1.19001
miR-15a-5p	NEBL			20		20				1.49399		1.98638	1.1635			-0.430885	-1.12389	-1.47233
miR-16-5p	NEBL			20		20				1.07456		1.34255				-0.430885	-1.12389	-1.47233
miR-15b-3p	NEBL			20		20			0.766214	1.17196		1.09115				-0.430885	-1.12389	-1.47233
miR-15a-5p	MOCS1			20		20	15.1908			1.49399		1.98638	1.1635			-0.631351		-0.401444	-0.38811
miR-16-5p	MOCS1			20		20				1.07456		1.34255				-0.631351		-0.401444	-0.38811
miR-15b-3p	MOCS1			20		20			0.766214	1.17196		1.09115				-0.631351		-0.401444	-0.38811
miR-15a-5p	EFCAB4A			20		20				1.49399		1.98638	1.1635	-0.736453		-1.30602	-1.71404	-1.11029	0.603811
miR-16-5p	EFCAB4A			20		20				1.07456		1.34255		-0.736453		-1.30602	-1.71404	-1.11029	0.603811
miR-15b-3p	EFCAB4A			20		20			0.766214	1.17196		1.09115		-0.736453		-1.30602	-1.71404	-1.11029	0.603811
miR-15a-5p	CASZ1			20		20	15.1908			1.49399		1.98638	1.1635			-0.771509	-0.55028	-1.0318	-0.481601
miR-16-5p	CASZ1			20		20				1.07456		1.34255				-0.771509	-0.55028	-1.0318	-0.481601
miR-15b-3p	CASZ1			20		20			0.766214	1.17196		1.09115				-0.771509	-0.55028	-1.0318	-0.481601
miR-15a-5p	FGF2			20		20				1.49399		1.98638	1.1635	-1.01079		-0.986267	-1.15548	-0.417926	0.737495
miR-16-5p	FGF2			20		20				1.07456		1.34255		-1.01079		-0.986267	-1.15548	-0.417926	0.737495
miR-15b-3p	FGF2			20		20			0.766214	1.17196		1.09115		-1.01079		-0.986267	-1.15548	-0.417926	0.737495
miR-15a-5p	FGF1			20		20				1.49399		1.98638	1.1635	-0.590432		-0.469415	-0.807645	-0.509635
miR-16-5p	FGF1			20		20				1.07456		1.34255		-0.590432		-0.469415	-0.807645	-0.509635
miR-15b-3p	FGF1			20		20			0.766214	1.17196		1.09115		-0.590432		-0.469415	-0.807645	-0.509635
miR-15a-5p	SCN4B			20		20				1.49399		1.98638	1.1635	-0.373446		-0.408623	-2.58731	-1.87832	0.70885
miR-16-5p	SCN4B			20		20				1.07456		1.34255		-0.373446		-0.408623	-2.58731	-1.87832	0.70885
miR-15b-3p	SCN4B			20		20			0.766214	1.17196		1.09115		-0.373446		-0.408623	-2.58731	-1.87832	0.70885
miR-15a-5p	EZH1			20		20				1.49399		1.98638	1.1635			-0.378507	-0.345211	-0.390812
miR-16-5p	EZH1			20		20				1.07456		1.34255				-0.378507	-0.345211	-0.390812
miR-15b-3p	EZH1			20		20			0.766214	1.17196		1.09115				-0.378507	-0.345211	-0.390812
miR-15a-5p	ZCCHC2			20		20				1.49399		1.98638	1.1635	-0.501111		-0.579454		-0.351811
miR-16-5p	ZCCHC2			20		20				1.07456		1.34255		-0.501111		-0.579454		-0.351811
miR-15b-3p	ZCCHC2			20		20			0.766214	1.17196		1.09115		-0.501111		-0.579454		-0.351811
miR-15a-5p	GRAMD3			20		20				1.49399		1.98638	1.1635			-0.485454	-0.414924	-0.726186
miR-16-5p	GRAMD3			20		20				1.07456		1.34255				-0.485454	-0.414924	-0.726186
miR-15b-3p	GRAMD3			20		20			0.766214	1.17196		1.09115				-0.485454	-0.414924	-0.726186
miR-15a-5p	RGMA			20		20				1.49399		1.98638	1.1635	-0.833155		-0.691481		-0.405451
miR-16-5p	RGMA			20		20				1.07456		1.34255		-0.833155		-0.691481		-0.405451
miR-15b-3p	RGMA			20		20			0.766214	1.17196		1.09115		-0.833155		-0.691481		-0.405451
miR-15a-5p	PKDCC			20		20				1.49399		1.98638	1.1635	-1.07517		-0.994303	-1.60539	-0.784632	0.82067
miR-16-5p	PKDCC			20		20				1.07456		1.34255		-1.07517		-0.994303	-1.60539	-0.784632	0.82067
miR-15b-3p	PKDCC			20		20			0.766214	1.17196		1.09115		-1.07517		-0.994303	-1.60539	-0.784632	0.82067
miR-15a-5p	MYLK			20		20				1.49399		1.98638	1.1635	-0.801046		-0.827637	-1.43491	-0.524085	0.910755
miR-16-5p	MYLK			20		20				1.07456		1.34255		-0.801046		-0.827637	-1.43491	-0.524085	0.910755
miR-15b-3p	MYLK			20		20			0.766214	1.17196		1.09115		-0.801046		-0.827637	-1.43491	-0.524085	0.910755
miR-17-5p	MCF2L	20		20	20	20		0.765138		1.14503	2.31718	2.41357		-0.673579		-0.898664	-0.775757	-1.04513
miR-20a-5p	MCF2L			20	20	20			0.794432	1.09756	1.89891	2.99835		-0.673579		-0.898664	-0.775757	-1.04513
miR-93-5p	MCF2L			20	20	20				0.6559	1.54496	1.11893		-0.673579		-0.898664	-0.775757	-1.04513
miR-106b-5p	MCF2L			20		20				0.981757		2.59402		-0.673579		-0.898664	-0.775757	-1.04513
miR-17-5p	ATP1A2	20		20	20	20		0.765138		1.14503	2.31718	2.41357		-1.24824		-1.36022	-4.17339	-1.74565	2.42788
miR-20a-5p	ATP1A2			20	20	20			0.794432	1.09756	1.89891	2.99835		-1.24824		-1.36022	-4.17339	-1.74565	2.42788
miR-93-5p	ATP1A2			20	20	20				0.6559	1.54496	1.11893		-1.24824		-1.36022	-4.17339	-1.74565	2.42788
miR-106b-5p	ATP1A2			20		20				0.981757		2.59402		-1.24824		-1.36022	-4.17339	-1.74565	2.42788
miR-17-5p	CPEB3	20		20		20		0.765138		1.14503	2.31718	2.41357		-0.545899		-0.93352		-0.694788	-0.602883
miR-20a-5p	CPEB3			20		20			0.794432	1.09756	1.89891	2.99835		-0.545899		-0.93352		-0.694788	-0.602883
miR-93-5p	CPEB3			20		20				0.6559	1.54496	1.11893		-0.545899		-0.93352		-0.694788	-0.602883
miR-106b-5p	CPEB3			20		20				0.981757		2.59402		-0.545899		-0.93352		-0.694788	-0.602883
miR-17-5p	CREB5	20		20	20	20		0.765138		1.14503	2.31718	2.41357		-1.00984		-0.892944	-0.669683	-0.405834
miR-20a-5p	CREB5			20	20	20			0.794432	1.09756	1.89891	2.99835		-1.00984		-0.892944	-0.669683	-0.405834
miR-93-5p	CREB5			20	20	20				0.6559	1.54496	1.11893		-1.00984		-0.892944	-0.669683	-0.405834
miR-106b-5p	CREB5			20		20				0.981757		2.59402		-1.00984		-0.892944	-0.669683	-0.405834
miR-17-5p	SMOC2	20		20	20	20		0.765138		1.14503	2.31718	2.41357		-0.908553		-0.79478	-0.745261	-0.564905
miR-20a-5p	SMOC2			20	20	20			0.794432	1.09756	1.89891	2.99835		-0.908553		-0.79478	-0.745261	-0.564905
miR-93-5p	SMOC2			20	20	20				0.6559	1.54496	1.11893		-0.908553		-0.79478	-0.745261	-0.564905
miR-106b-5p	SMOC2			20		20				0.981757		2.59402		-0.908553		-0.79478	-0.745261	-0.564905
miR-17-5p	SMOC1			20	20	20		0.765138		1.14503	2.31718	2.41357				-0.517293	-1.46069	-0.981936	0.478794
miR-20a-5p	SMOC1			20	20	20			0.794432	1.09756	1.89891	2.99835				-0.517293	-1.46069	-0.981936	0.478794
miR-93-5p	SMOC1			20	20	20				0.6559	1.54496	1.11893				-0.517293	-1.46069	-0.981936	0.478794
miR-106b-5p	SMOC1			20		20				0.981757		2.59402				-0.517293	-1.46069	-0.981936	0.478794
miR-17-5p	SPG20	20		20	20	20		0.765138		1.14503	2.31718	2.41357		-0.479384		-0.551514	-0.392694	-0.351811
miR-20a-5p	SPG20			20	20	20			0.794432	1.09756	1.89891	2.99835		-0.479384		-0.551514	-0.392694	-0.351811
miR-93-5p	SPG20			20	20	20				0.6559	1.54496	1.11893		-0.479384		-0.551514	-0.392694	-0.351811
miR-106b-5p	SPG20			20		20				0.981757		2.59402		-0.479384		-0.551514	-0.392694	-0.351811
miR-17-5p	NTRK3	20		20	20	20		0.765138		1.14503	2.31718	2.41357		-1.36075		-1.37414	-1.3288	-0.979373	0.349512
miR-20a-5p	NTRK3			20	20	20			0.794432	1.09756	1.89891	2.99835		-1.36075		-1.37414	-1.3288	-0.979373	0.349512
miR-93-5p	NTRK3			20	20	20				0.6559	1.54496	1.11893		-1.36075		-1.37414	-1.3288	-0.979373	0.349512
miR-106b-5p	NTRK3			20		20				0.981757		2.59402		-1.36075		-1.37414	-1.3288	-0.979373	0.349512
miR-17-5p	ARHGAP26	20		20	20	20		0.765138		1.14503	2.31718	2.41357		-0.406903		-0.464458	-1.1603	-0.625267	0.535085
miR-20a-5p	ARHGAP26			20	20	20			0.794432	1.09756	1.89891	2.99835		-0.406903		-0.464458	-1.1603	-0.625267	0.535085
miR-93-5p	ARHGAP26			20	20	20				0.6559	1.54496	1.11893		-0.406903		-0.464458	-1.1603	-0.625267	0.535085
miR-106b-5p	ARHGAP26			20		20				0.981757		2.59402		-0.406903		-0.464458	-1.1603	-0.625267	0.535085
miR-17-5p	ATG2A			20		20		0.765138		1.14503	2.31718	2.41357				-0.478215		-0.346848
miR-20a-5p	ATG2A			20		20			0.794432	1.09756	1.89891	2.99835				-0.478215		-0.346848
miR-93-5p	ATG2A			20		20				0.6559	1.54496	1.11893				-0.478215		-0.346848
miR-106b-5p	ATG2A			20		20				0.981757		2.59402				-0.478215		-0.346848
miR-17-5p	PLSCR4	20		20	20	20		0.765138		1.14503	2.31718	2.41357		-0.574586		-0.719584	-1.11417	-0.500422	0.613752
miR-20a-5p	PLSCR4			20	20	20			0.794432	1.09756	1.89891	2.99835		-0.574586		-0.719584	-1.11417	-0.500422	0.613752
miR-93-5p	PLSCR4			20	20	20				0.6559	1.54496	1.11893		-0.574586		-0.719584	-1.11417	-0.500422	0.613752
miR-106b-5p	PLSCR4			20		20				0.981757		2.59402		-0.574586		-0.719584	-1.11417	-0.500422	0.613752
miR-17-5p	PKD1	20		20	20			0.765138		1.14503	2.31718	2.41357		-0.594274		-0.45448	-0.664278
miR-17-5p	ATOH8	20		20	20	20		0.765138		1.14503	2.31718	2.41357		-0.787132		-0.923697	-0.842299	-0.558942
miR-20a-5p	ATOH8			20	20	20			0.794432	1.09756	1.89891	2.99835		-0.787132		-0.923697	-0.842299	-0.558942
miR-93-5p	ATOH8			20	20	20				0.6559	1.54496	1.11893		-0.787132		-0.923697	-0.842299	-0.558942
miR-106b-5p	ATOH8			20		20				0.981757		2.59402		-0.787132		-0.923697	-0.842299	-0.558942
miR-17-5p	TANC1			20		20		0.765138		1.14503	2.31718	2.41357				-0.600367		-0.343
miR-20a-5p	TANC1			20		20			0.794432	1.09756	1.89891	2.99835				-0.600367		-0.343
miR-93-5p	TANC1			20		20				0.6559	1.54496	1.11893				-0.600367		-0.343
miR-106b-5p	TANC1			20		20				0.981757		2.59402				-0.600367		-0.343
miR-17-5p	TMEM100	20		20	20			0.765138		1.14503	2.31718	2.41357		-0.839005		-0.866048	-1.35002		1.13781
miR-17-5p	DPF3			20	20	20		0.765138		1.14503	2.31718	2.41357				-0.501351	-0.761421	-0.550043
miR-20a-5p	DPF3			20	20	20			0.794432	1.09756	1.89891	2.99835				-0.501351	-0.761421	-0.550043
miR-93-5p	DPF3			20	20	20				0.6559	1.54496	1.11893				-0.501351	-0.761421	-0.550043
miR-106b-5p	DPF3			20		20				0.981757		2.59402				-0.501351	-0.761421	-0.550043
miR-17-5p	KLF11	20		20		20		0.765138		1.14503	2.31718	2.41357		-0.742339		-0.909163		-0.336974
miR-20a-5p	KLF11			20		20			0.794432	1.09756	1.89891	2.99835		-0.742339		-0.909163		-0.336974
miR-93-5p	KLF11			20		20				0.6559	1.54496	1.11893		-0.742339		-0.909163		-0.336974
miR-106b-5p	KLF11			20		20				0.981757		2.59402		-0.742339		-0.909163		-0.336974
miR-17-5p	MFAP3L			20		20		0.765138		1.14503	2.31718	2.41357				-0.637572		-0.534705	-0.630806
miR-20a-5p	MFAP3L			20		20			0.794432	1.09756	1.89891	2.99835				-0.637572		-0.534705	-0.630806
miR-93-5p	MFAP3L			20		20				0.6559	1.54496	1.11893				-0.637572		-0.534705	-0.630806
miR-106b-5p	MFAP3L			20		20				0.981757		2.59402				-0.637572		-0.534705	-0.630806
miR-17-5p	RAPGEFL1			20		20		0.765138		1.14503	2.31718	2.41357				-0.612728		-0.484388	-0.703947
miR-20a-5p	RAPGEFL1			20		20			0.794432	1.09756	1.89891	2.99835				-0.612728		-0.484388	-0.703947
miR-93-5p	RAPGEFL1			20		20				0.6559	1.54496	1.11893				-0.612728		-0.484388	-0.703947
miR-106b-5p	RAPGEFL1			20		20				0.981757		2.59402				-0.612728		-0.484388	-0.703947
miR-17-5p	ISM1	20		20	20	20		0.765138		1.14503	2.31718	2.41357		-0.726099		-0.763195	-2.13787	-1.53324	0.604463
miR-20a-5p	ISM1			20	20	20			0.794432	1.09756	1.89891	2.99835		-0.726099		-0.763195	-2.13787	-1.53324	0.604463
miR-93-5p	ISM1			20	20	20				0.6559	1.54496	1.11893		-0.726099		-0.763195	-2.13787	-1.53324	0.604463
miR-106b-5p	ISM1			20		20				0.981757		2.59402		-0.726099		-0.763195	-2.13787	-1.53324	0.604463
miR-17-5p	FYCO1			20	20	20		0.765138		1.14503	2.31718	2.41357				-0.36895	-0.836927	-0.8871
miR-20a-5p	FYCO1			20	20	20			0.794432	1.09756	1.89891	2.99835				-0.36895	-0.836927	-0.8871
miR-93-5p	FYCO1			20	20	20				0.6559	1.54496	1.11893				-0.36895	-0.836927	-0.8871
miR-106b-5p	FYCO1			20		20				0.981757		2.59402				-0.36895	-0.836927	-0.8871
miR-17-5p	RNF128			20	20	20		0.765138		1.14503	2.31718	2.41357				-0.574411	-2.20689	-1.42508	0.781806
miR-20a-5p	RNF128			20	20	20			0.794432	1.09756	1.89891	2.99835				-0.574411	-2.20689	-1.42508	0.781806
miR-93-5p	RNF128			20	20	20				0.6559	1.54496	1.11893				-0.574411	-2.20689	-1.42508	0.781806
miR-106b-5p	RNF128			20		20				0.981757		2.59402				-0.574411	-2.20689	-1.42508	0.781806
miR-17-5p	OSR1	20		20	20	20		0.765138		1.14503	2.31718	2.41357		-0.595668		-0.690907	-1.55461	-0.904008	0.650546
miR-20a-5p	OSR1			20	20	20			0.794432	1.09756	1.89891	2.99835		-0.595668		-0.690907	-1.55461	-0.904008	0.650546
miR-93-5p	OSR1			20	20	20				0.6559	1.54496	1.11893		-0.595668		-0.690907	-1.55461	-0.904008	0.650546
miR-106b-5p	OSR1			20		20				0.981757		2.59402		-0.595668		-0.690907	-1.55461	-0.904008	0.650546
miR-17-5p	SRCIN1			20	20	20		0.765138		1.14503	2.31718	2.41357				-0.655402	-1.29991	-1.81198	-0.5119
miR-20a-5p	SRCIN1			20	20	20			0.794432	1.09756	1.89891	2.99835				-0.655402	-1.29991	-1.81198	-0.5119
miR-93-5p	SRCIN1			20	20	20				0.6559	1.54496	1.11893				-0.655402	-1.29991	-1.81198	-0.5119
miR-106b-5p	SRCIN1			20		20				0.981757		2.59402				-0.655402	-1.29991	-1.81198	-0.5119
miR-17-5p	RRAGD	20		20	20	20		0.765138		1.14503	2.31718	2.41357		-0.517822		-0.397155	-3.01181	-1.91866	1.0932
miR-20a-5p	RRAGD			20	20	20			0.794432	1.09756	1.89891	2.99835		-0.517822		-0.397155	-3.01181	-1.91866	1.0932
miR-93-5p	RRAGD			20	20	20				0.6559	1.54496	1.11893		-0.517822		-0.397155	-3.01181	-1.91866	1.0932
miR-106b-5p	RRAGD			20		20				0.981757		2.59402		-0.517822		-0.397155	-3.01181	-1.91866	1.0932
miR-17-5p	NR4A3	20		20		20		0.765138		1.14503	2.31718	2.41357		-1.36987		-1.28374		-0.840113	-0.567917
miR-20a-5p	NR4A3			20		20			0.794432	1.09756	1.89891	2.99835		-1.36987		-1.28374		-0.840113	-0.567917
miR-93-5p	NR4A3			20		20				0.6559	1.54496	1.11893		-1.36987		-1.28374		-0.840113	-0.567917
miR-106b-5p	NR4A3			20		20				0.981757		2.59402		-1.36987		-1.28374		-0.840113	-0.567917
miR-17-5p	RAPGEF2	20		20	20			0.765138		1.14503	2.31718	2.41357		-0.378806		-0.406126	-0.352604
miR-17-5p	RORC			20	20	20		0.765138		1.14503	2.31718	2.41357				-0.942594	-1.23051	-0.965503
miR-20a-5p	RORC			20	20	20			0.794432	1.09756	1.89891	2.99835				-0.942594	-1.23051	-0.965503
miR-93-5p	RORC			20	20	20				0.6559	1.54496	1.11893				-0.942594	-1.23051	-0.965503
miR-106b-5p	RORC			20		20				0.981757		2.59402				-0.942594	-1.23051	-0.965503
miR-17-5p	RORA			20	20	20		0.765138		1.14503	2.31718	2.41357				-0.812856	-0.775977	-1.10315
miR-20a-5p	RORA			20	20	20			0.794432	1.09756	1.89891	2.99835				-0.812856	-0.775977	-1.10315
miR-93-5p	RORA			20	20	20				0.6559	1.54496	1.11893				-0.812856	-0.775977	-1.10315
miR-106b-5p	RORA			20		20				0.981757		2.59402				-0.812856	-0.775977	-1.10315
miR-17-5p	GLDN			20	20	20		0.765138		1.14503	2.31718	2.41357				-0.576297	-1.44287	-0.948141	0.494797
miR-20a-5p	GLDN			20	20	20			0.794432	1.09756	1.89891	2.99835				-0.576297	-1.44287	-0.948141	0.494797
miR-93-5p	GLDN			20	20	20				0.6559	1.54496	1.11893				-0.576297	-1.44287	-0.948141	0.494797
miR-106b-5p	GLDN			20		20				0.981757		2.59402				-0.576297	-1.44287	-0.948141	0.494797
miR-17-5p	ARHGEF10	20		20	20	20		0.765138		1.14503	2.31718	2.41357		-0.549472		-0.562781	-0.600419	-0.548776
miR-20a-5p	ARHGEF10			20	20	20			0.794432	1.09756	1.89891	2.99835		-0.549472		-0.562781	-0.600419	-0.548776
miR-93-5p	ARHGEF10			20	20	20				0.6559	1.54496	1.11893		-0.549472		-0.562781	-0.600419	-0.548776
miR-106b-5p	ARHGEF10			20		20				0.981757		2.59402		-0.549472		-0.562781	-0.600419	-0.548776
miR-17-5p	MYLIP	20		20		20		0.765138		1.14503	2.31718	2.41357		-0.373563		-0.465698		-0.50226
miR-20a-5p	MYLIP			20		20			0.794432	1.09756	1.89891	2.99835		-0.373563		-0.465698		-0.50226
miR-93-5p	MYLIP			20		20				0.6559	1.54496	1.11893		-0.373563		-0.465698		-0.50226
miR-106b-5p	MYLIP			20		20				0.981757		2.59402		-0.373563		-0.465698		-0.50226
miR-17-5p	USP54			20	20	20		0.765138		1.14503	2.31718	2.41357				-0.583693	-0.783915	-0.892714
miR-20a-5p	USP54			20	20	20			0.794432	1.09756	1.89891	2.99835				-0.583693	-0.783915	-0.892714
miR-93-5p	USP54			20	20	20				0.6559	1.54496	1.11893				-0.583693	-0.783915	-0.892714
miR-106b-5p	USP54			20		20				0.981757		2.59402				-0.583693	-0.783915	-0.892714
miR-17-5p	FZD4	20		20	20	20		0.765138		1.14503	2.31718	2.41357		-0.704867		-0.896672	-1.61251	-1.23684	0.37555
miR-20a-5p	FZD4			20	20	20			0.794432	1.09756	1.89891	2.99835		-0.704867		-0.896672	-1.61251	-1.23684	0.37555
miR-93-5p	FZD4			20	20	20				0.6559	1.54496	1.11893		-0.704867		-0.896672	-1.61251	-1.23684	0.37555
miR-106b-5p	FZD4			20		20				0.981757		2.59402		-0.704867		-0.896672	-1.61251	-1.23684	0.37555
miR-17-5p	FZD7	20		20	20	20		0.765138		1.14503	2.31718	2.41357		-0.683672		-0.953041	-0.856732	-0.698529
miR-20a-5p	FZD7			20	20	20			0.794432	1.09756	1.89891	2.99835		-0.683672		-0.953041	-0.856732	-0.698529
miR-93-5p	FZD7			20	20	20				0.6559	1.54496	1.11893		-0.683672		-0.953041	-0.856732	-0.698529
miR-106b-5p	FZD7			20		20				0.981757		2.59402		-0.683672		-0.953041	-0.856732	-0.698529
miR-17-5p	TACC1	20		20	20	20		0.765138		1.14503	2.31718	2.41357		-0.667897		-0.72519	-1.90755	-0.879117	1.02853
miR-20a-5p	TACC1			20	20	20			0.794432	1.09756	1.89891	2.99835		-0.667897		-0.72519	-1.90755	-0.879117	1.02853
miR-93-5p	TACC1			20	20	20				0.6559	1.54496	1.11893		-0.667897		-0.72519	-1.90755	-0.879117	1.02853
miR-106b-5p	TACC1			20		20				0.981757		2.59402		-0.667897		-0.72519	-1.90755	-0.879117	1.02853
miR-17-5p	AFF1			20	20	20		0.765138		1.14503	2.31718	2.41357				-0.350714	-0.385055	-0.401063
miR-20a-5p	AFF1			20	20	20			0.794432	1.09756	1.89891	2.99835				-0.350714	-0.385055	-0.401063
miR-93-5p	AFF1			20	20	20				0.6559	1.54496	1.11893				-0.350714	-0.385055	-0.401063
miR-106b-5p	AFF1			20		20				0.981757		2.59402				-0.350714	-0.385055	-0.401063
miR-17-5p	CRY2	20		20		20		0.765138		1.14503	2.31718	2.41357		-0.722669		-0.94198		-0.457593
miR-20a-5p	CRY2			20		20			0.794432	1.09756	1.89891	2.99835		-0.722669		-0.94198		-0.457593
miR-93-5p	CRY2			20		20				0.6559	1.54496	1.11893		-0.722669		-0.94198		-0.457593
miR-106b-5p	CRY2			20		20				0.981757		2.59402		-0.722669		-0.94198		-0.457593
miR-17-5p	JAZF1	20		20	20	20		0.765138		1.14503	2.31718	2.41357		-0.401951		-0.37147	-0.622844	-0.637334
miR-20a-5p	JAZF1			20	20	20			0.794432	1.09756	1.89891	2.99835		-0.401951		-0.37147	-0.622844	-0.637334
miR-93-5p	JAZF1			20	20	20				0.6559	1.54496	1.11893		-0.401951		-0.37147	-0.622844	-0.637334
miR-106b-5p	JAZF1			20		20				0.981757		2.59402		-0.401951		-0.37147	-0.622844	-0.637334
miR-17-5p	RBM24	20		20	20	20		0.765138		1.14503	2.31718	2.41357		-1.12412		-1.13495	-1.915	-0.961283	0.953645
miR-20a-5p	RBM24			20	20	20			0.794432	1.09756	1.89891	2.99835		-1.12412		-1.13495	-1.915	-0.961283	0.953645
miR-93-5p	RBM24			20	20	20				0.6559	1.54496	1.11893		-1.12412		-1.13495	-1.915	-0.961283	0.953645
miR-106b-5p	RBM24			20		20				0.981757		2.59402		-1.12412		-1.13495	-1.915	-0.961283	0.953645
miR-17-5p	SLC4A4			20	20	20		0.765138		1.14503	2.31718	2.41357				-0.556218	-2.34437	-1.62282	0.721337
miR-20a-5p	SLC4A4			20	20	20			0.794432	1.09756	1.89891	2.99835				-0.556218	-2.34437	-1.62282	0.721337
miR-93-5p	SLC4A4			20	20	20				0.6559	1.54496	1.11893				-0.556218	-2.34437	-1.62282	0.721337
miR-106b-5p	SLC4A4			20		20				0.981757		2.59402				-0.556218	-2.34437	-1.62282	0.721337
miR-17-5p	ITPKB			20	20	20		0.765138		1.14503	2.31718	2.41357				-0.376066	-1.4923	-1.25498
miR-20a-5p	ITPKB			20	20	20			0.794432	1.09756	1.89891	2.99835				-0.376066	-1.4923	-1.25498
miR-93-5p	ITPKB			20	20	20				0.6559	1.54496	1.11893				-0.376066	-1.4923	-1.25498
miR-106b-5p	ITPKB			20		20				0.981757		2.59402				-0.376066	-1.4923	-1.25498
miR-17-5p	LRP4			20		20		0.765138		1.14503	2.31718	2.41357				-0.812894		-0.78339	-0.765533
miR-20a-5p	LRP4			20		20			0.794432	1.09756	1.89891	2.99835				-0.812894		-0.78339	-0.765533
miR-93-5p	LRP4			20		20				0.6559	1.54496	1.11893				-0.812894		-0.78339	-0.765533
miR-106b-5p	LRP4			20		20				0.981757		2.59402				-0.812894		-0.78339	-0.765533
miR-17-5p	PTPN21			20	20	20		0.765138		1.14503	2.31718	2.41357				-0.392849	-0.652262	-0.616614
miR-20a-5p	PTPN21			20	20	20			0.794432	1.09756	1.89891	2.99835				-0.392849	-0.652262	-0.616614
miR-93-5p	PTPN21			20	20	20				0.6559	1.54496	1.11893				-0.392849	-0.652262	-0.616614
miR-106b-5p	PTPN21			20		20				0.981757		2.59402				-0.392849	-0.652262	-0.616614
miR-17-5p	PIK3R1			20	20	20		0.765138		1.14503	2.31718	2.41357				-0.362784	-0.998577	-0.927414
miR-20a-5p	PIK3R1			20	20	20			0.794432	1.09756	1.89891	2.99835				-0.362784	-0.998577	-0.927414
miR-93-5p	PIK3R1			20	20	20				0.6559	1.54496	1.11893				-0.362784	-0.998577	-0.927414
miR-106b-5p	PIK3R1			20		20				0.981757		2.59402				-0.362784	-0.998577	-0.927414
miR-17-5p	DLC1	20		20	20	20		0.765138		1.14503	2.31718	2.41357		-1.09291		-0.758613	-1.13311	-0.664745	0.468313
miR-20a-5p	DLC1			20	20	20			0.794432	1.09756	1.89891	2.99835		-1.09291		-0.758613	-1.13311	-0.664745	0.468313
miR-93-5p	DLC1			20	20	20				0.6559	1.54496	1.11893		-1.09291		-0.758613	-1.13311	-0.664745	0.468313
miR-106b-5p	DLC1			20		20				0.981757		2.59402		-1.09291		-0.758613	-1.13311	-0.664745	0.468313
miR-17-5p	C2CD2			20	20	20		0.765138		1.14503	2.31718	2.41357				-0.702467	-0.62058	-1.2223	-0.601883
miR-20a-5p	C2CD2			20	20	20			0.794432	1.09756	1.89891	2.99835				-0.702467	-0.62058	-1.2223	-0.601883
miR-93-5p	C2CD2			20	20	20				0.6559	1.54496	1.11893				-0.702467	-0.62058	-1.2223	-0.601883
miR-106b-5p	C2CD2			20		20				0.981757		2.59402				-0.702467	-0.62058	-1.2223	-0.601883
miR-17-5p	SOBP	20		20	20			0.765138		1.14503	2.31718	2.41357		-0.703979		-0.587484	-0.748798		0.706
miR-17-5p	SASH1	20		20	20	20		0.765138		1.14503	2.31718	2.41357		-0.546541		-0.537164	-0.99146	-0.675765
miR-20a-5p	SASH1			20	20	20			0.794432	1.09756	1.89891	2.99835		-0.546541		-0.537164	-0.99146	-0.675765
miR-93-5p	SASH1			20	20	20				0.6559	1.54496	1.11893		-0.546541		-0.537164	-0.99146	-0.675765
miR-106b-5p	SASH1			20		20				0.981757		2.59402		-0.546541		-0.537164	-0.99146	-0.675765
miR-17-5p	EGR2			20	20	20		0.765138		1.14503	2.31718	2.41357				-0.983996	-2.13708	-1.88151
miR-20a-5p	EGR2			20	20	20			0.794432	1.09756	1.89891	2.99835				-0.983996	-2.13708	-1.88151
miR-93-5p	EGR2			20	20	20				0.6559	1.54496	1.11893				-0.983996	-2.13708	-1.88151
miR-106b-5p	EGR2			20		20				0.981757		2.59402				-0.983996	-2.13708	-1.88151
miR-17-5p	EGR3			20	20	20		0.765138		1.14503	2.31718	2.41357				-0.890293	-0.527642	-1.01304	-0.485268
miR-20a-5p	EGR3			20	20	20			0.794432	1.09756	1.89891	2.99835				-0.890293	-0.527642	-1.01304	-0.485268
miR-93-5p	EGR3			20	20	20				0.6559	1.54496	1.11893				-0.890293	-0.527642	-1.01304	-0.485268
miR-106b-5p	EGR3			20		20				0.981757		2.59402				-0.890293	-0.527642	-1.01304	-0.485268
miR-17-5p	CYBRD1	20		20	20	20		0.765138		1.14503	2.31718	2.41357		-0.68825		-0.775978	-0.478486	-0.387034
miR-20a-5p	CYBRD1			20	20	20			0.794432	1.09756	1.89891	2.99835		-0.68825		-0.775978	-0.478486	-0.387034
miR-93-5p	CYBRD1			20	20	20				0.6559	1.54496	1.11893		-0.68825		-0.775978	-0.478486	-0.387034
miR-106b-5p	CYBRD1			20		20				0.981757		2.59402		-0.68825		-0.775978	-0.478486	-0.387034
miR-17-5p	ITPR2			20		20		0.765138		1.14503	2.31718	2.41357				-0.411925		-0.500422	-0.730745
miR-20a-5p	ITPR2			20		20			0.794432	1.09756	1.89891	2.99835				-0.411925		-0.500422	-0.730745
miR-93-5p	ITPR2			20		20				0.6559	1.54496	1.11893				-0.411925		-0.500422	-0.730745
miR-106b-5p	ITPR2			20		20				0.981757		2.59402				-0.411925		-0.500422	-0.730745
miR-17-5p	LRIG1			20	20	20		0.765138		1.14503	2.31718	2.41357				-0.641395	-1.18921	-1.09912
miR-20a-5p	LRIG1			20	20	20			0.794432	1.09756	1.89891	2.99835				-0.641395	-1.18921	-1.09912
miR-93-5p	LRIG1			20	20	20				0.6559	1.54496	1.11893				-0.641395	-1.18921	-1.09912
miR-106b-5p	LRIG1			20		20				0.981757		2.59402				-0.641395	-1.18921	-1.09912
miR-17-5p	RASL12	20		20	20			0.765138		1.14503	2.31718	2.41357		-0.747099		-0.575069	-1.0008		1.15231
miR-17-5p	GPR133	20		20	20	20		0.765138		1.14503	2.31718	2.41357		-1.50986		-1.17109	-2.20097	-0.897543	1.3033
miR-20a-5p	GPR133			20	20	20			0.794432	1.09756	1.89891	2.99835		-1.50986		-1.17109	-2.20097	-0.897543	1.3033
miR-93-5p	GPR133			20	20	20				0.6559	1.54496	1.11893		-1.50986		-1.17109	-2.20097	-0.897543	1.3033
miR-106b-5p	GPR133			20		20				0.981757		2.59402		-1.50986		-1.17109	-2.20097	-0.897543	1.3033
miR-17-5p	MPDZ	20		20	20	20		0.765138		1.14503	2.31718	2.41357		-0.62126		-0.427651	-0.576996	-0.465142
miR-20a-5p	MPDZ			20	20	20			0.794432	1.09756	1.89891	2.99835		-0.62126		-0.427651	-0.576996	-0.465142
miR-93-5p	MPDZ			20	20	20				0.6559	1.54496	1.11893		-0.62126		-0.427651	-0.576996	-0.465142
miR-106b-5p	MPDZ			20		20				0.981757		2.59402		-0.62126		-0.427651	-0.576996	-0.465142
miR-17-5p	ZBTB44			20	20	20		0.765138		1.14503	2.31718	2.41357				-0.528482	-0.342959	-0.378194
miR-20a-5p	ZBTB44			20	20	20			0.794432	1.09756	1.89891	2.99835				-0.528482	-0.342959	-0.378194
miR-93-5p	ZBTB44			20	20	20				0.6559	1.54496	1.11893				-0.528482	-0.342959	-0.378194
miR-106b-5p	ZBTB44			20		20				0.981757		2.59402				-0.528482	-0.342959	-0.378194
miR-17-5p	PGAP1			20	20	20		0.765138		1.14503	2.31718	2.41357				-0.423775	-0.45851	-0.393274
miR-20a-5p	PGAP1			20	20	20			0.794432	1.09756	1.89891	2.99835				-0.423775	-0.45851	-0.393274
miR-93-5p	PGAP1			20	20	20				0.6559	1.54496	1.11893				-0.423775	-0.45851	-0.393274
miR-106b-5p	PGAP1			20		20				0.981757		2.59402				-0.423775	-0.45851	-0.393274
miR-17-5p	TNS1	20		20	20	20		0.765138		1.14503	2.31718	2.41357		-1.08247		-1.02011	-2.26892	-1.39707	0.871953
miR-20a-5p	TNS1			20	20	20			0.794432	1.09756	1.89891	2.99835		-1.08247		-1.02011	-2.26892	-1.39707	0.871953
miR-93-5p	TNS1			20	20	20				0.6559	1.54496	1.11893		-1.08247		-1.02011	-2.26892	-1.39707	0.871953
miR-106b-5p	TNS1			20		20				0.981757		2.59402		-1.08247		-1.02011	-2.26892	-1.39707	0.871953
miR-17-5p	SRGAP1	20		20	20	20		0.765138		1.14503	2.31718	2.41357		-0.689942		-0.425811	-0.983757	-0.648146
miR-20a-5p	SRGAP1			20	20	20			0.794432	1.09756	1.89891	2.99835		-0.689942		-0.425811	-0.983757	-0.648146
miR-93-5p	SRGAP1			20	20	20				0.6559	1.54496	1.11893		-0.689942		-0.425811	-0.983757	-0.648146
miR-106b-5p	SRGAP1			20		20				0.981757		2.59402		-0.689942		-0.425811	-0.983757	-0.648146
miR-17-5p	SV2B	20		20	20			0.765138		1.14503	2.31718	2.41357		-0.670628		-1.02207	-0.49039		0.495177
miR-17-5p	TMEM135			20		20		0.765138		1.14503	2.31718	2.41357				-0.628058		-0.427983
miR-20a-5p	TMEM135			20		20			0.794432	1.09756	1.89891	2.99835				-0.628058		-0.427983
miR-93-5p	TMEM135			20		20				0.6559	1.54496	1.11893				-0.628058		-0.427983
miR-106b-5p	TMEM135			20		20				0.981757		2.59402				-0.628058		-0.427983
miR-17-5p	UNC80	20		20	20	20		0.765138		1.14503	2.31718	2.41357		-0.780999		-0.662791	-0.660246	-0.782149
miR-20a-5p	UNC80			20	20	20			0.794432	1.09756	1.89891	2.99835		-0.780999		-0.662791	-0.660246	-0.782149
miR-93-5p	UNC80			20	20	20				0.6559	1.54496	1.11893		-0.780999		-0.662791	-0.660246	-0.782149
miR-106b-5p	UNC80			20		20				0.981757		2.59402		-0.780999		-0.662791	-0.660246	-0.782149
miR-17-5p	MTSS1L	20		20	20			0.765138		1.14503	2.31718	2.41357		-0.826944		-0.566916	-0.398313		0.562796
miR-17-5p	PAFAH2			20		20		0.765138		1.14503	2.31718	2.41357				-0.596008		-0.545614
miR-20a-5p	PAFAH2			20		20			0.794432	1.09756	1.89891	2.99835				-0.596008		-0.545614
miR-93-5p	PAFAH2			20		20				0.6559	1.54496	1.11893				-0.596008		-0.545614
miR-106b-5p	PAFAH2			20		20				0.981757		2.59402				-0.596008		-0.545614
miR-17-5p	ZDHHC9			20	20	20		0.765138		1.14503	2.31718	2.41357				-0.493232	-0.406912	-0.586623
miR-20a-5p	ZDHHC9			20	20	20			0.794432	1.09756	1.89891	2.99835				-0.493232	-0.406912	-0.586623
miR-93-5p	ZDHHC9			20	20	20				0.6559	1.54496	1.11893				-0.493232	-0.406912	-0.586623
miR-106b-5p	ZDHHC9			20		20				0.981757		2.59402				-0.493232	-0.406912	-0.586623
miR-17-5p	SH3BP5	20		20	20	20		0.765138		1.14503	2.31718	2.41357		-0.924321		-1.00404	-1.04024	-0.430314	0.609981
miR-20a-5p	SH3BP5			20	20	20			0.794432	1.09756	1.89891	2.99835		-0.924321		-1.00404	-1.04024	-0.430314	0.609981
miR-93-5p	SH3BP5			20	20	20				0.6559	1.54496	1.11893		-0.924321		-1.00404	-1.04024	-0.430314	0.609981
miR-106b-5p	SH3BP5			20		20				0.981757		2.59402		-0.924321		-1.00404	-1.04024	-0.430314	0.609981
miR-17-5p	PPARGC1B			20		20		0.765138		1.14503	2.31718	2.41357				-0.676585		-0.704865	-0.477874
miR-20a-5p	PPARGC1B			20		20			0.794432	1.09756	1.89891	2.99835				-0.676585		-0.704865	-0.477874
miR-93-5p	PPARGC1B			20		20				0.6559	1.54496	1.11893				-0.676585		-0.704865	-0.477874
miR-106b-5p	PPARGC1B			20		20				0.981757		2.59402				-0.676585		-0.704865	-0.477874
miR-17-5p	ZFPM2	20		20	20	20		0.765138		1.14503	2.31718	2.41357		-0.735068		-0.543287	-1.12028	-0.831101
miR-20a-5p	ZFPM2			20	20	20			0.794432	1.09756	1.89891	2.99835		-0.735068		-0.543287	-1.12028	-0.831101
miR-93-5p	ZFPM2			20	20	20				0.6559	1.54496	1.11893		-0.735068		-0.543287	-1.12028	-0.831101
miR-106b-5p	ZFPM2			20		20				0.981757		2.59402		-0.735068		-0.543287	-1.12028	-0.831101
miR-17-5p	POU6F1			20		20		0.765138		1.14503	2.31718	2.41357				-0.479315		-0.384395
miR-20a-5p	POU6F1			20		20			0.794432	1.09756	1.89891	2.99835				-0.479315		-0.384395
miR-93-5p	POU6F1			20		20				0.6559	1.54496	1.11893				-0.479315		-0.384395
miR-106b-5p	POU6F1			20		20				0.981757		2.59402				-0.479315		-0.384395
miR-17-5p	TMTC1	20		20	20	20		0.765138		1.14503	2.31718	2.41357		-0.758268		-0.53989	-1.96866	-1.20124	0.767399
miR-20a-5p	TMTC1			20	20	20			0.794432	1.09756	1.89891	2.99835		-0.758268		-0.53989	-1.96866	-1.20124	0.767399
miR-93-5p	TMTC1			20	20	20				0.6559	1.54496	1.11893		-0.758268		-0.53989	-1.96866	-1.20124	0.767399
miR-106b-5p	TMTC1			20		20				0.981757		2.59402		-0.758268		-0.53989	-1.96866	-1.20124	0.767399
miR-17-5p	XYLT1	20		20	20	20		0.765138		1.14503	2.31718	2.41357		-0.416966		-0.466712	-1.04283	-0.84996
miR-20a-5p	XYLT1			20	20	20			0.794432	1.09756	1.89891	2.99835		-0.416966		-0.466712	-1.04283	-0.84996
miR-93-5p	XYLT1			20	20	20				0.6559	1.54496	1.11893		-0.416966		-0.466712	-1.04283	-0.84996
miR-106b-5p	XYLT1			20		20				0.981757		2.59402		-0.416966		-0.466712	-1.04283	-0.84996
miR-17-5p	RASD1	20		20	20	20		0.765138		1.14503	2.31718	2.41357		-1.21732		-1.00507	-0.727265	-0.693854
miR-20a-5p	RASD1			20	20	20			0.794432	1.09756	1.89891	2.99835		-1.21732		-1.00507	-0.727265	-0.693854
miR-93-5p	RASD1			20	20	20				0.6559	1.54496	1.11893		-1.21732		-1.00507	-0.727265	-0.693854
miR-106b-5p	RASD1			20		20				0.981757		2.59402		-1.21732		-1.00507	-0.727265	-0.693854
miR-17-5p	NBEA	20		20	20			0.765138		1.14503	2.31718	2.41357		-0.983076		-0.693207	-0.967111		0.93216
miR-17-5p	ANKRD33B	20		20	20	20		0.765138		1.14503	2.31718	2.41357		-0.589001		-0.833774	-0.586597	-0.593137
miR-20a-5p	ANKRD33B			20	20	20			0.794432	1.09756	1.89891	2.99835		-0.589001		-0.833774	-0.586597	-0.593137
miR-93-5p	ANKRD33B			20	20	20				0.6559	1.54496	1.11893		-0.589001		-0.833774	-0.586597	-0.593137
miR-106b-5p	ANKRD33B			20		20				0.981757		2.59402		-0.589001		-0.833774	-0.586597	-0.593137
miR-17-5p	PPARA			20	20	20		0.765138		1.14503	2.31718	2.41357				-0.804533	-1.44365	-1.25429
miR-20a-5p	PPARA			20	20	20			0.794432	1.09756	1.89891	2.99835				-0.804533	-1.44365	-1.25429
miR-93-5p	PPARA			20	20	20				0.6559	1.54496	1.11893				-0.804533	-1.44365	-1.25429
miR-106b-5p	PPARA			20		20				0.981757		2.59402				-0.804533	-1.44365	-1.25429
miR-17-5p	RGMB			20		20		0.765138		1.14503	2.31718	2.41357				-0.379095		-0.498383
miR-20a-5p	RGMB			20		20			0.794432	1.09756	1.89891	2.99835				-0.379095		-0.498383
miR-93-5p	RGMB			20		20				0.6559	1.54496	1.11893				-0.379095		-0.498383
miR-106b-5p	RGMB			20		20				0.981757		2.59402				-0.379095		-0.498383
miR-17-5p	SLC46A3			20	20	20		0.765138		1.14503	2.31718	2.41357				-0.83446	-1.23287	-1.32121
miR-20a-5p	SLC46A3			20	20	20			0.794432	1.09756	1.89891	2.99835				-0.83446	-1.23287	-1.32121
miR-93-5p	SLC46A3			20	20	20				0.6559	1.54496	1.11893				-0.83446	-1.23287	-1.32121
miR-106b-5p	SLC46A3			20		20				0.981757		2.59402				-0.83446	-1.23287	-1.32121
miR-17-5p	TCF7L1	20		20	20	20		0.765138		1.14503	2.31718	2.41357		-0.864901		-0.462334	-0.741754	-0.32283	0.418932
miR-20a-5p	TCF7L1			20	20	20			0.794432	1.09756	1.89891	2.99835		-0.864901		-0.462334	-0.741754	-0.32283	0.418932
miR-93-5p	TCF7L1			20	20	20				0.6559	1.54496	1.11893		-0.864901		-0.462334	-0.741754	-0.32283	0.418932
miR-106b-5p	TCF7L1			20		20				0.981757		2.59402		-0.864901		-0.462334	-0.741754	-0.32283	0.418932
miR-17-5p	MAP3K8	20		20	20	20		0.765138		1.14503	2.31718	2.41357		-0.581169		-0.735607	-0.414875	-0.503691
miR-20a-5p	MAP3K8			20	20	20			0.794432	1.09756	1.89891	2.99835		-0.581169		-0.735607	-0.414875	-0.503691
miR-93-5p	MAP3K8			20	20	20				0.6559	1.54496	1.11893		-0.581169		-0.735607	-0.414875	-0.503691
miR-106b-5p	MAP3K8			20		20				0.981757		2.59402		-0.581169		-0.735607	-0.414875	-0.503691
miR-17-5p	FRZB	20		20	20			0.765138		1.14503	2.31718	2.41357		-0.84279		-1.04642	-1.13795		0.819765
miR-17-5p	SIK1	20		20	20	20		0.765138		1.14503	2.31718	2.41357		-1.09174		-1.40095	-0.488338	-0.638007
miR-20a-5p	SIK1			20	20	20			0.794432	1.09756	1.89891	2.99835		-1.09174		-1.40095	-0.488338	-0.638007
miR-93-5p	SIK1			20	20	20				0.6559	1.54496	1.11893		-1.09174		-1.40095	-0.488338	-0.638007
miR-106b-5p	SIK1			20		20				0.981757		2.59402		-1.09174		-1.40095	-0.488338	-0.638007
miR-17-5p	TMEM25	20		20	20			0.765138		1.14503	2.31718	2.41357		-0.372616		-0.361701	-0.388537
miR-17-5p	TNRC6C	20		20		20		0.765138		1.14503	2.31718	2.41357		-0.383056		-0.604479		-0.356975
miR-20a-5p	TNRC6C			20		20			0.794432	1.09756	1.89891	2.99835		-0.383056		-0.604479		-0.356975
miR-93-5p	TNRC6C			20		20				0.6559	1.54496	1.11893		-0.383056		-0.604479		-0.356975
miR-106b-5p	TNRC6C			20		20				0.981757		2.59402		-0.383056		-0.604479		-0.356975
miR-17-5p	CADM2	20		20	20	20		0.765138		1.14503	2.31718	2.41357		-1.32843		-1.02806	-1.5075	-0.821636	0.68583
miR-20a-5p	CADM2			20	20	20			0.794432	1.09756	1.89891	2.99835		-1.32843		-1.02806	-1.5075	-0.821636	0.68583
miR-93-5p	CADM2			20	20	20				0.6559	1.54496	1.11893		-1.32843		-1.02806	-1.5075	-0.821636	0.68583
miR-106b-5p	CADM2			20		20				0.981757		2.59402		-1.32843		-1.02806	-1.5075	-0.821636	0.68583
miR-17-5p	FGD5	20		20	20			0.765138		1.14503	2.31718	2.41357		-0.570252		-0.490032	-0.785558		1.06548
miR-17-5p	FGD4			20	20	20		0.765138		1.14503	2.31718	2.41357				-0.388615	-1.84102	-1.39745
miR-20a-5p	FGD4			20	20	20			0.794432	1.09756	1.89891	2.99835				-0.388615	-1.84102	-1.39745
miR-93-5p	FGD4			20	20	20				0.6559	1.54496	1.11893				-0.388615	-1.84102	-1.39745
miR-106b-5p	FGD4			20		20				0.981757		2.59402				-0.388615	-1.84102	-1.39745
miR-17-5p	EZH1			20	20	20		0.765138		1.14503	2.31718	2.41357				-0.378507	-0.345211	-0.390812
miR-20a-5p	EZH1			20	20	20			0.794432	1.09756	1.89891	2.99835				-0.378507	-0.345211	-0.390812
miR-93-5p	EZH1			20	20	20				0.6559	1.54496	1.11893				-0.378507	-0.345211	-0.390812
miR-106b-5p	EZH1			20		20				0.981757		2.59402				-0.378507	-0.345211	-0.390812
miR-17-5p	RGMA	20		20		20		0.765138		1.14503	2.31718	2.41357		-0.833155		-0.691481		-0.405451
miR-20a-5p	RGMA			20		20			0.794432	1.09756	1.89891	2.99835		-0.833155		-0.691481		-0.405451
miR-93-5p	RGMA			20		20				0.6559	1.54496	1.11893		-0.833155		-0.691481		-0.405451
miR-106b-5p	RGMA			20		20				0.981757		2.59402		-0.833155		-0.691481		-0.405451
miR-17-5p	SYNE1	20		20	20	20		0.765138		1.14503	2.31718	2.41357		-0.69929		-0.725626	-1.55414	-0.864596	0.689606
miR-20a-5p	SYNE1			20	20	20			0.794432	1.09756	1.89891	2.99835		-0.69929		-0.725626	-1.55414	-0.864596	0.689606
miR-93-5p	SYNE1			20	20	20				0.6559	1.54496	1.11893		-0.69929		-0.725626	-1.55414	-0.864596	0.689606
miR-106b-5p	SYNE1			20		20				0.981757		2.59402		-0.69929		-0.725626	-1.55414	-0.864596	0.689606
miR-17-5p	TPPP	20		20	20	20		0.765138		1.14503	2.31718	2.41357		-0.688493		-0.815736	-0.52683	-0.8604
miR-20a-5p	TPPP			20	20	20			0.794432	1.09756	1.89891	2.99835		-0.688493		-0.815736	-0.52683	-0.8604
miR-93-5p	TPPP			20	20	20				0.6559	1.54496	1.11893		-0.688493		-0.815736	-0.52683	-0.8604
miR-106b-5p	TPPP			20		20				0.981757		2.59402		-0.688493		-0.815736	-0.52683	-0.8604
miR-17-5p	SYNM	20		20	20	20		0.765138		1.14503	2.31718	2.41357		-1.32353		-1.23245	-2.51388	-1.83547	0.678159
miR-20a-5p	SYNM			20	20	20			0.794432	1.09756	1.89891	2.99835		-1.32353		-1.23245	-2.51388	-1.83547	0.678159
miR-93-5p	SYNM			20	20	20				0.6559	1.54496	1.11893		-1.32353		-1.23245	-2.51388	-1.83547	0.678159
miR-106b-5p	SYNM			20		20				0.981757		2.59402		-1.32353		-1.23245	-2.51388	-1.83547	0.678159
miR-17-5p	FAM13A			20	20	20		0.765138		1.14503	2.31718	2.41357				-0.382156	-0.96135	-1.1386
miR-20a-5p	FAM13A			20	20	20			0.794432	1.09756	1.89891	2.99835				-0.382156	-0.96135	-1.1386
miR-93-5p	FAM13A			20	20	20				0.6559	1.54496	1.11893				-0.382156	-0.96135	-1.1386
miR-106b-5p	FAM13A			20		20				0.981757		2.59402				-0.382156	-0.96135	-1.1386
miR-17-5p	CORO2B	20		20	20	20		0.765138		1.14503	2.31718	2.41357		-0.845744		-0.700044	-0.957037	-0.594443	0.362526
miR-20a-5p	CORO2B			20	20	20			0.794432	1.09756	1.89891	2.99835		-0.845744		-0.700044	-0.957037	-0.594443	0.362526
miR-93-5p	CORO2B			20	20	20				0.6559	1.54496	1.11893		-0.845744		-0.700044	-0.957037	-0.594443	0.362526
miR-106b-5p	CORO2B			20		20				0.981757		2.59402		-0.845744		-0.700044	-0.957037	-0.594443	0.362526
miR-17-5p	SLC2A4	20		20	20	20		0.765138		1.14503	2.31718	2.41357		-0.884711		-0.711595	-1.64929	-1.27649	0.372698
miR-20a-5p	SLC2A4			20	20	20			0.794432	1.09756	1.89891	2.99835		-0.884711		-0.711595	-1.64929	-1.27649	0.372698
miR-93-5p	SLC2A4			20	20	20				0.6559	1.54496	1.11893		-0.884711		-0.711595	-1.64929	-1.27649	0.372698
miR-106b-5p	SLC2A4			20		20				0.981757		2.59402		-0.884711		-0.711595	-1.64929	-1.27649	0.372698
miR-17-5p	ETV1	20		20	20			0.765138		1.14503	2.31718	2.41357		-0.769305		-0.483406	-0.800333		0.521639
miR-17-5p	NFIB	20		20	20	20		0.765138		1.14503	2.31718	2.41357		-0.625412		-1.163	-0.733837	-0.955956
miR-20a-5p	NFIB			20	20	20			0.794432	1.09756	1.89891	2.99835		-0.625412		-1.163	-0.733837	-0.955956
miR-93-5p	NFIB			20	20	20				0.6559	1.54496	1.11893		-0.625412		-1.163	-0.733837	-0.955956
miR-106b-5p	NFIB			20		20				0.981757		2.59402		-0.625412		-1.163	-0.733837	-0.955956
miR-21-3p	CPEB3	14.107		20		20		1.29499	1.45034	2.74533		2.71112		-0.545899		-0.93352		-0.694788	-0.602883
miR-21-5p	CPEB3	14.107		20		20	13.8857	0.973286	1.59032	2.5636	1.15478	2.94265		-0.545899		-0.93352		-0.694788	-0.602883
miR-21-3p	CREB5	14.107		20		20		1.29499	1.45034	2.74533		2.71112		-1.00984		-0.892944	-0.669683	-0.405834
miR-21-5p	CREB5	14.107		20	16.1748	20		0.973286	1.59032	2.5636	1.15478	2.94265		-1.00984		-0.892944	-0.669683	-0.405834
miR-21-3p	SECISBP2L			20		20		1.29499	1.45034	2.74533		2.71112				-0.58805	-1.26331	-1.0982
miR-21-5p	SECISBP2L			20	16.1748	20		0.973286	1.59032	2.5636	1.15478	2.94265				-0.58805	-1.26331	-1.0982
miR-21-3p	SPG20	14.107		20		20		1.29499	1.45034	2.74533		2.71112		-0.479384		-0.551514	-0.392694	-0.351811
miR-21-5p	SPG20	14.107		20	16.1748	20		0.973286	1.59032	2.5636	1.15478	2.94265		-0.479384		-0.551514	-0.392694	-0.351811
miR-21-3p	PTPN14			20		20		1.29499	1.45034	2.74533		2.71112				-0.398082	-0.853002	-0.838564
miR-21-5p	PTPN14			20	16.1748	20		0.973286	1.59032	2.5636	1.15478	2.94265				-0.398082	-0.853002	-0.838564
miR-21-3p	SRL	14.107		20		20		1.29499	1.45034	2.74533		2.71112		-0.444809		-0.66474	-2.24521	-1.3655	0.87966
miR-21-5p	SRL	14.107		20	16.1748	20		0.973286	1.59032	2.5636	1.15478	2.94265		-0.444809		-0.66474	-2.24521	-1.3655	0.87966
miR-21-3p	BTG2	14.107		20		20		1.29499	1.45034	2.74533		2.71112		-0.629984		-0.822758	-0.401548	-0.518288
miR-21-5p	BTG2	14.107		20	16.1748	20		0.973286	1.59032	2.5636	1.15478	2.94265		-0.629984		-0.822758	-0.401548	-0.518288
miR-21-3p	RECK	14.107		20		20		1.29499	1.45034	2.74533		2.71112		-0.642356		-0.822618	-2.01867	-1.00405	1.01459
miR-21-5p	RECK	14.107		20	16.1748	20		0.973286	1.59032	2.5636	1.15478	2.94265		-0.642356		-0.822618	-2.01867	-1.00405	1.01459
miR-21-5p	NTF3	14.107		20	16.1748			0.973286	1.59032	2.5636	1.15478	2.94265		-0.566247		-0.430808	-0.413882
miR-21-3p	KCNA1			20		20		1.29499	1.45034	2.74533		2.71112				-0.531695	-1.77961	-1.49127
miR-21-5p	KCNA1			20	16.1748	20		0.973286	1.59032	2.5636	1.15478	2.94265				-0.531695	-1.77961	-1.49127
miR-21-3p	OSR1	14.107		20		20		1.29499	1.45034	2.74533		2.71112		-0.595668		-0.690907	-1.55461	-0.904008	0.650546
miR-21-5p	OSR1	14.107		20	16.1748	20		0.973286	1.59032	2.5636	1.15478	2.94265		-0.595668		-0.690907	-1.55461	-0.904008	0.650546
miR-21-3p	BCL2			20		20		1.29499	1.45034	2.74533		2.71112				-0.730088	-0.79886	-0.495125
miR-21-5p	BCL2			20	16.1748	20		0.973286	1.59032	2.5636	1.15478	2.94265				-0.730088	-0.79886	-0.495125
miR-21-3p	SNX29			20		20		1.29499	1.45034	2.74533		2.71112				-0.331907	-1.13803	-1.03593
miR-21-5p	SNX29			20	16.1748	20		0.973286	1.59032	2.5636	1.15478	2.94265				-0.331907	-1.13803	-1.03593
miR-21-5p	GLIS2	14.107		20	16.1748			0.973286	1.59032	2.5636	1.15478	2.94265		-0.542402		-0.41667	-0.652699		0.850316
miR-21-3p	PDCD4			20		20		1.29499	1.45034	2.74533		2.71112				-0.580775	-0.653322	-0.613962
miR-21-5p	PDCD4			20	16.1748	20		0.973286	1.59032	2.5636	1.15478	2.94265				-0.580775	-0.653322	-0.613962
miR-21-3p	ACVR2A			20		20		1.29499	1.45034	2.74533		2.71112				-0.499383	-0.356581	-0.536796
miR-21-5p	ACVR2A			20	16.1748	20		0.973286	1.59032	2.5636	1.15478	2.94265				-0.499383	-0.356581	-0.536796
miR-21-3p	PER2	14.107		20		20		1.29499	1.45034	2.74533		2.71112		-0.703979		-0.95477		-0.643856
miR-21-5p	PER2	14.107		20		20		0.973286	1.59032	2.5636	1.15478	2.94265		-0.703979		-0.95477		-0.643856
miR-21-3p	ARHGAP24			20		20		1.29499	1.45034	2.74533		2.71112				-0.368278	-1.06443	-0.926043
miR-21-5p	ARHGAP24			20	16.1748	20		0.973286	1.59032	2.5636	1.15478	2.94265				-0.368278	-1.06443	-0.926043
miR-21-5p	MSX1	14.107		20	16.1748			0.973286	1.59032	2.5636	1.15478	2.94265		-0.63096		-0.572132	-0.358808		0.584549
miR-21-3p	TIMP3	14.107		20		20		1.29499	1.45034	2.74533		2.71112		-0.916211		-0.757862	-1.65538	-0.866436	0.788854
miR-21-5p	TIMP3	14.107		20	16.1748	20		0.973286	1.59032	2.5636	1.15478	2.94265		-0.916211		-0.757862	-1.65538	-0.866436	0.788854
miR-21-3p	FMN1			20		20		1.29499	1.45034	2.74533		2.71112				-0.444497	-1.21706	-0.847881
miR-21-5p	FMN1			20	16.1748	20		0.973286	1.59032	2.5636	1.15478	2.94265				-0.444497	-1.21706	-0.847881
miR-21-3p	KCNT2	14.107		20		20		1.29499	1.45034	2.74533		2.71112		-0.838458		-0.73825	-1.72212	-1.00781	0.71426
miR-21-5p	KCNT2	14.107		20	16.1748	20		0.973286	1.59032	2.5636	1.15478	2.94265		-0.838458		-0.73825	-1.72212	-1.00781	0.71426
miR-21-3p	SLC8A3	14.107		20		20		1.29499	1.45034	2.74533		2.71112		-0.523986		-0.562372	-1.94102	-1.27299	0.667993
miR-21-5p	SLC8A3	14.107		20	16.1748	20		0.973286	1.59032	2.5636	1.15478	2.94265		-0.523986		-0.562372	-1.94102	-1.27299	0.667993
miR-21-3p	PIK3R1			20		20		1.29499	1.45034	2.74533		2.71112				-0.362784	-0.998577	-0.927414
miR-21-5p	PIK3R1			20	16.1748	20		0.973286	1.59032	2.5636	1.15478	2.94265				-0.362784	-0.998577	-0.927414
miR-21-3p	SASH1	14.107		20		20		1.29499	1.45034	2.74533		2.71112		-0.546541		-0.537164	-0.99146	-0.675765
miR-21-5p	SASH1	14.107		20	16.1748	20		0.973286	1.59032	2.5636	1.15478	2.94265		-0.546541		-0.537164	-0.99146	-0.675765
miR-21-3p	EGR3			20		20		1.29499	1.45034	2.74533		2.71112				-0.890293	-0.527642	-1.01304	-0.485268
miR-21-5p	EGR3			20	16.1748	20	13.8857	0.973286	1.59032	2.5636	1.15478	2.94265				-0.890293	-0.527642	-1.01304	-0.485268
miR-21-3p	MEGF9			20		20		1.29499	1.45034	2.74533		2.71112				-0.681766		-0.576906
miR-21-5p	MEGF9			20		20		0.973286	1.59032	2.5636	1.15478	2.94265				-0.681766		-0.576906
miR-21-3p	PGRMC2			20		20		1.29499	1.45034	2.74533		2.71112				-0.673509	-0.364076	-0.626602
miR-21-5p	PGRMC2			20	16.1748	20		0.973286	1.59032	2.5636	1.15478	2.94265				-0.673509	-0.364076	-0.626602
miR-21-3p	AIF1L	14.107		20		20		1.29499	1.45034	2.74533		2.71112		-0.637002		-0.692835	-1.47482	-1.62995
miR-21-5p	AIF1L	14.107		20	16.1748	20		0.973286	1.59032	2.5636	1.15478	2.94265		-0.637002		-0.692835	-1.47482	-1.62995
miR-21-3p	PDZD2			20		20		1.29499	1.45034	2.74533		2.71112				-0.846262	-0.352333	-0.794607	-0.442173
miR-21-5p	PDZD2			20	16.1748	20	13.8857	0.973286	1.59032	2.5636	1.15478	2.94265				-0.846262	-0.352333	-0.794607	-0.442173
miR-21-3p	TNS1	14.107		20		20		1.29499	1.45034	2.74533		2.71112		-1.08247		-1.02011	-2.26892	-1.39707	0.871953
miR-21-5p	TNS1	14.107		20	16.1748	20		0.973286	1.59032	2.5636	1.15478	2.94265		-1.08247		-1.02011	-2.26892	-1.39707	0.871953
miR-21-5p	SPRY1	14.107		20	16.1748			0.973286	1.59032	2.5636	1.15478	2.94265		-0.876637		-0.938832	-0.540734		0.3952
miR-21-3p	UNC80	14.107		20		20		1.29499	1.45034	2.74533		2.71112		-0.780999		-0.662791	-0.660246	-0.782149
miR-21-5p	UNC80	14.107		20	16.1748	20		0.973286	1.59032	2.5636	1.15478	2.94265		-0.780999		-0.662791	-0.660246	-0.782149
miR-21-3p	FAM107B			20		20		1.29499	1.45034	2.74533		2.71112				-0.374818	-0.815882	-0.672313
miR-21-5p	FAM107B			20	16.1748	20		0.973286	1.59032	2.5636	1.15478	2.94265				-0.374818	-0.815882	-0.672313
miR-21-3p	CBX4			20		20		1.29499	1.45034	2.74533		2.71112				-0.507479	-0.342927	-0.358084
miR-21-5p	CBX4			20	16.1748	20		0.973286	1.59032	2.5636	1.15478	2.94265				-0.507479	-0.342927	-0.358084
miR-21-5p	NBEA	14.107		20	16.1748			0.973286	1.59032	2.5636	1.15478	2.94265		-0.983076		-0.693207	-0.967111		0.93216
miR-21-3p	LIFR	14.107		20		20		1.29499	1.45034	2.74533		2.71112		-0.670172		-1.04248	-1.45501	-1.40049
miR-21-5p	LIFR	14.107		20	16.1748	20		0.973286	1.59032	2.5636	1.15478	2.94265		-0.670172		-1.04248	-1.45501	-1.40049
miR-21-3p	SESN1			20		20		1.29499	1.45034	2.74533		2.71112				-0.504871	-0.917608	-0.914303
miR-21-5p	SESN1			20	16.1748	20		0.973286	1.59032	2.5636	1.15478	2.94265				-0.504871	-0.917608	-0.914303
miR-21-3p	SESTD1	14.107		20		20		1.29499	1.45034	2.74533		2.71112		-0.34975		-0.367432	-1.12527	-0.608232	0.51703
miR-21-5p	SESTD1	14.107		20	16.1748	20		0.973286	1.59032	2.5636	1.15478	2.94265		-0.34975		-0.367432	-1.12527	-0.608232	0.51703
miR-21-3p	PPARA			20		20		1.29499	1.45034	2.74533		2.71112				-0.804533	-1.44365	-1.25429
miR-21-5p	PPARA			20	16.1748	20		0.973286	1.59032	2.5636	1.15478	2.94265				-0.804533	-1.44365	-1.25429
miR-21-3p	FGF1	14.107		20		20		1.29499	1.45034	2.74533		2.71112		-0.590432		-0.469415	-0.807645	-0.509635
miR-21-5p	FGF1	14.107		20	16.1748	20		0.973286	1.59032	2.5636	1.15478	2.94265		-0.590432		-0.469415	-0.807645	-0.509635
miR-21-3p	FGD4			20		20		1.29499	1.45034	2.74533		2.71112				-0.388615	-1.84102	-1.39745
miR-21-5p	FGD4			20	16.1748	20		0.973286	1.59032	2.5636	1.15478	2.94265				-0.388615	-1.84102	-1.39745
miR-21-3p	GRAMD3			20		20		1.29499	1.45034	2.74533		2.71112				-0.485454	-0.414924	-0.726186
miR-21-5p	GRAMD3			20	16.1748	20		0.973286	1.59032	2.5636	1.15478	2.94265				-0.485454	-0.414924	-0.726186
miR-21-3p	FAM13A			20		20		1.29499	1.45034	2.74533		2.71112				-0.382156	-0.96135	-1.1386
miR-21-5p	FAM13A			20	16.1748	20		0.973286	1.59032	2.5636	1.15478	2.94265				-0.382156	-0.96135	-1.1386
miR-21-3p	NFIB	14.107		20		20		1.29499	1.45034	2.74533		2.71112		-0.625412		-1.163	-0.733837	-0.955956
miR-21-5p	NFIB	14.107		20	16.1748	20		0.973286	1.59032	2.5636	1.15478	2.94265		-0.625412		-1.163	-0.733837	-0.955956
miR-21-3p	NFIA	14.107		20		20		1.29499	1.45034	2.74533		2.71112		-0.608151		-0.932041		-0.399921
miR-21-5p	NFIA	14.107		20		20		0.973286	1.59032	2.5636	1.15478	2.94265		-0.608151		-0.932041		-0.399921
miR-22-3p	SRL			15.4672		15.8472			0.857899	1.10071		1.80827	1.87578	-0.444809		-0.66474	-2.24521	-1.3655	0.87966
miR-22-3p	NTRK2			15.4672		15.8472			0.857899	1.10071		1.80827	1.87578	-0.896573		-1.08374	-2.17965	-1.60077	0.57869
miR-22-3p	TMEM164			15.4672		15.8472			0.857899	1.10071		1.80827	1.87578			-0.850512	-1.08221	-0.773738
miR-22-3p	RNF150			15.4672		15.8472			0.857899	1.10071		1.80827	1.87578	-0.833173		-0.825605	-1.98826	-0.879914	1.10845
miR-22-3p	RAPGEFL1			15.4672		15.8472			0.857899	1.10071		1.80827	1.87578			-0.612728		-0.484388	-0.703947
miR-22-3p	RTN3			15.4672		15.8472			0.857899	1.10071		1.80827	1.87578			-0.487247	-0.36007	-0.419469
miR-22-3p	GLDN			15.4672		15.8472			0.857899	1.10071		1.80827	1.87578			-0.576297	-1.44287	-0.948141	0.494797
miR-22-3p	RGS2			15.4672		15.8472			0.857899	1.10071		1.80827	1.87578	-0.764917		-0.78443	-1.16714	-1.04841
miR-22-3p	NCOA1			15.4672		15.8472			0.857899	1.10071		1.80827	1.87578			-0.438154	-0.409494	-0.539939
miR-22-3p	ACVRL1			15.4672		15.8472			0.857899	1.10071		1.80827	1.87578	-0.565098		-0.396252	-1.04219	-0.523255	0.518906
miR-22-3p	PPM1K			15.4672		15.8472			0.857899	1.10071		1.80827	1.87578			-0.617683	-0.850608	-0.489646	0.360953
miR-22-3p	STARD9			15.4672		15.8472			0.857899	1.10071		1.80827	1.87578	-0.478981		-0.514907	-2.14752	-1.03032	1.11724
miR-22-3p	PADI2			15.4672		15.8472			0.857899	1.10071		1.80827	1.87578	-1.52914		-1.3022	-1.78987	-0.924673	0.865103
miR-22-3p	FREM2			15.4672		15.8472			0.857899	1.10071		1.80827	1.87578			-0.606284	-0.726793	-1.32699
miR-22-3p	AMOT			15.4672		15.8472			0.857899	1.10071		1.80827	1.87578	-0.784232		-0.610343	-1.95577	-1.01304	0.942861
miR-22-3p	PPARGC1B			15.4672		15.8472			0.857899	1.10071		1.80827	1.87578			-0.676585		-0.704865	-0.477874
miR-22-3p	PPP1R9A			15.4672		15.8472			0.857899	1.10071		1.80827	1.87578	-1.16106		-0.71061	-2.41077	-1.51169	0.899278
miR-22-3p	MOCS1			15.4672		15.8472			0.857899	1.10071		1.80827	1.87578			-0.631351		-0.401444	-0.38811
miR-22-3p	PPARA			15.4672		15.8472			0.857899	1.10071		1.80827	1.87578			-0.804533	-1.44365	-1.25429
miR-22-3p	ELOVL6			15.4672		15.8472			0.857899	1.10071		1.80827	1.87578			-0.45889	-2.93915	-2.63129
miR-22-3p	PLEKHA6			15.4672		15.8472			0.857899	1.10071		1.80827	1.87578	-0.543879		-0.895099	-1.018	-1.19562
miR-22-3p	DUSP16			15.4672		15.8472			0.857899	1.10071		1.80827	1.87578			-0.544191		-0.542248	-0.396881
miR-22-3p	NR3C1			15.4672		15.8472			0.857899	1.10071		1.80827	1.87578			-0.336154	-0.388143	-0.552791
miR-22-3p	NFIB			15.4672		15.8472			0.857899	1.10071		1.80827	1.87578	-0.625412		-1.163	-0.733837	-0.955956
miR-25-3p	DENND4C			20	20	20		0.70941		0.63813	1.40401	0.92906				-0.557951	-0.427642	-0.722134
miR-25-3p	CPEB4			20	20	20		0.70941		0.63813	1.40401	0.92906				-0.653038	-0.95941	-0.824188
miR-25-3p	CPEB3	20		20		20		0.70941		0.63813	1.40401	0.92906		-0.545899		-0.93352		-0.694788	-0.602883
miR-25-3p	PRKAR2B	20		20	20			0.70941		0.63813	1.40401	0.92906		-0.777846		-0.938999	-0.389134
miR-25-3p	PTPN14			20	20	20		0.70941		0.63813	1.40401	0.92906				-0.398082	-0.853002	-0.838564
miR-25-3p	RHPN2	20		20	20	20		0.70941		0.63813	1.40401	0.92906		-1.43686		-0.974488	-0.567738	-0.400873
miR-25-3p	BTG2	20		20	20	20		0.70941		0.63813	1.40401	0.92906		-0.629984		-0.822758	-0.401548	-0.518288
miR-25-3p	BCAT2			20	20	20		0.70941		0.63813	1.40401	0.92906				-0.972519	-1.37948	-1.08284
miR-25-3p	NOVA1			20	20	20		0.70941		0.63813	1.40401	0.92906				-0.881185	-2.60239	-1.5492	1.05329
miR-25-3p	ACOX1			20	20	20		0.70941		0.63813	1.40401	0.92906				-0.345953	-0.824629	-0.999711
miR-25-3p	RECK	20		20	20	20		0.70941		0.63813	1.40401	0.92906		-0.642356		-0.822618	-2.01867	-1.00405	1.01459
miR-25-3p	ABI3BP	20		20	20			0.70941		0.63813	1.40401	0.92906		-0.787216		-1.04985	-1.63942		1.85809
miR-25-3p	CDKN1C			20	20	20		0.70941		0.63813	1.40401	0.92906				-0.539453	-3.94737	-3.30045	0.647047
miR-25-3p	EDNRB			20	20	20		0.70941		0.63813	1.40401	0.92906				-0.556914	-1.66304	-0.819597	0.843513
miR-25-3p	FBXO32			20	20	20		0.70941		0.63813	1.40401	0.92906				-0.776845	-2.23233	-1.80793
miR-25-3p	LONRF3	20		20	20	20		0.70941		0.63813	1.40401	0.92906		-0.720529		-0.812119	-1.4586	-1.02503	0.433636
miR-25-3p	CDC42EP2	20		20	20			0.70941		0.63813	1.40401	0.92906		-0.586408		-0.655595	-0.599527
miR-25-3p	AXL	20		20	20			0.70941		0.63813	1.40401	0.92906		-0.806083		-0.46061	-0.677536		0.671956
miR-25-3p	KCNA1			20	20	20		0.70941		0.63813	1.40401	0.92906				-0.531695	-1.77961	-1.49127
miR-25-3p	LATS2	20		20	20	20		0.70941		0.63813	1.40401	0.92906		-0.886999		-0.676649	-0.950354	-0.393653	0.556667
miR-25-3p	NR4A3	20		20		20		0.70941		0.63813	1.40401	0.92906		-1.36987		-1.28374		-0.840113	-0.567917
miR-25-3p	RORA			20	20	20		0.70941		0.63813	1.40401	0.92906				-0.812856	-0.775977	-1.10315
miR-25-3p	ARHGEF10	20		20	20	20		0.70941		0.63813	1.40401	0.92906		-0.549472		-0.562781	-0.600419	-0.548776
miR-25-3p	PER2	20		20		20		0.70941		0.63813	1.40401	0.92906		-0.703979		-0.95477		-0.643856
miR-25-3p	MSRB3	20		20	20	20		0.70941		0.63813	1.40401	0.92906		-0.7814		-0.600214	-2.09185	-0.858829	1.23298
miR-25-3p	MYLIP	20		20		20		0.70941		0.63813	1.40401	0.92906		-0.373563		-0.465698		-0.50226
miR-25-3p	TACC2	20		20	20	20		0.70941		0.63813	1.40401	0.92906		-0.570842		-0.541049	-0.439075	-0.805913	-0.366804
miR-25-3p	PCDH9	20		20	20	20		0.70941		0.63813	1.40401	0.92906		-1.00109		-0.689194	-0.830863	-0.741783
miR-25-3p	NCOA1			20	20	20		0.70941		0.63813	1.40401	0.92906				-0.438154	-0.409494	-0.539939
miR-25-3p	EPS8	20		20	20	20		0.70941		0.63813	1.40401	0.92906		-0.563227		-0.503373	-2.06025	-0.828281	1.23192
miR-25-3p	ADAMTSL3			20	20	20		0.70941		0.63813	1.40401	0.92906				-0.719573	-1.3664	-1.3555
miR-25-3p	ADAMTSL1	20		20	20	20		0.70941		0.63813	1.40401	0.92906		-0.888396		-0.89173	-2.25264	-1.05799	1.19474
miR-25-3p	AFF1			20	20	20		0.70941		0.63813	1.40401	0.92906				-0.350714	-0.385055	-0.401063
miR-25-3p	SGK1	20		20	20	20		0.70941		0.63813	1.40401	0.92906		-0.678619		-0.708864	-0.423058	-0.552579
miR-25-3p	AGAP1	20		20	20	20		0.70941		0.63813	1.40401	0.92906		-0.521848		-0.32727	-1.05384	-0.653582	0.40036
miR-25-3p	SEMA3A	20		20	20	20		0.70941		0.63813	1.40401	0.92906		-1.37202		-1.0723	-1.23094	-0.59706	0.633908
miR-25-3p	PPAP2B	20		20	20	20		0.70941		0.63813	1.40401	0.92906		-0.658398		-0.670121	-1.75294	-1.3629
miR-25-3p	PEX3			20	20	20		0.70941		0.63813	1.40401	0.92906				-0.406592	-0.694508	-0.744681
miR-25-3p	SOBP	20		20	20			0.70941		0.63813	1.40401	0.92906		-0.703979		-0.587484	-0.748798		0.706
miR-25-3p	RBM47			20	20	20		0.70941		0.63813	1.40401	0.92906				-0.802936	-0.367788	-0.390434
miR-25-3p	EGR2			20	20	20		0.70941		0.63813	1.40401	0.92906				-0.983996	-2.13708	-1.88151
miR-25-3p	PPM1H	20		20	20	20		0.70941		0.63813	1.40401	0.92906		-0.391132		-0.385111	-1.73368	-0.961283	0.772438
miR-25-3p	KCNJ3	20		20	20	20		0.70941		0.63813	1.40401	0.92906		-0.791429		-0.792561	-0.817991	-0.602745
miR-25-3p	ITPR1	20		20	20	20		0.70941		0.63813	1.40401	0.92906		-0.480334		-0.463289	-1.31107	-0.556393	0.754573
miR-25-3p	TEF			20	20	20		0.70941		0.63813	1.40401	0.92906				-0.543362	-0.347997	-0.550254
miR-25-3p	RBPMS2	20		20	20			0.70941		0.63813	1.40401	0.92906		-0.557463		-0.650051	-0.406216
miR-25-3p	CTTNBP2			20	20	20		0.70941		0.63813	1.40401	0.92906				-0.450852	-1.68083	-1.51128
miR-25-3p	FRY	20		20	20	20		0.70941		0.63813	1.40401	0.92906		-0.482372		-0.915901	-0.891192	-1.11716
miR-25-3p	PDZD2			20	20	20		0.70941		0.63813	1.40401	0.92906				-0.846262	-0.352333	-0.794607	-0.442173
miR-25-3p	IQGAP2			20	20	20		0.70941		0.63813	1.40401	0.92906				-0.461669	-1.95378	-1.49736
miR-25-3p	RNF180	20		20	20	20		0.70941		0.63813	1.40401	0.92906		-0.810911		-0.570843	-0.993501	-0.421593	0.571969
miR-25-3p	GATA6			20	20	20		0.70941		0.63813	1.40401	0.92906				-0.93106	-1.06401	-1.13163
miR-25-3p	GATA2	20		20	20	20		0.70941		0.63813	1.40401	0.92906		-0.883551		-0.51776	-1.35533	-0.821891	0.533494
miR-25-3p	INSIG1	20		20	20			0.70941		0.63813	1.40401	0.92906		-0.958805		-1.50757	-0.477008
miR-25-3p	KLHL29	20		20	20			0.70941		0.63813	1.40401	0.92906		-0.540855		-0.582086	-0.641696		0.491781
miR-25-3p	MITF	20		20	20	20		0.70941		0.63813	1.40401	0.92906		-0.591706		-0.598023	-2.41856	-1.67116	0.747534
miR-25-3p	AATK	20		20	20	20		0.70941		0.63813	1.40401	0.92906		-0.49805		-0.392703	-1.46001	-0.805913	0.654061
miR-25-3p	PPARGC1B			20		20		0.70941		0.63813	1.40401	0.92906				-0.676585		-0.704865	-0.477874
miR-25-3p	ZFPM2	20		20	20	20		0.70941		0.63813	1.40401	0.92906		-0.735068		-0.543287	-1.12028	-0.831101
miR-25-3p	GAN			20	20	20		0.70941		0.63813	1.40401	0.92906				-0.475279	-0.945397	-1.08896
miR-25-3p	NEGR1			20	20	20		0.70941		0.63813	1.40401	0.92906				-0.631013	-0.921553	-0.688962
miR-25-3p	DBT			20	20	20		0.70941		0.63813	1.40401	0.92906				-0.461401	-0.781727	-0.488228
miR-25-3p	PPP1R9A	20		20	20	20		0.70941		0.63813	1.40401	0.92906		-1.16106		-0.71061	-2.41077	-1.51169	0.899278
miR-25-3p	SESTD1	20		20	20	20		0.70941		0.63813	1.40401	0.92906		-0.34975		-0.367432	-1.12527	-0.608232	0.51703
miR-25-3p	KLF2			20	20	20		0.70941		0.63813	1.40401	0.92906				-0.912753	-1.05036	-0.405451	0.644917
miR-25-3p	SIK1	20		20	20	20		0.70941		0.63813	1.40401	0.92906		-1.09174		-1.40095	-0.488338	-0.638007
miR-25-3p	DCLK2	20		20	20			0.70941		0.63813	1.40401	0.92906		-0.546761		-0.353724	-0.363123
miR-25-3p	ELOVL6			20	20	20		0.70941		0.63813	1.40401	0.92906				-0.45889	-2.93915	-2.63129
miR-25-3p	ELOVL4			20	20	20		0.70941		0.63813	1.40401	0.92906				-0.793255	-1.28768	-1.66933
miR-25-3p	DUSP1	20		20		20		0.70941		0.63813	1.40401	0.92906		-0.927455		-1.07943		-0.378569	-0.552208
miR-25-3p	PTGER4	20		20		20		0.70941		0.63813	1.40401	0.92906		-0.596757		-0.577866		-0.579922
miR-25-3p	PLEKHA6	20		20	20	20		0.70941		0.63813	1.40401	0.92906		-0.543879		-0.895099	-1.018	-1.19562
miR-25-3p	CADM2	20		20	20	20		0.70941		0.63813	1.40401	0.92906		-1.32843		-1.02806	-1.5075	-0.821636	0.68583
miR-25-3p	ZCCHC2	20		20		20		0.70941		0.63813	1.40401	0.92906		-0.501111		-0.579454		-0.351811
miR-25-3p	GRAMD3			20	20	20		0.70941		0.63813	1.40401	0.92906				-0.485454	-0.414924	-0.726186
miR-25-3p	PKDCC	20		20	20	20		0.70941		0.63813	1.40401	0.92906		-1.07517		-0.994303	-1.60539	-0.784632	0.82067
miR-25-3p	CEBPA			20	20	20		0.70941		0.63813	1.40401	0.92906				-0.574915	-0.70595	-0.858044
miR-25-3p	TPPP	20		20	20	20		0.70941		0.63813	1.40401	0.92906		-0.688493		-0.815736	-0.52683	-0.8604
miR-25-3p	PDE4D	20		20	20			0.70941		0.63813	1.40401	0.92906		-0.699591		-0.535631	-0.646252		0.627954
miR-25-3p	NFIB	20		20	20	20		0.70941		0.63813	1.40401	0.92906		-0.625412		-1.163	-0.733837	-0.955956
miR-25-3p	NFIA	20		20		20		0.70941		0.63813	1.40401	0.92906		-0.608151		-0.932041		-0.399921
miR-25-3p	NFIX	20		20		20		0.70941		0.63813	1.40401	0.92906		-0.735657		-0.899038		-0.493906
miR-27a-3p	CPEB4			20	20	20				0.862681	0.948764	0.818777				-0.653038	-0.95941	-0.824188
miR-27b-3p	CPEB4			20	20	20		0.753437		0.859586	1.05468	0.909974				-0.653038	-0.95941	-0.824188
miR-27a-3p	CPEB3			20		20				0.862681	0.948764	0.818777		-0.545899		-0.93352		-0.694788	-0.602883
miR-27b-3p	CPEB3	20		20		20		0.753437		0.859586	1.05468	0.909974		-0.545899		-0.93352		-0.694788	-0.602883
miR-27a-3p	SMOC2			20	20	20				0.862681	0.948764	0.818777		-0.908553		-0.79478	-0.745261	-0.564905
miR-27b-3p	SMOC2	20		20	20	20		0.753437		0.859586	1.05468	0.909974		-0.908553		-0.79478	-0.745261	-0.564905
miR-27a-3p	SRL			20	20	20				0.862681	0.948764	0.818777		-0.444809		-0.66474	-2.24521	-1.3655	0.87966
miR-27b-3p	SRL	20		20	20	20		0.753437		0.859586	1.05468	0.909974		-0.444809		-0.66474	-2.24521	-1.3655	0.87966
miR-27a-3p	GCNT2			20		20				0.862681	0.948764	0.818777		-0.724763		-1.09282		-0.57626	-0.489434
miR-27b-3p	GCNT2	20		20		20		0.753437		0.859586	1.05468	0.909974		-0.724763		-1.09282		-0.57626	-0.489434
miR-27a-3p	PDK4			20	20	20				0.862681	0.948764	0.818777		-1.24813		-1.67638	-2.58215	-1.82062	0.761655
miR-27b-3p	PDK4	20		20	20	20		0.753437		0.859586	1.05468	0.909974		-1.24813		-1.67638	-2.58215	-1.82062	0.761655
miR-27a-3p	SLC39A11			20	20	20				0.862681	0.948764	0.818777				-0.395739	-1.07453	-0.923304
miR-27b-3p	SLC39A11			20	20	20		0.753437		0.859586	1.05468	0.909974				-0.395739	-1.07453	-0.923304
miR-27a-3p	BTG2			20	20	20				0.862681	0.948764	0.818777		-0.629984		-0.822758	-0.401548	-0.518288
miR-27b-3p	BTG2	20		20	20	20		0.753437		0.859586	1.05468	0.909974		-0.629984		-0.822758	-0.401548	-0.518288
miR-27a-3p	NOVA1			20	20	20				0.862681	0.948764	0.818777				-0.881185	-2.60239	-1.5492	1.05329
miR-27b-3p	NOVA1			20	20	20		0.753437		0.859586	1.05468	0.909974				-0.881185	-2.60239	-1.5492	1.05329
miR-27b-3p	PEG10	20		20	20			0.753437		0.859586	1.05468	0.909974		-1.13218		-1.27173	-0.510159
miR-27b-3p	FNDC4	20		20	20			0.753437		0.859586	1.05468	0.909974		-0.69591		-0.997341	-0.575836		0.72599
miR-27b-3p	SORBS1	20		20	20			0.753437		0.859586	1.05468	0.909974		-1.50107		-1.26255	-0.470675		0.335321
miR-27a-3p	EBF3			20	20	20				0.862681	0.948764	0.818777				-0.435032	-1.08292	-0.487824	0.595175
miR-27b-3p	EBF3			20	20	20		0.753437		0.859586	1.05468	0.909974				-0.435032	-1.08292	-0.487824	0.595175
miR-27a-3p	PDXK			20	20	20				0.862681	0.948764	0.818777				-0.393717	-1.41624	-0.966348	0.449952
miR-27b-3p	PDXK			20	20	20		0.753437		0.859586	1.05468	0.909974				-0.393717	-1.41624	-0.966348	0.449952
miR-27b-3p	SHC4	20		20	20			0.753437		0.859586	1.05468	0.909974		-0.871363		-0.896758	-0.775466		0.671513
miR-27a-3p	PKNOX2			20	20	20				0.862681	0.948764	0.818777				-0.504792	-1.20878	-0.427789	0.780894
miR-27b-3p	PKNOX2			20	20	20		0.753437		0.859586	1.05468	0.909974				-0.504792	-1.20878	-0.427789	0.780894
miR-27a-3p	INSR			20	20	20				0.862681	0.948764	0.818777		-0.672892		-0.791396	-0.501111	-0.543509
miR-27b-3p	INSR	20		20	20	20		0.753437		0.859586	1.05468	0.909974		-0.672892		-0.791396	-0.501111	-0.543509
miR-27a-3p	TFAP2B			20	20	20				0.862681	0.948764	0.818777				-0.842132	-0.801105	-0.966912
miR-27b-3p	TFAP2B			20	20	20		0.753437		0.859586	1.05468	0.909974				-0.842132	-0.801105	-0.966912
miR-27a-3p	NRXN1			20	20	20				0.862681	0.948764	0.818777		-1.18608		-0.668612	-0.903484	-0.70228
miR-27b-3p	NRXN1	20		20	20	20		0.753437		0.859586	1.05468	0.909974		-1.18608		-0.668612	-0.903484	-0.70228
miR-27b-3p	ZCCHC24	20		20	20			0.753437		0.859586	1.05468	0.909974		-0.69994		-0.664299	-1.58941		1.17149
miR-27a-3p	FBXO32			20	20	20				0.862681	0.948764	0.818777				-0.776845	-2.23233	-1.80793
miR-27b-3p	FBXO32			20	20	20		0.753437		0.859586	1.05468	0.909974				-0.776845	-2.23233	-1.80793
miR-27a-3p	SDPR			20	20	20				0.862681	0.948764	0.818777		-0.911441		-0.851946	-2.22466	-1.43362	0.790914
miR-27b-3p	SDPR	20		20	20	20		0.753437		0.859586	1.05468	0.909974		-0.911441		-0.851946	-2.22466	-1.43362	0.790914
miR-27a-3p	LONRF2			20	20	20				0.862681	0.948764	0.818777				-0.968474	-0.798762	-0.620601
miR-27b-3p	LONRF2			20	20	20		0.753437		0.859586	1.05468	0.909974				-0.968474	-0.798762	-0.620601
miR-27a-3p	STAB2			20	20	20				0.862681	0.948764	0.818777		-0.703849		-0.668384	-0.934362	-0.818579
miR-27b-3p	STAB2	20		20	20	20		0.753437		0.859586	1.05468	0.909974		-0.703849		-0.668384	-0.934362	-0.818579
miR-27a-3p	SPATA13			20	20	20				0.862681	0.948764	0.818777				-0.370261	-1.029	-0.476338	0.552629
miR-27b-3p	SPATA13			20	20	20		0.753437		0.859586	1.05468	0.909974				-0.370261	-1.029	-0.476338	0.552629
miR-27a-3p	PTPRT			20		20				0.862681	0.948764	0.818777		-0.792788		-0.736105		-0.368849
miR-27b-3p	PTPRT	20		20		20		0.753437		0.859586	1.05468	0.909974		-0.792788		-0.736105		-0.368849
miR-27b-3p	TFPI	20		20	20			0.753437		0.859586	1.05468	0.909974		-0.974811		-0.73783	-0.668102		0.57135
miR-27a-3p	AGPAT3			20		20				0.862681	0.948764	0.818777				-1.01815		-0.3709
miR-27b-3p	AGPAT3			20		20		0.753437		0.859586	1.05468	0.909974				-1.01815		-0.3709
miR-27a-3p	ZBTB10			20	20	20				0.862681	0.948764	0.818777		-0.637295		-0.455103	-0.982542	-0.498994	0.483606
miR-27b-3p	ZBTB10	20		20	20	20		0.753437		0.859586	1.05468	0.909974		-0.637295		-0.455103	-0.982542	-0.498994	0.483606
miR-27b-3p	RAPGEF2	20		20	20			0.753437		0.859586	1.05468	0.909974		-0.378806		-0.406126	-0.352604
miR-27a-3p	RORA			20	20	20				0.862681	0.948764	0.818777				-0.812856	-0.775977	-1.10315
miR-27b-3p	RORA			20	20	20		0.753437		0.859586	1.05468	0.909974				-0.812856	-0.775977	-1.10315
miR-27a-3p	ROR1			20	20	20				0.862681	0.948764	0.818777				-0.477215	-0.457515	-0.54962
miR-27b-3p	ROR1			20	20	20		0.753437		0.859586	1.05468	0.909974				-0.477215	-0.457515	-0.54962
miR-27b-3p	GPD1L	20		20	20			0.753437		0.859586	1.05468	0.909974		-0.565713		-0.782386	-0.429191
miR-27a-3p	FOSB			20		20				0.862681	0.948764	0.818777				-0.7471		-0.835471	-0.767729
miR-27b-3p	FOSB			20		20		0.753437		0.859586	1.05468	0.909974				-0.7471		-0.835471	-0.767729
miR-27a-3p	ACVR2A			20	20	20				0.862681	0.948764	0.818777				-0.499383	-0.356581	-0.536796
miR-27b-3p	ACVR2A			20	20	20		0.753437		0.859586	1.05468	0.909974				-0.499383	-0.356581	-0.536796
miR-27a-3p	GPAM			20	20	20				0.862681	0.948764	0.818777		-1.09347		-1.21974	-1.64598	-1.54456
miR-27b-3p	GPAM	20		20	20	20		0.753437		0.859586	1.05468	0.909974		-1.09347		-1.21974	-1.64598	-1.54456
miR-27a-3p	RGS6			20	20	20				0.862681	0.948764	0.818777		-0.792469		-0.567453	-1.13382	-0.982221
miR-27b-3p	RGS6	20		20	20	20		0.753437		0.859586	1.05468	0.909974		-0.792469		-0.567453	-1.13382	-0.982221
miR-27a-3p	FZD4			20	20	20				0.862681	0.948764	0.818777		-0.704867		-0.896672	-1.61251	-1.23684	0.37555
miR-27b-3p	FZD4	20		20	20	20		0.753437		0.859586	1.05468	0.909974		-0.704867		-0.896672	-1.61251	-1.23684	0.37555
miR-27a-3p	FZD7			20	20	20				0.862681	0.948764	0.818777		-0.683672		-0.953041	-0.856732	-0.698529
miR-27b-3p	FZD7	20		20	20	20		0.753437		0.859586	1.05468	0.909974		-0.683672		-0.953041	-0.856732	-0.698529
miR-27a-3p	ATF3			20	20	20				0.862681	0.948764	0.818777		-0.804037		-0.671189	-1.86466	-1.72309
miR-27b-3p	ATF3	20		20	20	20		0.753437		0.859586	1.05468	0.909974		-0.804037		-0.671189	-1.86466	-1.72309
miR-27a-3p	NCOA1			20	20	20				0.862681	0.948764	0.818777				-0.438154	-0.409494	-0.539939
miR-27b-3p	NCOA1			20	20	20		0.753437		0.859586	1.05468	0.909974				-0.438154	-0.409494	-0.539939
miR-27a-3p	EEPD1			20	20	20				0.862681	0.948764	0.818777				-0.386117	-1.45034	-1.05859	0.39174
miR-27b-3p	EEPD1			20	20	20		0.753437		0.859586	1.05468	0.909974				-0.386117	-1.45034	-1.05859	0.39174
miR-27a-3p	ADAMTSL3			20	20	20				0.862681	0.948764	0.818777				-0.719573	-1.3664	-1.3555
miR-27b-3p	ADAMTSL3			20	20	20		0.753437		0.859586	1.05468	0.909974				-0.719573	-1.3664	-1.3555
miR-27a-3p	ADAMTSL1			20	20	20				0.862681	0.948764	0.818777		-0.888396		-0.89173	-2.25264	-1.05799	1.19474
miR-27b-3p	ADAMTSL1	20		20	20	20		0.753437		0.859586	1.05468	0.909974		-0.888396		-0.89173	-2.25264	-1.05799	1.19474
miR-27a-3p	CYP1B1			20	20	20				0.862681	0.948764	0.818777				-1.00296	-2.73182	-0.872499	1.85926
miR-27b-3p	CYP1B1			20	20	20		0.753437		0.859586	1.05468	0.909974				-1.00296	-2.73182	-0.872499	1.85926
miR-27a-3p	FOXO3			20	20	20				0.862681	0.948764	0.818777		-0.386393		-0.553796	-0.58147	-0.526577
miR-27b-3p	FOXO3	20		20	20	20		0.753437		0.859586	1.05468	0.909974		-0.386393		-0.553796	-0.58147	-0.526577
miR-27a-3p	LFNG			20	20	20				0.862681	0.948764	0.818777				-0.413769	-1.11594	-0.500218	0.615792
miR-27b-3p	LFNG			20	20	20		0.753437		0.859586	1.05468	0.909974				-0.413769	-1.11594	-0.500218	0.615792
miR-27a-3p	DTX4			20	20	20				0.862681	0.948764	0.818777				-0.696374	-2.50277	-1.08436	1.41827
miR-27b-3p	DTX4			20	20	20		0.753437		0.859586	1.05468	0.909974				-0.696374	-2.50277	-1.08436	1.41827
miR-27a-3p	JAZF1			20	20	20				0.862681	0.948764	0.818777		-0.401951		-0.37147	-0.622844	-0.637334
miR-27b-3p	JAZF1	20		20	20	20		0.753437		0.859586	1.05468	0.909974		-0.401951		-0.37147	-0.622844	-0.637334
miR-27b-3p	FBLN5	20		20	20			0.753437		0.859586	1.05468	0.909974		-0.927988		-0.921705	-1.0767		0.913606
miR-27a-3p	SLC9A4			20	20	20				0.862681	0.948764	0.818777				-0.481031	-1.68802	-1.11216	0.575995
miR-27b-3p	SLC9A4			20	20	20		0.753437		0.859586	1.05468	0.909974				-0.481031	-1.68802	-1.11216	0.575995
miR-27a-3p	RALGAPA2			20	20	20				0.862681	0.948764	0.818777				-0.507348	-0.471649	-0.591179
miR-27b-3p	RALGAPA2			20	20	20		0.753437		0.859586	1.05468	0.909974				-0.507348	-0.471649	-0.591179
miR-27a-3p	PPAP2B			20	20	20				0.862681	0.948764	0.818777		-0.658398		-0.670121	-1.75294	-1.3629
miR-27b-3p	PPAP2B	20		20	20	20		0.753437		0.859586	1.05468	0.909974		-0.658398		-0.670121	-1.75294	-1.3629
miR-27a-3p	EFNA3			20	20	20				0.862681	0.948764	0.818777				-0.510772	-1.32021	-1.69759
miR-27b-3p	EFNA3			20	20	20		0.753437		0.859586	1.05468	0.909974				-0.510772	-1.32021	-1.69759
miR-27a-3p	C2CD2			20	20	20				0.862681	0.948764	0.818777				-0.702467	-0.62058	-1.2223	-0.601883
miR-27b-3p	C2CD2			20	20	20		0.753437		0.859586	1.05468	0.909974				-0.702467	-0.62058	-1.2223	-0.601883
miR-27b-3p	PLEKHH2	20		20	20			0.753437		0.859586	1.05468	0.909974		-0.724956		-0.832938	-1.10163		0.84215
miR-27a-3p	RELN			20		20				0.862681	0.948764	0.818777		-0.980423		-1.0592		-0.986788
miR-27b-3p	RELN	20		20		20		0.753437		0.859586	1.05468	0.909974		-0.980423		-1.0592		-0.986788
miR-27a-3p	EGR3			20	20	20				0.862681	0.948764	0.818777				-0.890293	-0.527642	-1.01304	-0.485268
miR-27b-3p	EGR3			20	20	20		0.753437		0.859586	1.05468	0.909974				-0.890293	-0.527642	-1.01304	-0.485268
miR-27a-3p	PPM1H			20	20	20				0.862681	0.948764	0.818777		-0.391132		-0.385111	-1.73368	-0.961283	0.772438
miR-27b-3p	PPM1H	20		20	20	20		0.753437		0.859586	1.05468	0.909974		-0.391132		-0.385111	-1.73368	-0.961283	0.772438
miR-27a-3p	MEGF9			20		20				0.862681	0.948764	0.818777				-0.681766		-0.576906
miR-27b-3p	MEGF9			20		20		0.753437		0.859586	1.05468	0.909974				-0.681766		-0.576906
miR-27a-3p	KBTBD11			20	20	20				0.862681	0.948764	0.818777				-0.642344	-0.655955	-0.555333
miR-27b-3p	KBTBD11			20	20	20		0.753437		0.859586	1.05468	0.909974				-0.642344	-0.655955	-0.555333
miR-27b-3p	RBPMS2	20		20	20			0.753437		0.859586	1.05468	0.909974		-0.557463		-0.650051	-0.406216
miR-27a-3p	HIVEP3			20	20	20				0.862681	0.948764	0.818777		-0.674779		-0.862111	-0.703478	-0.532407
miR-27b-3p	HIVEP3	20		20	20	20		0.753437		0.859586	1.05468	0.909974		-0.674779		-0.862111	-0.703478	-0.532407
miR-27a-3p	MYOCD			20	20	20				0.862681	0.948764	0.818777		-1.20019		-0.868593	-0.858173	-0.436354	0.421913
miR-27b-3p	MYOCD	20		20	20	20		0.753437		0.859586	1.05468	0.909974		-1.20019		-0.868593	-0.858173	-0.436354	0.421913
miR-27a-3p	GPR133			20	20	20				0.862681	0.948764	0.818777		-1.50986		-1.17109	-2.20097	-0.897543	1.3033
miR-27b-3p	GPR133	20		20	20	20		0.753437		0.859586	1.05468	0.909974		-1.50986		-1.17109	-2.20097	-0.897543	1.3033
miR-27a-3p	ZBTB44			20	20	20				0.862681	0.948764	0.818777				-0.528482	-0.342959	-0.378194
miR-27b-3p	ZBTB44			20	20	20		0.753437		0.859586	1.05468	0.909974				-0.528482	-0.342959	-0.378194
miR-27a-3p	PGAP1			20	20	20				0.862681	0.948764	0.818777				-0.423775	-0.45851	-0.393274
miR-27b-3p	PGAP1			20	20	20		0.753437		0.859586	1.05468	0.909974				-0.423775	-0.45851	-0.393274
miR-27a-3p	SRGAP2			20	20	20				0.862681	0.948764	0.818777		-0.45958		-0.400019	-0.823987	-0.623265
miR-27b-3p	SRGAP2	20		20	20	20		0.753437		0.859586	1.05468	0.909974		-0.45958		-0.400019	-0.823987	-0.623265
miR-27a-3p	TRIM2			20	20	20				0.862681	0.948764	0.818777				-0.546693	-1.51831	-1.13606
miR-27b-3p	TRIM2			20	20	20		0.753437		0.859586	1.05468	0.909974				-0.546693	-1.51831	-1.13606
miR-27a-3p	UNC80			20	20	20				0.862681	0.948764	0.818777		-0.780999		-0.662791	-0.660246	-0.782149
miR-27b-3p	UNC80	20		20	20	20		0.753437		0.859586	1.05468	0.909974		-0.780999		-0.662791	-0.660246	-0.782149
miR-27a-3p	TGFBR3			20	20	20				0.862681	0.948764	0.818777		-0.71651		-1.16841	-1.80157	-1.0625	0.738951
miR-27b-3p	TGFBR3	20		20	20	20		0.753437		0.859586	1.05468	0.909974		-0.71651		-1.16841	-1.80157	-1.0625	0.738951
miR-27a-3p	PANK1			20	20	20				0.862681	0.948764	0.818777				-0.800393	-1.32423	-1.48076
miR-27b-3p	PANK1			20	20	20		0.753437		0.859586	1.05468	0.909974				-0.800393	-1.32423	-1.48076
miR-27a-3p	POU2F3			20	20	20				0.862681	0.948764	0.818777				-0.642411	-0.920831	-1.69292	-0.771945
miR-27b-3p	POU2F3			20	20	20		0.753437		0.859586	1.05468	0.909974				-0.642411	-0.920831	-1.69292	-0.771945
miR-27a-3p	JMJD1C			20		20				0.862681	0.948764	0.818777		-0.360339		-0.415119		-0.429731
miR-27b-3p	JMJD1C	20		20		20		0.753437		0.859586	1.05468	0.909974		-0.360339		-0.415119		-0.429731
miR-27b-3p	MTSS1L	20		20	20			0.753437		0.859586	1.05468	0.909974		-0.826944		-0.566916	-0.398313		0.562796
miR-27a-3p	TBC1D4			20	20	20				0.862681	0.948764	0.818777				-0.49583	-1.26971	-1.02532
miR-27b-3p	TBC1D4			20	20	20		0.753437		0.859586	1.05468	0.909974				-0.49583	-1.26971	-1.02532
miR-27a-3p	GATA2			20	20	20				0.862681	0.948764	0.818777		-0.883551		-0.51776	-1.35533	-0.821891	0.533494
miR-27b-3p	GATA2	20		20	20	20		0.753437		0.859586	1.05468	0.909974		-0.883551		-0.51776	-1.35533	-0.821891	0.533494
miR-27a-3p	NCALD			20	20	20				0.862681	0.948764	0.818777		-1.46685		-1.30397	-2.0079	-1.68966
miR-27b-3p	NCALD	20		20	20	20		0.753437		0.859586	1.05468	0.909974		-1.46685		-1.30397	-2.0079	-1.68966
miR-27b-3p	KLHL29	20		20	20			0.753437		0.859586	1.05468	0.909974		-0.540855		-0.582086	-0.641696		0.491781
miR-27a-3p	MITF			20	20	20				0.862681	0.948764	0.818777		-0.591706		-0.598023	-2.41856	-1.67116	0.747534
miR-27b-3p	MITF	20		20	20	20		0.753437		0.859586	1.05468	0.909974		-0.591706		-0.598023	-2.41856	-1.67116	0.747534
miR-27a-3p	LPL			20	20	20				0.862681	0.948764	0.818777		-1.00414		-1.03088	-4.39466	-2.57949	1.81523
miR-27b-3p	LPL	20		20	20	20		0.753437		0.859586	1.05468	0.909974		-1.00414		-1.03088	-4.39466	-2.57949	1.81523
miR-27a-3p	PPARGC1B			20		20				0.862681	0.948764	0.818777				-0.676585		-0.704865	-0.477874
miR-27b-3p	PPARGC1B			20		20		0.753437		0.859586	1.05468	0.909974				-0.676585		-0.704865	-0.477874
miR-27a-3p	SLC25A25			20		20				0.862681	0.948764	0.818777		-0.865656		-0.906825		-0.395549
miR-27b-3p	SLC25A25	20		20		20		0.753437		0.859586	1.05468	0.909974		-0.865656		-0.906825		-0.395549
miR-27a-3p	GPD1			20	20	20				0.862681	0.948764	0.818777				-1.13242	-3.4237	-2.49005	0.933677
miR-27b-3p	GPD1			20	20	20		0.753437		0.859586	1.05468	0.909974				-1.13242	-3.4237	-2.49005	0.933677
miR-27b-3p	SHANK3	20		20	20			0.753437		0.859586	1.05468	0.909974		-0.650108		-0.446107	-0.582595
miR-27a-3p	LIFR			20	20	20				0.862681	0.948764	0.818777		-0.670172		-1.04248	-1.45501	-1.40049
miR-27b-3p	LIFR	20		20	20	20		0.753437		0.859586	1.05468	0.909974		-0.670172		-1.04248	-1.45501	-1.40049
miR-27a-3p	OPHN1			20	20	20				0.862681	0.948764	0.818777		-0.530794		-0.657094	-1.47792	-1.03919
miR-27b-3p	OPHN1	20		20	20	20		0.753437		0.859586	1.05468	0.909974		-0.530794		-0.657094	-1.47792	-1.03919
miR-27a-3p	HMGCR			20	20	20				0.862681	0.948764	0.818777		-0.652216		-0.983696	-0.348403	-0.447918
miR-27b-3p	HMGCR	20		20	20	20		0.753437		0.859586	1.05468	0.909974		-0.652216		-0.983696	-0.348403	-0.447918
miR-27a-3p	ADAMTS10			20	20	20				0.862681	0.948764	0.818777		-0.647192		-0.549563	-1.67754	-0.783887	0.893663
miR-27b-3p	ADAMTS10	20		20	20	20		0.753437		0.859586	1.05468	0.909974		-0.647192		-0.549563	-1.67754	-0.783887	0.893663
miR-27a-3p	HMGCS1			20		20				0.862681	0.948764	0.818777				-1.18282		-0.514161
miR-27b-3p	HMGCS1			20		20		0.753437		0.859586	1.05468	0.909974				-1.18282		-0.514161
miR-27a-3p	PRICKLE2			20		20				0.862681	0.948764	0.818777		-0.489245		-0.359699		-0.411387
miR-27b-3p	PRICKLE2	20		20		20		0.753437		0.859586	1.05468	0.909974		-0.489245		-0.359699		-0.411387
miR-27a-3p	NEBL			20	20	20				0.862681	0.948764	0.818777				-0.430885	-1.12389	-1.47233
miR-27b-3p	NEBL			20	20	20		0.753437		0.859586	1.05468	0.909974				-0.430885	-1.12389	-1.47233
miR-27a-3p	PPARG			20	20	20				0.862681	0.948764	0.818777				-1.10499	-2.82849	-2.24469	0.583571
miR-27b-3p	PPARG			20	20	20		0.753437		0.859586	1.05468	0.909974				-1.10499	-2.82849	-2.24469	0.583571
miR-27a-3p	PPARA			20	20	20				0.862681	0.948764	0.818777				-0.804533	-1.44365	-1.25429
miR-27b-3p	PPARA			20	20	20		0.753437		0.859586	1.05468	0.909974				-0.804533	-1.44365	-1.25429
miR-27a-3p	LPIN1			20	20	20				0.862681	0.948764	0.818777				-1.13074	-1.74692	-1.47714
miR-27b-3p	LPIN1			20	20	20		0.753437		0.859586	1.05468	0.909974				-1.13074	-1.74692	-1.47714
miR-27a-3p	AMOTL2			20		20				0.862681	0.948764	0.818777		-0.8015		-0.675537		-0.355129
miR-27b-3p	AMOTL2	20		20		20		0.753437		0.859586	1.05468	0.909974		-0.8015		-0.675537		-0.355129
miR-27a-3p	SEMA6A			20	20	20				0.862681	0.948764	0.818777		-0.495383		-0.56308	-2.04287	-1.63129
miR-27b-3p	SEMA6A	20		20	20	20		0.753437		0.859586	1.05468	0.909974		-0.495383		-0.56308	-2.04287	-1.63129
miR-27a-3p	ADD3			20	20	20				0.862681	0.948764	0.818777		-0.43743		-0.737118	-1.13594	-0.879117
miR-27b-3p	ADD3	20		20	20	20		0.753437		0.859586	1.05468	0.909974		-0.43743		-0.737118	-1.13594	-0.879117
miR-27a-3p	SIK1			20	20	20				0.862681	0.948764	0.818777		-1.09174		-1.40095	-0.488338	-0.638007
miR-27b-3p	SIK1	20		20	20	20		0.753437		0.859586	1.05468	0.909974		-1.09174		-1.40095	-0.488338	-0.638007
miR-27a-3p	FGF1			20	20	20				0.862681	0.948764	0.818777		-0.590432		-0.469415	-0.807645	-0.509635
miR-27b-3p	FGF1	20		20	20	20		0.753437		0.859586	1.05468	0.909974		-0.590432		-0.469415	-0.807645	-0.509635
miR-27b-3p	TMEM25	20		20	20			0.753437		0.859586	1.05468	0.909974		-0.372616		-0.361701	-0.388537
miR-27a-3p	ANK2			20	20	20				0.862681	0.948764	0.818777		-1.04642		-1.0655	-1.68093	-0.734803	0.946157
miR-27b-3p	ANK2	20		20	20	20		0.753437		0.859586	1.05468	0.909974		-1.04642		-1.0655	-1.68093	-0.734803	0.946157
miR-27a-3p	PLEKHA6			20	20	20				0.862681	0.948764	0.818777		-0.543879		-0.895099	-1.018	-1.19562
miR-27b-3p	PLEKHA6	20		20	20	20		0.753437		0.859586	1.05468	0.909974		-0.543879		-0.895099	-1.018	-1.19562
miR-27a-3p	NCOA7			20	20	20				0.862681	0.948764	0.818777		-0.566786		-0.459212	-1.27935	-0.822656	0.456628
miR-27b-3p	NCOA7	20		20	20	20		0.753437		0.859586	1.05468	0.909974		-0.566786		-0.459212	-1.27935	-0.822656	0.456628
miR-27a-3p	RCAN2			20	20	20				0.862681	0.948764	0.818777		-0.873759		-0.751274	-1.18629	-0.600555	0.58581
miR-27b-3p	RCAN2	20		20	20	20		0.753437		0.859586	1.05468	0.909974		-0.873759		-0.751274	-1.18629	-0.600555	0.58581
miR-27a-3p	BEND7			20	20	20				0.862681	0.948764	0.818777		-0.491131		-0.436491	-0.572992	-0.434013
miR-27b-3p	BEND7	20		20	20	20		0.753437		0.859586	1.05468	0.909974		-0.491131		-0.436491	-0.572992	-0.434013
miR-27a-3p	DKK2			20	20	20				0.862681	0.948764	0.818777				-0.621598	-1.59505	-1.29725
miR-27b-3p	DKK2			20	20	20		0.753437		0.859586	1.05468	0.909974				-0.621598	-1.59505	-1.29725
miR-27b-3p	ADCY6	20		20	20			0.753437		0.859586	1.05468	0.909974		-0.74023		-0.502194	-0.7765		0.569248
miR-27a-3p	FAM13A			20	20	20				0.862681	0.948764	0.818777				-0.382156	-0.96135	-1.1386
miR-27b-3p	FAM13A			20	20	20		0.753437		0.859586	1.05468	0.909974				-0.382156	-0.96135	-1.1386
miR-27a-3p	MAN2A2			20	20	20				0.862681	0.948764	0.818777				-0.490782	-0.913346	-0.481969	0.431318
miR-27b-3p	MAN2A2			20	20	20		0.753437		0.859586	1.05468	0.909974				-0.490782	-0.913346	-0.481969	0.431318
miR-27a-3p	NFIB			20	20	20				0.862681	0.948764	0.818777		-0.625412		-1.163	-0.733837	-0.955956
miR-27b-3p	NFIB	20		20	20	20		0.753437		0.859586	1.05468	0.909974		-0.625412		-1.163	-0.733837	-0.955956
miR-27a-3p	NFIA			20		20				0.862681	0.948764	0.818777		-0.608151		-0.932041		-0.399921
miR-27b-3p	NFIA	20		20		20		0.753437		0.859586	1.05468	0.909974		-0.608151		-0.932041		-0.399921
miR-31-3p	FAM134B			9.48775	16.9323	15.3801			1.57142	2.19547	2.65148	2.52939		-0.54924		-0.733502	-1.18922	-1.22196
miR-31-5p	FAM134B	8.67612		9.48775	16.9323	15.3801		1.79953		2.59809	3.20841	2.71668		-0.54924		-0.733502	-1.18922	-1.22196
miR-31-5p	TLN2	8.67612		9.48775	16.9323			1.79953		2.59809	3.20841	2.71668		-0.567485		-0.429873	-0.661166		0.863697
miR-31-3p	PTPN14			9.48775	16.9323	15.3801			1.57142	2.19547	2.65148	2.52939				-0.398082	-0.853002	-0.838564
miR-31-5p	PTPN14			9.48775	16.9323	15.3801		1.79953		2.59809	3.20841	2.71668				-0.398082	-0.853002	-0.838564
miR-31-3p	DMD			9.48775	16.9323	15.3801			1.57142	2.19547	2.65148	2.52939		-1.2116		-1.36406	-2.36304	-1.14401	1.21889
miR-31-5p	DMD	8.67612		9.48775	16.9323	15.3801		1.79953		2.59809	3.20841	2.71668		-1.2116		-1.36406	-2.36304	-1.14401	1.21889
miR-31-3p	EBF3			9.48775	16.9323	15.3801			1.57142	2.19547	2.65148	2.52939				-0.435032	-1.08292	-0.487824	0.595175
miR-31-5p	EBF3			9.48775	16.9323	15.3801		1.79953		2.59809	3.20841	2.71668				-0.435032	-1.08292	-0.487824	0.595175
miR-31-3p	LATS2			9.48775	16.9323	15.3801			1.57142	2.19547	2.65148	2.52939		-0.886999		-0.676649	-0.950354	-0.393653	0.556667
miR-31-5p	LATS2	8.67612		9.48775	16.9323	15.3801		1.79953		2.59809	3.20841	2.71668		-0.886999		-0.676649	-0.950354	-0.393653	0.556667
miR-31-3p	FGF7			9.48775	16.9323	15.3801			1.57142	2.19547	2.65148	2.52939		-0.9107		-0.666212	-2.04989	-0.509225	1.54059
miR-31-5p	FGF7	8.67612		9.48775	16.9323	15.3801		1.79953		2.59809	3.20841	2.71668		-0.9107		-0.666212	-2.04989	-0.509225	1.54059
miR-31-3p	DHCR24			9.48775	16.9323	15.3801			1.57142	2.19547	2.65148	2.52939				-0.838871	-1.40999	-1.6122
miR-31-5p	DHCR24			9.48775	16.9323	15.3801		1.79953		2.59809	3.20841	2.71668				-0.838871	-1.40999	-1.6122
miR-31-3p	RORC			9.48775	16.9323	15.3801			1.57142	2.19547	2.65148	2.52939				-0.942594	-1.23051	-0.965503
miR-31-5p	RORC			9.48775	16.9323	15.3801		1.79953		2.59809	3.20841	2.71668				-0.942594	-1.23051	-0.965503
miR-31-3p	FZD4			9.48775	16.9323	15.3801			1.57142	2.19547	2.65148	2.52939		-0.704867		-0.896672	-1.61251	-1.23684	0.37555
miR-31-5p	FZD4	8.67612		9.48775	16.9323	15.3801		1.79953		2.59809	3.20841	2.71668		-0.704867		-0.896672	-1.61251	-1.23684	0.37555
miR-31-3p	TACC1			9.48775	16.9323	15.3801			1.57142	2.19547	2.65148	2.52939		-0.667897		-0.72519	-1.90755	-0.879117	1.02853
miR-31-5p	TACC1	8.67612		9.48775	16.9323	15.3801		1.79953		2.59809	3.20841	2.71668		-0.667897		-0.72519	-1.90755	-0.879117	1.02853
miR-31-3p	TACC2			9.48775	16.9323	15.3801			1.57142	2.19547	2.65148	2.52939		-0.570842		-0.541049	-0.439075	-0.805913	-0.366804
miR-31-5p	TACC2	8.67612		9.48775	16.9323	15.3801		1.79953		2.59809	3.20841	2.71668		-0.570842		-0.541049	-0.439075	-0.805913	-0.366804
miR-31-3p	JAZF1			9.48775	16.9323	15.3801			1.57142	2.19547	2.65148	2.52939		-0.401951		-0.37147	-0.622844	-0.637334
miR-31-5p	JAZF1	8.67612		9.48775	16.9323	15.3801		1.79953		2.59809	3.20841	2.71668		-0.401951		-0.37147	-0.622844	-0.637334
miR-31-3p	NOS1			9.48775	16.9323	15.3801			1.57142	2.19547	2.65148	2.52939				-0.572226	-2.35121	-1.55385	0.797366
miR-31-5p	NOS1			9.48775	16.9323	15.3801		1.79953		2.59809	3.20841	2.71668				-0.572226	-2.35121	-1.55385	0.797366
miR-31-3p	TNS1			9.48775	16.9323	15.3801			1.57142	2.19547	2.65148	2.52939		-1.08247		-1.02011	-2.26892	-1.39707	0.871953
miR-31-5p	TNS1	8.67612		9.48775	16.9323	15.3801		1.79953		2.59809	3.20841	2.71668		-1.08247		-1.02011	-2.26892	-1.39707	0.871953
miR-31-3p	IL34			9.48775	16.9323	15.3801			1.57142	2.19547	2.65148	2.52939				-0.837606	-1.01373	-0.761213
miR-31-5p	IL34			9.48775	16.9323	15.3801		1.79953		2.59809	3.20841	2.71668				-0.837606	-1.01373	-0.761213
miR-31-3p	EHBP1			9.48775	16.9323	15.3801			1.57142	2.19547	2.65148	2.52939				-0.370566	-0.670529	-0.427207
miR-31-5p	EHBP1			9.48775	16.9323	15.3801		1.79953		2.59809	3.20841	2.71668				-0.370566	-0.670529	-0.427207
miR-31-3p	CREG1			9.48775	16.9323	15.3801			1.57142	2.19547	2.65148	2.52939				-0.767743	-2.69337	-1.86723	0.826351
miR-31-5p	CREG1			9.48775	16.9323	15.3801		1.79953		2.59809	3.20841	2.71668				-0.767743	-2.69337	-1.86723	0.826351
miR-31-3p	PPP1R9A			9.48775	16.9323	15.3801			1.57142	2.19547	2.65148	2.52939		-1.16106		-0.71061	-2.41077	-1.51169	0.899278
miR-31-5p	PPP1R9A	8.67612		9.48775	16.9323	15.3801		1.79953		2.59809	3.20841	2.71668		-1.16106		-0.71061	-2.41077	-1.51169	0.899278
miR-31-3p	PRELP			9.48775	16.9323	15.3801			1.57142	2.19547	2.65148	2.52939		-0.938508		-0.71809	-2.48815	-1.27823	1.20978
miR-31-5p	PRELP	8.67612		9.48775	16.9323	15.3801		1.79953		2.59809	3.20841	2.71668		-0.938508		-0.71809	-2.48815	-1.27823	1.20978
miR-31-3p	MOCS1			9.48775		15.3801			1.57142	2.19547	2.65148	2.52939				-0.631351		-0.401444	-0.38811
miR-31-5p	MOCS1			9.48775		15.3801		1.79953		2.59809	3.20841	2.71668				-0.631351		-0.401444	-0.38811
miR-31-3p	VGLL3			9.48775	16.9323	15.3801			1.57142	2.19547	2.65148	2.52939		-1.473		-1.12485	-1.38034	-0.997405
miR-31-5p	VGLL3	8.67612		9.48775	16.9323	15.3801		1.79953		2.59809	3.20841	2.71668		-1.473		-1.12485	-1.38034	-0.997405
miR-31-5p	ADCY6	8.67612		9.48775	16.9323			1.79953		2.59809	3.20841	2.71668		-0.74023		-0.502194	-0.7765		0.569248
miR-31-3p	CEBPA			9.48775	16.9323	15.3801			1.57142	2.19547	2.65148	2.52939				-0.574915	-0.70595	-0.858044
miR-31-5p	CEBPA			9.48775	16.9323	15.3801		1.79953		2.59809	3.20841	2.71668				-0.574915	-0.70595	-0.858044
miR-31-5p	PDE4D	8.67612		9.48775	16.9323			1.79953		2.59809	3.20841	2.71668		-0.699591		-0.535631	-0.646252		0.627954
miR-31-3p	SLC2A4			9.48775	16.9323	15.3801			1.57142	2.19547	2.65148	2.52939		-0.884711		-0.711595	-1.64929	-1.27649	0.372698
miR-31-5p	SLC2A4	8.67612		9.48775	16.9323	15.3801		1.79953		2.59809	3.20841	2.71668		-0.884711		-0.711595	-1.64929	-1.27649	0.372698
miR-340-5p	ATP2A1			20		20			1.3553	1.84226		1.67733		-0.462341		-0.555854	-4.09089	-2.41043	1.68014
miR-340-5p	CPEB4			20		20			1.3553	1.84226		1.67733				-0.653038	-0.95941	-0.824188
miR-340-5p	CPEB3			20		20			1.3553	1.84226		1.67733		-0.545899		-0.93352		-0.694788	-0.602883
miR-340-5p	CREB5			20		20			1.3553	1.84226		1.67733		-1.00984		-0.892944	-0.669683	-0.405834
miR-340-5p	SECISBP2L			20		20			1.3553	1.84226		1.67733				-0.58805	-1.26331	-1.0982
miR-340-5p	SMOC1			20		20			1.3553	1.84226		1.67733				-0.517293	-1.46069	-0.981936	0.478794
miR-340-5p	PTPN14			20		20			1.3553	1.84226		1.67733				-0.398082	-0.853002	-0.838564
miR-340-5p	PCDH20			20		20			1.3553	1.84226		1.67733		-0.952523		-0.672091	-0.983927	-0.513543	0.470347
miR-340-5p	DMD			20		20			1.3553	1.84226		1.67733		-1.2116		-1.36406	-2.36304	-1.14401	1.21889
miR-340-5p	PDK4			20		20			1.3553	1.84226		1.67733		-1.24813		-1.67638	-2.58215	-1.82062	0.761655
miR-340-5p	PLSCR4			20		20			1.3553	1.84226		1.67733		-0.574586		-0.719584	-1.11417	-0.500422	0.613752
miR-340-5p	SORT1			20		20			1.3553	1.84226		1.67733				-0.459697	-1.43247	-1.63891
miR-340-5p	ACOX1			20		20			1.3553	1.84226		1.67733				-0.345953	-0.824629	-0.999711
miR-340-5p	GULP1			20		20			1.3553	1.84226		1.67733				-0.499294	-1.55167	-0.586406	0.965196
miR-340-5p	PKNOX2			20		20			1.3553	1.84226		1.67733				-0.504792	-1.20878	-0.427789	0.780894
miR-340-5p	MFAP3L			20		20			1.3553	1.84226		1.67733				-0.637572		-0.534705	-0.630806
miR-340-5p	EDNRB			20		20			1.3553	1.84226		1.67733				-0.556914	-1.66304	-0.819597	0.843513
miR-340-5p	KCNA1			20		20			1.3553	1.84226		1.67733				-0.531695	-1.77961	-1.49127
miR-340-5p	RRAGD			20		20			1.3553	1.84226		1.67733		-0.517822		-0.397155	-3.01181	-1.91866	1.0932
miR-340-5p	FGF7			20		20			1.3553	1.84226		1.67733		-0.9107		-0.666212	-2.04989	-0.509225	1.54059
miR-340-5p	PLP1			20		20			1.3553	1.84226		1.67733				-0.813371	-0.980529	-0.78339
miR-340-5p	NR4A3			20		20			1.3553	1.84226		1.67733		-1.36987		-1.28374		-0.840113	-0.567917
miR-340-5p	SNX29			20		20			1.3553	1.84226		1.67733				-0.331907	-1.13803	-1.03593
miR-340-5p	RORC			20		20			1.3553	1.84226		1.67733				-0.942594	-1.23051	-0.965503
miR-340-5p	RORA			20		20			1.3553	1.84226		1.67733				-0.812856	-0.775977	-1.10315
miR-340-5p	KIT			20		20			1.3553	1.84226		1.67733		-0.673473		-0.869906	-1.47216	-0.899426	0.572823
miR-340-5p	PDCD4			20		20			1.3553	1.84226		1.67733				-0.580775	-0.653322	-0.613962
miR-340-5p	CDON			20		20			1.3553	1.84226		1.67733				-0.840948	-1.04742	-0.47333	0.574177
miR-340-5p	ALCAM			20		20			1.3553	1.84226		1.67733				-0.703356	-2.55741	-1.90347	0.653818
miR-340-5p	MSRB3			20		20			1.3553	1.84226		1.67733		-0.7814		-0.600214	-2.09185	-0.858829	1.23298
miR-340-5p	ARHGAP24			20		20			1.3553	1.84226		1.67733				-0.368278	-1.06443	-0.926043
miR-340-5p	AK3			20		20			1.3553	1.84226		1.67733				-0.470417	-1.22508	-0.526577	0.698557
miR-340-5p	RERE			20		20			1.3553	1.84226		1.67733				-0.459052		-0.341172
miR-340-5p	SLCO4C1			20		20			1.3553	1.84226		1.67733				-1.09031	-0.954314	-0.749038
miR-340-5p	FOXO3			20		20			1.3553	1.84226		1.67733		-0.386393		-0.553796	-0.58147	-0.526577
miR-340-5p	CRY2			20		20			1.3553	1.84226		1.67733		-0.722669		-0.94198		-0.457593
miR-340-5p	PAQR3			20		20			1.3553	1.84226		1.67733				-0.360161		-0.398399	-0.425005
miR-340-5p	AGAP1			20		20			1.3553	1.84226		1.67733		-0.521848		-0.32727	-1.05384	-0.653582	0.40036
miR-340-5p	LPHN3			20		20			1.3553	1.84226		1.67733				-0.810979	-2.03702	-1.16069	0.876487
miR-340-5p	SNTB1			20		20			1.3553	1.84226		1.67733				-0.43944	-2.23256	-2.07339
miR-340-5p	WDR26			20		20			1.3553	1.84226		1.67733				-0.350371	-0.54209	-0.491267
miR-340-5p	RBM24			20		20			1.3553	1.84226		1.67733		-1.12412		-1.13495	-1.915	-0.961283	0.953645
miR-340-5p	SCN7A			20		20			1.3553	1.84226		1.67733		-1.42367		-1.701	-3.39681	-1.69152	1.70514
miR-340-5p	KCNJ16			20		20			1.3553	1.84226		1.67733		-0.601713		-0.59976		-0.542668
miR-340-5p	RTN4RL1			20		20			1.3553	1.84226		1.67733		-0.49712		-0.804522	-0.612767	-0.344282
miR-340-5p	DLC1			20		20			1.3553	1.84226		1.67733		-1.09291		-0.758613	-1.13311	-0.664745	0.468313
miR-340-5p	PCDH19			20		20			1.3553	1.84226		1.67733				-0.798078	-1.43411	-0.670245	0.763821
miR-340-5p	EGR3			20		20			1.3553	1.84226		1.67733				-0.890293	-0.527642	-1.01304	-0.485268
miR-340-5p	ITPR2			20		20			1.3553	1.84226		1.67733				-0.411925		-0.500422	-0.730745
miR-340-5p	LRIG1			20		20			1.3553	1.84226		1.67733				-0.641395	-1.18921	-1.09912
miR-340-5p	DLG2			20		20			1.3553	1.84226		1.67733		-0.783819		-1.06478	-1.05279	-1.15425
miR-340-5p	OSBPL6			20		20			1.3553	1.84226		1.67733				-0.495059	-0.728434	-0.512308
miR-340-5p	FREM2			20		20			1.3553	1.84226		1.67733				-0.606284	-0.726793	-1.32699
miR-340-5p	FREM1			20		20			1.3553	1.84226		1.67733		-0.562847		-0.901208	-1.84937	-0.440068	1.40921
miR-340-5p	GNAZ			20		20			1.3553	1.84226		1.67733		-0.56628		-0.343006	-0.697251	-0.691989
miR-340-5p	CCDC64			20		20			1.3553	1.84226		1.67733				-0.462762	-0.412176	-0.986502	-0.574388
miR-340-5p	PPP1R12B			20		20			1.3553	1.84226		1.67733		-0.933227		-0.848489	-1.2631	-0.757062	0.506086
miR-340-5p	ZBTB44			20		20			1.3553	1.84226		1.67733				-0.528482	-0.342959	-0.378194
miR-340-5p	SLC43A1			20		20			1.3553	1.84226		1.67733				-0.683348	-0.980641	-0.601212	0.379521
miR-340-5p	TNS1			20		20			1.3553	1.84226		1.67733		-1.08247		-1.02011	-2.26892	-1.39707	0.871953
miR-340-5p	SRGAP1			20		20			1.3553	1.84226		1.67733		-0.689942		-0.425811	-0.983757	-0.648146
miR-340-5p	GAS7			20		20			1.3553	1.84226		1.67733				-0.467002	-1.74332	-1.17202	0.571372
miR-340-5p	TGFBR3			20		20			1.3553	1.84226		1.67733		-0.71651		-1.16841	-1.80157	-1.0625	0.738951
miR-340-5p	PAFAH2			20		20			1.3553	1.84226		1.67733				-0.596008		-0.545614
miR-340-5p	ACADSB			20		20			1.3553	1.84226		1.67733				-0.579526	-0.492083	-0.501443
miR-340-5p	PPARGC1B			20		20			1.3553	1.84226		1.67733				-0.676585		-0.704865	-0.477874
miR-340-5p	ZFPM2			20		20			1.3553	1.84226		1.67733		-0.735068		-0.543287	-1.12028	-0.831101
miR-340-5p	ANKRD33B			20		20			1.3553	1.84226		1.67733		-0.589001		-0.833774	-0.586597	-0.593137
miR-340-5p	LIFR			20		20			1.3553	1.84226		1.67733		-0.670172		-1.04248	-1.45501	-1.40049
miR-340-5p	MYRIP			20		20			1.3553	1.84226		1.67733				-0.632286	-1.04126	-0.521598	0.519753
miR-340-5p	DBT			20		20			1.3553	1.84226		1.67733				-0.461401	-0.781727	-0.488228
miR-340-5p	ADAMTS19			20		20			1.3553	1.84226		1.67733				-0.443621	-0.543138	-0.408512
miR-340-5p	ACSL1			20		20			1.3553	1.84226		1.67733				-1.2544	-0.909723	-1.19001
miR-340-5p	RGMB			20		20			1.3553	1.84226		1.67733				-0.379095		-0.498383
miR-340-5p	CACNB4			20		20			1.3553	1.84226		1.67733				-0.568495	-0.395466	-0.412731
miR-340-5p	COBL			20		20			1.3553	1.84226		1.67733				-0.64541	-1.7588	-1.76857
miR-340-5p	CASZ1			20		20			1.3553	1.84226		1.67733				-0.771509	-0.55028	-1.0318	-0.481601
miR-340-5p	SLC26A2			20		20			1.3553	1.84226		1.67733		-1.01231		-1.35806		-0.633076	-0.400953
miR-340-5p	FGF2			20		20			1.3553	1.84226		1.67733		-1.01079		-0.986267	-1.15548	-0.417926	0.737495
miR-340-5p	TNRC6C			20		20			1.3553	1.84226		1.67733		-0.383056		-0.604479		-0.356975
miR-340-5p	LDB2			20		20			1.3553	1.84226		1.67733		-0.593327		-0.521426	-1.26568	-0.454427	0.811211
miR-340-5p	VGLL3			20		20			1.3553	1.84226		1.67733		-1.473		-1.12485	-1.38034	-0.997405
miR-340-5p	CADM2			20		20			1.3553	1.84226		1.67733		-1.32843		-1.02806	-1.5075	-0.821636	0.68583
miR-340-5p	FGD4			20		20			1.3553	1.84226		1.67733				-0.388615	-1.84102	-1.39745
miR-340-5p	GK5			20		20			1.3553	1.84226		1.67733				-0.91463	-0.811697	-0.90644
miR-340-5p	NECAB1			20		20			1.3553	1.84226		1.67733		-0.6135		-0.59798	-1.0732	-1.02386
miR-340-5p	NR3C1			20		20			1.3553	1.84226		1.67733				-0.336154	-0.388143	-0.552791
miR-340-5p	TMOD1			20		20			1.3553	1.84226		1.67733		-0.651679		-0.721373	-2.59331	-1.78986	0.803249
miR-340-5p	EGR1			20		20			1.3553	1.84226		1.67733		-1.15014		-0.852433		-0.353837	-0.625933
miR-340-5p	FA2H			20		20			1.3553	1.84226		1.67733				-0.710293	-3.67086	-3.17397
miR-340-5p	GLUL			20		20			1.3553	1.84226		1.67733				-0.570821	-2.63529	-1.56533	1.07
miR-340-5p	NFIB			20		20			1.3553	1.84226		1.67733		-0.625412		-1.163	-0.733837	-0.955956
miR-340-5p	NFIA			20		20			1.3553	1.84226		1.67733		-0.608151		-0.932041		-0.399921
miR-17-5p	FRMD4A	20			20	20		0.765138		1.14503	2.31718	2.41357		-0.372485			-0.709823	-0.727141
miR-17-5p	TRIM3	20			20	20		0.765138		1.14503	2.31718	2.41357		-0.322206			-0.537787	-0.396878
miR-17-5p	USP13	20			20	20		0.765138		1.14503	2.31718	2.41357		-0.413953			-2.35569	-1.03239	1.32339
miR-17-5p	NTN1	20			20	20		0.765138		1.14503	2.31718	2.41357		-0.673222			-2.17086	-0.85726	1.31362
miR-17-5p	PRR16	20			20	20		0.765138		1.14503	2.31718	2.41357		-0.634345			-1.14414	-0.454427	0.68964
miR-17-5p	SYTL4	20			20	20		0.765138		1.14503	2.31718	2.41357		-0.632099			-0.722611	-0.359934	0.362681
miR-17-5p	FAM168A	20			20	20		0.765138		1.14503	2.31718	2.41357		-0.325361			-0.399719	-0.428954
miR-17-5p	ST3GAL1	20			20	20		0.765138		1.14503	2.31718	2.41357		-0.44508			-0.751737	-0.57497
miR-17-5p	DAB2	20			20	20		0.765138		1.14503	2.31718	2.41357		-0.55536			-2.3261	-0.840888	1.48519
miR-17-5p	PHF1	20			20	20		0.765138		1.14503	2.31718	2.41357		-0.428819			-0.526303	-0.440068
miR-17-5p	ALX4	20			20	20		0.765138		1.14503	2.31718	2.41357		-0.639716			-0.710034	-0.4243
miR-17-5p	NCEH1	20			20	20		0.765138		1.14503	2.31718	2.41357		-0.535906			-1.151	-1.03534
miR-17-5p	CFL2	20			20	20		0.765138		1.14503	2.31718	2.41357		-0.51303			-0.657076	-0.509019
miR-21-5p	ARMCX1	14.107			16.1748	20		0.973286	1.59032	2.5636	1.15478	2.94265		-0.500534			-0.808388	-0.353284	0.455129
miR-21-5p	ALX4	14.107			16.1748	20		0.973286	1.59032	2.5636	1.15478	2.94265		-0.639716			-0.710034	-0.4243
miR-25-3p	ALPK3	20			20	20		0.70941		0.63813	1.40401	0.92906		-0.671869			-3.19906	-1.2643	1.9346
miR-25-3p	TTC28	20			20	20		0.70941		0.63813	1.40401	0.92906		-0.712562			-1.24359	-0.440263	0.803266
miR-25-3p	SDC3	20			20	20		0.70941		0.63813	1.40401	0.92906		-0.439623			-1.16694	-0.810207
miR-25-3p	JPH2	20			20	20		0.70941		0.63813	1.40401	0.92906		-1.13501			-1.99008	-0.860138	1.12987
miR-25-3p	GPM6A	20			20	20		0.70941		0.63813	1.40401	0.92906		-0.594921			-1.50326	-0.933187	0.569977
miR-25-3p	ZFHX3	20			20	20		0.70941		0.63813	1.40401	0.92906		-0.516053			-1.67708	-0.467932	1.20916
miR-25-3p	KALRN	20			20	20		0.70941		0.63813	1.40401	0.92906		-0.567689			-1.28431	-0.700873	0.583373
miR-25-3p	GRAMD4	20			20	20		0.70941		0.63813	1.40401	0.92906		-0.330165			-0.37	-0.444576
miR-25-3p	CFL2	20			20	20		0.70941		0.63813	1.40401	0.92906		-0.51303			-0.657076	-0.509019
miR-27b-3p	DTNA	20			20	20		0.753437		0.859586	1.05468	0.909974		-0.769349			-1.51319	-0.703689	0.809599
miR-27b-3p	RET	20			20	20		0.753437		0.859586	1.05468	0.909974		-0.617909			-0.575226	-0.755356
miR-27b-3p	NTN1	20			20	20		0.753437		0.859586	1.05468	0.909974		-0.673222			-2.17086	-0.85726	1.31362
miR-27b-3p	PTCHD1	20			20	20		0.753437		0.859586	1.05468	0.909974		-0.686019			-1.35262	-1.19034
miR-27b-3p	CSF1	20			20	20		0.753437		0.859586	1.05468	0.909974		-0.596905			-0.967094	-0.632853
miR-27b-3p	ZFHX3	20			20	20		0.753437		0.859586	1.05468	0.909974		-0.516053			-1.67708	-0.467932	1.20916
miR-27b-3p	LEP	20			20	20		0.753437		0.859586	1.05468	0.909974		-1.18947			-2.53327	-2.17919
miR-31-5p	BACH2	8.67612			16.9323	15.3801		1.79953		2.59809	3.20841	2.71668		-0.696146			-0.969723	-0.535123	0.434579
miR-31-5p	RET	8.67612			16.9323	15.3801		1.79953		2.59809	3.20841	2.71668		-0.617909			-0.575226	-0.755356
miR-31-5p	RHBDL3	8.67612			16.9323	15.3801		1.79953		2.59809	3.20841	2.71668		-0.436302			-0.784199	-1.2099	-0.425765
miR-31-5p	MLXIP	8.67612			16.9323	15.3801		1.79953		2.59809	3.20841	2.71668		-0.51151			-0.656978	-0.518908
miR-17-5p	TSHZ3	20			20			0.765138		1.14503	2.31718	2.41357		-0.551263			-0.410328
miR-17-5p	GPC6	20			20			0.765138		1.14503	2.31718	2.41357		-0.807621			-1.58111		1.16589
miR-17-5p	TBX3	20			20			0.765138		1.14503	2.31718	2.41357		-0.637548			-0.409513	0.562279	0.97184
miR-17-5p	ZBTB4	20			20			0.765138		1.14503	2.31718	2.41357		-0.499282			-0.40066
miR-17-5p	SSH1	20			20			0.765138		1.14503	2.31718	2.41357		-0.35307			-0.464851		0.33787
miR-21-5p	RBMS3	14.107			16.1748			0.973286	1.59032	2.5636	1.15478	2.94265		-0.705299			-0.990614		0.855953
miR-21-5p	TNFRSF11B	14.107			16.1748			0.973286	1.59032	2.5636	1.15478	2.94265		-0.675064			-0.570344		0.613527
miR-25-3p	GPR124	20			20			0.70941		0.63813	1.40401	0.92906		-0.599543			-1.13239		1.16572
miR-25-3p	PALM2	20			20			0.70941		0.63813	1.40401	0.92906		-0.66973			-0.563582
miR-25-3p	GPC6	20			20			0.70941		0.63813	1.40401	0.92906		-0.807621			-1.58111		1.16589
miR-25-3p	GFPT2	20			20			0.70941		0.63813	1.40401	0.92906		-0.687031			-1.59397		1.26021
miR-25-3p	FARP1	20			20			0.70941		0.63813	1.40401	0.92906		-0.639317			-0.908266		0.80124
miR-25-3p	STARD13	20			20			0.70941		0.63813	1.40401	0.92906		-0.509608			-0.522185		0.402615
miR-25-3p	SCUBE3	20			20			0.70941		0.63813	1.40401	0.92906		-0.647978			-0.410586
miR-25-3p	TBX3	20			20			0.70941		0.63813	1.40401	0.92906		-0.637548			-0.409513	0.562279	0.97184
miR-25-3p	DACT1	20			20			0.70941		0.63813	1.40401	0.92906		-0.72751			-0.572899		0.760232
miR-25-3p	ZFHX4	20			20			0.70941		0.63813	1.40401	0.92906		-0.678986			-1.03659		1.3394
miR-25-3p	SNAI1	20			20			0.70941		0.63813	1.40401	0.92906		-0.718963			-0.403779	0.414027	0.817836
miR-27b-3p	PALM2	20			20			0.753437		0.859586	1.05468	0.909974		-0.66973			-0.563582
miR-27b-3p	HDX	20			20			0.753437		0.859586	1.05468	0.909974		-0.431472			-0.699617		0.738878
miR-27b-3p	GFPT2	20			20			0.753437		0.859586	1.05468	0.909974		-0.687031			-1.59397		1.26021
miR-27b-3p	PDE3A	20			20			0.753437		0.859586	1.05468	0.909974		-0.701409			-1.06604		0.846501
miR-27b-3p	MYH10	20			20			0.753437		0.859586	1.05468	0.909974		-0.413961			-0.621813	0.497434	1.11928
miR-27b-3p	CNN3	20			20			0.753437		0.859586	1.05468	0.909974		-0.37166			-0.42692	0.492417	0.919366
miR-27b-3p	ZFHX4	20			20			0.753437		0.859586	1.05468	0.909974		-0.678986			-1.03659		1.3394
miR-27b-3p	RARA	20			20			0.753437		0.859586	1.05468	0.909974		-0.484481			-0.501319
miR-27b-3p	SNAI1	20			20			0.753437		0.859586	1.05468	0.909974		-0.718963			-0.403779	0.414027	0.817836
miR-27b-3p	LHFP	20			20			0.753437		0.859586	1.05468	0.909974		-0.702367			-0.816052		1.12499
miR-27b-3p	VEGFC	20			20			0.753437		0.859586	1.05468	0.909974		-0.873555			-0.370207
miR-27b-3p	SSH1	20			20			0.753437		0.859586	1.05468	0.909974		-0.35307			-0.464851		0.33787
miR-27b-3p	HIC1	20			20			0.753437		0.859586	1.05468	0.909974		-0.689624			-1.05733		1.1816
miR-31-5p	INSC	8.67612			16.9323			1.79953		2.59809	3.20841	2.71668		-0.486463			-0.454526
miR-31-5p	STARD13	8.67612			16.9323			1.79953		2.59809	3.20841	2.71668		-0.509608			-0.522185		0.402615
miR-31-5p	SLC16A2	8.67612			16.9323			1.79953		2.59809	3.20841	2.71668		-0.461788			-1.02326		0.959455
miR-31-5p	ZFHX4	8.67612			16.9323			1.79953		2.59809	3.20841	2.71668		-0.678986			-1.03659		1.3394
miR-31-5p	SSH1	8.67612			16.9323			1.79953		2.59809	3.20841	2.71668		-0.35307			-0.464851		0.33787

## Sheet: miRNA DOWN, gene UP
microRNA	Gene	AK-NS miRNA-mRNA enrichment, -log10(q-value)	SCC-AK miRNA-mRNA enrichment, -log10(q-value)	SCC-NS miRNA-mRNA enrichment, -log10(q-value)	PAP-CHR miRNA-mRNA enrichment, -log10(q-value)	SCC-CHR miRNA-mRNA enrichment, -log10(q-value)	SCC-PAP miRNA-mRNA enrichment, -log10(q-value)	microRNA AK-over-NS log2(fold-change)	microRNA SCC-over-AK log2(fold-change)	microRNA SCC-over-NS log2(fold-change)	microRNA PAP-over-CHR log2(fold-change)	microRNA SCC-over-CHR log2(fold-change)	microRNA SCC-over-PAP log2(fold-change)	mRNA AK-over-NS log2(fold-change)	mRNA SCC-over-AK log2(fold-change)	mRNA SCC-over-NS log2(fold-change)	mRNA PAP-over-CHR log2(fold-change)	mRNA SCC-over-CHR log2(fold-change)	mRNA SCC-over-PAP log2(fold-change)
let-7b-3p	COL4A1			16.2645		15.0477				-0.768869		-1.45785				0.614459		0.390778	0.469861
miR-30a-3p	ITGA6			12.0355		20		-0.862949		-1.19994		-0.838745				1.22947	1.9173	1.39127	-0.526011
miR-30a-3p	CHST2			12.0355		20		-0.862949		-1.19994		-0.838745				0.714962	1.27453	1.31748
let-7b-3p	CDK6			16.2645		15.0477				-0.768869		-1.45785				0.588303	1.16301	1.03245
miR-30a-3p	MYBL2			12.0355		20		-0.862949		-1.19994		-0.838745		0.853039		1.05179	0.927436	0.916477
miR-30a-3p	LRRC40			12.0355		20		-0.862949		-1.19994		-0.838745				0.328296	0.649578	0.627233
let-7b-3p	SULF1			16.2645		15.0477				-0.768869		-1.45785			1.16656	1.10981	-1.14695	0.76774	1.9147
miR-30a-3p	RNF7			12.0355		20		-0.862949		-1.19994		-0.838745				0.351779	0.563285	0.372506
miR-30a-3p	ADAM12			12.0355		20		-0.862949		-1.19994		-0.838745				1.03012		1.48893	1.13935
let-7b-3p	RNF7			16.2645		15.0477				-0.768869		-1.45785				0.351779	0.563285	0.372506
miR-30a-3p	E2F7			12.0355		20		-0.862949		-1.19994		-0.838745		0.883255		0.634338	2.22852	1.81274	-0.415771
miR-30a-3p	PTGFRN			12.0355		20		-0.862949		-1.19994		-0.838745				0.478975	0.688003	0.590051
let-7b-3p	ESPL1			16.2645		15.0477				-0.768869		-1.45785		0.48918		0.583129	0.837007	0.51339	-0.323583
miR-30a-3p	DBF4			12.0355		20		-0.862949		-1.19994		-0.838745		0.558369		0.480326	1.44363	1.40223
miR-30a-3p	LRRC8D			12.0355		20		-0.862949		-1.19994		-0.838745		0.778661		0.939194	0.472199	0.584097
let-7b-3p	S100A8			16.2645		15.0477				-0.768869		-1.45785		1.43971		1.27277	1.70946	2.3843
miR-30a-3p	CCNE2			12.0355		20		-0.862949		-1.19994		-0.838745				0.429447	1.08612	0.966061
miR-30a-3p	CALU			12.0355		20		-0.862949		-1.19994		-0.838745				0.508526		0.429536
let-7b-3p	AURKB			16.2645		15.0477				-0.768869		-1.45785		0.557752		0.904638	1.49786	1.1275	-0.370371
miR-30a-3p	TWF1			12.0355		20		-0.862949		-1.19994		-0.838745		0.540095		0.619713	0.831456	0.700706
miR-30a-3p	VASH1			12.0355		20		-0.862949		-1.19994		-0.838745				0.334145		0.701416	0.481782
let-7b-3p	MBD2			16.2645		15.0477				-0.768869		-1.45785				0.339858	0.727917	0.376957	-0.350909
miR-30a-3p	FANCF			12.0355		20		-0.862949		-1.19994		-0.838745		0.432938		0.628065	0.45734	0.458487
miR-30a-3p	PI4K2B			12.0355		20		-0.862949		-1.19994		-0.838745		0.533095		0.440032	0.812757	0.671656
let-7b-3p	CALU			16.2645		15.0477				-0.768869		-1.45785				0.508526		0.429536
miR-30a-3p	PDE7A			12.0355		20		-0.862949		-1.19994		-0.838745				0.337944	0.649232	0.811964
miR-30a-3p	SFXN1			12.0355		20		-0.862949		-1.19994		-0.838745				0.383397	0.609827	0.511468
let-7b-3p	TMPO			16.2645		15.0477				-0.768869		-1.45785		0.527603		0.502399	0.951436	0.742351
miR-30a-3p	TFDP1			12.0355		20		-0.862949		-1.19994		-0.838745		0.43342		0.43548	0.916274	0.679334
miR-30a-3p	YWHAZ			12.0355		20		-0.862949		-1.19994		-0.838745				0.38172	0.71065	0.556601
let-7b-3p	VSNL1			16.2645		15.0477				-0.768869		-1.45785		0.640735		0.743393	1.29898	1.26466
miR-30a-3p	FRK			12.0355		20		-0.862949		-1.19994		-0.838745				0.403317		0.517124
miR-30a-3p	NRIP1			12.0355		20		-0.862949		-1.19994		-0.838745				0.729399	0.815886	0.720629
let-7b-3p	ERO1L			16.2645		15.0477				-0.768869		-1.45785				0.478882	1.29793	1.12948
miR-30a-3p	P4HA2			12.0355		20		-0.862949		-1.19994		-0.838745				0.486156	0.77491	0.565012
miR-30a-3p	POP1			12.0355		20		-0.862949		-1.19994		-0.838745				0.706379	0.991924	0.746915
let-7b-3p	CTSC			16.2645		15.0477				-0.768869		-1.45785				0.540036	0.363496	0.553557
miR-30a-3p	SERPINE1			12.0355		20		-0.862949		-1.19994		-0.838745			1.21121	0.911727	2.30021	1.84141
miR-30a-3p	SOX12			12.0355		20		-0.862949		-1.19994		-0.838745				0.354695	0.351153	0.562377
let-7b-3p	AP1S1			16.2645		15.0477				-0.768869		-1.45785				0.366062	0.578264	0.448901
miR-30a-3p	GALNT3			12.0355		20		-0.862949		-1.19994		-0.838745				0.539818	1.79175	1.34028	-0.451473
miR-30a-3p	TMTC3			12.0355		20		-0.862949		-1.19994		-0.838745				0.543243	0.513521	0.405775
let-7b-3p	RRM2			16.2645		15.0477				-0.768869		-1.45785		1.00836		0.784722	1.31804	1.1915
miR-30a-3p	GDNF			12.0355		20		-0.862949		-1.19994		-0.838745				0.686494	0.760794	1.02382
miR-30a-3p	PITX1			12.0355		20		-0.862949		-1.19994		-0.838745				0.567556	2.03749	2.58612
let-7b-3p	LBR			16.2645		15.0477				-0.768869		-1.45785		0.353033		0.345505	0.36733	0.485015
miR-30a-3p	POLR3G			12.0355		20		-0.862949		-1.19994		-0.838745		0.869313		0.921172	0.676139	0.528471
miR-30a-3p	SEMA6D			12.0355		20		-0.862949		-1.19994		-0.838745				0.644609	0.523863	0.963992	0.440116
let-7b-3p	COL5A2			16.2645		15.0477				-0.768869		-1.45785				0.792422	-0.652135	0.822852	1.47496
miR-30a-3p	GOT2			12.0355		20		-0.862949		-1.19994		-0.838745				0.499066	0.632501	0.412185
miR-30a-3p	CDC7			12.0355		20		-0.862949		-1.19994		-0.838745				0.511387	0.482213	0.593593
let-7b-3p	CDCA8			16.2645		15.0477				-0.768869		-1.45785				0.611104	1.43969	1.21195
miR-30a-3p	SDAD1			12.0355		20		-0.862949		-1.19994		-0.838745				0.324211	0.76	0.633943
miR-30a-3p	TMEM26			12.0355		20		-0.862949		-1.19994		-0.838745				0.861206		0.563256	0.707906
let-7b-3p	DSG3			16.2645		15.0477				-0.768869		-1.45785		0.818991		1.07383	2.13798	1.43867	-0.699309
miR-30a-3p	BNC1			12.0355		20		-0.862949		-1.19994		-0.838745		0.729177		1.0314	2.10197	1.53361	-0.568343
miR-30a-3p	ADAMTS6			12.0355		20		-0.862949		-1.19994		-0.838745				0.710919		0.658006	1.03688
let-7b-3p	CDC25A			16.2645		15.0477				-0.768869		-1.45785		0.619901		0.744086	0.744556	0.795019
miR-30a-3p	COTL1			12.0355		20		-0.862949		-1.19994		-0.838745		0.535941		0.532824	0.715334	0.914258
miR-30a-3p	ENAH			12.0355		20		-0.862949		-1.19994		-0.838745				0.892907	1.51319	1.63371
let-7b-3p	RALB			16.2645		15.0477				-0.768869		-1.45785				0.486869	0.912493	0.892508
miR-30a-3p	FKBP3			12.0355		20		-0.862949		-1.19994		-0.838745		0.36343		0.348261	0.535097	0.442227
miR-30a-3p	REEP1			12.0355		20		-0.862949		-1.19994		-0.838745				0.433476	1.22706	0.953302
let-7b-3p	NME4			16.2645		15.0477				-0.768869		-1.45785			0.606456	0.358624		0.409907
miR-30a-3p	SLC7A11			12.0355		20		-0.862949		-1.19994		-0.838745		0.896042		1.12083	-0.440478	0.610228	1.05068
let-7d-3p	COL4A1			16.2645		15.0477	20	-0.587339	-0.613054	-1.20039		-1.04958	-0.736966			0.614459		0.390778	0.469861
let-7b-3p	MAPK6			16.2645		15.0477				-0.768869		-1.45785				0.481166	1.76897	1.4783
let-7d-3p	CDK6			16.2645		15.0477		-0.587339	-0.613054	-1.20039		-1.04958	-0.736966			0.588303	1.16301	1.03245
let-7d-3p	SULF1			16.2645		15.0477	20	-0.587339	-0.613054	-1.20039		-1.04958	-0.736966		1.16656	1.10981	-1.14695	0.76774	1.9147
let-7b-3p	UCHL5			16.2645		15.0477				-0.768869		-1.45785		0.391928		0.323606	0.379257	0.588805
let-7d-3p	RNF7			16.2645		15.0477		-0.587339	-0.613054	-1.20039		-1.04958	-0.736966			0.351779	0.563285	0.372506
let-7d-3p	ESPL1	8.06286		16.2645		15.0477	20	-0.587339	-0.613054	-1.20039		-1.04958	-0.736966	0.48918		0.583129	0.837007	0.51339	-0.323583
let-7b-3p	CASP3			16.2645		15.0477				-0.768869		-1.45785				0.389171	0.591395	0.748891
let-7d-3p	S100A8	8.06286		16.2645		15.0477		-0.587339	-0.613054	-1.20039		-1.04958	-0.736966	1.43971		1.27277	1.70946	2.3843
let-7d-3p	AURKB	8.06286		16.2645		15.0477	20	-0.587339	-0.613054	-1.20039		-1.04958	-0.736966	0.557752		0.904638	1.49786	1.1275	-0.370371
let-7b-3p	ENTPD7			16.2645		15.0477				-0.768869		-1.45785				0.624347	0.524364	0.439783
let-7d-3p	MBD2			16.2645		15.0477	20	-0.587339	-0.613054	-1.20039		-1.04958	-0.736966			0.339858	0.727917	0.376957	-0.350909
let-7d-3p	CALU			16.2645		15.0477		-0.587339	-0.613054	-1.20039		-1.04958	-0.736966			0.508526		0.429536
let-7b-3p	IGF2BP1			16.2645		15.0477				-0.768869		-1.45785				0.720261	1.01318	0.916247
let-7d-3p	TMPO	8.06286		16.2645		15.0477		-0.587339	-0.613054	-1.20039		-1.04958	-0.736966	0.527603		0.502399	0.951436	0.742351
let-7d-3p	VSNL1	8.06286		16.2645		15.0477		-0.587339	-0.613054	-1.20039		-1.04958	-0.736966	0.640735		0.743393	1.29898	1.26466
let-7b-3p	SLC25A24			16.2645		15.0477				-0.768869		-1.45785		0.395094		0.56247	0.428308	0.737341
let-7d-3p	ERO1L			16.2645		15.0477		-0.587339	-0.613054	-1.20039		-1.04958	-0.736966			0.478882	1.29793	1.12948
let-7d-3p	CTSC			16.2645		15.0477		-0.587339	-0.613054	-1.20039		-1.04958	-0.736966			0.540036	0.363496	0.553557
let-7b-3p	TMTC3			16.2645		15.0477				-0.768869		-1.45785				0.543243	0.513521	0.405775
let-7d-3p	AP1S1			16.2645		15.0477		-0.587339	-0.613054	-1.20039		-1.04958	-0.736966			0.366062	0.578264	0.448901
let-7d-3p	RRM2	8.06286		16.2645		15.0477		-0.587339	-0.613054	-1.20039		-1.04958	-0.736966	1.00836		0.784722	1.31804	1.1915
let-7b-3p	HMGA2			16.2645		15.0477				-0.768869		-1.45785		0.815263		1.46844		1.30147	0.934177
let-7d-3p	LBR	8.06286		16.2645		15.0477		-0.587339	-0.613054	-1.20039		-1.04958	-0.736966	0.353033		0.345505	0.36733	0.485015
let-7d-3p	COL5A2			16.2645		15.0477	20	-0.587339	-0.613054	-1.20039		-1.04958	-0.736966			0.792422	-0.652135	0.822852	1.47496
let-7b-3p	SLC1A4			16.2645		15.0477				-0.768869		-1.45785		0.452535		0.511255	0.559065	0.715718
let-7d-3p	CDCA8			16.2645		15.0477		-0.587339	-0.613054	-1.20039		-1.04958	-0.736966			0.611104	1.43969	1.21195
let-7d-3p	DSG3	8.06286		16.2645		15.0477	20	-0.587339	-0.613054	-1.20039		-1.04958	-0.736966	0.818991		1.07383	2.13798	1.43867	-0.699309
let-7b-3p	DUSP9			16.2645		15.0477				-0.768869		-1.45785				0.682482	0.738999	0.988776
let-7d-3p	CDC25A	8.06286		16.2645		15.0477		-0.587339	-0.613054	-1.20039		-1.04958	-0.736966	0.619901		0.744086	0.744556	0.795019
let-7d-3p	RALB			16.2645		15.0477		-0.587339	-0.613054	-1.20039		-1.04958	-0.736966			0.486869	0.912493	0.892508
let-7b-3p	DUSP7			16.2645		15.0477				-0.768869		-1.45785				0.421971	1.75324	1.28036	-0.472855
let-7d-3p	NME4			16.2645		15.0477		-0.587339	-0.613054	-1.20039		-1.04958	-0.736966		0.606456	0.358624		0.409907
let-7d-3p	MAPK6			16.2645		15.0477		-0.587339	-0.613054	-1.20039		-1.04958	-0.736966			0.481166	1.76897	1.4783
let-7b-3p	TMEM26			16.2645		15.0477				-0.768869		-1.45785				0.861206		0.563256	0.707906
let-7d-3p	UCHL5	8.06286		16.2645		15.0477		-0.587339	-0.613054	-1.20039		-1.04958	-0.736966	0.391928		0.323606	0.379257	0.588805
let-7d-3p	CASP3			16.2645		15.0477		-0.587339	-0.613054	-1.20039		-1.04958	-0.736966			0.389171	0.591395	0.748891
let-7b-3p	COL24A1			16.2645		15.0477				-0.768869		-1.45785				0.602527	-0.551825	0.748891	1.30075
let-7d-3p	ENTPD7			16.2645		15.0477		-0.587339	-0.613054	-1.20039		-1.04958	-0.736966			0.624347	0.524364	0.439783
let-7d-3p	IGF2BP1			16.2645		15.0477		-0.587339	-0.613054	-1.20039		-1.04958	-0.736966			0.720261	1.01318	0.916247
let-7b-3p	MDFI			16.2645		15.0477				-0.768869		-1.45785				0.90522	0.840877	0.819096
let-7d-3p	SLC25A24	8.06286		16.2645		15.0477		-0.587339	-0.613054	-1.20039		-1.04958	-0.736966	0.395094		0.56247	0.428308	0.737341
let-7d-3p	TMTC3			16.2645		15.0477		-0.587339	-0.613054	-1.20039		-1.04958	-0.736966			0.543243	0.513521	0.405775
let-7b-3p	DYRK2			16.2645		15.0477				-0.768869		-1.45785		0.576493		0.796666		0.331705
let-7d-3p	HMGA2	8.06286		16.2645		15.0477	20	-0.587339	-0.613054	-1.20039		-1.04958	-0.736966	0.815263		1.46844		1.30147	0.934177
let-7d-3p	SLC1A4	8.06286		16.2645		15.0477		-0.587339	-0.613054	-1.20039		-1.04958	-0.736966	0.452535		0.511255	0.559065	0.715718
let-7b-3p	CD276			16.2645		15.0477				-0.768869		-1.45785				0.686086	0.695308	0.98972
let-7d-3p	DUSP9			16.2645		15.0477		-0.587339	-0.613054	-1.20039		-1.04958	-0.736966			0.682482	0.738999	0.988776
let-7d-3p	DUSP7			16.2645		15.0477	20	-0.587339	-0.613054	-1.20039		-1.04958	-0.736966			0.421971	1.75324	1.28036	-0.472855
let-7d-3p	TMEM26			16.2645		15.0477	20	-0.587339	-0.613054	-1.20039		-1.04958	-0.736966			0.861206		0.563256	0.707906
let-7d-3p	COL24A1			16.2645		15.0477	20	-0.587339	-0.613054	-1.20039		-1.04958	-0.736966			0.602527	-0.551825	0.748891	1.30075
let-7d-3p	MDFI			16.2645		15.0477		-0.587339	-0.613054	-1.20039		-1.04958	-0.736966			0.90522	0.840877	0.819096
let-7d-3p	DYRK2	8.06286		16.2645		15.0477		-0.587339	-0.613054	-1.20039		-1.04958	-0.736966	0.576493		0.796666		0.331705
let-7d-3p	CD276			16.2645		15.0477		-0.587339	-0.613054	-1.20039		-1.04958	-0.736966			0.686086	0.695308	0.98972
miR-125b-5p	PCGF6			12.6158		8.00976			-0.69157	-1.21105		-0.949119	-0.68966	0.480086		0.380272	0.684987	0.709026
miR-125b-5p	SRPRB			12.6158		8.00976			-0.69157	-1.21105		-0.949119	-0.68966	0.35583		0.373998	0.43927	0.340961
miR-125b-5p	PPAT			12.6158		8.00976			-0.69157	-1.21105		-0.949119	-0.68966	0.472713		0.47208	0.874359	0.972104
miR-125b-5p	DPH2			12.6158		8.00976			-0.69157	-1.21105		-0.949119	-0.68966	0.33485		0.503254	0.537556	0.485324
miR-125b-5p	EIF4EBP1			12.6158		8.00976	20		-0.69157	-1.21105		-0.949119	-0.68966	0.951843		1.1258	1.34354	0.876723	-0.466812
miR-125b-5p	WARS			12.6158		8.00976			-0.69157	-1.21105		-0.949119	-0.68966			0.877918		0.364572
miR-125b-5p	HAPLN1			12.6158		8.00976	20		-0.69157	-1.21105		-0.949119	-0.68966		1.28791	0.771248		0.955164	0.765325
miR-125b-5p	PI4K2B			12.6158		8.00976			-0.69157	-1.21105		-0.949119	-0.68966	0.533095		0.440032	0.812757	0.671656
miR-125b-5p	NAA38			12.6158		8.00976			-0.69157	-1.21105		-0.949119	-0.68966	0.341992		0.460595	0.810793	0.603312
miR-125b-5p	PDE7A			12.6158		8.00976			-0.69157	-1.21105		-0.949119	-0.68966			0.337944	0.649232	0.811964
miR-125b-5p	LIMK1			12.6158		8.00976			-0.69157	-1.21105		-0.949119	-0.68966			0.549876	0.914918	0.590243
miR-125b-5p	NIP7			12.6158		8.00976			-0.69157	-1.21105		-0.949119	-0.68966	0.365887		0.527172	0.85533	0.830823
miR-125b-5p	NCLN			12.6158		8.00976			-0.69157	-1.21105		-0.949119	-0.68966			0.441254	0.389473	0.343351
miR-125b-5p	MICALL1			12.6158		8.00976			-0.69157	-1.21105		-0.949119	-0.68966			0.518567	0.6458	0.435735
miR-125b-5p	ENTPD3			12.6158		8.00976	20		-0.69157	-1.21105		-0.949119	-0.68966			0.75787		0.568324	0.58701
miR-125b-5p	GDNF			12.6158		8.00976			-0.69157	-1.21105		-0.949119	-0.68966			0.686494	0.760794	1.02382
miR-125b-5p	SLC7A1			12.6158		8.00976			-0.69157	-1.21105		-0.949119	-0.68966			0.425334	1.46792	1.58058
miR-125b-5p	DUSP7			12.6158		8.00976	20		-0.69157	-1.21105		-0.949119	-0.68966			0.421971	1.75324	1.28036	-0.472855
miR-125b-5p	FAM83H			12.6158		8.00976	20		-0.69157	-1.21105		-0.949119	-0.68966			0.404347	1.07302	0.679874	-0.393157
miR-125b-5p	TMEM26			12.6158		8.00976	20		-0.69157	-1.21105		-0.949119	-0.68966			0.861206		0.563256	0.707906
miR-125b-5p	SEMA4B			12.6158		8.00976			-0.69157	-1.21105		-0.949119	-0.68966			0.476091	0.952464	0.70186
miR-125b-5p	BMPR1B			12.6158		8.00976			-0.69157	-1.21105		-0.949119	-0.68966			0.814365	1.36061	1.39402
miR-125b-5p	INTS7			12.6158		8.00976			-0.69157	-1.21105		-0.949119	-0.68966	0.480803		0.375617	0.436607	0.437867
let-7e-3p	COL4A1			16.2645		15.0477		-1.4948		-0.818181		-0.988867				0.614459		0.390778	0.469861
let-7e-3p	CDK6			16.2645		15.0477		-1.4948		-0.818181		-0.988867				0.588303	1.16301	1.03245
let-7e-3p	SULF1			16.2645		15.0477		-1.4948		-0.818181		-0.988867			1.16656	1.10981	-1.14695	0.76774	1.9147
let-7e-3p	RNF7			16.2645		15.0477		-1.4948		-0.818181		-0.988867				0.351779	0.563285	0.372506
let-7e-3p	ESPL1	8.06286		16.2645		15.0477		-1.4948		-0.818181		-0.988867		0.48918		0.583129	0.837007	0.51339	-0.323583
let-7e-3p	S100A8	8.06286		16.2645		15.0477		-1.4948		-0.818181		-0.988867		1.43971		1.27277	1.70946	2.3843
let-7e-3p	AURKB	8.06286		16.2645		15.0477		-1.4948		-0.818181		-0.988867		0.557752		0.904638	1.49786	1.1275	-0.370371
let-7e-3p	MBD2			16.2645		15.0477		-1.4948		-0.818181		-0.988867				0.339858	0.727917	0.376957	-0.350909
let-7e-3p	CALU			16.2645		15.0477		-1.4948		-0.818181		-0.988867				0.508526		0.429536
let-7e-3p	TMPO	8.06286		16.2645		15.0477		-1.4948		-0.818181		-0.988867		0.527603		0.502399	0.951436	0.742351
let-7e-3p	VSNL1	8.06286		16.2645		15.0477		-1.4948		-0.818181		-0.988867		0.640735		0.743393	1.29898	1.26466
let-7e-3p	ERO1L			16.2645		15.0477		-1.4948		-0.818181		-0.988867				0.478882	1.29793	1.12948
let-7e-3p	CTSC			16.2645		15.0477		-1.4948		-0.818181		-0.988867				0.540036	0.363496	0.553557
let-7e-3p	AP1S1			16.2645		15.0477		-1.4948		-0.818181		-0.988867				0.366062	0.578264	0.448901
let-7e-3p	RRM2	8.06286		16.2645		15.0477		-1.4948		-0.818181		-0.988867		1.00836		0.784722	1.31804	1.1915
let-7e-3p	LBR	8.06286		16.2645		15.0477		-1.4948		-0.818181		-0.988867		0.353033		0.345505	0.36733	0.485015
let-7e-3p	COL5A2			16.2645		15.0477		-1.4948		-0.818181		-0.988867				0.792422	-0.652135	0.822852	1.47496
let-7e-3p	CDCA8			16.2645		15.0477		-1.4948		-0.818181		-0.988867				0.611104	1.43969	1.21195
let-7e-3p	DSG3	8.06286		16.2645		15.0477		-1.4948		-0.818181		-0.988867		0.818991		1.07383	2.13798	1.43867	-0.699309
let-7e-3p	CDC25A	8.06286		16.2645		15.0477		-1.4948		-0.818181		-0.988867		0.619901		0.744086	0.744556	0.795019
let-7e-3p	RALB			16.2645		15.0477		-1.4948		-0.818181		-0.988867				0.486869	0.912493	0.892508
let-7e-3p	NME4			16.2645		15.0477		-1.4948		-0.818181		-0.988867			0.606456	0.358624		0.409907
let-7e-3p	MAPK6			16.2645		15.0477		-1.4948		-0.818181		-0.988867				0.481166	1.76897	1.4783
let-7e-3p	UCHL5	8.06286		16.2645		15.0477		-1.4948		-0.818181		-0.988867		0.391928		0.323606	0.379257	0.588805
let-7e-3p	CASP3			16.2645		15.0477		-1.4948		-0.818181		-0.988867				0.389171	0.591395	0.748891
let-7e-3p	ENTPD7			16.2645		15.0477		-1.4948		-0.818181		-0.988867				0.624347	0.524364	0.439783
let-7e-3p	IGF2BP1			16.2645		15.0477		-1.4948		-0.818181		-0.988867				0.720261	1.01318	0.916247
let-7e-3p	SLC25A24	8.06286		16.2645		15.0477		-1.4948		-0.818181		-0.988867		0.395094		0.56247	0.428308	0.737341
let-7e-3p	TMTC3			16.2645		15.0477		-1.4948		-0.818181		-0.988867				0.543243	0.513521	0.405775
let-7e-3p	HMGA2	8.06286		16.2645		15.0477		-1.4948		-0.818181		-0.988867		0.815263		1.46844		1.30147	0.934177
let-7e-3p	SLC1A4	8.06286		16.2645		15.0477		-1.4948		-0.818181		-0.988867		0.452535		0.511255	0.559065	0.715718
let-7e-3p	DUSP9			16.2645		15.0477		-1.4948		-0.818181		-0.988867				0.682482	0.738999	0.988776
let-7e-3p	DUSP7			16.2645		15.0477		-1.4948		-0.818181		-0.988867				0.421971	1.75324	1.28036	-0.472855
let-7e-3p	TMEM26			16.2645		15.0477		-1.4948		-0.818181		-0.988867				0.861206		0.563256	0.707906
let-7e-3p	COL24A1			16.2645		15.0477		-1.4948		-0.818181		-0.988867				0.602527	-0.551825	0.748891	1.30075
let-7e-3p	MDFI			16.2645		15.0477		-1.4948		-0.818181		-0.988867				0.90522	0.840877	0.819096
let-7e-3p	DYRK2	8.06286		16.2645		15.0477		-1.4948		-0.818181		-0.988867		0.576493		0.796666		0.331705
let-7e-3p	CD276			16.2645		15.0477		-1.4948		-0.818181		-0.988867				0.686086	0.695308	0.98972
