# Supplementary material for: Cross-species identification of genomic drivers of squamous cell carcinoma development across preneoplastic intermediates
Source: Nat Commun. 2016 Aug 30;7:12601. doi: 10.1038/ncomms12601 (PMC5013636; doi:10.1038/ncomms12601)
Supplement: Supplementary Data 10 — GSEA analysis of cuSCC signatures across TCGA cancers [file ncomms12601-s11.xlsx]

## Sheet: GSEA - TCGA
Supplementary Data 10: GSEA analysis of cuSCC signatures across TCGA cancers
TCGA - Cancer	AK_over_NS, TCGA tumor UP-regulated	SCC_over_AK, TCGA tumor UP-regulated	SCC_over_NS, TCGA tumor UP-regulated	PAP_over_CHR, TCGA tumor UP-regulated	SCC_over_CHR, TCGA tumor UP-regulated	AK_over_NS, TCGA tumor DOWN-regulated	SCC_over_AK, TCGA tumor DOWN-regulated	SCC_over_NS, TCGA tumor DOWN-regulated	PAP_over_CHR, TCGA tumor DOWN-regulated	SCC_over_CHR, TCGA tumor DOWN-regulated		AK_over_NS, TCGA tumor UP-regulated	SCC_over_AK, TCGA tumor UP-regulated	SCC_over_NS, TCGA tumor UP-regulated	PAP_over_CHR, TCGA tumor UP-regulated	SCC_over_CHR, TCGA tumor UP-regulated	AK_over_NS, TCGA tumor DOWN-regulated	SCC_over_AK, TCGA tumor DOWN-regulated	SCC_over_NS, TCGA tumor DOWN-regulated	PAP_over_CHR, TCGA tumor DOWN-regulated	SCC_over_CHR, TCGA tumor DOWN-regulated		Adjusted NES Scores - penalized for wrong direction
HNSC	11.2435	13.1294	17.6464	8.75286	10.6672	-15.6476	-10.8068	-19.1403	-15.5566	-15.6306		126.416	172.38	311.395	76.6126	113.789	244.847	116.788	366.351	242.009	244.316		2014.9
LUSC	11.8292	8.22818	15.0111	14.2167	14.5461	-15.783	-4.38007	-14.6297	-18.9782	-17.0792		139.929	67.7029	225.333	202.115	211.589	249.104	19.185	214.029	360.174	291.699		1980.86
BRCA_BASAL	13.1199	6.65715	15.0977	11.1571	12.2251	-20.5756	-4.31981	-19.0109	-15.8464	-13.2128		172.132	44.3177	227.939	124.481	149.452	423.357	18.6607	361.413	251.109	174.579		1947.44
BRCA_HER2	12.9392	5.5791	14.5317	7.00772	7.74304	-20.3767	3.25979	-18.5716	-13.9788	-12.5044		167.424	31.1263	211.17	49.1081	59.9547	415.21	-10.6262	344.905	195.406	156.361		1620.04
ESCA_SCC	10.7151	4.17959	10.8386	10.943	11.4135	-18.8887	-4.03368	-17.8161	-14.7715	-12.8333		114.814	17.469	117.475	119.749	130.267	356.782	16.2706	317.413	218.198	164.693		1573.13
BLCA	10.1134	5.26265	11.6852	10.0399	10.011	-20.0403	3.87913	-17.7074	-15.1501	-11.5359		102.281	27.6954	136.544	100.8	100.22	401.614	-15.0476	313.55	229.527	133.077		1530.26
CESC	12.4852	0	11.0485	12.6726	10.6495	-21.0337	7.67316	-14.061	-16.1117	-11.0451		155.88	0	122.069	160.594	113.412	442.415	-58.8774	197.711	259.587	121.993		1514.78
ESCA_AD	11.7272	5.6327	13.1749	9.90579	10.1942	-17.4161	-4.91064	-16.8789	-13.5641	-12.6456		137.527	31.7274	173.577	98.1246	103.922	303.321	24.1144	284.898	183.986	159.912		1501.11
BRCA_LUMB	9.73864	4.59874	11.5836	7.96743	8.38407	-20.6191	3.94304	-18.2946	-14.6459	-12.338		94.8412	21.1484	134.18	63.4799	70.2927	425.147	-15.5476	334.692	214.503	152.227		1494.96
BRCA_LUMA	9.30776	5.75031	10.705	6.39781	7.7995	-17.9335	-4.67557	-16.9052	-15.1185	-12.7401		86.6343	33.0661	114.596	40.932	60.8322	321.609	21.861	285.787	228.57	162.309		1356.2
LUAD	10.3514	6.8652	12.5852	10.3519	11.4458	-14.3886	-2.94311	-12.4848	-13.5024	-12.3818		107.151	47.1309	158.388	107.162	131.007	207.033	8.66187	155.869	182.315	153.31		1258.03
READ	4.71539	6.8774	8.17148	9.60936	9.65934	-14.6958	-5.50552	-13.4986	-16.1688	-14.4006		22.2349	47.2986	66.7732	92.3398	93.3028	215.968	30.3108	182.212	261.43	207.377		1219.25
UCEC	10.4481	3.17527	10.6598	8.84928	9.09733	-16.8648	4.11881	-14.0301	-13.8629	-11.7394		109.163	10.0823	113.63	78.3098	82.7615	284.422	-16.9646	196.843	192.18	137.813		1188.24
STAD	8.59677	8.27835	11.4187	9.6292	11.3405	-11.1201	-7.37929	-12.5001	-10.1036	-10.5918		73.9045	68.5311	130.386	92.7216	128.606	123.656	54.4539	156.253	102.083	112.186		1042.78
COAD	5.804	5.53005	8.33435	7.51995	9.20588	-8.60281	-5.30179	-9.32104	-11.2603	-10.5519		33.6865	30.5814	69.4614	56.5497	84.7482	74.0083	28.1089	86.8818	126.795	111.342		702.163
KIRP	7.39308	4.8747	8.48879	-5.51634	5.07067	-12.7068	-4.50423	-12.7075	-9.276	-8.94399		54.6576	23.7627	72.0595	-30.43	25.7117	161.462	20.288	161.48	86.0442	79.995		655.031
LIHC	5.72814	8.83943	9.19453	7.40454	8.14738	-7.1749	-4.96227	-8.49595	-6.5178	-5.99676		32.8116	78.1355	84.5394	54.8271	66.3798	51.4792	24.6241	72.1812	42.4817	35.9611		543.421
PRAD	5.54031	5.48793	6.45475	6.54048	7.3258	-11.1308	5.26334	-9.7137	-8.11255	-6.6479		30.695	30.1174	41.6638	42.7779	53.6673	123.895	-27.7027	94.3559	65.8135	44.1945		499.477
THCA	-5.12638	6.54409	5.01623	-4.53685	4.35099	-9.40216	-6.04311	-8.95656	-9.04681	-7.41453		-26.2798	42.8251	25.1625	-20.583	18.9311	88.4006	36.5192	80.2199	81.8447	54.9752		382.016
KIRC	9.05417	6.47358	8.89622	-11.7597	-7.4961	-9.02359	-7.08296	-11.5325	-6.03059	-7.93746		81.978	41.9073	79.1427	-138.29	-56.1915	81.4252	50.1683	132.997	36.368	63.0033		372.509
PAAD	-1.90054	-1.49008	-1.88979	2.81791	2.50944	8.55599	-6.82033	3.80647	-13.4317	-11.5971		-3.61204	-2.22032	-3.57129	7.94059	6.29727	-73.205	46.5169	-14.4892	180.411	134.493		278.561
